# Supplementary material for: IgA transcytosis and antigen recognition govern ovarian cancer immunity
Source: Nature. 2021 Feb 3;591(7850):464–70. doi: 10.1038/s41586-020-03144-0 (PMC7969354; doi:10.1038/s41586-020-03144-0)
Supplement: Supplementary file 3 — Peptides of the secretory component of pIgR detected in supernatants of OVCAR3 cells incubated with non-antigen specific IgA (A), but not in the presence of the transcytosis inhibitors wortmannin (A+WT) or brefeldin-A (A+BFA); or upon incubation with control IgG (G; G+WT; G+BFA); or with vehicle treatment (U). (n = 3). [file 41586_2020_3144_MOESM3_ESM.xlsx]

## Sheet: Sheet1
Proteins	Sequence	Start position	End position	PEP	Score	A+BFA_1	A+BFA_2	A+BFA_3	A+WT_1	A+WT_2	A+WT_3	A1	A2	A3	U1	U2	U3	G+BFA_1	G+BFA_2	G+BFA_3	G+WT_1	G+WT_2	G+WT_3	G1	G2	G3	WT_Only_1	WT_Only_2	WT_Only_3	MS/MS Count
PIGR_HUMAN	GGCITLISSEGYVSSK	62	77	8.8769e-85	187.37							186000000	142000000	48508554																89
PIGR_HUMAN	VYTVDLGR	139	146	1.0526e-09	145.34	640478	562998					94739936	177000000	23494644		2848370						654581							581929	159
PIGR_HUMAN	TVTINCPFK	147	155	6.2493e-05	100.02	4286639	531372		2000975			123000000	137000000	31475256																20
PIGR_HUMAN	TVTINCPFKTENAQK	147	161	8.3227e-54	176.56							13312636	35631506	1928457									5440265							5
PIGR_HUMAN	LSDAGQYLCQAGDDSNSNK	212	230	7.9396e-49	121.26							5553071	8817484																	12
PIGR_HUMAN	LSDAGQYLCQAGDDSNSNKK	212	231	6.3594e-269	260.31							88856670	169000000	30075015																2
PIGR_HUMAN	NADLQVLKPEPELVYEDLR	232	250	9.8285e-154	218.79							661000000	979000000	212000000												1479304				121
PIGR_HUMAN	NADLQVLKPEPELVYEDLRGSVTFHCALGPEVANVAK	232	268	4.5605e-74	103.78							53394131		1275266																108
PIGR_HUMAN	GSVTFHCALGPEVANVAK	251	268	0	314.68	2547461		1911268	1425345	2483025	2127600	262000000	121000000	82632963																148
PIGR_HUMAN	QSSGENCDVVVNTLGK	273	288	1.1877e-296	283.68	4462857	2304556		7044958	6241413	4927800	114000000	168000000	27401208			2198270													5
PIGR_HUMAN	RAPAFEGR	289	296	0.0099938	117.81	639070	529010	528786				518000000	665000000	109000000				4178742									269744	121694		13
PIGR_HUMAN	ILLNPQDK	297	304	0.0033293	95.815	164302			317528			129000000	123000000	9247376					183962											4
PIGR_HUMAN	ILLNPQDKDGSFSVVITGLR	297	316	1.0181e-105	163.96		682907		3264818		804240	183000000	131000000	32535427																6
PIGR_HUMAN	ILLNPQDKDGSFSVVITGLRK	297	317	0.00016026	49.592	978380		917252				12707639	26128355																	2
PIGR_HUMAN	DGSFSVVITGLR	305	316	9.0256e-06	89.301		456086			264070	254700	50155108	30230251	7325041		776434		785668	702392			327303	280699		302451	450821				1
PIGR_HUMAN	YLCGAHSDGQLQEGSPIQAWQLFVNEESTIPR	323	354	2.3138e-67	113.35	1745158	1429917	1829143	2739078			49643683	17442612	3208653																17
PIGR_HUMAN	GVAGGSVAVLCPYNR	361	375	4.252e-184	251.3		739371					95487444	105000000	29580212																44
PIGR_HUMAN	GVAGGSVAVLCPYNRK	361	376	3.7391e-10	74.475							18786117	20758948	4757421							3756833									7
PIGR_HUMAN	YWCLWEGAQNGR	383	394	5.976e-35	175.49							91212127	90933853	23635773											529581	537888				2
PIGR_HUMAN	CPLLVDSEGWVK	395	406	6.2632e-20	142.1							365000000	271000000	72570267	551671															3
PIGR_HUMAN	DAGFYWCLTNGDTLWR	435	450	3.5412e-60	168.5							4219657																	219945	200
PIGR_HUMAN	IIEGEPNLK	457	465	6.2458e-05	95.502	677691	892032	1807990	588946	465394	692970	145000000	62687671	8512823																8
PIGR_HUMAN	VPCHFPCK	480	487	0.0052808	86.472				14258746		88668000	18538740	17610340		8873817		16181768													12
PIGR_HUMAN	WNNTGCQALPSQDEGPSK	498	515	1.8021e-23	101.5							16424744	26504150	4872875																7
PIGR_HUMAN	AFVNCDENSR	516	525	6.2156e-28	176.33	1172466	1000840	1074945	1470025	3031277	1716800	363000000	423000000	63322040									789542					194764		3
PIGR_HUMAN	LVSLTLNLVTR	526	536	4.3033e-14	145.91							12516728	16055144	2163701																208
PIGR_HUMAN	ADEGWYWCGVK	537	547	8.5286e-13	120.65	863364	846393	2078772			824660	191000000	250000000	47517248																5
PIGR_HUMAN	QGHFYGETAAVYVAVEER	548	565	1.1972e-55	128.38	3375229					1959000	11396004	38525338	7628384	1414223		900337		2540752				3088084	2054263			838263	580802		6
PIGR_HUMAN	ASVDSGSSEEQGGSSR	623	638	0	275.76							99450850	172000000																	91

## Sheet: Legends
	A = IgA treated
	G = IgG treated
	U = Untreated (Vehicle treated)
	WT = Wortmannin treated
	BFA = Brefeldin-A treated
