# Supplementary material for: IgA transcytosis and antigen recognition govern ovarian cancer immunity
Source: Nature. 2021 Feb 3;591(7850):464–70. doi: 10.1038/s41586-020-03144-0 (PMC7969354; doi:10.1038/s41586-020-03144-0)
Supplement: Supplementary file 4 — Peptides of the secretory component of pIgR detected in supernatants of OVCAR4, OVCAR5 and primary HGSOC tumour cells incubated with non-antigen specific IgA, but not in the presence of the transcytosis inhibitors wortmannin or brefeldin-A; upon incubation with control IgG; or with vehicle treatment. (n = 3). [file 41586_2020_3144_MOESM4_ESM.xlsx]

## Sheet: Sheet1
Sequence	Proteins	Start position	End position	Unique (Groups)	Unique (Proteins)	Charges	PEP	81908_IgA_1_1	81908_IgA_2_2	81908_IgA_3_3	81908_IgA+BFA_1_7	81908_IgA+BFA_2_8	81908_IgA+BFA_3_9	81908_IgA+WT_1_13	81908_IgA+WT_2_14	81908_IgA+WT_3_15	81908_IgG_1_4	81908_IgG_2_5	81908_IgG_3_6	81908_IgG+BFA_1_10	81908_IgG+BFA_2_11	81908_IgG+BFA_3_12	81908_IgG+WT_1_16	81908_IgG+WT_2_17	81908_IgG+WT_3_18	81908_Untreated_1_22	81908_Untreated_2_23	81908_Untreated_3_24	81908_WT_Only_1_19	81908_WT_Only_2_20	81908_WT_Only_3_21	OvCar4_IgA_1_49	OvCar4_IgA_2_50	OvCar4_IgA_3_51	OvCar4_IgA+BFA_1_55	OvCar4_IgA+BFA_2_56	OvCar4_IgA+BFA_3_57	OvCar4_IgA+WT_1_61	OvCar4_IgA+WT_2_62	OvCar4_IgA+WT_3_63	OvCar4_IgG_1_52	OvCar4_IgG_2_53	OvCar4_IgG_3_54	OvCar4_IgG+BFA_1_58	OvCar4_IgG+BFA_2_59	OvCar4_IgG+BFA_3_60	OvCar4_IgG+WT_1_64	OvCar4_IgG+WT_2_65	OvCar4_IgG+WT_3_66
ADEGWYWCGVK	PIGR_HUMAN	537	547	yes	yes	2	3.4001e-15	12411982	27414572	13201630	0	453828	612851	0	0	0	0	0	0	0	0	0	0	0	0	0	0	0	0	0	0	80585660	163000000	119000000	2652989	0	0	0	0	0	0	0	0	0	0	0	0	0	0
AFVNCDENSR	PIGR_HUMAN	516	525	yes	yes	2	1.7349e-31	64595858	31533391	49691839	0	1340305	1122065	0	0	0	0	0	0	0	0	0	0	0	0	0	0	0	0	0	0	136000000	185000000	111000000	0	6543981	0	0	0	0	0	0	0	0	0	0	0	0	0
ASVDSGSSEEQGGSSR	PIGR_HUMAN	623	638	yes	yes	2	0	29417848	35476120	46184493	0	0	0	0	0	0	0	0	0	0	0	0	0	0	0	0	0	0	0	0	0	61177171	164000000	127000000	0	0	0	0	0	0	0	0	0	0	0	0	0	0	0
CPLLVDSEGWVK	PIGR_HUMAN	395	406	yes	yes	2	4.965e-18	21120880	18879027	21061834	0	0	2251452	0	0	0	0	0	0	0	0	1289021	0	0	0	0	0	0	0	0	0	68127337	119000000	142000000	0	0	0	0	0	0	0	0	0	0	0	0	0	0	3230003
DAGFYWCLTNGDTLWR	PIGR_HUMAN	435	450	yes	yes	2	4.2103e-56	535733	0	0	0	0	0	0	0	0	0	0	0	0	0	0	0	0	0	0	0	0	0	0	0	1250063	3118609	3022273	0	0	0	0	0	0	0	0	0	0	0	0	0	0	0
GGCITLISSEGYVSSK	PIGR_HUMAN	62	77	yes	yes	2	0	26020279	21169404	31749619	0	0	0	0	0	0	0	0	0	0	0	0	0	0	0	0	0	0	0	0	0	75224967	89156773	66750922	0	0	0	0	0	0	0	0	0	0	0	0	0	0	0
GSVTFHCALGPEVANVAK	PIGR_HUMAN	251	268	yes	yes	2;3	2.6598e-215	36701295	70212903	57399120	2342080	1768380	1284667	0	0	578019	0	0	0	900349	0	0	0	0	0	0	0	0	0	0	0	65591433	96760465	191000000	0	0	0	0	0	0	0	0	0	0	0	0	0	0	0
GVAGGSVAVLCPYNR	PIGR_HUMAN	361	375	yes	yes	2	1.8819e-108	0	0	0	0	0	0	0	0	0	0	0	0	0	0	0	0	0	0	0	0	0	0	0	0	0	10559578	11251302	0	0	0	0	0	0	0	0	0	0	0	0	0	0	0
GVAGGSVAVLCPYNRK	PIGR_HUMAN	361	376	yes	yes	3	0.0066368	0	0	0	0	0	0	0	0	0	0	0	0	0	0	881069	0	0	0	0	3533839	0	0	0	0	0	0	22161851	0	0	3973536	0	0	0	0	0	0	0	0	0	0	0	0
ILLNPQDKDGSFSVVITGLR	PIGR_HUMAN	297	316	yes	yes	3	3.1341e-111	48659295	18757212	49946380	0	0	0	0	0	0	0	0	0	0	0	0	0	0	0	0	0	0	0	0	0	132000000	211000000	265000000	0	0	0	2139806	1299505	0	0	0	0	0	0	0	0	0	0
LSDAGQYLCQAGDDSNSNKK	PIGR_HUMAN	212	231	yes	yes	2;3	5.0655e-128	84059576	77648488	76473951	2065562	0	1596850	1311373	0	0	0	0	0	0	0	0	0	0	0	0	0	0	0	0	0	106000000	205000000	220000000	0	0	0	0	0	0	0	0	0	0	0	0	0	0	0
LVSLTLNLVTR	PIGR_HUMAN	526	536	yes	yes	2	3.9768e-71	3081670	4595348	3263558	0	0	0	0	0	0	0	0	0	0	0	0	0	0	0	0	0	0	0	0	0	17350031	27997560	28757332	0	0	0	0	0	0	0	0	0	0	0	0	0	0	0
NADLQVLKPEPELVYEDLR	PIGR_HUMAN	232	250	yes	yes	2;3	2.4115e-147	169000000	142000000	196000000	2515858	0	0	0	0	0	0	0	1550780	0	0	0	0	0	0	0	0	0	0	0	0	261000000	419000000	669000000	7767725	0	6621320	4046016	3185847	6648023	0	0	0	0	0	0	0	0	0
QGHFYGETAAVYVAVEER	PIGR_HUMAN	548	565	yes	yes	3	1.9915e-121	4847822	0	6098539	0	0	0	0	0	0	0	0	0	0	0	0	0	0	0	0	0	0	0	0	0	56326560	70466022	61537474	0	0	0	0	0	0	0	0	0	0	0	0	0	0	0
QSSGENCDVVVNTLGK	PIGR_HUMAN	273	288	yes	yes	2	0	29790302	25987760	32117619	0	0	0	0	0	0	0	0	0	0	0	0	0	0	0	0	0	0	0	0	0	42377880	85442011	123000000	0	0	0	0	0	0	0	0	0	0	0	0	0	0	0
RAPAFEGR	PIGR_HUMAN	289	296	yes	yes	2	0.0038244	40584598	80841025	44584236	0	0	0	0	0	0	0	0	0	0	0	0	0	0	0	0	0	0	0	0	0	0	0	297000000	0	0	0	0	0	0	0	0	0	0	0	0	0	0	0
TVTINCPFK	PIGR_HUMAN	147	155	yes	yes	2	0.0089093	0	0	0	0	0	0	0	0	0	0	0	0	0	0	0	0	0	0	0	0	0	0	0	0	36623143	52593862	88328022	0	0	0	0	0	0	0	0	0	0	0	0	0	0	0
TVTINCPFKTENAQK	PIGR_HUMAN	147	161	yes	yes	3	0.030513	0	0	0	0	0	0	0	0	0	0	0	0	0	0	0	0	0	0	0	0	0	0	0	0	4928211	73261424	118000000	0	0	0	0	0	0	1737863	0	0	0	0	0	0	0	0
VYTVDLGR	PIGR_HUMAN	139	146	yes	yes	2	0.0011737	50599660	96634857	76120750	0	0	0	0	0	0	0	0	0	0	0	0	0	0	0	0	0	0	0	0	0	137000000	181000000	209000000	0	0	0	0	0	4252621	0	0	0	7583789	0	0	0	0	0
YLCGAHSDGQLQEGSPIQAWQLFVNEESTIPR	PIGR_HUMAN	323	354	yes	yes	3	0.00013043	10938472	0	17264429	0	0	1006675	0	0	0	0	0	0	0	0	0	0	0	0	0	0	0	0	0	0	38815769	43079295	39482475	0	0	0	0	0	0	0	0	0	0	0	0	0	0	0
YWCLWEGAQNGR	PIGR_HUMAN	383	394	yes	yes	2	6.3112e-13	0	6073540	0	0	0	448448	0	0	0	0	0	0	0	0	0	0	0	0	0	0	0	0	0	0	5477939	6492871	0	0	0	0	0	1283847	0	0	0	0	0	0	0	0	0	0
AAAAAAALQAK	RL4_HUMAN	354	364	yes	yes	2	4.712e-08	0	0	0	0	0	0	0	0	0	0	0	0	0	0	0	0	0	0	0	0	0	0	0	0	51679015	56531311	32261145	39437217	39590095	37993711	41366894	39507077	41110249	41125682	719001	39680093	48224647	32501005	42302445	35897081	0	0
AADAEAEVASLNR	TPM3_HUMAN	79	91	yes	yes	2	2.7751e-09	13280469	20226237	15163968	26216860	18854747	16605390	25848031	23856844	24726539	14187610	12262000	15525267	20957564	24503938	23673405	49626727	28694020	22137440	19906245	23429088	31018290	20656073	27119597	0	22834014	3355104	12639089	0	0	0	20097281	16319044	23002544	21295095	19597653	19104172	0	0	20785427	0	19494559	0
AADAEAEVASLNRR	TPM3_HUMAN	79	92	yes	yes	3	0.0095468	12433437	0	13217415	946964	11552671	13683156	8899273	10108778	17974252	16887086	13069000	18731102	15234684	11513767	11144027	19860786	15824670	15338208	26233742	24891552	0	14634100	19453919	12740632	24175698	36774401	38730987	30319196	28531346	38031695	65690884	40256525	0	34260749	37445284	0	33168952	0	33090382	2524877	29620556	0
AADAVEDLR	PACN2_HUMAN	276	284	yes	yes	2	0.037812	0	0	0	0	6002537	6008931	3050241	4465473	6081867	0	0	0	10124047	7585166	7322102	7383890	14590875	0	0	0	8759112	0	0	3407347	0	0	0	0	0	0	0	5413966	0	0	0	0	0	0	0	0	0	0
AAEDDEDDDVDTK	PTMA_HUMAN	91	103	yes	yes	2	2.855e-11	0	0	0	0	0	0	0	0	0	0	0	0	0	0	0	0	0	0	0	0	0	0	0	0	68295350	51634692	24863685	39600631	40547910	38614399	49308710	43248608	101000000	56177402	0	60780091	19773124	0	21819071	37510584	24906287	21298262
AAEDDEDDDVDTKK	PTMA_HUMAN	91	104	yes	yes	3	0.051648	0	0	0	0	0	0	0	0	0	0	0	0	0	0	0	0	0	0	0	0	0	0	0	0	0	0	0	0	0	0	0	0	0	0	0	0	0	0	0	0	0	0
AAEDYGVIK	TAGL_HUMAN	100	108	yes	yes	2	0.011283	0	0	1400768	2604570	1813886	1872096	1456889	1726696	1952014	2012199	0	2113880	1688642	1628005	1471161	2544433	2302540	1834154	1500592	1819357	3407377	2586054	1631371	1510088	59814939	0	89011406	97841102	136000000	109000000	158000000	1823874	143000000	0	1881375	163000000	83527714	0	131000000	122000000	0	0
AAELIANSLATAGDGLIELR	PHB_HUMAN	220	239	yes	yes	2;3	2.0122e-76	8040198	14464714	16336043	9693997	18948542	18027090	26421041	38318481	30420875	31950051	28824000	34514960	20589202	24792716	15916876	22699798	32631116	33006348	28713006	28845709	12870979	38059561	31673977	24092415	5040502	6417108	6741435	7298561	4800984	5856451	11832175	13677628	3632798	7177194	11836682	5964426	6184424	4923914	6737635	8308199	3982881	2191265
AAFDDAIAELDTLSEESYK	1433E_HUMAN	197	215	yes	yes	2;3	7.5465e-76	34766079	21414242	39655206	78596959	55557686	59289147	26005007	51214919	38327289	32345038	53957000	42443931	60027880	43316668	75442005	77359347	60195516	0	62265155	54088143	60424194	44392239	65787537	82131415	21499582	14383817	14108013	0	11423195	0	0	0	0	6463838	0	20019336	0	11708604	13585524	3827586	5453541	7709927
AAFGQGSGPIMLDEVQCTGTEASLADCK	LG3BP_HUMAN	77	104	yes	yes	3	5.3297e-131	0	0	0	0	0	0	0	0	0	0	0	0	0	0	0	0	0	0	0	0	0	0	0	0	0	0	0	0	0	0	27070318	13576506	0	0	27082305	0	0	0	0	0	0	0
AAGVNVEPFWPGLFAK	RLA1_HUMAN	34	49	yes	yes	2	1.3438e-40	0	0	0	0	0	0	0	0	0	0	0	0	0	0	0	0	0	0	0	0	0	0	0	0	64645002	0	86025415	41895530	52926788	105000000	57014319	71817333	58612467	73406893	114000000	89283164	57946725	41494180	80076382	70975371	0	39824845
AAGVPSATITWR	PGBM_HUMAN	1979	1990	yes	yes	2	0.008418	0	0	0	0	0	0	0	0	0	0	0	0	0	0	0	0	0	0	1653705	0	0	0	0	0	0	0	0	0	0	0	0	0	0	0	0	0	0	0	0	0	0	0
AAHIFFTDTCPEPLFSELGR	STXB2_HUMAN	101	120	yes	yes	3	3.106e-08	0	0	0	3007164	0	0	0	0	0	0	0	0	0	0	0	0	0	0	0	1376871	0	0	0	1589740	0	0	0	0	0	0	0	0	0	2389712	0	0	0	0	0	0	0	0
AAIISAEGDSK	PHB_HUMAN	209	219	yes	yes	2	0.0069728	18590082	0	0	0	0	8774676	7061983	24593692	15179981	0	13944000	9005969	8645982	15067633	6975927	0	15541082	16930534	12453528	0	10161595	16225838	17618388	7416619	4997955	6724640	4585721	7793776	5660384	0	0	5143953	5826174	0	0	0	0	0	0	0	0	0
AALAHSEEVTASQVAATK	PLEC_HUMAN	2744	2761	yes	yes	3	0.053666	0	0	0	0	0	0	0	0	0	0	0	0	0	0	0	0	0	0	0	0	0	0	0	0	0	0	0	0	0	33704659	0	0	27531247	0	0	0	0	0	0	0	0	0
AALEALGSCLNNK	GLYM_HUMAN	83	95	yes	yes	2	0.00074679	12714923	5996350	12236740	2230503	12431956	2617226	4805962	0	2873841	0	0	0	0	14653622	0	0	0	0	0	0	3390884	0	0	0	0	2573586	0	0	0	0	0	0	0	0	0	0	0	3117835	0	0	0	0
AALEAVGGTVVLE	RM12_HUMAN	186	198	yes	yes	2	1.3373e-09	0	0	0	0	1505854	1578692	1042396	0	1122838	0	0	0	0	1897563	0	0	0	1061773	0	0	0	1596682	2580262	1811849	0	0	0	3995943	0	5780805	0	2002143	0	0	0	0	0	0	0	0	0	0
AALQELLSK	RS25_HUMAN	86	94	yes	yes	2	0.0014478	29799742	22580537	26643003	25634311	39774968	37787974	13736823	19077770	17161875	34308801	35585000	30896079	42475868	53605785	33064089	11298451	17809265	14353534	21322968	21657504	17094044	15678029	24515776	22345290	7502795	5951954	4625644	0	19592577	5432718	0	27887780	7891343	0	20923186	4802986	0	0	21417099	11126476	0	0
AAMEPIVISAK	TLN1_HUMAN	1594	1604	yes	yes	2	0.020277	37740561	11489516	0	10631738	11058177	9048386	8125566	7530133	11248895	4372545	5278000	9300204	9902568	8855208	9112571	9212066	9817746	9103481	9270380	10567445	7312275	8293556	9698049	11102802	0	0	0	0	0	0	0	0	0	0	0	0	0	0	0	0	0	0
AAPFSLEYR	IPYR_HUMAN	10	18	yes	yes	2	0.0028982	0	0	0	0	0	0	0	0	0	0	0	0	0	0	0	0	0	0	0	0	0	0	0	0	6954034	20614067	23317264	18302355	12325597	10108003	0	40991293	5982225	17413828	60848336	3105154	0	7219137	7900828	18183341	0	0
AAPSVTLFPPSSEELQANK	IGLC3_HUMAN;IGLC2_HUMAN;IGLC6_HUMAN;IGLC7_HUMAN	5	23	yes	no	2;3	1.5979e-90	297000000	316000000	371000000	530000000	294000000	302000000	199000000	178000000	119000000	187000000	197000000	194000000	85071829	37415557	136000000	164000000	127000000	114000000	0	0	0	0	0	0	539000000	508000000	585000000	728000000	637000000	487000000	662000000	536000000	618000000	419000000	377000000	448000000	948000000	122000000	635000000	981000000	1140000000	1090000000
AAQEEYVKR	ALDOA_HUMAN	323	331	yes	yes	2	0.023527	1040811	0	0	0	0	0	0	0	0	0	1977700	0	0	0	0	0	0	0	0	0	0	0	0	0	55683519	0	44907279	0	0	0	0	63382578	95933392	51326282	52031144	59437390	53761990	0	0	0	0	39054386
AASGFNAMEDAQTLR	ANXA4_HUMAN	10	24	yes	yes	2	0.0087797	0	0	0	0	0	0	0	0	0	0	0	0	0	0	0	0	0	0	0	0	0	0	0	0	0	0	0	0	0	0	0	11832959	9772260	0	8829006	0	0	7672572	0	0	0	0
AATFGLILDDVSLTHLTFGK	PHB_HUMAN	158	177	yes	yes	3	0.028177	1862269	4293341	2678803	5903566	5874605	5530307	13098326	13495227	13677051	3794268	4968400	3627967	6267916	6781288	2500860	12186330	12497370	10040385	4897293	2180426	3249949	15460590	10279341	12258134	1021203	1099363	0	0	0	0	0	0	1305053	0	0	746435	0	1257922	0	0	0	0
AAVATFLQSVQVPEFTPK	UBA1_HUMAN	785	802	yes	yes	2	0.0010112	0	0	0	0	0	0	0	0	0	0	0	0	0	0	0	0	0	0	0	0	0	0	0	0	0	0	0	10956664	0	0	18776910	20991065	19123168	9658704	20444633	18802729	0	0	0	0	0	0
AAVEEGIVLGGGCALLR	CH60_HUMAN	430	446	yes	yes	2;3	3.4199e-144	7444443	5779011	5004504	36378012	8934371	40903016	6958456	48041177	37218685	7359444	0	8764151	38810731	57868236	31853942	50033132	37983523	50675516	42312648	39689878	4999834	47939798	58545680	54189140	6871961	9791246	11895820	4399623	0	0	0	0	0	0	0	0	0	0	0	0	0	0
AAVENLPTFLVELSR	IMB1_HUMAN	28	42	yes	yes	2	1.0136e-57	6038215	6715062	6624691	7741299	7884068	7779338	10905481	13969602	6942718	7988311	7249800	6619520	10465849	0	12518631	9850795	17679835	9995698	11301944	11465921	6176608	12391733	11211254	13005607	3671138	3850986	3562171	3310197	3428200	0	3194905	0	2438414	0	0	3879744	0	0	0	0	0	0
AAVPSGASTGIYEALELR	ENOA_HUMAN;ENOB_HUMAN;ENOG_HUMAN	33	50	no	no	2;3	1.642e-63	125000000	132000000	139000000	86189832	70614571	67403021	75317542	155000000	129000000	134000000	109000000	175000000	104000000	117000000	165000000	146000000	214000000	118000000	156000000	177000000	202000000	152000000	173000000	202000000	376000000	425000000	271000000	188000000	313000000	205000000	169000000	209000000	402000000	248000000	280000000	274000000	81535539	169000000	251000000	181000000	271000000	233000000
AAYEAELGDAR	LMNA_HUMAN	79	89	yes	yes	2	0.00015804	53460002	37856954	39486498	54291186	30218834	36589199	36091903	51582540	41962790	42708855	40939000	39249978	31175606	35390571	27854207	82206441	43572694	41590012	38029649	39572787	48718931	30165485	0	36623520	44788076	49132888	44839176	34880575	2295370	35894847	39665542	39013697	0	30297040	0	33930026	0	16636726	25023367	4663370	19086709	22088476
AAYLQETGKPLDETLKK	ANXA1_HUMAN	82	98	yes	yes	3;4	0.010421	0	0	0	0	0	0	0	0	0	0	0	0	0	0	0	0	0	0	0	0	0	0	0	0	0	2187554	20292525	0	6406703	0	0	0	0	2060684	15230605	0	0	0	0	0	0	0
ACADCCLAR	SEM3D_HUMAN	540	548	yes	yes	2	0.0090793	46421997	65468120	53606649	1743830	3055490	2331056	29759906	36068608	27088011	40871967	45758000	34844839	2592386	2651508	3538603	15121766	17144226	21228273	28568747	31304615	42085095	26542637	17623309	15518865	0	0	0	0	0	0	0	0	0	0	0	0	0	0	0	0	0	0
ACANPAAGSVILLENLR	PGK1_HUMAN	107	123	yes	yes	2	2.426e-06	0	0	0	0	0	0	0	0	0	0	0	0	0	0	0	0	0	0	0	0	0	0	0	0	33960323	43243510	33278002	20826981	9721444	21737016	24886753	28838657	22655367	20705031	22868434	22099881	23455223	15865358	19120113	18093702	16370734	22592238
ACFHCETCK	LASP1_HUMAN	28	36	yes	yes	2	0.0034597	0	9526594	0	0	0	0	0	0	0	0	0	0	0	0	0	0	5066136	0	0	0	0	3631163	0	0	0	0	0	0	0	0	0	0	0	0	0	0	0	0	0	0	0	0
ACLISLGYDVENDRQGEAEFNR	ACTN4_HUMAN	792	813	yes	yes	3	1.8426e-107	0	0	0	0	0	0	0	0	0	0	0	0	0	0	0	0	0	0	0	0	0	0	0	0	0	104000000	126000000	0	87510922	0	93734335	80532621	0	92192596	64972103	108000000	69161682	45201060	67163874	93145642	0	0
ACQSIYPLHDVFVR	RS3A_HUMAN	200	213	yes	yes	2;3	2.5542e-12	35417445	21341876	21930037	46633967	66683806	63561627	46364666	20300231	23259514	23917055	42607000	35993824	57228796	80532624	38753339	29573092	23474199	32334489	43117513	37412071	18644584	25155977	28878853	28456229	40462052	0	12418339	29277137	4051406	5005510	59215299	60290188	3963386	9943083	3816011	2629151	0	0	0	7839802	0	0
ADAEGESDLENSR	TLN1_HUMAN	842	854	yes	yes	2	0.029876	0	0	0	849930	0	827686	0	3082479	0	0	0	0	6985932	0	8746857	0	0	0	0	1483697	0	844582	1156680	1849596	0	0	0	5564006	3421179	5669275	0	10153021	1100527	0	9891834	0	0	0	0	0	0	6960014
ADDGRPFPQVIK	ALDOA_HUMAN	88	99	yes	yes	2;3	0.012006	74532824	108000000	114000000	163000000	18900153	724018	76187169	15647977	51149644	23530047	15175000	23375962	74184963	18427371	29422252	88509603	23792513	15652050	18862606	22155921	40703228	28829953	14314556	24075887	26396125	178000000	328000000	0	316000000	203000000	138000000	254000000	168000000	59592732	110000000	199000000	36810974	0	289000000	141000000	92943599	58572689
ADEDPIMGFHQMFLLK	NTF2_HUMAN	91	106	yes	yes	3	0.00062496	4812293	0	5412560	5727257	4608209	5112508	9959774	9749986	5139714	3296585	6123600	6157061	7128195	4631390	11275919	10341328	11306192	7460304	5738522	4031827	6981177	6382122	4841089	6829623	0	0	0	0	2425252	0	0	3775701	3986847	0	5138340	0	0	2707986	0	0	0	0
ADEGISFR	PRDX1_HUMAN	121	128	yes	yes	2	0.0017906	197000000	146000000	190000000	0	78860561	73101629	95706092	87009015	0	107000000	111000000	0	67632982	76505188	93294594	133000000	80530773	89011019	105000000	119000000	156000000	74827977	104000000	141000000	75851086	85301432	0	71742247	62765702	79701852	65954305	62217224	66797785	0	81281956	77596845	0	25897452	81762370	71883802	0	0
ADFCIIHYAGK	MYH9_HUMAN;MYH10_HUMAN	566	576	no	no	2	0.020405	10523109	9615845	7999610	0	9557791	8032971	9388113	9829450	10929587	0	0	0	9316885	9495864	9513131	11612962	11092054	10126166	0	0	0	12579393	0	0	0	0	0	0	0	0	0	0	9709223	4071903	0	0	0	0	4869611	0	0	0
ADGYVLEGK	RS8_HUMAN	185	193	yes	yes	2	0.0081218	21954181	0	0	18082191	20910941	22755753	0	1825664	0	16713132	0	0	22803758	20427890	12766132	0	16759619	0	23827602	25727581	0	0	0	0	0	0	0	0	0	31020667	29081896	30344077	22990695	28412912	25537520	32545951	0	22313560	0	0	0	0
ADHGEPIGR	HS90B_HUMAN	169	177	yes	yes	2	0.0044199	0	0	13781748	0	13322178	14563340	0	0	28151732	0	0	23040492	12588718	16140006	24364127	17572492	15638417	3920050	36436831	34335316	25438346	46351993	15445154	12985880	13983733	0	0	0	0	19612290	0	0	0	27035479	0	19270655	19248780	0	0	0	0	31420912
ADHQPLTEASYVNLPTIALCNTDSPLR	RSSA_HUMAN	129	155	yes	yes	3	7.7308e-225	0	27701623	46815914	22873422	53423274	54219453	51210690	39849968	39859714	67099096	53668000	0	58718407	47540486	52564508	50181975	66377645	56224515	57176296	79192410	47400160	51626697	45431231	50834041	26334480	0	0	0	0	0	0	0	0	0	0	0	0	0	0	0	0	0
ADKDYHFKVDNDENEHQLSLR	NPM_HUMAN	25	45	yes	yes	3;4;5	3.6158e-24	35190025	0	28248193	29418307	75175054	67137283	45507559	63223608	10669267	117000000	34291000	0	75930926	58840486	69469431	75806207	88049293	86853674	76427406	209000000	65988520	24869992	79584774	61498596	65008828	79729289	189000000	27067497	15197160	8757522	87850903	184000000	6317790	0	217000000	50828544	0	0	0	54671773	10781128	0
ADLDVSGPK	AHNK_HUMAN	3049	3057	yes	no	2	0.0040744	0	0	0	13129665	24380355	11800843	34971886	55566172	22285559	19056721	39596000	15175121	26997765	26297451	22431670	74356609	53745057	30222860	25164733	50395880	26666534	37546586	19438541	33642158	19650234	0	14278272	0	0	0	23799325	5812992	19023636	0	15269651	10143642	0	0	0	0	0	0
ADLIAYLK	CYC_HUMAN	93	100	yes	yes	2	0.0012292	8184974	23292134	10982777	24519403	18992953	15297663	0	21456873	0	22122458	19863000	16939832	17915523	0	25555710	16583659	17272078	720194	9671818	7127707	7923870	22320852	14533540	31172084	0	0	0	0	0	0	0	0	0	0	3169764	0	0	0	0	0	0	0
ADLINNLGTIAK	H90B2_HUMAN;HS90A_HUMAN;HS90B_HUMAN	96	107	no	no	2	4.3318e-09	74642672	231000000	107000000	188000000	202000000	191000000	211000000	191000000	134000000	186000000	163000000	223000000	184000000	211000000	195000000	185000000	191000000	152000000	117000000	120000000	70505200	148000000	137000000	187000000	71919106	108000000	58057145	22591377	40174312	16327007	62616913	129000000	19576986	38412501	149000000	39391457	0	0	27614367	28380783	0	0
ADLLLSTQPGREEGSPLELER	4F2_HUMAN	593	613	yes	yes	3	1.653e-82	0	0	0	0	0	0	0	0	0	0	0	0	0	0	0	0	0	0	0	0	0	0	0	0	11550088	11378915	13058278	17794351	16840741	12437200	14143095	9107545	16773503	14130035	9791819	17254142	14514485	10039106	13334004	8953199	16435510	0
ADMETLQR	SYTC_HUMAN	289	296	yes	yes	2	0.041741	0	0	0	6653416	0	6657037	2106653	4009237	3200780	0	0	0	5785697	5592051	5487668	3365850	3990814	3695788	0	4949038	4579402	0	3349413	3083460	6441172	0	0	4884654	0	3976526	4545318	0	7125302	0	0	5820010	0	0	0	0	0	0
ADRDESSPYAAMLAAQDVAQR	RS14_HUMAN	64	84	yes	yes	3	1.7467e-120	4422246	13398525	0	18237480	24730346	22486472	25632310	18950146	13244253	13357738	16566000	0	20989204	27438719	18558942	17568609	0	18236241	0	18204497	0	15013915	16882700	18265110	0	0	0	0	0	0	0	0	0	0	0	0	0	0	0	0	0	12944309
ADRDQYELLCLDNTR	TRFE_HUMAN	237	251	yes	yes	3	0.00017909	18422735	0	62036118	0	0	0	0	0	0	0	0	0	0	0	0	0	0	0	0	0	0	0	0	0	0	0	0	0	0	0	0	0	0	0	0	0	0	0	0	0	0	0
ADVDVSGPK	AHNK_HUMAN	1409	1417	yes	no	2	0.0077021	0	0	0	0	0	0	0	0	0	0	0	0	0	0	0	0	0	0	0	0	0	0	0	0	0	0	0	0	0	0	0	0	0	0	0	0	0	0	0	0	0	0
AEAEAGSPRPDPR	EPIPL_HUMAN	2502	2514	yes	no	3	0.029171	0	0	0	0	0	0	0	0	0	0	0	0	0	0	0	0	0	0	0	0	0	0	0	0	0	0	0	0	0	32742915	765456	0	33612175	0	33509735	34242305	0	0	0	0	0	18061937
AEAGAGSATEFQFR	RS10_HUMAN;RS10L_HUMAN	140	153	yes	no	2	1.5225e-34	11033731	0	7135451	0	15810227	13150203	8053434	5993508	4951976	12681074	8332700	9639867	14499809	16244958	9928996	6994310	6066378	7303126	5933023	7434485	5928784	6950720	0	7076470	0	0	6543934	0	0	0	0	0	0	0	4965139	0	0	0	0	0	0	0
AEAGPEGVAPAPEGEKK	HYOU1_HUMAN	670	686	yes	yes	3	0.0085326	0	0	0	0	0	0	0	0	0	0	0	0	0	0	0	0	0	0	0	0	0	0	0	0	7690147	12049712	0	12486952	11986475	13073244	10761619	16257882	12291010	11042621	16817440	12668471	14833266	9867032	13069851	10115027	0	0
AEAGVPAEFSIWTR	FLNA_HUMAN	2251	2264	yes	yes	2	2.9954e-09	26662204	23959105	27305008	16350844	7003788	1424032	10754283	14102042	5849695	9111031	9157800	15080770	7379235	11726889	11041771	7783176	10827406	4962150	7583047	10478846	10437094	9567283	9193032	10919400	58860047	56740313	51731730	41324766	19087343	37007722	48510828	39128683	46979079	40910777	40321609	48799224	33264135	32973536	33383248	26760591	19475709	0
AEDGSVIDYELIDQDAR	ANXA2_HUMAN	180	196	yes	yes	2	4.5242e-57	21708740	0	17680772	25279548	23037399	22177330	53054914	0	0	0	0	0	24491985	38523021	0	0	0	31090934	0	0	55184094	0	0	0	19687704	27435246	0	26899346	27696392	21796013	40420973	27537113	35813727	22423348	29992669	31166802	30052944	25420607	30050321	25560499	22416344	27708878
AEDNADTLALVFEAPNQEK	PCNA_HUMAN	92	110	yes	yes	2	5.472e-20	0	0	0	12485772	12090914	11134136	18641593	0	0	0	0	0	8470231	18016579	0	11829755	0	0	15788895	18434775	0	0	0	0	0	0	0	0	0	0	15650691	0	0	0	18218059	0	12716685	12126114	0	0	0	0
AEDTALYYCAK	HV43D_HUMAN;HV309_HUMAN	107	117	yes	no	2	7.4626e-08	23470601	16261798	0	18051305	15690580	14965490	6146515	4696159	5649325	20954254	22001000	17304656	5545743	5431083	8677491	11329514	9090623	8650953	0	0	0	0	0	0	33573531	40394614	106000000	0	44716410	30199549	30522003	21446116	0	45823034	37855759	43584070	108000000	85428687	73448428	134000000	0	0
AEDTAVYYCAK	HV335_HUMAN;HV330_HUMAN;HV323_HUMAN	107	117	yes	no	2	2.0996e-09	46616806	64489976	54463013	126000000	61612920	52244132	22080613	23159328	30345215	95131994	86963000	67446223	23886902	15282043	27836296	52039272	39987059	41135429	0	0	0	0	0	0	62174369	91323924	169000000	202000000	237000000	145000000	150000000	114000000	142000000	254000000	145000000	219000000	398000000	302000000	390000000	716000000	402000000	474000000
AEDTAVYYCAR	IGA2_HUMAN;HV741_HUMAN;HV333_HUMAN;HV353_HUMAN;HV366_HUMAN;HVC33_HUMAN;HV374_HUMAN;HV307_HUMAN;HV348_HUMAN;HV311_HUMAN;HV321_HUMAN	87	97	no	no	2	4.7612e-15	96400329	75511285	124000000	110000000	102000000	95574224	47328670	38850649	35935680	179000000	167000000	124000000	34027808	32306411	43240911	71826284	70707765	71500570	0	0	0	870933	0	334230	246000000	282000000	255000000	289000000	216000000	264000000	329000000	240000000	303000000	260000000	384000000	422000000	590000000	332000000	587000000	890000000	470000000	809000000
AEEDEILNR	CALX_HUMAN	574	582	yes	yes	2	0.0040744	0	0	0	0	0	0	0	0	0	0	0	0	9552682	9941425	0	0	0	10282830	0	0	0	0	0	0	0	0	0	30340511	42529985	0	26359516	28116121	0	23853581	24491310	29466508	53426343	36283404	52962758	45012165	31279376	41132651
AEEYEFLTPVEEAPK	GDIR1_HUMAN	153	167	yes	yes	2	0.0027248	1847680	0	0	0	0	0	2453252	0	0	0	0	0	0	54014646	0	0	2355259	0	0	0	20098917	0	0	0	50013392	63682165	31004751	39970088	36546150	27961677	37136918	31305556	53228263	0	37285099	44514996	42381715	9133100	0	0	0	0
AEGPDVAVDLPK	AHNK_HUMAN	3489	3500	yes	yes	2	0.0092028	0	0	0	0	3151937	2589648	3364674	5118121	2802863	4471970	4318600	6750353	4219411	4518390	4434164	5490158	4935864	6003582	0	6512981	0	3741230	5622789	0	0	0	0	0	0	0	0	0	1465726	0	0	2739581	0	0	0	0	0	0
AEGPEVDVNLPK	AHNK_HUMAN	764	775	yes	no	2	5.5402e-12	53374183	39083555	55114166	43245058	46009175	49468644	56278214	75934629	69690060	76550853	77405000	86970572	63956297	70459205	61748073	85713950	86313036	95945341	86431019	85819749	75958952	78907051	0	79966835	18795665	18244134	25972130	11576097	13935954	0	26155964	27816016	22725276	0	0	25277835	0	8477060	10005442	8815797	0	10543835
AEGSDVANAVLDGADCIMLSGETAK	KPYM_HUMAN	343	367	yes	yes	2;3	1.1801e-160	42494068	49566945	44236954	39350386	50682344	39804631	68331640	53029747	50680299	33425466	41832000	52697429	41762240	49674931	64750642	68875317	57822631	52551892	43569193	43573389	53383044	58848793	54084183	64494886	25865495	16013535	14996883	4215012	29846461	10278531	30573164	31601584	42110308	21000526	31624556	38007382	5995059	8574802	0	20582189	0	15907219
AEGSDVANAVLDGADCIMLSGETAKGDYPLEAVR	KPYM_HUMAN	343	376	yes	yes	3	2.1332e-84	5876876	0	6459041	5848657	12285132	13710025	11981198	14041842	23022918	12903703	8474800	21628723	22942558	15686397	0	18219634	33585005	0	0	56831971	16592399	0	24413666	21405350	16891924	26742304	0	0	20136676	0	14180105	74010223	0	26617710	0	24259234	0	18316473	0	0	0	0
AEIDMLDIR	ANXA4_HUMAN	276	284	yes	yes	2	0.049465	0	0	1873643	0	0	0	0	0	0	0	0	0	0	0	1057836	0	1297563	0	0	0	0	0	696382	0	0	0	0	0	0	0	0	0	0	0	0	0	0	0	0	0	0	0
AELDDTPMR	SFPQ_HUMAN	350	358	yes	yes	2	0.0040744	0	11110681	0	11750936	11516877	11383930	6604731	7873112	10590401	0	0	0	12971629	9172960	9462328	13388720	13056129	9910431	12587839	15674945	13756198	10263985	9506130	7348376	0	0	0	9121810	10928240	0	10018924	7900926	0	8897365	0	0	11924324	10761926	9317839	8416702	7203356	10068125
AELLVTEAPSKPITVTVEEQR	PGBM_HUMAN	1759	1779	yes	yes	3	1.271e-32	0	0	0	0	0	0	0	0	0	0	0	0	0	0	0	0	0	0	0	0	0	0	0	0	0	0	4111109	0	0	0	0	0	0	0	0	0	0	0	0	0	0	0
AELNEFLTR	RS3_HUMAN	19	27	yes	yes	2	0.0009933	30070071	17981692	25855700	29165641	46751579	45479618	0	32449386	0	0	0	32905404	38388097	55453706	37232515	26774851	37163273	30700044	35823979	32228462	26699019	31276836	34146777	31422130	0	0	0	0	13686471	0	0	0	0	0	30264984	0	0	7424763	0	0	0	0
AEPEDHYFLLTEPPLNTPENR	ARP3_HUMAN	103	123	yes	yes	3	0.0064199	7103141	0	8276251	8480424	0	0	6785301	0	0	8563635	7948400	0	6796093	8181715	8162951	8893672	0	5924993	0	0	0	0	0	0	0	0	0	0	0	0	0	0	0	0	0	0	0	0	0	0	0	0
AEPPQCTSLAWSADGQTLFAGYTDNLVR	RACK1_HUMAN	281	308	yes	yes	3	2.6281e-12	5391913	11561640	11380375	10913575	23373138	19634215	21620280	23361599	19124532	15670207	15331000	22196226	17496584	22198867	17967546	18919842	20424700	20291369	17353856	24213597	17523222	20958351	19309980	22325030	5995515	5691946	6172652	0	0	3521435	6894881	13463151	3242964	6306179	13929101	5614221	0	0	0	0	0	0
AEPTVCSFLTK	ZCCHL_HUMAN	2	12	yes	yes	1	9.0442e-07	367000000	489000000	444000000	17680670	94232305	72351657	412000000	368000000	320000000	330000000	354000000	266000000	92693097	0	108000000	333000000	185000000	227000000	203000000	173000000	293000000	250000000	286000000	251000000	270000000	377000000	702000000	1050000000	1310000000	543000000	0	0	635000000	415000000	0	539000000	896000000	644000000	824000000	716000000	720000000	1200000000
AFAMIIDKLEEDINSSMTNSTAASRPPVTLR	PCBP1_HUMAN	71	101	yes	yes	4	0.044607	2971907	7175550	3965817	13226613	12671580	10011244	21958307	13513688	15078033	5632593	8949000	11203996	14041378	11670228	13442524	20432212	15874654	16089169	10464744	10156066	11857693	12564223	9368342	11589566	0	1934761	1123111	0	2195076	0	0	0	1680076	0	2703725	0	0	1411549	1657965	0	0	0
AFFSEVER	PA2G4_HUMAN	264	271	yes	yes	2	0.0061059	17702715	19026171	13054627	0	11768764	12356532	11093274	9417682	6487478	10971858	0	13288801	9985709	12029510	8840972	7845949	6949239	11495052	6725453	6950120	10622634	5591422	0	0	4898114	11064541	11203277	0	0	0	0	0	0	0	0	0	0	0	0	0	0	0
AFGFSHLEALLDDSK	OTUB1_HUMAN	95	109	yes	yes	3	0.0008439	17740475	18365230	21525533	10791317	8086572	8141628	7970612	10012458	11252742	15114034	15401000	14990612	8194480	1693777	10955146	0	10777423	7653437	10183191	8774784	0	6485503	0	12110452	11770921	0	0	0	0	0	0	0	0	0	5248667	0	0	0	0	0	0	0
AFGPGLEGGLVNK	FLNC_HUMAN	1355	1367	yes	yes	2	0.0024453	13276178	0	23641780	10879686	12437590	13824587	9593626	12399587	12651801	15956672	16775000	21419054	12273244	14012322	11813581	16065299	13343401	11278290	0	21159869	16186335	12493991	14657180	12384490	0	0	0	0	3301452	0	0	4048487	0	2843144	0	2544826	0	0	0	0	0	0
AFGPGLQGGSAGSPAR	FLNA_HUMAN	1072	1087	yes	yes	2	2.6533e-07	0	0	0	0	0	0	0	0	0	0	0	0	0	0	0	0	0	0	0	0	0	0	0	0	49846588	63410960	54735333	54454716	47907036	47707318	52631951	65221539	56946492	41233135	68388052	51932848	0	0	55685835	57894764	0	0
AFGYYGPLR	SRSF3_HUMAN	29	37	yes	yes	2	0.0029458	0	13144039	0	14028369	22210812	24908233	15776544	23391298	19588748	21062776	26226000	27286283	27935412	0	24491785	14211884	23642038	17018369	29627310	36756363	23116910	19162098	23791775	15034234	12559856	0	0	0	0	0	0	0	0	0	0	0	0	8498421	0	0	0	16879776
AFHNEAQVNPER	TCPA_HUMAN	469	480	yes	yes	3	0.002392	0	0	7572019	11377298	9620763	8630587	8124506	6725941	0	5407410	6667100	5380937	0	6567200	6814075	0	8449260	7200395	5956900	6417747	8684147	6033771	4670515	0	0	0	0	0	0	0	0	0	0	0	47410804	0	0	0	0	0	0	0
AFITNIPFDVK	HNRPM_HUMAN	73	83	yes	yes	2	0.0034064	0	0	0	0	0	10082993	0	0	10580784	0	0	38460925	10547373	16661223	0	7752113	11273045	9244736	0	19007349	0	979484	0	2602667	0	38628049	44212153	0	0	33969744	0	29302679	0	0	31165025	41252323	0	0	0	0	0	0
AFLADPSAFVAAAPVAAATTAAPAAAAAPAK	RLA0_HUMAN	267	297	yes	yes	3	0.00016845	0	0	0	0	0	0	0	0	0	0	0	0	0	0	0	0	0	0	0	0	0	0	0	0	5503564	4304446	4071656	0	6966723	1764597	11779926	8777266	0	6123231	13481584	8073835	0	6759445	5909571	6300686	0	3377378
AFLIEEQK	RL34_HUMAN	94	101	yes	yes	2	0.0031877	0	0	0	16606514	0	0	0	0	0	0	0	0	20920381	28827879	20425289	0	0	0	0	0	0	5197898	0	0	31223770	30271701	0	0	0	37345544	50346066	0	0	0	0	0	0	0	0	0	0	26810009
AFLTLAEDILR	RAB10_HUMAN	162	172	yes	yes	2	8.2798e-06	1934958	0	2524500	3615366	6661752	6136781	6412219	7784417	7419757	6427753	6823900	4619001	5626574	7028214	4673522	5502389	5628631	5897256	4080539	4506825	0	7410318	7353810	0	0	0	6514579	0	4734664	3119200	0	0	0	0	0	0	0	0	0	0	0	0
AFNNVGEGIPLYESAVTR	NEO1_HUMAN	811	828	yes	yes	2;3	0.0010112	8598192	0	8074788	0	0	0	5360385	0	4729742	0	14375000	17315139	0	0	0	0	6828753	4220075	17676698	12276580	0	7418184	7484217	4305808	34087239	147000000	212000000	4250064	80071559	18223016	56267596	0	48693635	0	0	0	0	61426749	74451063	0	57128174	74139919
AFSDPFVEAEK	HSP74_HUMAN	74	84	yes	yes	2	0.005388	8337388	0	8201566	0	0	7453366	0	0	0	9647256	6255200	0	0	7058798	0	0	0	0	7975034	7606218	11170508	6322565	8879318	10126076	1923927	0	4565290	0	4577076	0	7191720	1442381	10184606	6440865	0	6867276	0	0	4149276	0	0	0
AFSPTTVNTGR	S61A1_HUMAN	195	205	yes	yes	2	0.020187	0	3157681	0	0	3983794	0	1843261	0	0	0	0	2844226	4157748	7280613	3135601	0	2600124	0	2432355	1777399	1436529	2642521	3608011	1831789	4166594	4144087	5171294	0	0	4000044	1892277	2011848	0	1387622	0	0	0	0	0	0	0	0
AFSYYGPLR	SRSF7_HUMAN	30	38	yes	yes	2	0.0016644	11979455	0	11701019	14021505	0	0	12407826	19729535	13987383	23107132	18640000	22656798	0	35084731	20350062	13683816	20368929	0	17643369	18389110	9724295	16892761	19210330	19590515	0	0	7647447	0	3753656	5026523	0	9504696	0	0	10431058	6229124	0	5838012	0	0	0	0
AFVAIGDYNGHVGLGVK	RS2_HUMAN	126	142	yes	yes	3	0.0015612	9634884	5388356	4316946	8620699	13507448	14969033	6560623	8439232	5964659	10490692	8393700	7443937	8414111	21424608	6091764	4198269	1982753	5859246	8017814	5523173	0	5875328	4965959	5454635	0	0	0	0	0	0	0	0	0	0	0	0	0	0	0	0	0	0
AFVHWYVGEGMEEGEFSEAR	TBA1B_HUMAN;TBA1A_HUMAN;TBA3D_HUMAN;TBA3C_HUMAN;TBA1C_HUMAN;TBA4A_HUMAN	403	422	no	no	3	2.1649e-119	58655476	88762666	65136986	24257299	23496099	28654846	64676898	76430677	41360720	0	43477000	0	24635172	44646269	43185549	11322395	55975885	29696878	0	50110959	67712730	0	47482055	90309902	76185903	0	0	17654620	0	0	0	0	0	0	13547660	14586473	0	0	0	0	0	0
AGAAAGGPGVSGVCVCK	IBP7_HUMAN	98	114	yes	yes	2	1.2378e-14	0	0	0	0	0	0	0	0	0	0	0	0	0	5282026	0	0	0	0	0	0	0	0	0	0	31829341	64112610	128000000	0	0	6248018	0	58774167	0	29265123	0	0	0	0	2184089	0	0	131000000
AGAGSATLSMAYAGAR	MDHM_HUMAN	242	257	yes	yes	2	2.188e-29	36772524	55830203	46497244	35830639	27498453	28174156	0	0	0	43343228	45927000	39967744	28813013	34041654	33080371	0	37093823	41228400	0	0	40530807	52442512	48314318	0	37946696	42821774	83345891	50352791	0	0	0	0	0	0	0	0	0	0	0	0	0	0
AGAIAPCEVTVPAQNTGLGPEK	RLA0_HUMAN;RLA0L_HUMAN	113	134	yes	no	2;3	2.2141e-48	14657862	16322103	14711121	14851574	33726362	28199548	36933601	34529094	33742197	26926935	28552000	37010018	28570518	24685511	34428597	12125499	10346515	44663715	15465556	15640208	10917499	10199371	37504125	13337225	4825591	9802567	14629358	0	0	5945756	6626344	18396948	0	0	28081460	5123047	0	0	0	0	0	0
AGCAVTSLLASELTK	DIAP1_HUMAN	1225	1239	yes	yes	2	2.9479e-15	0	0	0	0	0	684542	0	0	0	0	0	0	0	1119473	0	0	0	0	0	0	0	0	0	0	4365188	4558110	3688867	3151283	3726451	0	4645680	3048761	4230700	0	4452847	4850566	0	2256277	0	0	0	0
AGDFLEANYMNLQR	CO3_HUMAN	1172	1185	yes	yes	2	3.2558e-30	7075679	10685773	10537823	0	0	1292551	0	4798900	0	0	0	0	0	0	0	0	0	0	0	0	0	0	0	0	64197774	59991040	89722971	76452830	75504388	37627602	55343446	35982470	46983818	0	0	0	0	0	0	0	0	0
AGELTEDEVER	RS18_HUMAN	56	66	yes	yes	2	8.1262e-05	33846101	31189653	29639292	33526180	38651419	41963016	30328100	52357915	51805573	39445226	37242000	36363539	39492026	51674161	32676555	51325474	65530562	43203911	46743388	51313091	39198917	0	53740944	34950502	27153995	20783259	17562510	22253892	19047225	0	23703536	15839528	23341426	17777870	19277283	22606226	0	0	0	0	0	0
AGEVFIHK	NONO_HUMAN	100	107	yes	yes	2	0.050162	15286056	0	14694348	6428632	7934445	5504619	0	9041232	0	5541068	0	4398150	6024728	8832351	0	3605551	0	5237725	7196035	8460591	14384035	0	0	0	15611885	14966037	0	0	5865863	10184781	0	0	0	0	0	10225406	0	11040805	0	0	0	0
AGEVINQPMMMAAR	VINC_HUMAN	890	903	yes	yes	2	2.5848e-27	0	0	0	5770583	5081160	4376708	4963130	5356513	4260718	0	2443500	2748896	4749436	5401787	8558626	7242165	5892752	3516780	5673357	5725350	0	5871957	4527437	4792785	6779494	6599612	6782532	10474238	9117293	9865547	0	0	11078024	5136889	0	0	0	6999594	0	0	0	0
AGFAGDDAPR	ACTG_HUMAN;ACTB_HUMAN;POTEE_HUMAN;POTEF_HUMAN;POTEI_HUMAN;POTEJ_HUMAN;ACTS_HUMAN;ACTC_HUMAN;ACTH_HUMAN;ACTA_HUMAN	19	28	no	no	2	0.0037568	968000000	1200000000	1050000000	777000000	638000000	566000000	1000000000	1460000000	1040000000	847000000	760000000	0	657000000	644000000	633000000	1170000000	1250000000	1020000000	938000000	1060000000	1080000000	788000000	932000000	772000000	1390000000	1440000000	1230000000	1490000000	1120000000	1130000000	1350000000	1650000000	1520000000	824000000	1670000000	1200000000	864000000	0	0	1120000000	878000000	1210000000
AGGIETIANEYSDR	HSP74_HUMAN	20	33	yes	yes	2	2.0255e-11	15048338	9926656	12401501	0	14920336	14025072	19064368	13342720	12194638	15329481	13174000	16487647	15831914	0	20289816	19965623	15964097	16140021	14516432	16519170	0	16454514	16057818	17241466	0	0	0	7751147	0	0	14494686	9370953	0	0	14707000	0	6957915	11375244	0	0	0	0
AGKPVICATQMLESMIK	KPYM_HUMAN	320	336	yes	yes	3	5.9912e-31	63598643	34066193	43773255	22839533	28325703	28181832	22015127	913916	20642851	19230675	0	57229767	37646755	9191311	47445160	32517588	35481208	17879252	31503174	63584207	61901017	30293026	0	41868628	75366388	99101785	78778253	0	0	0	0	0	0	0	65138295	47845641	27927179	0	43901147	27738593	26614802	0
AGLQFPVGR	H2AV_HUMAN;H2AZ_HUMAN;H2A2B_HUMAN;H2A1A_HUMAN;H2AX_HUMAN;H2A1J_HUMAN;H2A1H_HUMAN;H2AJ_HUMAN;H2A2C_HUMAN;H2A2A_HUMAN;H2A1D_HUMAN;H2A1_HUMAN;H2A1C_HUMAN;H2A3_HUMAN;H2A1B_HUMAN	24	32	no	no	2	0.00079426	397000000	375000000	431000000	454000000	432000000	441000000	235000000	258000000	188000000	424000000	461000000	357000000	419000000	506000000	424000000	136000000	187000000	186000000	380000000	313000000	417000000	234000000	283000000	309000000	68592696	120000000	0	95130563	325000000	192000000	134000000	351000000	201000000	74520326	341000000	165000000	0	276000000	371000000	0	118000000	0
AGNLGGGVVTIER	RL22_HUMAN	53	65	yes	yes	2	0.00038967	23262061	5397643	22546659	13117653	30741500	30911259	9934735	16064561	11931754	29526666	27749000	20213459	25371895	35313306	22066282	9034101	11446145	13919497	21600044	20226265	20932910	16423612	0	0	0	0	0	0	0	0	0	32757968	0	0	22267740	0	0	0	0	0	13801448	0
AGPIWDLR	HNRPQ_HUMAN;HNRPR_HUMAN	185	192	yes	no	2	0.033058	0	0	0	8832613	7915885	8688458	8354192	0	4835986	8294725	0	11366838	7912724	8581883	8871909	7159978	7564821	5568518	9229092	8523039	0	6746766	7127445	0	0	0	0	0	0	0	0	0	0	0	14115316	0	0	0	0	0	0	0
AGQAVDDFIEK	6PGD_HUMAN	77	87	yes	yes	2	4.5499e-08	4975949	27230039	0	25207051	0	24240344	18781234	0	0	5626369	0	0	16930763	0	22122295	0	0	0	0	0	14183502	13886832	15678902	0	11843808	15208628	14031690	0	11024272	10231656	8070915	56991476	0	7088453	16864494	9128589	0	0	9706030	0	0	5329603
AGQSAAGAAPGGGVDTR	FLNA_HUMAN	8	24	yes	yes	2	0.038643	0	0	0	0	0	0	0	0	0	0	0	0	0	0	0	0	0	0	0	0	0	0	0	0	18997522	25747057	0	0	0	15414563	0	25675318	0	22755896	0	21925517	7325457	5319200	7662631	13400364	8742391	0
AGQVVTIWAAGAGATHSPPTDLVWK	LMNA_HUMAN	491	515	yes	yes	3	0.00026102	0	0	0	0	0	0	0	0	0	0	0	8534214	0	0	0	0	0	4250123	0	0	0	0	0	0	34973234	42880245	34310124	40000877	34141583	40693057	0	36849350	53094369	39482397	37894804	44610551	0	0	0	0	0	0
AGSDGESIGNCPFSQR	CLIC4_HUMAN	25	40	yes	yes	2	3.7086e-14	0	0	0	11077444	12501888	11713740	0	24067946	18955901	0	0	18749972	0	15552471	14196749	0	0	21347954	17695601	21073221	0	17564179	17267768	0	1732223	3616854	5411536	0	3237640	0	0	5812095	0	5943248	0	0	0	0	0	0	0	0
AGSGSQVPTEPK	SDC4_HUMAN	93	104	yes	yes	2	0.013483	0	0	0	0	0	0	0	0	0	0	0	0	0	0	0	0	0	0	0	0	0	0	0	0	0	0	0	0	0	0	0	0	0	0	0	0	0	0	0	0	0	0
AGTFQAFEQFGQQLLAHGHYASPEIK	SPTN1_HUMAN	1392	1417	yes	yes	4	0.04109	6342443	0	11372483	6236451	6048274	5992987	10027187	8655952	9552328	13038557	9570400	10751111	7624040	7082621	7336430	13340831	12446861	9367499	9919545	0	0	10825279	9814922	13186344	0	0	0	0	0	0	0	0	0	0	0	0	0	0	0	0	0	0
AGTGVDNVDLEAATR	SERA_HUMAN	76	90	yes	yes	2	0.0033233	0	0	0	0	0	9746392	6573528	0	0	10419674	0	0	10133977	12894878	10613856	9442448	0	9806673	0	11382787	0	0	0	7019424	0	0	0	0	0	0	0	0	0	0	17009662	0	0	0	0	0	0	0
AGTQIENIDEDFRDGLK	ACTN4_HUMAN	67	83	yes	yes	3	0.017044	0	4253178	0	0	0	0	0	0	0	0	0	0	0	0	0	0	0	0	0	0	0	0	0	0	44570506	44676667	23196321	0	2316934	0	36257397	17498263	32365656	8555090	21474823	28500118	0	15708927	27686722	31468646	16246837	9629359
AGVETTKPSK	IGL1_HUMAN;IGLC1_HUMAN;IGLL5_HUMAN	161	170	yes	no	2	4.3772e-54	0	0	0	0	0	0	0	0	0	0	0	0	0	0	0	0	0	0	1466915	0	0	0	1556695	0	3525487	158000000	4368141	5285729	243000000	0	0	0	0	0	0	74264229	0	142000000	496000000	10040373	285000000	0
AGVETTTPSK	IGLC3_HUMAN;IGLC2_HUMAN	51	60	yes	no	2	6.3981e-07	1340000000	2090000000	1580000000	2960000000	0	939000000	1000000000	880000000	421000000	1270000000	944000000	3537320	230000000	158000000	2194709	771000000	557000000	662000000	0	1622683	0	0	0	0	3690000000	0	0	0	0	4110000000	0	0	5410000000	0	2460000000	2810000000	7100000000	0	0	0	0	6820000000
AGVNTVTTLVENK	RL7A_HUMAN	138	150	yes	yes	2	1.1088e-11	52795764	21950955	32451088	32501357	50602801	59348200	28480024	39455859	40298282	53228274	56852000	52951128	54247263	72233079	47132528	27101010	48192717	41469303	47795483	43873922	33958193	46853169	0	30624541	8056028	19804184	0	0	0	0	0	42451860	0	0	0	0	0	0	0	0	0	0
AGVNTVTTLVENKK	RL7A_HUMAN	138	151	yes	yes	3	0.0030611	9579960	0	9771337	0	10863959	13060738	0	0	0	0	15240000	7806664	12890798	15723097	9471446	0	6852429	8638111	9790707	0	7208573	0	7366113	0	0	0	0	0	0	0	0	0	0	0	16149668	0	0	0	0	0	0	0
AGVVGPELHEQLLSAEK	PLEC_HUMAN	3552	3568	yes	yes	3	0.027916	0	0	0	0	0	0	0	0	0	0	0	0	0	0	0	0	0	0	0	0	0	0	0	0	7083004	6304023	8624029	0	0	0	0	13066000	0	3684332	7893424	3582439	0	5390834	0	0	8494768	7882984
AGYTDKVVIGMDVAASEFFR	ENOA_HUMAN	234	253	yes	yes	3	6.7615e-05	0	0	0	0	0	0	0	0	0	0	0	0	0	0	0	0	0	0	0	0	0	0	0	0	8792866	9962180	3230811	9435020	10597644	7267466	7034429	16233417	12840806	5528814	12962984	6735962	7110042	6334276	8946646	5537015	7792854	4519831
AHAFAVQQK	PLEC_HUMAN	2190	2198	yes	yes	2	0.0098027	0	0	0	0	0	0	0	0	0	0	0	0	0	0	0	0	0	0	0	0	0	0	0	0	6884048	10560324	6085292	0	0	0	0	0	8455594	4994607	0	9952532	8094273	0	0	0	0	4240095
AHFSPSNIILDFPAAGSAAR	QSOX1_HUMAN	533	552	yes	yes	3	9.9628e-77	0	0	0	0	1812825	0	0	0	0	0	0	0	0	0	0	3158959	647782	0	0	0	0	7927788	0	0	40910488	37777113	73915891	3147730	0	2039219	37151069	24655939	22453933	21116315	32876002	29160140	0	0	0	39342163	40303492	48003567
AHGGYSVFAGVGER	ATPB_HUMAN	226	239	yes	yes	2;3	1.1567e-27	69059297	53510880	54748139	0	24022742	27567387	22124913	36809469	23426863	52373666	49227000	22076016	20140471	30170679	15643648	16500825	26204333	39280626	52903246	48666839	43147109	52293058	46996107	40031401	0	0	13715830	0	0	0	5486668	17172877	0	0	0	0	0	0	0	0	0	0
AHGQDLGTAGSCLR	CO4A1_HUMAN;CO4A5_HUMAN	1482	1495	no	no	2;3	3.1609e-05	128000000	122000000	138000000	0	4704987	0	36334589	0	47557743	48070303	90325000	70413734	2569060	0	1840165	47986869	591064	36750369	60693230	52292751	90902106	35136786	24945133	20602963	0	0	0	0	0	0	0	0	0	0	7326769	957908	0	0	0	0	0	0
AHIAQLCEK	CLH1_HUMAN;CLH2_HUMAN	611	619	yes	no	2	0.0040744	13333677	15487484	15166928	6731918	8954919	8420653	13114698	23336717	12347240	13876408	11086000	11101957	9158686	9674217	9036693	19515212	12814632	10359878	12431641	12751578	8867188	10404449	8351542	6788571	3795516	0	9263264	3414284	5362634	2378415	6249500	8073731	0	5871366	8567804	6713895	0	4675566	0	0	0	0
AHNQDLGLAGSCLAR	CO4A2_HUMAN	1526	1540	yes	yes	3	1.7106e-37	50827938	79230886	57011389	0	2130634	2722872	27204957	0	0	45363646	40501000	25393674	0	1731637	0	0	0	19936948	31326581	30831178	43540054	0	17231475	29647281	0	9650792	0	0	0	0	0	0	0	0	12520473	0	0	2537745	0	19039595	0	0
AHQVVEDGYEFFAK	PP1A_HUMAN;PP1G_HUMAN;PP1B_HUMAN	247	260	yes	no	3	0.0012965	0	13466067	4132058	12056796	11636854	11492292	4858255	5793323	0	4718378	0	0	9121041	13259633	5209882	6675916	4334645	5501229	0	2520848	0	2745060	2818807	3806728	0	0	0	0	0	0	0	0	0	0	0	0	0	0	0	0	0	0
AHSSMVGVNLPQK	PGK1_HUMAN	172	184	yes	yes	2;3	1.058e-19	77437793	17560764	63071056	48851772	12759741	70916670	33866314	38737473	7834602	24179581	24464000	16108845	51180280	10420790	54179774	50625267	50840246	49089867	46421043	0	2297510	33560780	31593396	41152610	7188043	5269090	11580195	0	5656749	0	0	20982095	4475501	5437294	0	6029837	50724467	4698006	428000000	0	0	6135227
AHVIVMAATNRPNSIDPALR	TERA_HUMAN	339	358	yes	yes	3	1.1639e-07	0	31140203	5882574	30247518	19271023	19114845	25118046	13334693	15576232	3459128	0	0	0	0	0	0	0	0	2562935	1648365	11994505	0	0	0	0	0	0	0	0	0	0	0	0	0	0	0	0	0	0	0	0	0
AHVIVMAATNRPNSIDPALRR	TERA_HUMAN	339	359	yes	yes	5	0.030377	0	0	0	0	0	1371327	0	0	2287737	0	0	0	2864211	0	0	0	0	0	0	0	0	0	0	0	0	0	0	0	0	0	0	0	0	0	0	0	0	0	0	0	0	0
AHVVPCFDASK	FLNA_HUMAN	1152	1162	yes	yes	2	0.020277	0	0	2236710	2074484	2250612	2444231	1318693	3233220	2435658	0	0	2893218	2311323	2045751	1687203	2704665	3420322	2363320	2160651	3031676	2170506	1429305	2278851	2106680	39167508	44207657	0	0	0	0	1010938	0	0	1344086	0	0	0	0	0	0	0	0
AIADTGANVVVTGGK	TCPQ_HUMAN	282	296	yes	yes	2	0.0068628	0	0	0	0	0	0	0	0	0	0	0	0	0	0	0	0	0	0	0	3795147	0	0	0	0	21075320	0	25295791	0	25731869	22937174	24733273	40263049	0	0	35346858	0	23765822	22317875	30141052	0	0	0
AIAELGIYPAVDPLDSTSR	ATPB_HUMAN	388	406	yes	yes	2	9.6992e-90	37215350	31171562	42509426	22558125	27445755	20701892	69918732	76026133	67189451	72405486	58014000	54787127	29637495	31303255	39456761	48941403	61426681	54750329	59171049	53974955	39563750	67501375	76017053	53277990	15972085	12451792	15920978	19029428	14304537	25815131	22452830	29712062	11112860	18784776	35018479	0	0	0	27468509	0	0	0
AIANECQANFISIK	TERA_HUMAN	530	543	yes	yes	2	4.39e-28	10063978	16061586	14348054	20002287	26031542	22964506	30000666	28377460	26344882	25383693	20491000	30835974	24674433	23877448	31395415	31146942	32714772	27529774	22978464	21281643	14960646	25557704	26188299	31820925	0	4102535	0	2547480	3323141	0	0	2494055	3100065	0	0	4484205	0	0	5282264	0	0	0
AIDLFTDAIK	F10A1_HUMAN;F10A5_HUMAN;ST134_HUMAN	133	142	yes	no	2	0.0043146	13876910	18150545	11675367	29802241	36626379	28469420	37542243	18686069	27640710	26075518	23450000	19630580	24595911	40779802	9624506	24441904	15958836	24168426	13953324	17696713	10269670	21764052	18910764	27091371	0	0	0	0	0	0	0	0	0	0	0	13418137	0	0	0	0	0	0
AIEINPDSAQPYK	F10A1_HUMAN;F10A5_HUMAN;ST134_HUMAN	174	186	yes	no	2	1.0898e-06	29610940	32646618	28774048	0	29389926	30672095	0	30229211	37038513	30106778	33036000	38194646	31007014	49343335	30645424	31210361	30783317	49984138	46788655	50774473	41979518	44765312	46779583	40502170	14024830	21640416	12442997	9520398	17467583	12619042	20575139	19796352	0	12819297	0	17252171	11901948	0	16246583	14617849	0	10597569
AIFLADGNVFTTGFSR	COR1C_HUMAN	224	239	yes	yes	2	1.1273e-46	6536651	6226232	8969433	8129522	5008246	6339333	12300928	14152610	11427144	7309572	8801600	9062580	6570457	776835	12216420	15280963	13761155	12865480	10487627	9743906	11964519	13678945	14246892	12206951	0	0	10744517	0	9275383	0	0	0	0	0	0	0	0	0	0	0	0	0
AIGAVPLIQGEYMIPCEK	CATD_HUMAN	314	331	yes	yes	2	5.4423e-14	20770739	13497425	23424729	3211614	4520048	5051979	21750290	19610740	17571590	28326545	41332000	39740603	4442045	0	3933952	0	13424426	14613956	35148946	30509179	45970815	18977809	0	23095962	0	0	0	0	0	0	2934314	0	0	0	7636427	0	0	0	0	0	0	0
AIGNIELGIR	MAP1B_HUMAN	55	64	yes	yes	2	0.0016042	0	0	0	6453084	6584860	6271422	3714258	4287682	3942499	6378280	0	6818006	7613647	9472684	8972864	4883333	4748716	6701124	7303981	7106631	0	4231843	4599345	5573527	0	0	0	0	0	0	2052616	0	0	0	0	0	0	0	0	0	0	0
AIGSASEGAQSSLQEVYHK	PSA5_HUMAN	169	187	yes	yes	3	7.6903e-18	33456484	0	29524847	33266650	36666151	29827638	34734014	31653944	22159246	0	0	0	26318780	24506836	30712510	32364216	24882672	22279208	29484046	29019003	36493282	29671613	20390138	35453261	0	0	0	0	0	0	0	0	0	7394601	0	5880988	0	6799902	0	0	22450617	0
AIIIFVPVPQLK	RS7_HUMAN	59	70	yes	yes	2	0.00037376	12201726	22544354	13283517	19946520	21730569	20186656	15174643	21802822	16183431	21863921	18224000	26811733	30104009	27942551	39453505	20882623	36265681	27619150	12471436	25633127	19785311	17680483	17849060	19668355	6987999	8939439	7871250	9471137	11931313	13112845	4917591	7034127	12264943	7680740	9382646	14276164	17917880	8491085	20481077	12111970	6268556	7842881
AILVDLEPGTMDSVR	TBB2A_HUMAN;TBB5_HUMAN;TBB2B_HUMAN	63	77	no	no	2	1.3781e-65	61939764	54059654	56520064	36134354	80083539	79535446	74971811	107000000	88489513	61282016	74651000	79114985	94325896	123000000	82358987	107000000	95667780	97809904	106000000	110000000	62310205	73282873	85594538	92399841	79228263	69205789	41668836	50962633	54309602	51566414	60540024	75112784	56310199	62214208	76218103	47588528	0	38514436	39804473	40353612	0	0
AIMTYVSSFYHAFSGAQK	ACTN4_HUMAN;ACTN1_HUMAN	256	273	no	no	2;3	1.0314e-33	28950135	31489971	40552021	44055822	34975855	34566636	46098866	32266378	29030151	34351092	44209000	45646970	37071696	25283348	40466302	40067793	43559540	31805940	43791551	38393683	0	38024164	34133859	35340767	19502769	60707619	104000000	78870882	70138619	60744194	63753325	67115954	75714189	76638812	72596917	0	0	64407572	82196500	68248739	11923452	73788273
AIQLEYSEARRTMTNALR	PSMD3_HUMAN	297	314	yes	yes	3	0.04474	0	0	0	2109660	2909661	2632226	1235101	0	0	0	0	0	1526309	2008149	3090530	1441250	0	0	0	0	0	0	0	0	0	0	0	0	0	0	15999016	0	0	24715056	0	0	0	0	0	0	0	0
AITGASLADIMAK	RL24_HUMAN	81	93	yes	yes	2	3.9185e-18	0	0	0	24724024	31918078	33506636	14939661	0	0	7672241	13082000	8633458	27826867	41030913	20393375	13991209	0	0	7858134	7160102	10228439	0	10214138	11394434	25574192	30993256	13186266	20806850	28155241	24265835	16519327	17740467	19657559	25322720	16297839	29531525	23032742	21188334	14466419	12430256	14510217	13149765
AITIAGIPQSIIECVK	PCBP2_HUMAN	145	160	yes	yes	2	1.1228e-40	16133088	11422577	13274638	6592501	11482076	9975812	23178481	27592453	22593326	18605079	15141000	19026734	12386870	14296271	18238494	20049104	23249538	25614360	18011478	26515992	9993547	22846749	19994613	14730873	5473467	9495160	6794626	3910921	10597894	5497131	12515763	14227277	8479055	7747250	0	0	0	6609919	0	0	0	0
AITIAGVPQSVTECVK	PCBP1_HUMAN	145	160	yes	yes	2	1.0715e-25	12429146	19634044	16178188	19111733	29891049	32824574	0	0	30052195	20565651	25182000	29053790	30856898	41288463	0	0	26517911	0	28454335	28988169	11775231	31413367	33956088	30426744	18435466	13700828	10424548	0	9598207	14276635	13632581	14805470	7276141	6611400	0	11891221	0	5634975	6547903	10731663	0	7485901
AIVAIENPADVSVISSR	RSSA_HUMAN	64	80	yes	yes	2	8.1504e-70	19235440	26295314	16367614	26512854	33908649	37711205	28260450	49785370	37249462	31204762	26313000	33145125	43727604	59758008	0	36883855	31310508	35145715	34693287	37414023	21805011	36235215	36732144	34153446	0	0	0	24007631	0	0	0	16543308	0	0	19198192	0	0	0	0	0	0	0
AIVDALPPPCESACTVPTDVDKWFHHQKN	IPYR_HUMAN	261	289	yes	yes	5	0.051341	0	0	0	0	0	0	0	0	0	0	0	0	0	0	0	0	0	0	0	0	0	0	0	0	56025588	50220196	27334202	15410640	0	0	27617841	28120198	15466554	0	31960945	24626679	20446088	22185178	11747936	15186455	0	0
AIVDCGFEHPSEVQHECIPQAILGMDVLCQAK	DX39B_HUMAN;DX39A_HUMAN	59	90	yes	no	4	0.00013191	17478728	15499545	30324976	10682357	18811329	17280956	28970212	16908966	15194087	15851343	19823000	20880206	18870953	17678223	17638631	21892812	18964139	16522179	21817428	25267023	16200078	17937813	17289912	28201385	0	0	0	0	0	0	0	18966169	0	0	0	0	0	0	0	0	0	0
AIVVTDGER	MAOX_HUMAN	147	155	yes	yes	2	0.0027477	0	17736854	14180332	19074841	12166480	11060615	17322226	12996771	18263425	12065852	9804700	10340860	12992415	8641442	12182226	27115894	21070272	14813254	0	15068805	20656162	8422783	14262886	16107461	12767757	14646313	0	0	0	10364199	0	0	0	0	1583631	0	0	0	10590714	7846357	0	0
AKEFTNVYIK	PABP1_HUMAN;PABP4_HUMAN	187	196	yes	no	2	6.878e-14	4122481	0	3322359	0	2057819	2082974	0	1396158	5104962	5368869	4496400	5265410	3985923	3890613	3415830	4164488	7801057	4056527	8369507	8049992	0	8744164	0	4116860	9942121	19036599	16066579	8284729	13050853	14597486	15656133	17743729	0	11604896	16948591	15530205	0	9603688	13080187	14338229	0	0
AKFEELNMDLFR	BIP_HUMAN	325	336	yes	yes	2;3	4.3688e-13	26749740	10089358	28508654	35840076	39821368	51237280	16022120	10091119	16376427	0	31836000	32207906	56695307	61007125	43240911	5805899	16724894	15365431	42344484	24906384	25639504	17516421	13531503	28632168	0	0	0	0	30944688	0	0	2279496	0	0	0	27829261	0	0	0	0	0	0
AKFENLCK	H90B2_HUMAN;HS90B_HUMAN	558	565	no	no	2	0.010668	44201005	0	36748697	0	29305412	0	28194963	63004480	49304964	75222261	23098000	27760833	30210245	27653773	34083399	35252410	44432404	44720217	43042896	53643198	29552711	32353352	805382	0	47282884	0	0	0	0	0	0	50928206	35659690	0	38667697	0	0	0	0	0	0	0
AKFFPEDVSEELIQEITQR	RADI_HUMAN	82	100	yes	yes	3	0.00049125	0	0	0	0	0	591770	0	0	759224	0	0	0	623812	395017	522812	0	623790	1000392	1041898	1344710	0	953750	652462	698584	0	1652858	0	0	0	0	0	0	0	0	0	0	0	0	0	0	0	0
AKFYPEDVSEELIQDITQR	MOES_HUMAN	82	100	yes	yes	3	3.1466e-10	13047042	8263931	14847271	8395487	8949285	8959807	9836505	10682684	13303242	14217134	10595000	17370352	11743681	5202185	11624699	16260736	26011766	17383063	23624147	18308708	21094711	17978267	15779782	22677974	14880607	15114080	8965252	11280058	24227448	8319484	16842616	24128308	34121684	8018012	23624308	11919790	7897393	18967011	9231932	7030776	6125466	6959026
AKLEQLFQDEVAK	PLEC_HUMAN	2651	2663	yes	yes	2	0.00068808	0	2842407	0	2424400	3122075	2407529	4094563	3689616	3435260	2316857	0	0	3556592	3442476	2086656	3715501	0	2818109	0	0	0	1991611	801630	1445737	4765638	0	0	0	0	4770732	3669172	2034845	0	5833665	0	6295324	0	0	5410551	0	0	0
AKMEDTLK	GARS_HUMAN	122	129	yes	yes	2	0.058776	0	0	0	0	0	0	0	0	0	0	0	0	0	0	0	0	0	0	0	0	0	0	0	0	0	0	0	0	0	0	0	0	0	0	0	0	0	0	0	0	0	0
AKVDEFPLCGHMVSDEYEQLSSEALEAAR	RL10_HUMAN	41	69	yes	yes	4	3.5872e-07	15812984	6745335	0	0	7951016	8517205	9218232	11663542	0	14113400	17119000	19725630	8105103	0	0	0	12033316	0	17179253	22988437	0	8643592	8584674	8813466	0	0	0	0	0	0	0	0	0	0	0	0	0	0	0	0	0	0
AKVEFNIR	PAIRB_HUMAN	302	309	yes	yes	2	0.01999	27556437	0	18734456	0	4879319	5770358	0	0	8910505	0	0	8564267	8935591	5138442	7791375	0	8123580	12476644	12679866	13401042	0	13154172	9115526	6346058	16465245	22651837	0	0	0	0	0	7703656	0	0	0	0	0	0	0	0	0	0
ALAAAGYDVEK	H12_HUMAN;H14_HUMAN;H13_HUMAN;H1T_HUMAN;H11_HUMAN	65	75	yes	no	2	5.7251e-08	93628379	97772206	88632750	156000000	128000000	125000000	90678053	97652368	69997827	87766885	89615000	65584365	108000000	113000000	118000000	96307663	84797757	73822284	86117629	96877024	144000000	59978124	0	86098034	73876031	55798560	34466293	64332967	0	33659400	41385398	23390277	0	38234648	45273333	38227061	79947477	59824678	85733859	13637172	6848629	0
ALAAGGYDVEK	H15_HUMAN	68	78	yes	yes	2	0.020277	31068145	41213521	0	63368316	42790985	0	41496491	42646457	3388646	24830711	33420000	0	0	0	48519832	49728975	58190928	40024910	37464551	41500882	78995061	0	42440497	45672637	0	0	0	30786939	26722280	0	0	0	0	18663429	0	0	31059885	18876389	34640848	0	29683962	32124203
ALADDDFLTVTGK	MCM4_HUMAN	846	858	yes	yes	2	0.021236	0	0	0	0	0	0	0	0	0	0	0	0	8661456	0	8189330	0	10994192	0	0	0	0	0	0	0	0	0	0	0	0	0	0	0	0	0	0	0	0	0	0	0	0	0
ALAGCDFLTISPK	TALDO_HUMAN	246	258	yes	yes	2	1.1554e-16	0	0	0	18752680	22930347	22642372	22899199	13262453	11588722	0	0	0	17792428	29298873	10305457	20192770	13894794	17679954	15371042	13876431	0	19511010	0	19168795	0	0	0	0	0	0	0	0	0	0	0	0	0	0	0	0	0	0
ALANSLACQGK	ALDOA_HUMAN	332	342	yes	yes	2	5.8538e-08	125000000	79660256	119000000	65131407	56187404	63136446	44659119	118000000	76390411	68011955	100000000	65845054	50787669	2299695	55518229	96948334	95936111	59157476	0	63346122	100000000	69007149	56650482	71180559	493000000	521000000	299000000	317000000	380000000	326000000	349000000	0	0	369000000	243000000	392000000	334000000	225000000	395000000	319000000	226000000	0
ALAPTWEQLALGLEHSETVK	TXND5_HUMAN	222	241	yes	yes	3	5.0006e-18	12132213	11284962	13492676	10984785	10190161	9392074	23461615	24299114	15889770	15830596	13882000	14371391	12320126	7571966	21203938	18631864	20012208	15065971	11342734	11010828	15536008	15817369	19232474	13638453	4899081	6704983	4098310	4754515	19058508	6620997	15776959	16677051	22224062	11065779	13864026	14899737	4725778	11360140	14462973	11029880	8054872	12994093
ALASQLQDSLK	VINC_HUMAN	571	581	yes	yes	2	0.006993	15034607	26867004	18568708	0	11351161	9023584	0	0	0	14012858	14289000	17965112	10065155	11223701	13591350	0	9928235	15915554	0	14296396	0	0	2440136	0	15360471	0	0	0	0	11492429	0	23006990	0	0	27884232	0	30522182	0	0	0	0	0
ALDFAVGEYNK	CYTC_HUMAN	52	62	yes	yes	2	0.00035201	0	0	0	0	0	0	0	0	0	0	0	0	0	0	0	0	0	0	0	0	0	0	0	0	0	0	0	0	0	0	0	0	0	0	0	0	0	0	0	0	0	0
ALDLDSSCK	STIP1_HUMAN	454	462	yes	yes	2	0.0035027	13924110	0	14145802	10904567	11041605	10726080	19527591	11160271	14446469	9892227	9963800	8448949	13169782	10245012	0	0	0	0	11402428	11189587	0	10588737	0	9522019	20904890	28472791	18519483	0	0	14788218	0	13458258	0	0	0	17003925	0	12022545	0	0	0	0
ALDTMNFDVIK	PABP1_HUMAN;PABP4_HUMAN	68	78	yes	no	2	4.5303e-05	7842643	0	0	10385935	12646060	12719117	14331982	8850197	6350265	11500901	7517500	12102077	11093102	17991468	0	0	9730933	0	7485051	6864253	7693351	7569885	7361807	10081824	26571390	37670124	41161581	0	23080327	22933942	24637483	15482338	31499491	0	0	26595907	21867161	19234562	0	14835926	15738909	0
ALEEAMEQK	MYH9_HUMAN	1484	1492	yes	yes	2	0.0026211	37119233	38855602	42195689	30507048	30351738	32904296	30853921	48266726	50435368	29353511	33316000	28166891	31240271	35689973	25031401	53504401	56365227	34896593	48972935	44900418	45631595	48292082	40634492	31907295	38684018	41795425	29153038	38560940	35981992	60634280	43339286	0	30738783	32486853	77614717	37894095	46690021	28982922	37517823	36618207	26700485	0
ALELDSNLYR	MYH9_HUMAN	746	755	yes	yes	2	0.00014083	33454767	23868648	27488515	22681241	25420384	23051018	20780508	36660173	27876665	22681025	25144000	36490039	27281831	33117693	20327592	24663226	24977377	26789086	36434343	33019996	25996840	22384903	29501974	29594500	3899224	0	0	8588939	13181236	0	21036670	0	8644587	6120082	17663418	0	8681572	8847856	0	0	8180654	5664852
ALELEQER	MOES_HUMAN	372	379	yes	yes	2	0.004777	34461423	40738319	33076590	34538992	21418693	20660260	30209646	24909140	30338804	0	22509000	0	19358021	16740741	24515883	0	41047228	27987439	27897695	25565605	47636927	25373415	29497053	0	42547101	43576918	0	39203938	0	0	0	41882639	66200593	29117839	32897027	43917036	32302281	0	0	29777546	0	0
ALENDPDCR	PLST_HUMAN;PLSL_HUMAN	136	144	yes	no	2	0.049465	0	0	0	0	0	0	0	0	0	0	0	0	0	0	0	0	0	0	0	0	0	0	0	0	0	23726704	0	0	18633509	19515308	0	25268382	0	18671766	0	0	19781473	21636051	19358999	22748242	15209389	37833504
ALEQQVEEMK	MYH9_HUMAN	1529	1538	yes	yes	2	5.1295e-10	66036757	75862259	71147324	52639629	51391605	44372376	98442093	89465173	60267892	43169274	81250000	47018203	45355784	1398592	62959522	68383489	58848602	55957415	61698068	51293576	63920717	0	63154805	80324044	31940544	27703962	30057172	0	37145411	21325648	24258679	0	0	16930290	27101327	27904129	19450836	23353557	0	0	17578691	0
ALESPERPFLAILGGAK	PGK1_HUMAN	200	216	yes	yes	2;3	3.0532e-30	118000000	71333367	112000000	62476046	60303770	59268479	62862528	59195026	57358850	90807087	80109000	119000000	59505938	34521340	0	70596714	74606452	51745456	71806145	82474856	109000000	57545287	59669512	78266093	43360573	51165682	49364543	5243928	80837561	3826688	53557190	57444896	0	52433230	67375882	50288706	0	0	0	0	0	0
ALEVEECR	PGBM_HUMAN	1524	1531	yes	yes	2	0.0017083	77603423	53530177	81492761	2161309	0	0	22596804	39401278	33221557	61147162	0	50640579	3675299	3085544	2490244	38697794	34109565	24744745	54490094	39166872	65426277	27498354	35663058	32944800	0	0	6035388	0	0	0	3810461	0	0	0	0	0	0	0	0	0	0	0
ALEYTIYNQELNETR	SMC3_HUMAN	222	236	yes	yes	2	9.1255e-57	0	0	0	0	1277797	1259599	0	2166075	0	0	0	0	1734924	0	1718531	0	0	1990151	0	1621669	0	0	0	0	0	0	0	0	0	0	0	0	0	0	0	0	0	0	0	0	0	0
ALFEEVPELLTEAEKK	PUR9_HUMAN	510	525	yes	yes	3	0.024134	0	0	0	0	0	0	0	0	0	0	0	0	0	0	0	0	0	0	0	0	0	0	0	0	0	0	5921725	0	6791834	0	0	6353834	8957401	0	0	0	0	0	0	0	0	0
ALGALVDSCAPGLCPDWDSWDASKPVTNAR	FLNA_HUMAN	197	226	yes	yes	3	0.063936	0	0	0	0	0	0	0	0	0	0	0	0	0	0	0	0	0	0	0	0	0	0	0	0	33497381	38293397	36865183	0	23307244	3679840	35299502	38813083	28255224	27244827	0	33760587	0	16385357	0	0	0	0
ALGDLISATK	TLN1_HUMAN	2090	2099	yes	yes	2	0.0094142	0	0	0	0	11803564	11770431	7085962	0	0	11900676	0	0	9504183	10518015	9812411	9268367	11095211	7896396	10394107	11583012	8827831	9477386	0	13630989	0	0	0	0	0	0	0	0	0	0	2929086	0	0	0	0	0	0	0
ALGLGVEQLPVVFEDVVLHQATILPK	FAS_HUMAN	902	927	yes	yes	3	8.5499e-20	0	0	0	0	0	0	0	0	0	0	0	0	0	0	0	0	0	0	0	0	0	0	0	0	0	0	0	0	0	0	0	0	0	0	0	0	0	0	0	0	0	0
ALGQNPTNAEVLK	MYL6_HUMAN;MYL6B_HUMAN	38	50	yes	no	2	1.1088e-11	89088561	85494145	94951892	72205219	74064762	74763969	0	98214235	82872760	88373329	86788000	73922190	79129549	96645587	90598143	108000000	90117018	76149135	93813099	83922878	103000000	0	93357406	0	68231287	100000000	98082101	0	96210237	105000000	82431180	97036785	97998680	88013055	0	96130640	83364065	0	111000000	0	0	74282157
ALGVSNFNHFQIER	AK1BF_HUMAN	156	169	yes	yes	3	3.1609e-05	3872490	0	0	11799839	12311978	12790571	4305469	7018433	0	0	5292600	6943528	11550147	0	0	0	0	0	0	7357205	0	3399116	6458189	7937504	0	0	0	0	0	0	0	0	0	0	0	0	0	0	0	0	0	0
ALHFAISEYNK	CYTN_HUMAN;CYTS_HUMAN	47	57	yes	no	2	0.00070356	0	0	0	0	0	0	0	0	0	0	0	0	0	0	0	0	0	0	0	0	0	0	0	0	0	0	939442	0	0	0	0	0	0	0	0	0	0	0	0	0	0	0
ALIAAQYSGAQVR	EF1G_HUMAN	18	30	yes	yes	2	3.5227e-19	31441457	41720081	46220997	50734976	57181695	48866304	36755438	50856930	43296448	66990574	24745000	68001147	53623705	43162138	68876733	37540704	60647996	43881420	51530298	70348152	55214080	52758275	43812839	52842409	23242563	26518374	47452945	23985132	0	30343406	28766226	85717594	0	23972150	45972141	0	0	0	39852709	0	18152766	16770924
ALIAGGGAPEIELALR	TCPD_HUMAN	420	435	yes	yes	2	0.0032386	0	0	0	0	0	0	0	0	0	0	0	0	0	0	12062710	11277095	0	7266656	0	0	0	0	0	0	0	0	0	0	0	0	0	0	0	0	0	0	0	0	0	0	0	0
ALIVLAHSER	NQO1_HUMAN	6	15	yes	yes	2	0.0067416	0	0	0	0	0	0	0	0	0	0	0	0	0	0	0	0	0	0	0	0	0	0	0	0	0	0	0	0	0	0	0	0	3081462	0	2098526	0	0	0	0	0	0	0
ALKDEEKMELQEIQLK	TPM3_HUMAN	135	150	yes	yes	3	3.4898e-07	6883016	0	3909482	0	13211812	12813011	0	0	0	0	7022300	8923499	18514832	0	14903101	0	0	0	6431960	8312276	5327497	0	5063457	0	0	0	0	0	0	0	0	12524506	0	0	0	0	0	0	0	0	0	0
ALLELQLEPEELYQTFQR	EF2_HUMAN	163	180	yes	yes	2;3	0.00037958	676905	4735617	1907878	16917521	10101337	8723004	26917007	14110069	16160990	6033884	3155700	7360769	9728664	7573898	13048803	34092085	19661273	20466525	10083204	11925698	11771482	20001510	10780052	12643066	0	1020104	0	402957	2152701	0	0	303131	0	750363	1850239	0	0	0	0	0	0	0
ALLEVVQSGGK	PSA7_HUMAN;PSMA8_HUMAN	194	204	yes	no	2	4.1389e-06	0	0	0	14893613	12575797	13897518	0	0	8785474	0	0	0	9727279	12652781	0	13870193	0	0	0	11069764	10619510	0	0	0	0	2833594	2026904	0	0	0	0	0	3004917	0	0	0	0	0	0	0	0	0
ALLLQGSNEIEIRAEGNSRFTYSVTVDGCTSHTGAWGK	CO1A1_HUMAN	1387	1424	yes	yes	5	0.067688	0	0	0	0	0	0	0	0	0	0	0	0	0	0	0	0	0	0	0	0	0	0	0	0	0	0	0	0	0	0	0	0	0	0	0	0	0	0	0	0	0	0
ALLQSSASR	PA2G4_HUMAN	356	364	yes	yes	2	0.0041723	12644551	13529990	11934842	16025681	10605443	11250175	12203661	17569560	0	10423664	7405200	8953552	12918050	12951217	11493133	16654198	18491141	15907336	13161890	15452863	19045025	7621014	15135132	9506025	24846540	0	29104896	0	0	0	19759841	25614156	23548785	20350252	0	25961499	22800628	0	0	0	0	0
ALLSAPWYLNR	HEXA_HUMAN	414	424	yes	yes	2	0.0011157	28216384	29902749	28299496	0	1180224	1089881	6919067	10762951	6222734	17807924	17739000	24500485	1100673	1646162	1218548	6009813	6145825	5221802	0	14589123	17142772	7607530	8646801	10045037	0	0	0	0	0	0	0	0	0	0	0	0	0	0	0	0	0	0
ALLTLADGR	ANXA3_HUMAN	155	163	yes	yes	2	0.0027477	30742033	46788098	38878756	46059139	32601487	30367972	35940705	31286323	39195449	31850306	36170000	36041348	709078	36237266	38818471	45243634	37452650	32006265	35469798	31656668	46191339	40844681	36121941	55122148	13523209	12261202	10548661	0	17001212	0	9645998	12851523	8739142	0	0	0	0	0	0	0	0	0
ALLVEPVINSYLLAER	TGM2_HUMAN	565	580	yes	yes	2;3	0.0096905	0	0	0	0	0	0	0	0	0	0	0	0	0	0	0	0	0	0	0	0	0	0	0	0	801167	1178523	0	0	0	0	0	1362625	0	0	0	641521	0	0	0	0	0	0
ALLVTASQCQQPAENK	CAP1_HUMAN	85	100	yes	yes	2	0.011121	0	0	0	0	0	0	0	0	0	0	0	0	0	0	0	0	0	0	0	0	0	0	0	0	19565623	32156452	0	20140169	0	0	0	0	0	0	0	0	19345633	12070014	0	0	0	0
ALMDEVVK	PGK1_HUMAN	354	361	yes	yes	2	0.014627	0	0	0	0	0	0	0	0	0	0	0	0	0	0	0	0	0	0	0	0	0	0	0	0	10427787	13192008	19981362	42872461	27029432	33705467	38962361	41564592	28441254	34911950	26471599	34847160	0	0	0	0	0	0
ALMLQGVDLLADAVAVTMGPK	CH60_HUMAN	38	58	yes	yes	3	2.009e-32	5896271	9694241	7817090	12227957	11946742	9590787	17540836	19377164	19004631	5886023	10285000	13638249	10832593	11315453	12513095	17625558	23591002	17109799	13473290	16745936	14803218	22955749	11944482	17358758	7770648	11366972	0	0	0	0	0	0	0	0	8275166	0	0	0	0	0	0	0
ALPFWNEEIVPQIK	PGAM1_HUMAN;PGAM2_HUMAN;PGAM4_HUMAN	163	176	yes	no	2	1.5224e-11	72810440	122000000	97009930	110000000	86201745	63378563	146000000	79163756	72267611	82300905	78737000	116000000	63706874	56683506	93607226	153000000	115000000	95601194	84864068	76233916	121000000	108000000	92711525	115000000	35228275	32953894	23953680	34273102	0	0	53251317	53854233	0	0	45243298	28080463	0	0	0	0	0	0
ALPGQLKPFETLLSQNQGGK	GSTP1_HUMAN	122	141	yes	yes	2;3	5.0534e-102	0	0	0	0	0	0	0	0	0	0	0	0	0	0	0	0	0	0	0	0	0	0	0	0	426000000	462000000	392000000	367000000	122000000	300000000	358000000	305000000	343000000	316000000	350000000	364000000	178000000	211000000	172000000	172000000	236000000	159000000
ALQALEELR	PLEC_HUMAN	1671	1679	yes	yes	2	0.053832	0	0	0	0	0	0	0	0	0	0	0	0	0	0	0	0	0	0	0	0	0	0	0	0	3755628	0	8708689	0	5648474	0	9552168	11152013	0	3372071	0	3700257	0	0	3084852	0	5189809	0
ALQDEWDAVMLHSFTLR	PRP19_HUMAN	77	93	yes	yes	3	0.0028796	3287034	7150463	2784961	4750479	7794913	7510057	6406344	6233345	4251869	5533248	5080900	9078654	6923114	8686191	7631477	5065957	8320882	8515862	5011756	10153724	8469245	6237163	5544484	0	2502664	3302107	1812730	1578839	1348839	943802	0	5999008	1620712	1630503	5459811	2631712	2900092	963346	1865153	1048750	0	724370
ALQGASQIIAEIR	DNM1L_HUMAN	719	731	yes	yes	2	0.00029627	0	0	0	0	1479837	1438795	1562824	1989328	0	0	0	0	1625617	2860671	1181814	0	0	0	0	0	0	1311316	0	0	3801680	0	0	0	0	0	3589057	0	0	0	2896949	0	0	0	6594188	0	0	0
ALQLEEER	EZRI_HUMAN	372	379	yes	yes	2	0.0017906	34461423	0	33076590	34538992	22382161	0	0	0	30338804	22169537	0	18659814	19358021	16740741	24515883	37812504	41047228	29484226	0	25565605	47636927	25373415	30400055	22273848	1731014	43576918	32628670	0	28457379	32392162	48306186	41882639	66200593	0	32897027	0	0	33904571	33313190	0	53251882	0
ALSDHHIYLEGTLLKPNMVTPGHACTQK	ALDOA_HUMAN	216	243	yes	yes	5	1.7547e-07	0	0	0	0	0	0	0	0	0	0	0	0	0	0	0	0	0	0	0	0	0	0	0	0	150000000	201000000	48982928	116000000	42834630	109000000	90827996	73247727	125000000	68566888	15354749	72397452	0	54410002	39175098	42975888	48481062	66300989
ALSVGNIDDALQCYSEAIK	STIP1_HUMAN	14	32	yes	yes	2	3.4251e-05	1494707	0	2838928	0	0	0	0	0	0	0	0	0	0	0	0	0	0	2942413	0	0	0	0	0	0	0	0	5142526	0	13999892	3992043	13583598	12683529	14699921	0	15200571	25963469	0	0	0	0	0	0
ALTSELANAR	MOES_HUMAN	524	533	yes	yes	2	0.0021308	56962270	48673227	60735785	49653957	37222954	38558614	40206016	40212773	30238138	40138648	40414000	31377618	35886935	27230104	40430480	47396029	95415234	32300588	36382609	42129269	56154899	37226890	34609350	43853004	63344414	47230721	29317426	0	0	26253976	35126428	0	38541376	28275817	24425234	28808457	40994039	33051212	48952220	27853652	35817139	31786386
ALTTMGFR	SORCN_HUMAN	128	135	yes	yes	2	0.0012292	0	0	0	0	0	0	0	0	9746606	4286047	6793200	8263742	9539287	11310624	6891907	4835574	5800678	6820805	9978244	8856748	0	6833292	7835453	6544389	0	0	0	0	0	0	0	0	128000000	2268827	5043230	0	0	0	4674252	4691733	1371234	0
ALTVPELTQQMFDAK	TBB4B_HUMAN;TBB4A_HUMAN	283	297	no	no	2	8.0874e-16	0	0	0	0	0	14571607	20340398	24319983	19815726	9869885	0	28107485	11227976	31902380	22934161	27097774	33896479	23090267	30724175	36259898	24162056	23651327	23779473	16959964	29965488	0	29902177	25715188	31156561	26371972	31187087	31480889	26069076	27936785	39891111	29750219	0	18671410	25874400	17791338	0	22203058
ALTVPELTQQMFDSK	TBB2A_HUMAN;TBB2B_HUMAN	283	297	no	no	2	1.9318e-61	16913181	16908266	17682745	10645465	15911644	14613830	19464030	19369940	18736617	0	0	21577005	15783416	16455505	0	16159781	0	15526205	21022014	20868312	0	18628334	19496363	24650087	9756220	0	0	0	0	0	0	0	0	0	9821353	0	0	0	0	0	0	0
ALTVPELTQQVFDAK	TBB5_HUMAN	283	297	yes	yes	2;3	3.9734e-37	75079490	56731157	83546852	42765034	67409639	70426531	82751259	80868618	60115932	97845035	94342000	115000000	73129533	76962339	72084468	55247155	77668579	72866889	84321854	105000000	64882776	50585016	79793916	66968692	85894378	96124750	0	83450023	0	82265423	90223869	80981964	84470630	77205718	126000000	101000000	62492156	13239472	77817296	0	0	0
ALVATPGKK	NUCL_HUMAN	117	125	yes	yes	2	0.025704	0	0	0	0	0	0	0	0	0	0	0	2469757	729078	0	1451687	0	0	0	0	0	0	0	0	1889476	15367723	19031623	0	0	13855718	0	10654726	0	13020911	12471928	0	0	0	6544973	14094307	15562404	21031709	0
ALVDGPCTQVR	RL14_HUMAN	36	46	yes	yes	2	0.022939	0	0	0	447000000	0	0	798000000	620000000	0	0	0	0	254000000	184000000	0	455000000	0	2264031	2103246	0	0	0	0	0	0	0	17278353	2850000000	0	0	871000000	1320000000	1690000000	0	985000000	1680000000	0	0	0	0	0	494000000
ALVDHENVISCPHLGASTK	SERA_HUMAN	271	289	yes	yes	4	0.001925	8883110	12049144	11576708	15445705	17327847	15258688	9766203	10628103	9340738	0	8454900	2850795	0	18626650	17511299	12806292	9699891	12515682	0	11884716	10857526	11319150	10804657	19616639	0	0	0	0	0	0	0	10685545	0	0	0	0	0	0	0	0	0	0
ALVEEALAQR	MYG1_HUMAN	244	253	yes	yes	2	0.00012775	0	0	0	0	0	0	0	0	5921892	7624364	7305300	0	10195640	9803636	8780725	0	0	9588370	0	0	10235936	7305251	0	9782195	0	0	0	0	0	0	0	0	0	0	0	0	0	0	0	0	0	0
ALVSEEGEGKNPVDYIQGLLDLK	CUL3_HUMAN	327	349	yes	yes	3	8.7469e-12	0	0	0	0	1486499	1406287	712140	0	842641	0	0	583718	1278156	1108012	1228416	940750	951680	1620474	1325591	891295	0	963752	0	1443871	0	0	0	0	0	0	0	0	0	0	0	0	0	0	0	0	0	0
ALYDTFSAFGNILSCK	PABP1_HUMAN;PABP4_HUMAN	114	129	yes	no	2	1.8186e-35	5505023	0	6170364	0	14123246	14542081	0	21454465	22456113	14043978	11463000	16637909	17488963	24158499	18917491	19022737	23471043	25031877	15399894	20468252	11607183	22900687	16787356	22596402	8082015	12806349	9831812	6440638	8832707	9830795	9028918	9891244	6460571	10746200	14648933	11960179	7230775	6067480	8745086	7541183	4438200	4544920
ALYEAGER	ANXA1_HUMAN	205	212	yes	yes	2	0.0017083	51760789	50922597	88575528	36994450	33653448	32771427	39806354	62896120	58979116	60383521	64524000	116000000	35986243	31946485	24652009	62587686	56191602	49522363	69995446	126000000	0	67540705	54126627	37151870	0	8248488	3475397	0	7252438	0	9593096	0	0	0	25859892	19578008	0	12092670	0	12931967	0	0
ALYETELADAR	LMNB1_HUMAN	80	90	yes	yes	2	5.7251e-08	3432755	0	4494928	0	0	12111462	0	1169083	0	3988011	0	10730843	10694487	0	0	0	0	1418095	0	0	0	0	11058704	0	0	6565027	0	0	0	0	4514078	0	0	5264999	9450224	5666924	0	0	0	0	0	0
ALYLQYTDETFR	CERU_HUMAN	70	81	yes	yes	2	7.5233e-05	0	0	0	0	0	0	0	0	0	0	6184900	0	0	0	0	0	9029591	0	0	0	0	0	0	0	4359990	0	0	0	0	0	0	0	0	0	5483839	0	0	9111739	0	0	0	0
AMADPEVQQIMSDPAMR	STIP1_HUMAN	489	505	yes	yes	2	0.033667	0	0	5215734	3657405	7023011	6027828	7792161	7141722	4959093	0	5009600	3734199	5395627	10623610	7501865	7163861	5340833	4157666	3843158	3801626	4224502	6336612	4466233	6586508	0	7828618	0	0	0	0	0	0	0	9769862	0	0	0	0	0	0	0	0
AMDFNGILTIR	PGBM_HUMAN	1818	1828	yes	yes	2	0.0047735	28111685	16063998	11811517	1065233	965490	0	6178103	7592500	7394751	9687951	12123000	15426723	0	861408	0	7008547	8243013	7584608	15785413	15723343	15324854	9571216	8016299	9721417	0	0	0	0	0	0	0	0	0	0	1005963	0	0	0	0	0	0	0
AMEAVAAQGK	PGAM1_HUMAN;PGAM2_HUMAN	242	251	yes	no	2	9.9006e-05	29749109	42759736	29746831	34653958	0	0	42309298	32061698	429630	19222695	0	23782719	0	12763849	0	46632401	34917714	20050979	23426164	25853648	39270135	20844856	9420628	20463811	16245257	0	15276342	0	0	0	0	15800384	22771487	0	0	0	0	5797555	1519112	0	3160840	14143460
AMGIMNSFVNDIFER	H2B1L_HUMAN;H2B1M_HUMAN;H2B1N_HUMAN;H2B1H_HUMAN;H2B2F_HUMAN;H2B1C_HUMAN;H2B1D_HUMAN;H2BFS_HUMAN;H2B1K_HUMAN;H2B3B_HUMAN;H2B2E_HUMAN;H2B1B_HUMAN;H2B1O_HUMAN;H2B1J_HUMAN	59	73	no	no	2	1.7256e-55	149000000	115000000	126000000	312000000	272000000	284000000	207000000	257000000	166000000	249000000	212000000	191000000	316000000	410000000	188000000	189000000	194000000	141000000	181000000	176000000	217000000	200000000	180000000	217000000	133000000	148000000	125000000	111000000	95568350	54576105	105000000	79025570	76822074	104000000	201000000	163000000	40426278	75330784	187000000	40590420	58257474	78665873
AMQDAEVSK	GRP75_HUMAN	369	377	yes	yes	2	0.021628	0	0	7327738	13460405	12034902	8880380	0	11891500	7779460	0	8763000	4525769	8782010	8980442	0	11968890	9624653	7725349	6658795	8372382	7811421	15277425	5652869	4495929	0	7760444	9899445	0	0	0	0	10149759	0	0	9687999	0	0	0	0	0	0	0
AMYQYRPQNEDELELR	VINEX_HUMAN	619	634	yes	yes	3	5.6324e-14	0	13095795	0	1152100	1869699	0	0	0	0	0	0	0	1826495	3014943	0	0	3618729	0	0	0	0	0	0	0	0	0	0	0	4750335	0	0	0	0	0	0	0	0	3621867	0	0	0	0
ANDTTFGLAAGVFTR	AL9A1_HUMAN	412	426	yes	yes	2	7.9421e-06	0	0	0	0	0	0	0	0	0	0	0	0	1016746	1222074	0	0	781737	1113652	0	0	0	747044	1511914	0	0	0	0	0	0	0	0	3317877	0	0	0	0	0	0	0	0	0	0
ANEFHDVNCEVVAVSVDSHFSHLAWINTPR	PRDX3_HUMAN	119	148	yes	yes	4	0.00061077	16620539	0	0	8688048	11522842	8390536	0	13289744	15274235	13298690	0	13959042	7204408	13429294	7001002	0	0	13011357	12614701	0	0	12066419	19738722	9999187	6507289	12902142	12369023	4460252	14244360	6358093	7118789	6350001	0	0	6260537	15046518	0	0	0	0	0	0
ANLPQSFQVDTSK	FLNA_HUMAN	1465	1477	yes	yes	2	0.00035042	0	0	0	0	0	0	0	0	0	0	0	0	0	0	0	0	0	0	0	0	0	0	0	0	0	0	0	0	0	0	35362636	44687156	25070201	31405841	36851598	34141824	0	19255060	0	0	0	0
ANLQIDQINTDLNLER	MYH9_HUMAN	1755	1770	yes	yes	2	1.968e-46	12424855	10509321	7676697	15594560	17493562	15956694	0	22042016	24480325	0	0	0	18151320	29281810	16516087	22543837	17883977	22780534	0	0	11478492	14826255	0	13558481	29746709	27768654	22523505	0	0	22644610	0	0	17812664	24433456	0	0	0	15144696	21740974	24923660	20066920	24638894
ANPTVTLFPPSSEELQANK	IGL1_HUMAN;IGLC1_HUMAN;IGLL5_HUMAN	115	133	yes	no	2;3	1.5063e-110	54099353	83419659	72909383	126000000	67091466	58536222	17392528	32101029	10337134	55900619	62710000	49792819	16031453	14333938	24396693	10949642	28971822	7768496	0	0	0	0	0	0	141000000	134000000	152000000	192000000	165000000	125000000	127000000	92975577	163000000	89492382	110000000	140000000	249000000	141000000	183000000	268000000	333000000	228000000
ANTFVAELK	MDHM_HUMAN	177	185	yes	yes	2	0.0040744	19640505	0	0	0	20690540	16078638	0	0	21419963	20932709	29178000	0	21372115	18756391	18648172	15808383	22162536	29688660	27359957	23148070	30974560	29731732	29251618	28664690	10343660	0	0	16948862	11398121	10681008	13046959	8398057	0	0	10007067	12065585	12868311	0	16856433	0	0	0
ANTVQEATFQMELPK	ITIH4_HUMAN	61	75	yes	yes	2	4.5215e-07	0	0	0	0	0	0	0	0	0	0	0	0	0	11078829	0	0	0	9213917	0	0	0	0	0	0	0	0	0	0	0	4453518	0	0	0	0	0	0	0	0	0	0	0	0
ANVTVLDTQIR	MYOF_HUMAN	713	723	yes	yes	2	4.1244e-20	8480963	7079304	5790130	5019876	10150057	8863255	11492936	13805858	14157937	20310306	12386000	9002475	8272771	10317126	9304384	5277119	9329490	10348064	9129603	7306856	8940279	10370175	0	8971278	0	0	71585104	0	0	1352179	0	3668706	0	0	44106985	2992754	0	0	0	0	0	0
APAMFNIR	RS3A_HUMAN	35	42	yes	yes	2	0.00048716	0	0	0	0	0	0	0	0	0	0	0	0	0	0	0	0	0	0	0	0	0	0	0	0	0	0	0	0	0	0	0	0	0	0	0	0	0	0	0	0	0	0
APAVAEENPK	IBP6_HUMAN	109	118	yes	yes	2	0.027255	0	0	0	0	0	0	0	0	0	0	0	0	0	0	0	0	0	0	0	0	0	0	0	0	0	0	0	0	0	0	0	0	0	0	0	0	0	0	0	0	0	0
APDFVFYAPR	MOES_HUMAN;RADI_HUMAN;EZRI_HUMAN	264	273	no	no	2	3.8368e-09	52337492	76181874	54768858	42349356	33968307	31236050	49947180	38044772	38988989	23873965	30050000	32787290	30819947	26518300	38033634	60664380	34131137	40921235	40220395	27373877	56529728	26364529	40165767	63652513	102000000	97311583	67268744	74642252	80628195	67278391	63365813	31899243	73037490	78090350	39753953	78515949	72738578	54677553	87210821	54832320	44976634	73489967
APFDLFENK	HS90B_HUMAN;H90B3_HUMAN	339	347	yes	no	2	0.0079637	0	0	0	0	3536694	3347711	0	5633192	0	0	0	0	2904165	11323180	2333374	0	3052551	0	0	0	0	0	0	0	0	0	0	0	0	0	0	0	0	0	0	0	0	0	0	0	0	0
APFDLFENR	HS90A_HUMAN	347	355	yes	yes	2	0.022452	0	0	0	0	0	0	0	0	0	0	0	0	0	11477710	0	0	348851	0	0	0	0	0	0	0	0	5773058	2852249	0	0	0	0	0	0	0	0	0	0	0	0	0	0	0
APGFGDNRK	CH60_HUMAN	302	310	yes	yes	2	0.054842	0	0	0	0	8235384	0	14429249	2934307	18933460	12397003	9225900	0	0	0	0	10286321	0	2948577	0	0	0	0	0	0	0	0	0	0	0	0	0	0	0	0	17374083	0	0	0	0	0	0	0
APHYPGIGPVDESGIPTAIR	SRBS2_HUMAN	69	88	yes	yes	3	5.8566e-77	0	0	0	17730431	0	14403897	28433798	22566157	16114825	0	0	0	15547849	21006411	17353355	21633308	17582499	24277834	0	17057007	0	19534046	12979737	24822294	0	0	0	0	0	0	0	0	0	0	0	0	0	0	0	0	0	0
APILIATDVASR	DDX5_HUMAN;DDX17_HUMAN	392	403	yes	no	2	2.9451e-07	13883776	21365998	15567485	19964537	23863655	21995152	20194015	22133520	18573757	19681518	14472000	17669479	21694748	25931408	20331500	21368627	21213908	19552735	17475730	20020185	14420894	20420655	19195567	21015086	2159507	5520763	5038962	0	6299763	8449602	0	4853307	0	6069690	0	6632821	0	9230842	9353213	0	0	0
APIRPDIVNFVHTNLR	RL4_HUMAN	30	45	yes	yes	3;4	8.3442e-14	31285266	23480285	17108547	34989417	36865009	30796106	17775818	21673592	19284187	0	19969000	14480418	50667577	90947297	36314159	21121419	24384945	25467455	0	0	11314192	30635196	25960703	34094267	1987143	3017466	0	0	0	0	0	0	0	1652178	0	0	0	0	0	0	0	0
APKPDGPGGGPGGSHMGGNYGDDR	FUS_HUMAN	449	472	yes	yes	4	0.00040109	0	0	0	19518402	13431550	13377852	15060042	23785407	14668959	0	11803000	0	15166324	0	12091042	19865963	0	19525511	15266081	18000368	0	0	15804387	10703475	32218551	29220471	0	21072102	0	0	21788835	18389608	34789970	0	0	0	0	0	0	0	0	0
APLIPMEHCTTR	SPRC_HUMAN	257	268	yes	yes	2;3	2.6668e-06	137000000	270000000	401000000	12050790	36868323	28015894	243000000	206000000	246000000	446000000	398000000	196000000	28863821	31945842	19432032	183000000	251000000	225000000	267000000	534000000	735000000	465000000	424000000	412000000	2816207	6835610	5483162	2958383	8496218	0	2579675	2745312	0	3182361	5125825	0	6142009	3679261	7169468	0	3823339	0
APLNVQFNSPLPGDAVK	FLNB_HUMAN	878	894	yes	yes	2	0.0065165	0	0	0	0	0	0	0	0	0	0	0	0	0	0	0	0	0	0	0	0	0	0	0	0	0	0	0	0	0	0	0	0	0	0	0	0	0	0	0	0	0	0
APSHVPFLLIGGGTAAFAAAR	AIFM1_HUMAN	128	148	yes	yes	3	1.1848e-09	0	0	0	0	0	0	0	0	0	0	0	0	0	9956878	0	4188303	6633555	0	0	0	8482364	0	12434121	10220443	0	0	0	0	0	0	0	0	0	0	0	0	0	0	0	0	0	0
APSVATVGSICDLNLK	FLNB_HUMAN	2105	2120	yes	yes	2	0.0093743	0	0	0	0	0	0	0	0	0	0	0	0	0	0	0	0	0	0	0	0	0	0	0	0	0	0	0	0	0	0	0	0	0	0	0	0	0	0	0	0	0	0
APVPASELLASGVLSR	PLEC_HUMAN	3447	3462	yes	yes	2	0.00088434	0	0	0	0	0	0	0	0	0	0	0	0	0	0	0	0	0	0	0	0	0	0	0	0	0	0	0	0	13663905	0	16370200	16389178	9898689	14551509	9979035	16298588	10619809	8706312	0	0	6268214	7248639
APVPTGEVYFADSFDR	CALX_HUMAN	62	77	yes	yes	2	1.0715e-25	29579187	10972100	25019067	9882317	15654786	15540371	41216246	34230502	28148526	24039939	30908000	24352319	14209277	23462793	12419631	25208120	16851167	24441176	24026580	23083670	25323399	15326869	23110218	16536111	52586767	50228905	16948403	56841980	66743642	47316964	52245528	51362869	64391245	60682081	73382825	0	55086210	56072487	79474571	50279461	0	51915130
AQAAAPASVPAQAPK	RL29_HUMAN	135	149	yes	yes	2	0.00052282	0	0	0	0	0	0	0	0	0	0	0	0	0	0	0	0	0	0	0	0	0	0	0	0	25919887	26034434	31014145	37387439	33326688	36243984	33282481	35693781	37864796	24495519	39430579	36440077	0	0	0	0	0	0
AQAEQAALR	PLEC_HUMAN	2287	2295	yes	yes	2	0.0041224	0	0	0	0	0	0	0	0	0	0	0	0	0	0	0	0	0	0	0	0	0	0	0	0	0	2892438	4745529	11248914	10567806	0	5000427	4935591	0	0	0	0	8895150	5637996	8426149	12589867	5323646	0
AQAGANTRPCPS	PGBM_HUMAN	4380	4391	yes	yes	2	1.2854e-71	118000000	172000000	129000000	6693740	6138423	5229137	88266597	52324203	44664731	107000000	99504000	83951342	4928651	4019710	5943590	52695474	38911106	35703029	80108497	72916343	153000000	66821529	51241694	52188236	0	0	0	0	0	0	0	0	7106225	0	0	0	0	0	0	13999741	0	0
AQCHSVPVK	TPA_HUMAN	76	84	yes	yes	2	0.015096	0	0	0	0	0	0	0	0	0	0	0	0	0	0	0	0	0	0	0	0	0	0	0	0	0	0	0	0	0	0	0	0	0	0	0	0	0	0	0	0	0	0
AQCPIVER	RS5_HUMAN	64	71	yes	yes	2	0.014321	7462122	0	5266840	5791174	8586700	9557718	0	16072588	8550802	4349963	0	4003973	9681089	11757795	0	7828476	9013806	5922939	0	0	6393946	0	0	4662271	0	8638998	4521375	0	0	0	1966405	0	0	0	2256108	0	0	0	0	3306743	0	0
AQEACGPLEMDSALSVVQNLEK	TLN1_HUMAN	1041	1062	yes	yes	3	0.00096581	0	0	3512476	4639374	5797381	4711538	0	4465152	4437428	2768978	4093100	3876075	4737888	3895764	6056268	4888445	4742771	5195092	4599871	4469356	0	5052658	5208257	7102595	0	0	0	0	0	0	0	0	0	0	0	0	0	0	0	0	0	0
AQEEAERLEADR	EZRI_HUMAN	382	393	yes	yes	3	0.0073117	40071402	0	36656944	30991362	19998513	17772572	19432250	52975166	28263939	31679544	27294000	33194048	20766801	0	22101127	19802543	0	28408122	942608	40716374	45953948	748111	0	0	81051019	0	80172028	0	0	55313981	4110347	0	0	0	65369563	55416185	0	5182727	0	0	0	0
AQEHTFIHTIVK	SEM3D_HUMAN	667	678	yes	yes	3	0.014311	34509481	55385154	39512150	0	0	0	0	0	12080508	18641785	22813000	18637450	0	0	0	0	0	0	11675027	14726900	36168431	12439491	10186457	0	0	0	0	0	0	0	0	0	0	0	0	0	0	0	0	0	0	0
AQELDALDNSHPIEVSVGHPSEVDEIFDAISYSK	PSAL_HUMAN;PSA_HUMAN	407	440	yes	no	4	4.99e-137	0	0	0	0	0	0	0	0	0	4365762	0	0	2815250	2744033	5357405	4543907	5337676	2784053	3278310	2521550	0	3739376	0	0	0	0	0	0	0	0	0	0	0	0	0	0	0	0	0	0	0	0
AQFEGIVTDLIR	GRP75_HUMAN	349	360	yes	yes	2	5.824e-13	0	0	0	0	0	0	0	0	0	0	0	0	0	0	0	0	0	0	0	0	0	0	0	0	29327282	46999326	60824735	0	73222682	45131624	49908483	65947337	60841272	70805796	60068435	61517935	0	45895830	57323586	0	18740550	34490896
AQHEDQVEQYKK	LMNA_HUMAN	250	261	yes	yes	3	0.0033036	1273209	12686928	0	20240369	19583562	0	0	0	31114634	0	16232000	30652164	21229620	417263	58693398	0	49244994	768066	3189466	71405872	0	27092694	0	0	41292445	0	40307938	0	0	0	0	50516377	0	0	0	0	0	0	0	0	0	0
AQIFANTVDNAR	K1C18_HUMAN	138	149	yes	yes	2	5.1225e-13	0	0	0	0	0	0	0	0	0	0	0	0	0	2414047	0	0	0	0	0	0	0	0	0	0	97892177	181000000	200000000	0	182000000	193000000	166000000	266000000	185000000	154000000	212000000	180000000	128000000	0	172000000	186000000	0	64258284
AQIHDLVLVGGSTR	HS71B_HUMAN;HS71A_HUMAN	329	342	yes	no	3	0.045049	0	0	0	0	0	0	0	0	0	0	0	0	0	0	0	0	0	0	0	0	0	0	0	0	0	0	4244381	0	0	0	0	0	0	0	0	0	0	0	0	0	0	0
AQIWDTAGQER	RB11A_HUMAN;RB11B_HUMAN	62	72	yes	no	2	0.020395	5846153	3637225	11046906	0	4702998	5066151	6171555	0	0	5639296	6379000	3700722	4436502	5315507	5079618	4994771	10559602	4757356	0	4789014	4383367	5579960	5430255	7806883	0	0	9013394	0	11499168	7519378	0	11334686	0	0	9776100	0	0	0	11862785	0	0	0
AQLADSFHLQQFFR	SPTN1_HUMAN	567	580	yes	yes	2	1.6656e-10	0	0	0	0	0	6027238	0	0	0	0	0	0	1540582	0	0	0	0	0	0	0	0	0	0	0	0	0	0	0	0	0	0	0	0	0	0	0	0	0	0	0	0	0
AQLEPVASPAK	PLEC_HUMAN	1428	1438	yes	yes	2	0.051364	6575184	7265404	0	5848228	5670444	5704514	3499981	4630340	7867943	6165067	6909500	8316159	5312255	7021775	4625325	7628509	8188821	7718671	6039974	6702668	5623736	9224551	4861942	3247563	10217952	9934438	8771979	7456410	8335120	0	8891656	9226609	9662538	8656707	9645950	11339562	6736321	0	8278568	5797102	6171735	9979029
AQLFALTGVQPAR	UBP14_HUMAN	31	43	yes	yes	2	2.5808e-35	0	7913199	0	10110532	6619329	7754536	7118224	5494571	5419654	0	0	0	7325886	7434177	8183142	7499081	5564442	6844433	0	5332705	0	4058679	0	9533749	6936749	4294867	0	4037270	0	2987466	4944913	0	0	0	4290560	4359195	0	0	0	0	0	0
AQLGGPEAAK	HSPB1_HUMAN	189	198	yes	yes	2	0.037501	0	0	0	0	0	0	0	0	0	0	0	0	0	0	0	0	0	0	0	0	1016909	0	0	0	84619174	75306658	85804666	3809201	0	112000000	0	0	0	83347198	101000000	0	74076157	63220853	0	0	67219898	0
AQLNIGNVLPVGTMPEGTIVCCLEEKPGDR	RL8_HUMAN	94	123	yes	yes	3	1.7125e-55	15037181	9987926	12343292	0	19721106	18079056	30993562	36495626	30511282	18211688	0	26719479	23099371	27303505	0	0	0	0	0	32524311	0	31449326	33250541	23572596	0	7081560	7334171	4227328	0	7135166	0	0	0	5604864	16722330	8482162	0	0	6166948	0	0	0
AQMVQEDLEK	MOES_HUMAN	449	458	yes	yes	2	9.7652e-05	31022661	48358436	0	45398517	25364704	25206746	31127424	28489031	32943926	23817310	34754000	22818243	23051796	15463616	26489047	64598356	44318758	28813394	27230124	26129202	55050405	64708951	22730686	37099088	40804121	34372122	30930777	59788166	37827415	28287377	36243246	34437906	56254508	28828828	33316512	37373958	36311678	30903250	33771439	24733679	0	0
AQNLNPMVDVK	SAE1_HUMAN	99	109	yes	yes	2	0.00024757	0	0	7955903	0	0	0	0	0	0	0	0	0	0	2281248	2935289	0	0	0	2161795	2672871	0	0	1763746	0	0	5459182	0	0	7991109	0	11765775	0	0	0	0	0	0	0	0	0	0	0
AQQELEEQTR	MOES_HUMAN	361	370	yes	yes	2	0.0012175	14802037	27723332	16534348	22024908	10490768	9094447	0	19164458	0	12714588	14466000	0	8642287	6299670	9962865	21542061	10312316	13845017	11631252	0	22521557	0	0	0	0	0	0	0	0	0	0	0	0	0	0	0	0	0	0	0	0	0
AQQELEEQTRR	MOES_HUMAN	361	371	yes	yes	3	0.052477	10233041	5455054	7463790	8684188	12221829	10651673	17286593	16484356	9800465	17490339	9631300	14936797	11236521	7286086	11151192	10147833	16247686	17020937	0	0	0	12004614	9800774	0	11147341	0	24763878	0	0	24897838	0	6530961	0	21907390	0	0	0	0	0	0	0	0
AQQVSQGLDVLTAK	VINC_HUMAN	353	366	yes	yes	2	2.347e-09	9289892	11481555	10057351	8569222	7425368	8368096	26248657	8427192	7382568	8169446	7155700	9392458	8608569	0	17727862	9904507	0	9180016	0	9056973	11317315	12054058	11692282	15226700	17997907	9726306	0	0	14846129	10433703	11875715	35200402	0	7197851	34262605	10456906	0	0	0	0	16662056	14741060
AQVARPGGDTIFGK	HINT1_HUMAN	8	21	yes	yes	2	1.1692e-13	0	0	0	0	0	0	0	0	0	0	0	0	0	0	0	0	0	0	0	0	0	0	0	0	18198556	30537930	39830039	55699267	0	0	34533187	84877625	50187799	0	50288129	0	0	55416555	0	94714993	0	0
AQVEQELTTLR	PLEC_HUMAN	2319	2329	yes	yes	2	0.0084173	0	0	0	0	14899124	10545083	0	0	0	0	0	0	9590327	12552015	11862104	0	0	0	0	0	11757114	0	0	0	0	0	15116651	0	0	0	0	0	0	0	12055936	0	0	0	0	0	0	0
AQVSLLIR	PHB2_HUMAN	158	165	yes	yes	2	0.002386	0	0	0	0	6584860	7203277	8926238	2899311	360735	12663519	0	0	7986165	0	0	0	0	0	8308322	0	5902858	0	0	0	0	0	0	0	0	0	0	0	0	694858	0	0	0	0	0	0	0	0
AQYDELAR	K1C18_HUMAN	254	261	yes	yes	2	0.0020705	9568803	13329778	8279408	0	8817376	6341399	56392816	3239480	21948297	4341185	3728200	3394047	1571829	0	0	0	0	2757498	3110522	2043273	2773417	0	2631748	1679042	185000000	215000000	158000000	149000000	0	208000000	193000000	176000000	202000000	169000000	186000000	150000000	212000000	0	223000000	183000000	203000000	155000000
ARFEELNADLFR	HSP72_HUMAN;HSP7C_HUMAN	300	311	no	no	2;3	1.0661e-37	84534154	51485844	77744686	93911398	104000000	106000000	77248441	1759605	40454089	46530254	57903000	69083736	99552239	118000000	78307798	78135918	57896291	73729827	79043965	75835807	72554262	51038995	50783427	59216723	156000000	93406480	143000000	86162930	121000000	80680567	183000000	180000000	119000000	113000000	118000000	129000000	0	53346270	53412967	0	0	0
ARPFPDGLAEDIDKGEVSAR	EF2_HUMAN	606	625	yes	yes	3;4	7.154e-106	38663972	56430839	42363410	71505988	33892078	27965403	64683639	41278714	39644276	32933129	18470000	22600887	35143284	0	51086020	64966579	46535906	30116020	47359722	50438813	46160103	34331085	18739760	22069652	0	25366375	0	0	0	19149199	0	0	0	15785363	39685874	13386613	0	0	0	0	0	0
ARQEELYSELQAR	PLEC_HUMAN	3356	3368	yes	yes	3	0.017038	0	0	0	0	0	0	0	0	0	0	0	0	0	0	0	0	0	0	0	0	0	0	0	0	0	0	0	0	0	0	0	0	0	0	0	0	0	0	0	0	0	0
ASCLYGQLPK	GSTP1_HUMAN	46	55	yes	yes	2	0.0043539	0	0	0	0	0	0	0	0	0	0	0	0	0	0	0	0	0	0	0	0	0	0	0	0	139000000	184000000	159000000	196000000	268000000	0	266000000	307000000	256000000	228000000	282000000	276000000	30907926	0	311000000	210000000	69548758	49603752
ASDTAMYYCAR	HV551_HUMAN;HV5X1_HUMAN	107	117	yes	no	2	0.0069576	7960214	0	9625518	9733034	8604929	8847311	3040996	2641574	2909042	13972960	13226000	13476804	2954050	2980914	4046956	6141571	6396793	5575709	0	0	0	0	0	0	17628038	22574705	21048709	0	17847449	19864445	27387076	16578375	0	22962465	0	0	0	0	49398984	0	0	54228484
ASFCLEDTECEGDIQK	LOXL2_HUMAN	654	669	yes	yes	2	2.5373e-06	30078653	35499036	34144086	0	1363969	1268309	21683840	15477009	14183585	33464566	34384000	30464161	1147555	1440283	1626859	12369471	9345800	9786127	16357475	13344838	17170259	17325952	18902153	19593181	0	0	0	0	0	0	0	0	0	0	0	0	0	0	0	0	0	0
ASGNYATVISHNPETK	RL8_HUMAN	129	144	yes	yes	3	0.0017042	20408584	0	15470799	38660164	28340949	31203571	22465830	17762200	27475926	26502423	31757000	17781302	32873070	32074617	33741458	24699466	22207784	21101400	21555274	20048677	29492114	25459379	27780241	15094480	12897090	31386379	0	39113942	36048437	33821846	36297672	39180060	50351316	28142428	28103486	43288538	26314069	35098842	40940332	25977922	0	0
ASGNYATVISHNPETKK	RL8_HUMAN	129	145	yes	yes	3	0.00098541	0	0	0	0	0	0	0	0	3423911	0	0	2746590	0	0	0	0	0	0	4147495	3296028	0	0	0	0	5681972	7866064	4784278	5775260	5760178	7006664	8074071	7083628	7771075	8732851	5981614	5859020	5482404	3865576	7817333	0	0	0
ASGPPVSELITK	H12_HUMAN;H14_HUMAN;H13_HUMAN	35	46	yes	no	2	0.002418	69680626	68108265	62769158	0	55501343	55300122	0	0	0	54893602	0	0	49783048	51323250	60816690	0	0	0	49582305	48104803	84205174	0	0	0	0	0	35121496	0	0	0	0	0	0	0	0	0	0	0	0	0	0	0
ASGQAFELILSPR	STMN1_HUMAN	15	27	yes	yes	2	4.6218e-17	0	0	0	0	0	713005	0	0	0	0	2262800	0	0	0	0	0	0	0	7593494	12056840	7684605	0	3018353	2531172	44756650	53093974	39176009	23828823	13085956	30328859	24859540	26990726	35823206	36788668	25075986	36436137	22807307	13620301	20169835	23892143	21235634	25753097
ASGVPDRFSGSGSGTDFTLK	KVD28_HUMAN;KV228_HUMAN;KVD40_HUMAN;KV240_HUMAN	80	99	yes	no	2;3	1.387e-10	8030328	6561526	15480665	0	20366070	18798321	9289786	0	19931139	71276382	42211000	69556888	17554552	10801319	18697346	25097459	29241731	31742760	0	0	0	0	0	0	40657865	46109824	63808377	74326081	96749321	63047528	70453144	60530762	72936773	163000000	135000000	150000000	209000000	241000000	381000000	583000000	361000000	242000000
ASHEEVEGLVEK	LG3BP_HUMAN	334	345	yes	yes	3	4.6471e-07	0	0	0	0	0	0	0	0	0	0	0	0	0	0	0	0	0	0	0	0	0	0	0	0	13176305	16574606	19042002	0	0	0	14660141	0	16592212	10586874	0	10311111	2383095	0	5292945	0	81246179	39008949
ASIHEAWTDGK	ACTN4_HUMAN;ACTN1_HUMAN	422	432	no	no	2	0.0084173	31710070	23623811	40163303	19591328	0	0	20507004	20841228	19115556	16831229	0	15100339	0	0	16694548	33209383	24790072	17871547	18672582	15265127	26550337	17592834	16156853	18867033	83285951	60416509	0	45817464	41550857	34366564	36977995	33435652	63029790	33382601	57361306	46431028	42742410	0	0	0	0	0
ASITALEAK	MYH9_HUMAN	1807	1815	yes	yes	2	0.0081218	4067642	0	3519481	0	0	718261	0	0	0	0	0	1013888	158804	1946208	0	0	0	0	1325541	0	0	1881543	0	0	0	2230723	0	72077364	0	3211899	88706477	1410169	62726454	75620790	68146773	70630171	0	0	5696181	3664095	35196795	78237182
ASLENSLR	K1C18_HUMAN;CON__H-INV:HIT000015463	318	325	yes	no	2	0.0069974	0	3998089	0	0	201477	0	0	0	0	2947879	895860	742646	0	0	0	0	0	0	0	0	0	0	0	0	253000000	399000000	281000000	196000000	225000000	250000000	220000000	296000000	209000000	203000000	287000000	229000000	155000000	124000000	210000000	1711971	0	142000000
ASNGDAWVEAHGK	GRP75_HUMAN	147	159	yes	yes	3	0.0017263	0	9176705	8815228	0	0	0	747657	17890627	11717599	10607991	0	0	0	6813482	5134655	6545194	0	0	10654271	9993700	10360879	0	0	0	4028316	0	9950523	10444989	0	7483010	18967401	0	0	0	0	0	0	0	0	0	0	0
ASQGISSYLAWYQQKPGKAPK	KV108_HUMAN;KV109_HUMAN	45	65	yes	no	3	6.6592e-05	0	0	0	0	0	0	0	0	0	0	0	0	0	0	0	0	0	0	0	0	0	0	0	0	0	0	0	0	0	0	0	0	0	0	0	5776960	11722602	0	0	11467238	0	0
ASQSVSSNLAWYQQKPGQAPR	KV315_HUMAN	45	65	no	no	3	3.3433e-100	0	0	16360708	45630163	22274778	17497385	8290631	3772371	6643927	22271675	26289000	28368173	7904410	6040832	11292202	17204916	9378420	13914874	0	0	0	0	0	0	20643805	18631036	7930195	0	10585984	9952023	0	10504503	0	27478259	28284695	11523777	0	0	10323000	0	0	0
ASQSVSSSYLAWYQQKPGQAPR	KV320_HUMAN	45	66	yes	yes	3	3.6775e-10	0	0	0	0	0	0	0	0	0	7145991	0	0	0	0	0	0	0	0	0	0	0	0	0	0	0	0	0	0	13633816	8459300	0	0	17326853	0	0	0	43984806	22445178	22829745	36642289	89891577	0
ASQSVSSYLAWYQQKPGQAPR	KV311_HUMAN;KVD11_HUMAN	45	65	yes	no	3	2.7311e-93	6897262	0	0	0	0	0	0	0	0	0	0	0	0	0	0	0	0	0	0	0	0	0	0	0	53758021	49009727	22125451	61783474	12724895	27821052	19622687	11600540	11786834	0	0	40443550	205000000	21682441	54628073	37046334	210000000	149000000
ASSEGGTAAGAGLDSLHK	ARC1B_HUMAN	309	326	yes	yes	3	0.0026505	10056254	20625455	0	17573855	11531791	10531796	14240493	13976826	15453766	11547182	0	0	11139292	11753288	13341244	21815155	0	0	0	0	0	0	14742683	12023549	15613094	14516931	0	16047717	20012562	13648673	0	0	0	15162878	0	12935434	19470874	14361461	25494249	19636296	0	16057558
ASSLESGVPSR	IGK_HUMAN;KV105_HUMAN	51	61	yes	no	2	0.0035781	21782544	34610143	25289394	57152455	23770523	20146500	0	0	0	0	39751000	31578900	12233521	0	12685694	0	0	24089837	0	0	692308	0	0	0	67319909	67281229	0	0	95360239	0	68120453	54583293	95737883	0	102000000	0	0	163000000	248000000	443000000	327000000	350000000
ATAGDTHLGGEDFDNR	HSP76_HUMAN;HSP77_HUMAN;HS71B_HUMAN;HS71A_HUMAN	221	236	no	no	3	0.00012056	0	0	0	0	403251	0	1179052	0	0	0	0	0	658270	0	0	0	0	0	0	0	1803611	435112	0	0	48970263	47124976	29470072	38035173	37987886	30606067	38022971	43633525	48880850	36406099	36962726	31738164	33878654	22602688	41805147	33593225	0	41689752
ATAPQTQHVSPMR	EF1D_HUMAN	124	136	yes	yes	3	0.000202	36467868	41990247	36590842	50499040	39791540	37300787	60251723	69196247	49683903	22481537	28465000	30125197	46016294	42280030	45146012	5683201	67740344	39321718	50072785	58369763	62341440	35879560	47377484	32662232	26340524	36510660	35499589	0	0	51065338	0	0	43692155	37238858	33548780	38443784	44171833	50288849	0	2462263	48253146	34297294
ATAVMPDGQFK	PRDX1_HUMAN	17	27	yes	yes	2	2.2113e-06	162000000	164000000	171000000	204000000	129000000	126000000	126000000	115000000	106000000	105000000	111000000	82504629	120000000	118000000	156000000	210000000	162000000	116000000	124000000	137000000	168000000	147000000	117000000	198000000	120000000	96005321	96350156	0	115000000	97911936	112000000	4262149	139000000	0	87414044	95114010	109000000	1325997	119000000	93992530	96139569	0
ATAVVDGAFK	PRDX2_HUMAN	17	26	yes	yes	2	0.0081021	0	0	0	1140003	0	0	0	0	0	0	0	0	0	0	0	1176633	0	0	0	0	0	0	0	0	42978616	54013334	12923245	37190868	37631840	29212752	28834803	12544078	31076480	20646673	33656905	37414348	34122457	15806022	46316428	46424983	11840682	0
ATCAPQHGAPGPGPADASK	FLNA_HUMAN	2541	2559	yes	yes	3	0.0078268	0	0	0	0	0	0	0	0	0	0	0	0	0	0	0	0	3644615	4274214	0	0	0	0	0	3116622	41523312	41466993	43276316	29059251	2937508	3254491	48305098	48842147	45772846	0	40182448	0	4471455	0	0	0	0	0
ATCYEDQGISYR	TPA_HUMAN	125	136	yes	yes	2	6.8248e-13	0	0	0	0	0	0	0	0	0	0	0	0	0	0	0	0	0	0	0	0	0	0	0	0	0	0	0	0	0	0	0	0	0	0	0	0	0	0	0	0	0	0
ATEDGEEDEEMIESIENLEDLKGHSVR	MCM2_HUMAN	157	183	yes	yes	4	0.029202	0	0	0	0	0	0	0	0	1516523	0	0	3624822	2263078	0	0	0	1819335	0	4239572	4362413	0	0	0	0	0	3276355	0	0	0	0	0	0	0	4180004	0	0	0	0	0	0	0	0
ATENDIYNFFSPLNPVR	HNRH1_HUMAN;HNRPF_HUMAN	300	316	no	no	2;3	1.2538e-74	31570185	45860610	26996204	39994278	46204719	47948031	53478652	68424885	55766795	60610938	52683000	72657189	52799222	55312053	56986948	67315705	89880256	74464351	45655973	99620852	56902682	53878054	63037932	64025716	28078669	31902663	30903770	21151440	18916842	24223809	25237256	58798632	21700334	25110593	26776952	27723854	16525863	4244032	23955268	21526743	0	17201196
ATGIPDRFSGSGSGTDFTLTISR	KV320_HUMAN	76	98	no	no	3	1.148e-108	37202477	48267979	38894541	1657048	0	11058843	0	0	28513359	0	0	0	16109744	11322858	9388078	34851829	14721884	20787558	0	0	0	17422591	15608778	0	0	0	0	0	0	0	0	0	0	14287509	0	0	891000000	0	572000000	842000000	838000000	922000000
ATGPPVSELITK	H15_HUMAN	38	49	yes	yes	2	2.942e-15	0	15990426	24411324	23952297	19273675	19590811	23772677	26938280	15255641	23710385	21850000	26799852	17387115	21259132	28415967	20990049	0	23006028	26125796	27909763	41305452	8015999	22942289	30473661	3232854	0	7930312	5321017	10789081	6319623	7561380	9252705	3909947	4984603	10002863	5858133	0	0	9784127	0	0	0
ATIAGGGVIPHIHK	H2AV_HUMAN;H2AZ_HUMAN	103	116	yes	no	2	4.0318e-103	10380650	13972627	14215850	16138930	15138749	14900827	4722177	4056434	13195523	18752701	15374000	0	16470484	4995824	9047765	10453284	14860785	4103835	15643144	13246872	16090754	26268452	13259003	13637387	0	7381752	20918373	0	23960413	13550074	12171792	29605231	19305643	7427207	20660883	9875693	0	15499633	19617410	15451358	0	0
ATIGADFLTK	RAB7A_HUMAN	39	48	yes	yes	2	0.048151	8454703	0	8286413	15389080	12822050	12713802	13982398	15477009	14206026	6685971	6054400	7982786	12884793	33845272	11549798	12147501	13421269	11667126	12923116	13204720	12324354	15471266	11078388	14290493	10814337	8098579	0	0	0	0	0	0	7645594	7226011	0	5899508	0	0	0	0	0	0
ATISNDGATILK	TCPH_HUMAN	56	67	yes	yes	2	0.023704	0	0	0	0	0	0	12803636	0	0	8991338	8890600	7898219	13279021	13148243	12521562	0	0	0	11501917	13155151	8548584	0	0	0	0	0	0	0	0	0	0	0	0	0	15741196	0	0	0	0	0	0	0
ATLPSPDKLPGFK	UBA1_HUMAN	831	843	yes	yes	2	3.43e-16	0	0	0	0	0	0	0	0	5250061	0	0	0	2769985	0	4182430	0	4733985	5797607	0	0	0	0	8796892	5092468	0	0	0	0	0	0	0	1878594	0	0	0	0	0	0	0	0	0	0
ATLVCLISDFYPGAVTVAWK	IGL1_HUMAN;IGLC1_HUMAN;IGLL5_HUMAN;IGLC3_HUMAN;IGLC2_HUMAN	134	153	no	no	3	1.9217e-06	1402366	31178799	8636259	50589125	7537391	6213550	14291535	5849269	9075289	8966601	0	10461769	0	700729	7836967	17524604	19258777	8398235	0	963228	0	0	0	0	21346074	19255554	5454864	400980	28162763	23839112	648310	0	34006748	4083204	1815999	4904649	45223861	21025430	0	34866902	88306444	0
ATLWYVPLSLK	BACH_HUMAN	158	168	yes	yes	2	0.00072275	14428725	13113886	15998627	8489433	7326270	6652018	11921490	13431816	13194241	11796144	10482000	15495914	7811338	8272180	17082407	14389848	14612447	10160067	11202952	12714109	14353424	15395415	14645493	12466061	2606252	3199846	2970961	1184751	4502106	2640592	4924340	5467871	4454766	1998806	6236409	4357619	0	2341397	0	0	0	0
ATNYNAGDR	LYSC_HUMAN	60	68	yes	yes	2	0.015096	0	0	0	0	0	0	0	0	0	0	0	0	0	0	0	0	0	0	0	0	0	0	0	0	0	0	0	0	0	0	0	0	0	0	0	0	0	0	0	0	0	0
ATQALVLAPTR	IF4A1_HUMAN	100	110	yes	yes	2	5.9348e-08	33318315	22209059	29078906	14896616	17598294	17815680	24859951	31504648	26850774	26271017	22569000	0	22044403	34601825	27545808	23091319	23871960	32704833	28452345	31945492	23520475	30604856	36729683	30303053	8491289	9672936	1778913	0	0	0	0	0	0	0	24027774	0	0	0	0	0	0	0
ATSFLLALEPELEAR	RPN1_HUMAN	66	80	yes	yes	2	0.0087797	0	0	0	0	0	0	0	0	0	0	0	0	0	0	0	0	0	0	0	0	0	0	0	0	7020513	10607971	9352268	13248366	9652115	13351260	9543351	15577752	7673202	8968320	13264333	10516998	11935345	7613991	13594712	9905379	0	0
ATSGTEHQFCGGR	PCOC1_HUMAN	150	162	yes	yes	3	0.00076097	159000000	264000000	171000000	6744788	4607215	4142859	107000000	53514557	39842402	156000000	124000000	134000000	3913406	3715479	3755166	35260176	54760505	59814953	85918651	85866586	161000000	49702340	45687738	46364130	0	0	0	0	0	0	11183419	0	8702647	0	0	0	0	0	0	18271643	0	0
ATSNVFAMFDQSQIQEFK	ML12A_HUMAN;ML12B_HUMAN;MYL9_HUMAN	17	34	yes	no	2;3	8.4829e-86	53133891	62454085	68330595	65513195	54526937	42287807	101000000	98808208	59143900	57818899	71952000	85188388	46526688	44929574	58475207	87428876	83829662	18468926	71278853	67249149	84936089	76884370	19337046	82611248	11789898	27686546	10643888	23254506	38844153	27512325	21141168	62343627	50696123	21445158	54207660	14348077	3174120	11022465	17346839	31015100	6510696	24449243
ATTVTGTPCQDWAAQEPHR	PLMN_HUMAN	494	512	yes	yes	3	2.0386e-14	35808779	46873731	41110434	52669658	34037907	32375772	20673610	0	0	0	0	0	0	0	0	0	0	0	0	0	0	2505878	0	0	33266515	53106415	0	0	122000000	33395123	0	70773488	46258657	0	0	0	0	0	0	0	0	0
ATVLTTER	PRP19_HUMAN	180	187	yes	yes	2	0.06054	6277049	6412212	5866985	6768810	4846507	5147940	5468438	0	0	4852833	4164200	0	6004405	6203089	4668963	7185864	7794743	6078062	0	0	7634627	4750267	0	3758372	7477290	0	13290770	0	0	0	0	0	8476567	6725337	0	8651698	0	0	0	0	4067536	0
ATVVESSEK	1433G_HUMAN	144	152	yes	yes	2	0.013177	22554055	21783307	28991099	19537706	14315807	15141468	30938668	0	20522309	27696959	16599000	16095566	14993575	14941112	23179056	14660354	17031632	3121267	25369183	30031058	30968313	0	19409630	15283214	20099879	0	14972224	0	0	0	0	0	40250008	0	0	0	19724697	0	0	0	0	14642086
AVAAAAAAAVTPAAIAAATTTLAQEEPVAAPEPK	SRRM1_HUMAN	836	869	yes	yes	3	0.00035118	0	0	0	0	0	0	0	0	0	0	0	0	0	0	0	0	0	0	0	0	0	0	0	0	0	0	0	0	0	0	0	0	0	0	0	0	0	0	0	0	0	0
AVAEQIPLLVQGVR	TLN1_HUMAN	958	971	yes	yes	2	0.0039509	0	0	0	3624717	4382505	5854213	4110550	4647437	4314962	0	0	6414674	5597013	5970328	6271528	5971826	5717548	6591716	0	6415795	0	4641942	5056752	7412887	0	2405514	0	0	0	0	0	1243072	0	0	0	3002506	0	0	2006877	0	0	0
AVAGNISDPGLQK	VINC_HUMAN	803	815	yes	yes	2	0.00061714	0	0	0	0	0	0	0	0	0	4936139	0	5214111	0	0	0	0	0	0	0	0	0	1239510	0	0	47453314	47224501	57242250	0	5849941	1235638	0	0	0	9742073	0	0	0	23432312	35657264	0	0	27497496
AVAHHTDCTFIR	PRS8_HUMAN	202	213	yes	yes	3	0.036068	5739222	4593177	0	2471287	5660832	4096207	5735104	7894864	0	0	0	0	4846434	4845157	4228673	3828556	6479397	6680064	0	1484946	4047833	4313930	0	2845410	0	0	5492555	0	0	0	0	0	3558623	0	0	4761414	0	0	0	0	0	0
AVANQTSATFLR	PRS4_HUMAN	238	249	yes	yes	2	0.00666	7845131	0	8328442	0	0	11371824	10261206	12898846	8168657	8116781	10768000	6668722	0	12196274	0	0	11128884	0	0	11831245	9463165	0	6946598	0	0	0	8998247	0	9970927	8550626	7894357	27342208	0	0	13798951	9002199	0	0	0	0	0	0
AVAQALEVIPR	TCPG_HUMAN	439	449	yes	yes	2	4.3901e-08	6716270	14227113	8850745	19548001	16905936	16016928	15243982	12107417	0	11004574	8647600	11972082	16667252	17324092	22023620	16669729	15002316	12666696	0	10871490	8734124	11141042	0	19399648	0	0	0	0	0	2420360	0	0	0	0	3097681	0	0	0	0	0	0	0
AVASAAAALVLK	TLN1_HUMAN	674	685	yes	yes	2	0.00011218	2937151	11699859	6832566	11064146	9308556	9665785	7838868	6250683	0	5934618	4963800	6095907	10312038	9452724	10835303	0	0	9686478	5163974	4566931	0	4935455	0	0	0	0	0	0	0	0	0	0	0	0	0	0	0	0	0	0	0	0
AVCMLSNTTAIAEAWAR	TBA1B_HUMAN;TBA1A_HUMAN;TBA3D_HUMAN;TBA3C_HUMAN;TBA3E_HUMAN;TBA4A_HUMAN	374	390	no	no	2;3	1.3311e-118	116000000	0	94797984	28111218	47298439	51635887	117000000	117000000	99851256	74273494	94344000	124000000	52723010	81559604	66089098	85843378	104000000	68649793	126000000	116000000	95056453	98493350	128000000	113000000	71045198	28403124	0	0	0	57300506	0	0	14535219	67648908	33629874	0	0	5023491	0	0	0	0
AVCVLKGDGPVQGIINFEQK	SODC_HUMAN	5	24	yes	yes	3	0.013092	0	0	0	0	0	0	0	0	0	0	0	0	0	0	0	0	0	0	0	0	0	0	0	0	0	0	0	0	0	23507755	0	0	0	0	10832522	25989082	0	22608082	0	0	19979524	0
AVDIPHMDIEALK	RL10A_HUMAN	79	91	yes	yes	3	0.00081173	8081991	11554162	7861190	13983755	18772552	17049468	10279504	9583834	7521705	6584312	9104300	7868866	15880875	19805907	0	8060800	7345421	7626728	7030386	8284174	7658367	7917674	8456113	10854889	0	0	14410957	0	0	0	0	0	17626634	0	0	0	0	0	0	0	0	0
AVDSLVPIGR	ATPA_HUMAN	195	204	yes	yes	2	9.9006e-05	56150424	36854688	48752600	28559498	43984135	41171707	38994510	51857854	41784542	48263408	59455000	51244425	36512803	42508605	29785686	34786468	34169019	32921082	48645616	44595982	41262347	51060908	55025324	53083925	6819865	7353636	28243033	6831174	0	0	14689531	27729572	0	8563520	22206669	0	0	0	18707803	0	0	0
AVDTWSWGER	LG3BP_HUMAN	324	333	yes	yes	2	0.00097752	0	0	0	0	0	0	0	0	0	0	0	0	0	0	0	0	0	0	0	0	0	0	0	0	0	0	0	0	0	0	0	0	0	0	0	0	0	0	0	0	0	0
AVEAAQVAFQR	AL1A3_HUMAN	74	84	yes	yes	2	0.048108	0	0	0	0	0	0	0	0	0	0	0	0	0	0	0	0	0	0	0	0	0	0	0	0	0	0	0	0	0	0	0	0	0	0	0	0	0	0	0	0	0	0
AVELAANTK	TKT_HUMAN	457	465	yes	yes	2	0.0021969	0	0	0	0	14151086	15119914	0	0	0	0	0	0	0	13370379	14355344	23883420	23090644	15536992	15608820	0	0	0	0	0	0	0	0	0	0	0	0	0	0	0	1852942	0	0	0	0	0	0	0
AVEYLLMGIPGDR	RD23B_HUMAN	221	233	yes	yes	2	4.195e-07	5113946	7310995	4557675	3626905	3689815	0	0	5436779	5509355	5573225	6017000	5394845	4918027	0	8353787	6222852	0	4598894	0	0	0	0	0	0	0	0	0	0	0	0	0	0	0	0	0	0	0	0	0	0	0	0
AVFPSIVGR	ACTG_HUMAN;ACTB_HUMAN;POTEE_HUMAN;POTEF_HUMAN;POTEI_HUMAN;ACTS_HUMAN;ACTC_HUMAN;ACTH_HUMAN;ACTA_HUMAN	29	37	no	no	2	0.0028982	0	0	0	197000000	130000000	113000000	174000000	172000000	0	0	0	0	111000000	139000000	127000000	139000000	95530984	96751778	0	0	130000000	112000000	109000000	166000000	0	0	0	0	0	0	0	0	0	0	0	0	0	0	0	0	0	10112575
AVFPSIVGRPR	ACTG_HUMAN;ACTB_HUMAN;POTEE_HUMAN;POTEF_HUMAN;POTEI_HUMAN;ACTS_HUMAN;ACTC_HUMAN;ACTH_HUMAN;ACTA_HUMAN	29	39	no	no	2	1.1472e-18	85785393	230000000	155000000	516000000	318000000	386000000	342000000	819000000	176000000	399000000	355000000	683000000	622000000	369000000	585000000	432000000	744000000	886000000	420000000	637000000	355000000	0	225000000	360000000	65457265	57417081	102000000	105000000	194000000	111000000	76727353	320000000	57466665	60904397	124000000	78988800	340000000	0	233000000	111000000	59546144	0
AVFVDLEPTVIDEIR	TBA4A_HUMAN	65	79	yes	yes	2	0.00054116	1973061	0	0	0	1036350	774656	1305403	1783043	1213950	1207623	0	1411979	878455	726065	907968	1341266	1372169	1155566	1542278	1889494	0	1503639	1379785	1788871	12519968	13500534	0	8488404	13860733	12290110	13167784	0	17350551	0	0	0	0	0	0	0	0	0
AVFVDLEPTVIDEVR	TBA1B_HUMAN;TBA1A_HUMAN;TBA1C_HUMAN	65	79	no	no	2;3	4.7038e-55	241000000	241000000	209000000	176000000	252000000	224000000	212000000	373000000	257000000	379000000	335000000	398000000	320000000	71244732	326000000	263000000	390000000	293000000	415000000	431000000	296000000	283000000	297000000	402000000	179000000	217000000	310000000	236000000	266000000	293000000	253000000	276000000	297000000	281000000	384000000	382000000	0	215000000	273000000	223000000	180000000	157000000
AVGIWHCGSCMK	RL37A_HUMAN	51	62	yes	yes	2	0.023704	2502221	0	3375537	4921211	13935656	13933540	0	7930743	6653545	7241666	9210200	9725133	15028679	15171619	11319883	3644445	4290029	3239356	8267531	4375683	3093145	7278282	6653184	3515950	0	5926327	10395662	0	12765013	9721689	1508902	0	0	0	0	0	0	0	0	0	0	0
AVIQHFQEKVESLEQEAANER	A4_HUMAN	430	450	yes	yes	4	1.8534e-100	3581479	0	0	0	0	803386	0	2045675	3589144	4058949	4880700	0	1626817	1433748	0	0	1302140	2370100	0	3702333	3302862	2913279	2558302	2625540	0	0	0	0	0	0	0	0	3082765	7403494	0	0	0	0	0	10887662	0	0
AVLDALLEGK	MAP1B_HUMAN;MAP1A_HUMAN	2400	2409	yes	no	2	0.00014083	0	0	0	16313523	13293012	15964961	6497544	0	5415230	0	0	0	14866323	20271428	13636291	8261414	0	8605237	0	0	0	0	0	0	0	0	0	0	0	0	0	0	0	0	0	0	0	0	0	0	0	0
AVLFCLSEDKK	COF1_HUMAN	35	45	yes	yes	2	1.5071e-05	44370927	24667084	51147067	44193094	90400969	83660294	42948758	122000000	138000000	55949294	71253000	92708505	110000000	93065644	151000000	47095108	127000000	124000000	146000000	149000000	153000000	93667007	120000000	117000000	28818409	12620984	65285521	6255910	155000000	36330460	114000000	84347547	15154924	3610782	0	16208944	12761605	0	159000000	117000000	16838905	12356785
AVLSAEQLRDEEVHAGLGELLR	SERPH_HUMAN	95	116	yes	yes	4	0.016991	0	0	0	0	0	0	0	0	0	0	0	0	0	0	0	0	0	0	0	0	0	0	0	0	24482714	44493790	38224907	0	30435693	0	33672170	31753267	22820068	21756400	29523127	0	0	16797472	19793129	21934801	17462162	16537811
AVLVDLEPGTMDSVR	TBB8_HUMAN;TBB4B_HUMAN;TBB4A_HUMAN	63	77	no	no	2	3.0165e-40	23260345	19471221	24055163	28155402	34385909	33202513	46188429	42525255	28626848	21744228	27401000	22362563	29397310	44459546	45312098	39634208	33633936	25039068	32174724	28811362	28334519	36659978	37836907	37462162	0	53490829	0	0	0	52010109	36359718	30690666	35772255	47116173	0	43413647	0	0	0	0	0	0
AVPLALALISVSNPR	PSMD2_HUMAN	689	703	yes	yes	2	6.9953e-41	1868191	2289171	1589602	1876426	2130501	1818506	2909926	2138142	2144689	1545636	2856500	2007857	1705501	2269304	1898099	3169378	1876526	3167701	2191692	2101663	0	2287597	2490946	2739153	1110540	2061780	2636666	0	0	0	1557123	3366481	0	2872508	1913612	0	0	0	0	0	0	0
AVSEKEVDSGNDIYGNPIKR	TIMP2_HUMAN	49	68	yes	yes	3	6.4509e-80	0	0	2639537	0	0	0	0	0	0	0	0	49544711	0	1228416	0	0	0	0	52962939	68568372	0	37925839	0	0	0	0	0	0	0	0	0	0	0	0	0	0	0	0	0	0	4296651	0
AVTELNEPLSNEDR	1433F_HUMAN	29	42	yes	yes	2	1.8315e-12	11467975	15532110	13387110	0	11897690	12329958	15169828	0	11666946	0	0	14423109	13180637	14414422	18241425	19627168	14002126	15118364	0	0	19772817	11655140	0	20093807	0	0	0	0	0	0	0	0	0	0	11168910	0	0	0	0	0	0	0
AVTEQGAELSNEER	1433T_HUMAN	28	41	yes	yes	2	1.6479e-52	38745500	0	35399035	40836787	32165988	32050981	31570423	43809521	48600946	35800175	31724000	33874772	32789929	31701169	38297418	58295193	63068233	49237799	41263537	39533757	47250229	33418069	43675051	38959774	34825769	0	0	0	0	0	27368571	36696035	0	0	36432113	0	0	0	0	0	0	0
AVTEQGHELSNEER	1433B_HUMAN	30	43	yes	yes	2;3	5.0427e-05	71520582	47433360	42093083	38120941	27372509	26209169	30773988	42956286	34701405	30699658	27478000	25002292	25849956	17934807	31857524	53645478	50393554	46703433	35479747	47132950	66300876	40319907	6787896	24073221	166000000	109000000	72353030	0	0	111000000	106000000	96889994	213000000	0	73917443	108000000	127000000	0	0	99803011	80540152	104000000
AVVGVVAGGGR	RL8_HUMAN	164	174	yes	yes	2	2.0456e-05	33069441	27304817	29632386	28431234	36679408	41732710	14578521	25186862	34777706	32519789	32792000	25817903	40935448	46301027	26117145	16636725	26802026	22028545	29851160	27172481	35061438	28743427	26482329	14377929	46884005	52750614	45656419	44096881	0	49258230	44366845	52596726	48243371	47545983	53920328	58082869	49595624	41643059	49471339	31206419	5335299	0
AVVIVDDR	SFPQ_HUMAN;NONO_HUMAN	400	407	no	no	2	0.0017083	26972010	22888092	17808043	24385991	23719151	24105408	15652312	25384318	25524169	36029986	28988000	28742781	29565902	20566645	22713039	36873501	23277424	31026727	31922520	33408347	36568247	29203025	21863361	16319120	18973348	0	0	0	50957250	44333943	38291834	4600419	38899217	49726533	29875534	48631756	0	40474680	50842639	50547040	0	0
AVVQVFEGTSGIDAK	VATB2_HUMAN	94	108	yes	yes	2	3.0171e-36	0	0	0	0	2444200	0	0	0	5422155	0	0	0	3227954	3495274	4593085	0	0	3395558	0	0	0	0	0	0	0	0	0	0	0	0	0	0	0	0	0	0	0	0	0	0	0	0
AWGPGLEGGVVGK	FLNA_HUMAN	581	593	yes	yes	2	0.017389	0	0	0	0	0	0	0	0	0	0	0	0	0	0	0	0	0	0	0	0	0	0	0	0	0	0	17283050	0	0	0	0	25424143	0	0	33598838	0	0	0	0	0	11213313	0
AWVWNTHADFADECPKPELLAIR	RANG_HUMAN	119	141	yes	yes	4	1.4455e-117	24853143	20882353	28333040	12849114	21040199	19554494	23548289	17369696	12252986	19201949	20240000	22088596	7313184	25078274	0	16933763	23124843	22178532	16961870	18976515	27514895	19269412	17168117	28739864	22126910	29632255	19105408	0	14627988	24762062	17637233	19650377	18296105	25521878	15941427	22334336	0	0	17989995	12108358	13735987	13010490
AYAQQLTEWAR	PACN2_HUMAN	54	64	yes	yes	2	4.5499e-08	0	0	0	0	0	0	0	0	0	0	4496800	0	0	7967949	12037308	0	0	0	0	0	0	0	0	0	0	16753750	0	0	0	0	13844842	0	9279695	9628136	0	14793345	0	0	0	0	0	0
AYGGSMCAK	RL34_HUMAN	77	85	yes	yes	2	0.053832	7232556	7397231	6633471	4885177	10178229	7962993	6730985	13359576	6632385	5380918	7292600	5792167	12338833	9687094	9671401	6018938	8769678	9094236	9315647	9732197	11088670	4313312	5544053	3760131	8583999	0	13172176	0	0	0	12591959	13705355	9522482	0	14372614	0	0	0	0	0	0	0
AYGPGIEPTGNMVK	FLNA_HUMAN	286	299	yes	yes	2	0.053664	0	0	0	0	0	0	0	0	0	0	0	0	0	0	0	0	0	0	0	0	0	0	0	0	0	0	0	0	0	0	0	0	0	0	0	0	0	0	0	0	0	0
AYHEQLSVAEITNACFEPANQMVK	TBA1B_HUMAN;TBA1A_HUMAN;TBA3D_HUMAN;TBA3C_HUMAN;TBA3E_HUMAN;TBA4A_HUMAN	281	304	no	no	3	4.4903e-205	127000000	59795848	133000000	48632995	121000000	117000000	135000000	91327359	76813591	73354252	113000000	148000000	99554548	163000000	86113828	101000000	93484305	122000000	127000000	139000000	99997939	77918185	128000000	127000000	188000000	237000000	178000000	147000000	144000000	151000000	140000000	160000000	155000000	149000000	182000000	221000000	96679738	110000000	128000000	140000000	46195044	96726230
AYHEQLTVAEITNACFEPANQMVK	TBA1C_HUMAN	281	304	yes	yes	3	2.3354e-103	0	0	0	7635342	22668186	22354194	30833697	0	13262847	0	0	32533591	14815745	37653791	19230123	22679089	16557582	0	31478302	31455662	0	19952067	26946747	24779642	0	0	0	0	0	0	0	0	0	0	0	0	0	0	0	0	0	0
AYILNLVK	TCPD_HUMAN	281	288	yes	yes	2	0.042136	5787109	8550018	6710130	11994165	0	9017974	8155805	6259673	4299766	0	0	0	8642056	9887661	9167933	6845467	5011838	5698472	5243067	6740527	0	5088168	4582060	6806698	0	0	0	0	0	0	0	0	0	0	0	0	0	0	0	0	0	0
AYLDQTVVPILLQGLAVLAK	DPY30_HUMAN	55	74	yes	yes	3	1.2035e-05	1071534	0	4658012	8347013	3170099	1937291	8946173	0	0	6241671	4013400	6244912	6394475	0	7290513	16779096	16326081	9505158	4878241	0	8626048	0	0	6802432	0	3373890	2937731	0	2239331	0	0	0	4010782	0	0	2225356	0	2701836	0	0	0	0
AYLEGTCVEWLR	1C14_HUMAN;1C12_HUMAN;1C04_HUMAN;1B59_HUMAN;1B55_HUMAN;1B54_HUMAN;1B42_HUMAN;1B08_HUMAN;1C16_HUMAN;1C06_HUMAN;1C18_HUMAN;1C15_HUMAN;1C01_HUMAN;1C07_HUMAN;1B18_HUMAN;1B14_HUMAN;1B37_HUMAN;1B41_HUMAN;1C08_HUMAN;1C05_HUMAN;1A29_HUMAN;1A74_HUMAN;1A34_HUMAN;1A33_HUMAN;1A31_HUMAN;1A69_HUMAN;1A32_HUMAN;1A02_HUMAN;1A68_HUMAN;1A30_HUMAN	182	193	no	no	2	0.00015605	0	0	0	0	0	0	0	0	0	0	0	0	0	0	0	0	0	622394	0	0	0	0	0	1361606	5637612	0	5951668	0	3769452	0	0	0	0	0	0	0	0	0	0	0	0	0
AYLPVNESFGFTADLR	EF2_HUMAN	786	801	yes	yes	2	2.7092e-48	25695884	50891238	40512557	82221805	43718990	1770938	81762216	64283930	52579480	54810615	34897000	60418129	52284209	22035645	84589747	91913570	104000000	58797919	66473537	91861635	70536436	68765551	57070612	105000000	10052115	18205568	17069346	20195824	30290265	18382229	16120930	22122984	26554886	15513026	24394198	0	16165501	23611399	26731176	19046284	17732920	21209363
AYMCPFMQFIEGGR	SC24D_HUMAN;SC24C_HUMAN	368	381	yes	no	2	2.5444e-11	0	0	0	0	0	0	0	0	0	0	0	0	0	478560	527534	0	0	0	0	0	0	0	0	0	0	0	0	0	0	374150	0	0	0	0	0	0	0	0	0	0	0	0
AYSEAHEISK	1433G_HUMAN	153	162	yes	yes	2	0.03594	5334930	0	0	14177224	0	0	24729940	10718804	10151192	0	0	7400606	11081555	7165681	0	0	0	13405330	0	9780985	16298783	11636037	0	0	78328972	0	0	0	0	0	0	0	0	0	0	0	0	0	0	0	0	0
AYTEVAAAQQQLLQQLEFAR	EVPL_HUMAN	863	882	yes	yes	3	4.0049e-06	0	0	0	0	0	0	0	0	0	0	0	0	0	0	0	0	0	0	0	0	0	0	0	0	0	0	0	0	0	0	0	0	0	0	0	0	0	0	0	0	0	0
AYTNFDAER	ANXA2_HUMAN;AXA2L_HUMAN	29	37	yes	no	2	0.0027477	667276	0	0	0	0	0	0	1148134	0	0	0	0	490602	1216311	622659	0	0	900178	0	0	0	0	0	0	67694614	44727673	38268353	44495943	42364498	33683646	38749011	34384082	67333362	26999353	39834045	48124426	29615434	42964633	47207659	20069774	52492733	0
AYTNFDAERDALNIETAIK	ANXA2_HUMAN;AXA2L_HUMAN	29	47	yes	no	3	4.2355e-64	0	0	0	0	0	0	0	0	0	0	0	0	0	0	0	0	0	0	0	0	0	0	0	0	59824609	150000000	118000000	94654531	116000000	129000000	88114324	113000000	66074993	90401099	147000000	93171380	58581282	53254569	88218049	182000000	58685888	133000000
AYVVLGQFLVLK	BAF_HUMAN	42	53	yes	yes	2	3.3184e-09	10658703	31374186	13609094	31299367	13987359	10585534	47939238	44588909	22899811	29643966	21413000	35083861	21799368	14683884	28900873	41840962	41780140	24889595	27422137	0	42840374	38896726	0	48530843	0	0	7114243	0	0	0	0	0	0	7073262	17360067	9076575	7995416	0	0	0	8326829	0
CAELEEELK	TPM1_HUMAN	190	198	yes	yes	2	0.0041513	15320383	0	21826445	11892927	10882187	8244085	0	0	7818572	15880069	16509000	9196768	8211801	10369923	8180862	14059806	9980849	11499161	12795770	11963167	13431972	0	9874589	12234142	2980110	0	2579952	0	0	0	0	0	0	0	0	0	5364343	0	0	0	0	0
CAGNEDIITLR	PCNA_HUMAN	81	91	yes	yes	2	4.7051e-08	0	0	0	14371121	14737718	14154989	0	0	0	0	0	0	15227987	17368519	0	0	12756230	18340513	13210142	11003413	7144227	12394542	0	12329575	0	0	6668634	0	0	0	0	5320999	0	0	12801798	0	0	0	0	0	0	0
CAQESSVVR	TPA_HUMAN	419	427	yes	yes	2	0.0027471	0	0	0	0	0	0	0	0	0	0	0	0	0	0	0	0	0	0	0	0	0	0	0	0	1631778	0	0	0	0	0	0	0	0	0	2037455	0	0	0	0	0	0	0
CATSKPAFFAEK	ANXA1_HUMAN	270	281	yes	yes	3	0.0069128	0	0	0	0	0	0	0	0	0	0	0	0	0	0	0	0	0	1394929	0	0	0	833120	969190	0	0	0	6352539	4137213	5985590	2282160	0	0	0	5798650	0	3876690	0	0	0	8406401	0	0
CCSAGCATFCSLPNDKEGSCPQVNINFPQLGLCR	WFDC2_HUMAN	61	94	yes	yes	4	0.01427	0	0	0	0	0	0	0	0	0	0	0	0	0	0	0	0	0	0	0	0	0	0	0	0	0	0	0	0	0	0	0	0	0	0	0	0	0	0	0	0	0	0
CCSGAIIVLTK	KPYM_HUMAN	423	433	yes	yes	2	0.0054275	0	0	0	0	71439833	0	0	0	0	0	0	0	0	58470258	0	0	0	0	0	29334758	22525306	0	0	0	0	8314548	0	0	0	0	0	0	0	0	40423727	0	0	0	0	0	0	0
CCVECPPCPAPPVAGPSVFLFPPKPK	IGHG2_HUMAN	102	127	yes	yes	3;4	9.2303e-172	0	0	0	0	0	0	0	0	0	156000000	183000000	165000000	42549771	50782395	62565475	113000000	95320529	81326762	0	0	0	0	0	0	0	0	0	0	0	0	0	0	0	689000000	24572404	689000000	409000000	321000000	0	1280000000	394000000	357000000
CDENILWLDYK	KPYM_HUMAN	152	162	yes	yes	2	1.0656e-12	21908697	0	22224043	11390596	8191304	9549745	0	0	7029918	7675114	8308000	13388045	11237445	16617117	6791930	0	12271130	0	14784554	15352946	18688314	11410733	10626271	10040239	31946588	47105071	34207969	9177111	14147827	15425878	0	19810216	15198765	22010211	23911640	24271056	0	10458342	0	0	7245855	0
CDPHEATCYDDGK	FINC_HUMAN	2288	2300	yes	yes	3	0.0028145	101000000	177000000	2919236	0	0	0	67320447	0	0	0	0	0	0	0	0	0	21256525	37346207	40419373	0	67350396	21924743	18358998	0	0	1718793	0	0	0	0	0	0	0	0	0	0	0	0	0	0	0	0
CDPHEATCYDDGKTYHVGEQWQK	FINC_HUMAN	2288	2310	yes	yes	4	0.0051495	23979507	0	23996954	0	0	0	0	7040667	10912916	32829395	24344000	18356494	1890536	0	975835	7715226	8600261	7854790	24260379	28629871	7441591	7723834	10273190	8246197	0	0	0	0	0	0	0	0	0	0	0	0	0	0	0	0	0	0
CEAFGWHAIIVDGHSVEELCK	TKT_HUMAN	206	226	yes	yes	4	0.00073075	0	0	0	0	0	0	0	0	0	0	0	0	0	0	0	0	0	0	0	0	0	0	0	0	11026226	13784180	0	0	12297138	0	5398933	0	0	0	4090428	8281298	0	0	0	0	0	0
CEFQDAYVLLSEK	CH60_HUMAN	237	249	yes	yes	2	3.0331e-19	14434733	0	11786852	0	10727741	9695016	21312106	8420771	6419513	0	0	0	7960992	17115476	0	10349094	0	12036957	0	0	0	0	0	0	0	0	0	0	0	0	0	0	0	0	0	0	0	0	0	0	0	0
CEGINISGNFYR	RL13A_HUMAN	38	49	yes	yes	2	0.00018129	0	0	0	0	0	0	0	0	4951720	0	0	0	6680388	12114502	0	0	0	6835187	5539047	1340377	0	0	0	0	0	0	0	0	0	0	2425868	0	0	0	0	5452368	4315821	0	4847100	0	0	0
CELLYEGPPDDEAAMGIK	EF2_HUMAN	369	386	yes	yes	2	2.2421e-39	13617737	11735439	10508225	12900162	13999622	14586666	20373141	19455826	15045333	11130651	12785000	9945984	13327981	19563810	24942170	22572311	23380021	18611208	11417351	12302730	9451295	14569487	15008416	19918401	10862323	9815381	6892437	0	0	5182665	7235696	0	0	7765961	0	0	0	0	4722374	0	0	0
CESAFLSK	RL24_HUMAN	36	43	yes	yes	2	0.0027751	12657424	12022007	11518499	9292475	12435270	13705891	10428775	13371616	10483965	13715222	15933000	10204575	11947377	16827021	8289307	0	0	9048520	9876765	9850459	0	0	7088692	0	0	11360876	15693183	6523648	6423878	6894083	0	6069468	0	5221091	5702291	0	0	4656039	0	0	0	0
CFCMGVSR	PGBM_HUMAN	924	931	yes	yes	2	0.0061059	26179902	50379854	29689608	0	1874670	1554421	9818207	11098465	0	15500243	26193000	13836736	1605640	0	0	0	0	0	0	0	0	0	0	0	0	0	0	0	0	0	0	0	0	0	0	0	0	0	0	0	0	0
CFIVGADNVGSK	RLA0_HUMAN;RLA0L_HUMAN	27	38	yes	no	2	0.0098823	7312711	0	9178098	0	19963050	16076571	6996111	3514715	0	0	0	21176537	15556163	19629807	0	0	0	0	0	0	0	0	0	0	0	0	9767818	0	0	0	0	0	0	0	0	0	0	0	0	0	0	0
CGVPDVAEYSLFPNSPK	MMP7_HUMAN	87	103	yes	yes	2	0.017268	0	0	0	0	0	0	9550482	0	1177531	2737778	0	0	0	0	0	0	1756093	0	0	0	0	0	0	0	9869598	20192331	38068739	0	0	0	19931826	0	12155931	11945780	4234395	47669307	0	0	0	0	0	0
CIALAQLLVEQNFPAIAIHR	DX39B_HUMAN	300	319	yes	yes	3	2.0593e-98	1010860	1067624	1322827	3470115	3026921	2369086	3222914	4156045	2782409	2701950	2449600	1353901	3015944	4396376	3142212	4817972	3384807	3992680	3135643	3151967	987235	2557681	2746899	3336919	0	2015376	1849365	0	0	0	0	794170	0	1297307	889278	0	0	0	0	0	0	0
CIESLIAVFQK	S10AB_HUMAN	13	23	yes	yes	2	6.1132e-32	105000000	77556824	99369866	31799552	44928712	41283907	76573348	107000000	77243183	145000000	104000000	118000000	71933225	23989804	0	91065814	101000000	94014004	118000000	91455720	70130372	135000000	106000000	126000000	23080594	37945061	53159557	0	27922056	35501260	0	40654490	0	0	40975365	35123975	0	14335569	0	0	0	0
CIYNTAGFYCDR	LAMC1_HUMAN	852	863	yes	yes	2	9.666e-13	0	0	3376721	0	0	0	0	0	0	0	0	0	0	0	0	0	0	0	1507208	0	0	0	0	0	0	0	0	0	0	0	0	0	0	0	0	0	0	0	0	0	0	0
CKDDEFTHLYTLIVRPDNTYEVK	CALR_HUMAN	163	185	yes	yes	4	0.021259	18767727	0	27395775	0	10775798	9914397	18509656	14220837	10752620	18268343	17234000	17970004	10546450	4983268	12032749	10737379	0	0	15497393	11990878	0	0	12499940	0	0	0	0	0	4161981	0	0	0	0	0	32583664	0	0	9943629	0	0	0	0
CLAFHDISPQAPTHFLVIPK	HINT1_HUMAN	38	57	yes	yes	4	1.6144e-08	51541093	35284351	58217008	13439814	18454379	19302338	19047996	31452475	24766933	59379696	47431000	46990247	24214848	37611939	30076499	0	36011556	19445381	45198822	45856660	52070521	42718471	42278719	57478662	0	57372295	0	0	0	0	0	31520849	0	0	43936788	0	0	0	0	0	0	0
CLCLPGFSGPR	PGBM_HUMAN	4164	4174	yes	yes	2	0.0069518	21607473	25487230	12178531	0	0	0	13825422	10071053	10187739	16825644	12216000	6964984	0	0	1236069	6890120	6140037	6585552	15836153	0	0	7673267	3685517	7256674	0	0	0	0	0	0	0	0	0	0	0	0	0	0	0	0	0	0
CLELFSELAEDKENYKK	HS90B_HUMAN	412	428	yes	yes	4	2.3988e-07	0	15991632	0	14669688	27710237	17932310	16754031	0	0	0	0	0	11334442	22730385	12686997	0	3489299	0	0	20826160	0	0	0	0	0	0	0	0	0	0	0	0	0	0	0	0	0	0	0	0	0	0
CLELFTELAEDKENYKK	HS90A_HUMAN	420	436	yes	yes	4	0.0020042	0	0	0	17126433	21061079	15648142	0	1052857	13804646	0	0	3214081	1968758	21964497	0	0	0	0	0	0	0	0	0	0	0	46430791	60483042	0	0	0	0	27555870	0	30203482	24687537	33405949	0	16883779	0	0	0	0
CLNPSFNPPEKK	FSTL1_HUMAN	221	232	yes	yes	3	4.5853e-08	39973568	94215428	39435196	0	0	0	13241819	13611613	17427965	44912802	50482000	30807319	0	445014	578141	16812100	13565431	12194135	21524930	14879899	48350350	16945576	17327435	13499302	1734399	3834689	0	0	2045010	0	0	0	0	0	0	0	0	0	0	0	0	0
CLTQSGIAGGYKPFNLETCR	SORCN_HUMAN	57	76	yes	yes	3	0.0066895	0	0	0	6812137	0	11250470	13593329	0	0	7753234	9463000	8583137	0	14051921	5000158	11073893	0	0	8898291	9392634	4985841	10788758	0	10448630	0	0	0	0	0	0	0	0	0	0	0	0	0	0	0	0	0	0
CLYASVLTAQPR	EF2_HUMAN	728	739	yes	yes	2	5.2719e-13	12580187	23138960	17364075	21363856	23630328	22460784	0	24603324	0	22538191	21624000	25764787	22050869	27829229	33979188	29301940	29114931	30727267	0	0	12049480	20255469	25367724	30635737	0	0	0	0	0	0	0	0	0	0	0	0	0	0	0	0	0	0
CMPTFQFFK	THIO_HUMAN	73	81	yes	yes	2	0.027723	0	0	0	0	0	0	0	0	0	0	0	0	0	0	0	0	0	0	0	0	0	0	0	0	0	0	0	0	0	0	0	0	0	0	0	0	0	0	0	0	0	0
CMQLTDFILK	RL14_HUMAN	54	63	yes	yes	2	0.00012933	0	0	19942048	4598192	10099680	10216453	0	0	0	9218755	14113000	13681581	0	9898929	1948088	0	0	0	0	0	0	0	0	0	7893696	9962305	0	0	0	0	11640596	13632775	0	0	0	0	0	7435552	0	0	0	0
CPAPELLGGPSVFLFPPKPK	IGHG3_HUMAN	159	178	yes	yes	3	1.3008e-105	0	0	0	0	0	0	0	0	0	34463604	28120000	28626066	6055675	8621804	12157150	9665712	0	11788862	0	0	0	0	0	0	0	0	0	0	0	0	0	0	0	88289097	61186727	81404282	114000000	65176782	113000000	223000000	84831148	77768980
CPEALFQPSFLGMESCGIHETTFNSIMK	ACTG_HUMAN;ACTB_HUMAN	257	284	yes	no	3;4	3.3736e-238	97318590	367000000	317000000	248000000	382000000	327000000	560000000	471000000	363000000	327000000	318000000	355000000	305000000	402000000	355000000	477000000	536000000	440000000	283000000	409000000	226000000	371000000	416000000	415000000	3046469	3514717	4276084	86623568	78108290	36420977	170000000	264000000	52514951	45972171	195000000	68026534	22291312	23039616	106000000	37350036	0	41618633
CPFTGNVSIR	RS11_HUMAN	60	69	yes	yes	2	0.0042847	23147922	0	21224622	0	16836998	18314973	0	16471513	16039806	0	22556000	0	18955711	27698844	16687058	0	16533379	19526539	19107846	15310793	0	18767675	17177344	14973988	0	0	0	0	0	0	0	0	0	0	19269274	0	0	0	0	0	0	0
CPIGYSGLSCESCDAHFTR	PGBM_HUMAN	733	751	yes	yes	3	3.601e-14	21449567	52338554	39161909	0	0	1599596	0	28460135	0	49464328	51512000	0	0	4144621	2815772	0	0	0	0	0	0	0	0	0	0	0	0	0	0	0	0	0	0	0	0	0	0	0	0	0	0	0
CPLLKPWALTFSYGR	ALDOA_HUMAN	290	304	yes	yes	3	6.5016e-05	23690297	21431127	26302627	8401921	6738312	12559674	15550230	16423353	13130123	28954534	20366000	31188217	0	0	23585152	0	16709109	0	19422729	17840344	35251351	18632829	0	21423477	71036737	111000000	112000000	39508267	5949359	41515792	52175863	61283472	50206757	42497557	56164923	58553750	24508921	29670140	15497765	20718654	22937295	0
CPNPPVQENFDVNK	APOD_HUMAN	28	41	yes	yes	2	2.3394e-06	0	0	0	0	0	0	0	0	0	0	0	0	0	499035	0	0	0	0	0	0	0	0	0	0	0	0	0	0	0	0	0	0	0	0	4118561	0	0	0	0	0	0	0
CQHAAEIITDLLR	FUBP1_HUMAN	332	344	yes	yes	2	0.0033151	0	0	0	0	0	0	0	0	0	0	0	0	0	0	5204020	16470410	0	0	0	0	0	0	0	0	0	0	0	0	0	0	0	0	0	0	0	0	0	0	0	0	0	0
CQLEINFNTLQTK	ACTN4_HUMAN;ACTN2_HUMAN;ACTN3_HUMAN;ACTN1_HUMAN	351	363	no	no	2	3.6976e-05	5253230	0	0	9983555	10837444	8661885	0	0	0	0	0	7870264	8713419	10904017	12456756	0	7631114	0	0	6469657	1908813	0	0	0	0	0	0	0	0	0	12341600	17756778	0	0	16840466	0	0	0	0	0	0	5773901
CSDAAGYPHATHDLEGPPLDAYSIQGQHTISPLDLAK	PCBP1_HUMAN	201	237	yes	yes	4	0.0024475	0	0	0	0	0	0	0	0	0	0	0	4238103	2675065	2936777	2246652	0	0	0	0	0	0	0	0	0	0	0	0	0	12088525	0	0	0	0	0	0	0	0	28448898	0	0	0	0
CSGTELSLAHCR	LOXL2_HUMAN	511	522	yes	yes	3	3.4743e-05	32757918	29934107	37098938	0	934866	722306	6116565	0	0	24169208	26070000	15329577	879656	0	0	0	0	0	0	0	0	7440658	0	0	0	0	0	0	0	0	0	0	0	0	0	0	0	0	0	0	1921523	0
CSQAVYAAEK	CSRP1_HUMAN	122	131	yes	yes	2	0.014782	13185210	0	10855507	7546973	5325424	5065266	11662431	0	0	8866059	7264100	11018788	6296091	3656242	7651016	12007072	10217085	15002792	8336676	9584662	21234647	9558855	8696626	0	17877035	27166529	37285547	0	0	16782825	16648860	47702073	0	0	20013134	17012791	0	0	0	0	0	11424134
CTGGEVGATSALAPK	RL12_HUMAN	17	31	yes	yes	2	5.0233e-11	11363276	7503970	10862413	9442188	19165960	19684115	13243745	17110435	15244741	1567180	13035000	11278778	17734460	26498018	17889062	16074359	16076165	13677052	13266353	14053238	9678066	13617703	0	9509224	4828371	9798835	10994152	0	2173136	11375241	0	8452696	6899104	0	0	0	0	5777057	8456584	0	0	0
CVNHYGGYLCLPK	FBLN3_HUMAN	61	73	yes	yes	3	0.0012263	34715446	63933965	38743592	0	2970147	0	8390691	9709853	4268861	41844672	50243000	42774509	2730031	2287333	827172	4592249	4757819	3874129	6542890	6046179	5686020	0	0	10454495	0	0	0	0	0	0	0	0	0	0	0	0	0	0	0	0	0	0
CVVPGQAHAQVTWHK	PGBM_HUMAN	2173	2187	yes	yes	3	0.040752	30615879	24457223	26039206	3343524	0	1218646	0	4436818	3679166	0	6322800	4132081	0	0	0	0	0	2035712	3775058	2309382	0	3818935	0	1759281	0	0	0	0	0	0	0	0	0	0	0	0	0	0	0	8577785	0	0
CVVVGDGAVGK	CDC42_HUMAN;RHOG_HUMAN;RHOQ_HUMAN;RHOJ_HUMAN	6	16	no	no	2	0.0069518	14676742	0	13628826	0	0	0	31756290	39482347	50207107	0	16697000	12967309	0	14662636	0	0	0	18457112	17884132	0	0	15924122	16928834	0	4299675	3356597	0	0	0	0	0	704538	0	0	0	0	0	0	2040757	0	0	0
CYSCGEFGHIQK	CNBP_HUMAN	119	130	yes	yes	3	0.013688	12842793	15404263	9852633	9358109	8452471	8376954	10385439	10663420	13929035	5879958	9089000	6941292	0	9672607	10949284	0	15541608	0	0	0	0	0	0	0	8409700	9395635	0	3140389	5138100	5397562	8238220	9122224	4622548	7494921	0	8148506	0	6858482	7635871	5931293	0	0
CYTAVVPLVYGGETK	IGJ_HUMAN	131	145	yes	yes	2	1.2205e-116	16205176	27332557	14988354	37127862	28907695	26673620	20839253	13447067	13941859	0	0	0	0	0	0	0	0	0	0	0	0	0	0	0	22545129	56941850	55664126	41734485	72175856	40291388	48917933	22301580	44835587	0	0	0	0	0	0	0	0	0
DAALATALGDKK	LMNB1_HUMAN	146	157	yes	yes	2	1.909e-05	18463928	13140421	18537137	12536820	10304836	11246041	17352080	13253624	14088690	13740756	13335000	13884260	0	11483183	10269961	0	14994424	10712758	16465420	17092915	14592690	16464065	11248777	13115435	28014607	27414097	0	0	0	25084529	22200295	26055343	0	0	0	0	0	0	0	0	0	0
DAANLLNDALAIR	KLC1_HUMAN	273	285	yes	yes	2	1.0898e-06	1203009	0	1002973	1079689	976030	0	0	0	0	0	0	0	1119380	0	1314487	4418167	1320187	0	1843281	1843478	5454064	0	0	0	0	1552462	0	42197491	0	0	0	0	0	0	0	0	0	0	0	0	19965814	0
DACGCCPMCAR	IBP7_HUMAN	55	65	yes	yes	2	0.0011909	0	0	0	0	0	0	0	0	0	0	0	0	0	0	0	0	0	0	0	0	0	0	0	0	18319428	29846233	47012620	1871326	2146809	0	44802252	29249671	19751167	19632356	28482924	30372806	2057634	1488146	2583535	90942127	47236947	67077375
DAEDAMDAMDGAVLDGR	SRSF2_HUMAN	67	83	yes	yes	2	8.4847e-51	0	0	0	7232104	7104543	7910141	7110424	8216894	8011568	4782613	7310000	6472822	9200487	13004659	11133932	9980223	11786557	10983453	7513902	10288378	8278707	0	0	0	0	0	0	0	0	0	0	0	0	0	9623824	0	0	0	0	0	0	0
DAEDAVYGR	SRSF1_HUMAN	66	74	yes	yes	2	0.0026717	0	0	0	13802728	13634717	13297245	9553563	14084384	19115556	0	0	11828808	12542067	13683946	8883959	19049270	13873749	15525691	12521181	13892823	17303323	13425548	0	12610011	0	0	0	0	0	0	0	0	0	0	7034932	0	0	0	0	0	0	0
DAFVAIVQSVK	ANXA6_HUMAN	588	598	yes	yes	2	4.7051e-08	11991470	8700418	7371740	8495438	13320190	13317618	15481854	10930708	10019108	9681568	11368000	9678307	10252453	14959784	4525674	7260933	5320840	8413645	7141316	6265529	6910584	9652124	11010109	9565204	2080577	2295539	0	0	1967532	0	1992856	1562587	1373896	0	1744917	0	0	0	0	0	0	0
DAGEGLLAVQITDPEGKPK	FLNA_HUMAN	1574	1592	yes	yes	3	0.00045394	8581886	0	11047893	19787370	14867970	15122276	18951692	11640265	12114491	12029146	8822500	8687273	12534446	13721291	12302720	16259441	9976114	15746562	9767327	7877869	11402901	10118464	9207180	15302407	0	22139284	19366081	0	0	9123631	29478116	21526851	20433672	0	0	16368531	0	0	0	0	0	0
DAGQISGLNVLR	GRP75_HUMAN	207	218	yes	yes	2	2.734e-12	15929697	18566648	0	17371807	22475956	24125191	23852610	20377287	19173903	29383833	30083000	29663227	24746027	34305642	23329836	16074359	19709152	19498801	22345217	21308574	0	26467911	23309518	22293041	18986644	17715408	18254113	13890180	0	15577009	27253188	22271406	0	0	32608693	0	0	20885181	0	27571356	0	0
DAGTIAGLNVLR	HSP7C_HUMAN	160	171	yes	yes	2	5.3667e-13	47018439	91084402	63540675	74281462	55096998	58391543	81074604	98125942	77749716	103000000	70519000	85488913	62050980	99916471	81883526	102000000	86055228	90675256	46033037	47979906	67968862	79008185	49232699	116000000	192000000	208000000	116000000	104000000	131000000	128000000	127000000	66503511	197000000	136000000	65298480	160000000	128000000	99007992	95003346	72132651	121000000	111000000
DAGTIAGLNVMR	BIP_HUMAN	186	197	yes	yes	2	5.3667e-13	29129497	26250689	33056858	71844879	72298238	69112603	34864025	48292411	32093718	28283455	38622000	38560867	68099496	83343137	79910037	30526980	37564191	29988634	32574172	29858934	23776608	37997757	42181529	37119881	0	8856958	12417165	21099337	23667051	18963316	0	20849983	11971086	10170957	22556073	0	22897481	17237637	0	14979081	0	0
DAGTITGLNVLR	HSP72_HUMAN	161	172	yes	yes	2	5.1863e-06	0	0	0	951812	1077514	1316408	0	0	1409638	0	878040	0	1470004	1648899	1296869	1197407	1584624	1054993	0	0	0	0	827957	0	0	0	0	0	0	0	0	0	0	4696055	0	0	0	0	0	0	0	0
DAGVIAGLNVLR	HS71B_HUMAN;HS71A_HUMAN	160	171	no	no	2	0.013483	0	0	0	0	0	0	0	0	0	0	0	0	0	0	0	0	0	0	0	0	0	0	0	0	0	0	0	6853081	0	7573769	0	0	0	16169784	28579035	15650388	4940192	0	0	0	0	9571476
DAGYGGISLAVEGPSK	FLNB_HUMAN	2029	2044	yes	yes	2	3.2303e-68	3200529	6928542	4055794	5913861	5526271	5294096	7808243	6100985	5518011	5027505	4654900	6403561	4595856	5912057	5838728	6833819	4589296	5762165	4238776	3689414	5234415	4412536	4552350	7295594	0	0	0	0	0	0	0	2248833	0	0	4214772	0	0	0	0	0	0	0
DALNIETAIK	ANXA2_HUMAN;AXA2L_HUMAN	38	47	yes	no	2	0.0055313	0	0	0	0	0	0	0	0	0	0	0	0	0	0	0	0	0	0	0	0	0	0	0	0	0	0	12969039	15903250	17534028	0	0	10045375	0	0	19365385	0	0	0	18808871	8492695	0	0
DALSDLALHFLNK	TCPD_HUMAN	307	319	yes	yes	2	0.019561	4233959	4404302	4286164	6056281	5901782	4753466	0	6149306	3954874	4677363	0	0	5522648	6600037	0	0	7848936	0	3911657	9338382	0	0	0	0	1219966	2557164	3264159	1816973	2388268	985100	2562368	3349192	0	2495034	0	1994742	0	803743	1875030	0	0	0
DALSSVQESQVAQQAR	APOC3_HUMAN	45	60	yes	yes	2	1.1622e-07	4144536	0	0	0	0	0	0	0	0	0	0	0	0	0	0	3198887	0	0	0	0	0	0	0	0	0	0	0	0	40747246	0	22610665	0	0	0	24007751	0	0	0	0	0	0	0
DAMQYASESK	CLH1_HUMAN	1536	1545	yes	yes	2	0.048151	5536604	9201430	7160412	7392541	5536214	5734335	8188934	9089392	9697876	0	5336100	4248866	5357982	6240755	0	0	8804403	8692559	6042461	6359982	6636959	4461811	7745029	0	0	0	2358263	0	0	0	0	2092909	2570176	0	2687006	0	0	0	0	0	0	0
DASGATFTWTPSSGK	IGA2_HUMAN	256	270	no	no	2	4.8535e-37	0	0	23846992	41025536	20959662	20715770	11655690	9125512	7462075	0	0	0	0	0	0	0	0	0	0	0	0	0	0	0	38234372	43135277	35965746	0	52472954	0	37627839	0	35308958	0	0	0	0	0	0	0	0	0
DASGVTFTWTPSSGK	IGHA1_HUMAN	154	168	yes	yes	2	2.8195e-217	1850000000	3000000000	2630000000	3450000000	2240000000	1920000000	1480000000	1060000000	1030000000	0	0	0	5369530	2518001	4422114	5455148	2920806	4492311	2242232	0	3646517	1692366	3626957	0	4100000000	3560000000	2780000000	5180000000	3900000000	2530000000	3760000000	2350000000	3670000000	9473441	10123702	10689391	25031596	14257893	14020803	33096866	46532634	28019038
DATNVGDEGGFAPNILENK	ENOA_HUMAN	203	221	yes	yes	2	8.735e-148	44451596	73733499	61864450	89154055	84136934	70036782	116000000	69725204	85463134	72938518	74548000	78989184	67923976	84721029	107000000	119000000	75827094	94512248	68383725	67174991	66925590	86610096	86806332	92746387	83169913	98290658	114000000	59699354	83475312	45130008	134000000	85301687	104000000	60618165	90722869	80046805	50181754	76999743	71758995	52990038	53736847	0
DAVITVPVFFNQAER	HYOU1_HUMAN	171	185	yes	yes	2	5.5641e-05	0	0	0	0	0	0	0	0	0	0	0	0	0	0	0	0	0	0	0	0	0	0	0	0	0	0	0	0	0	0	0	0	0	0	0	0	0	0	0	0	0	0
DAVLLVFANK	ARF1_HUMAN;ARF3_HUMAN;ARF5_HUMAN	118	127	yes	no	2	0.00012138	21818588	9227120	20175871	20222781	23509687	21532472	20947114	13045734	10675679	22635542	22046000	12200621	15249927	25090186	10838234	14259125	19986427	11978400	11558625	9724781	9538130	32999486	14900154	22723824	6347617	1822672	0	0	0	0	2769621	0	0	0	3417751	0	0	7590257	6087702	0	0	0
DAVTYTEHAK	H4_HUMAN	69	78	yes	yes	2	0.00058823	409000000	461000000	436000000	593000000	406000000	352000000	460000000	396000000	360000000	383000000	397000000	366000000	390000000	436000000	413000000	437000000	322000000	315000000	457000000	495000000	612000000	277000000	220000000	223000000	0	0	53642153	0	0	60841176	0	14393640	0	1953139	53871271	60213654	180000000	0	0	0	0	0
DCDLQEDACYNCGR	CNBP_HUMAN	66	79	yes	yes	2	1.0045e-09	0	0	0	11706752	0	0	20101563	14035421	0	0	0	0	0	10497411	16097290	18822770	18825239	17082062	0	0	9934199	0	16167925	20501665	0	0	0	0	0	0	0	0	0	0	11751584	0	0	0	0	0	0	0
DCEECIQLEPTFIK	STIP1_HUMAN	416	429	yes	yes	2	0.0011201	0	0	0	0	8065360	7309572	0	0	0	0	0	0	0	0	12899977	0	7577448	6236781	3749539	2221759	0	6213003	6839566	0	0	5369734	4251191	0	0	0	5154235	0	0	0	0	0	0	4973001	0	0	0	0
DCGATWVVLGHSER	TPIS_HUMAN	123	136	yes	yes	3	0.041427	0	0	0	0	0	0	0	0	0	0	0	0	0	0	0	0	0	0	0	0	0	0	0	0	0	0	5483514	0	33459579	11403528	37050926	18086241	0	5455357	24225002	19598695	6071373	0	17358324	15055341	0	0
DCQLNAHKDHQYQFLEDAVR	TIF1B_HUMAN	231	250	yes	yes	3	1.1894e-72	0	0	0	0	2928287	1819746	0	0	0	0	0	0	3187769	1579135	0	0	0	0	0	0	0	0	0	0	0	0	0	0	0	0	0	0	0	0	0	0	0	0	0	0	0	0
DDEVQVVR	RL26_HUMAN;RL26L_HUMAN	52	59	yes	no	2	0.0042759	8445520	0	6746732	9055681	7581472	6235990	0	0	5646697	0	0	5777630	0	0	0	0	0	0	0	0	0	4894664	0	0	2754925	8545818	9912714	0	3187367	0	0	0	0	3170041	0	0	0	7345793	0	0	0	0
DDGLFSGDPNWFPK	TAGL2_HUMAN	140	153	yes	yes	2	7.6496e-16	124000000	82921541	84850144	54419879	50099027	41466971	94434878	97202875	76268586	82492413	64520000	105000000	45258786	46075671	96033380	119000000	94683901	96042936	74865430	81257111	86435402	83497414	95338106	84957098	35449471	37228482	31186752	22926494	0	27215720	76388824	82847021	82240640	0	76376286	72682148	28187681	0	0	53634904	0	54013150
DDVIVTASNFSSER	GTPB1_HUMAN	345	358	yes	yes	2	3.6915e-19	0	3880977	0	0	942588	0	0	0	0	0	0	0	937046	0	2136840	0	807938	0	0	0	0	1440262	0	0	0	0	0	0	0	0	0	0	0	0	0	0	0	0	0	11483561	0	0
DEFTNTCPSDKEVEIAYSDVAK	CLIC4_HUMAN	228	249	yes	yes	3	4.4723e-30	0	17728411	16972397	15476592	18747695	16249892	0	0	24162298	0	0	0	16151084	18151471	18499020	21402278	0	0	0	0	16435596	26011122	20171154	26471320	0	0	0	0	0	0	0	0	0	0	0	0	0	0	0	0	0	0
DEILPTTPISEQK	RS3_HUMAN	215	227	yes	yes	2	0.00074679	31098181	24511498	27090917	22451739	32764883	31569699	41166168	31767120	35677284	24586537	18927000	28772135	33436582	36079517	30545773	46797422	34225842	38916445	26804311	33420056	25062893	31381341	38265649	35141902	0	0	18050977	0	0	0	23259421	25913445	20401679	0	28402832	13187622	8019963	0	0	0	0	0
DELADEIANSSGK	MYH9_HUMAN	1704	1716	yes	yes	2	1.6512e-12	0	0	0	17840678	8942325	8614938	0	18209285	10430106	0	0	0	5125418	8827522	11450146	0	0	0	0	5029440	0	11537712	0	0	0	0	0	0	0	0	4439297	0	0	0	0	0	0	0	0	0	0	0
DELHIVEAEAMNYEGSPIK	NPM_HUMAN	55	73	yes	yes	3	7.4232e-72	34362731	31855419	28627045	31975433	23032759	23192155	38411870	20749724	13925188	22512657	37163000	34459049	18178572	16291639	14276860	24177870	14083678	16888414	19111826	22789382	46416236	11378707	18200296	26949021	16548647	14795600	16090063	12501162	0	0	0	0	0	0	17197880	12996511	0	0	0	0	0	0
DETEFYLGK	RL35A_HUMAN	37	45	yes	yes	2	0.0041224	0	0	0	0	11937462	10949005	0	11282276	0	0	0	0	10271853	15696699	9352907	0	8799142	7158789	10340383	8536310	10535798	10821346	12622349	0	0	0	0	0	0	0	0	0	0	0	0	0	0	0	0	0	0	0
DETEFYLGKR	RL35A_HUMAN	37	46	yes	yes	2	0.0038785	16812773	0	11458316	0	9198521	8353628	8289957	7204009	10528207	13528500	11653000	2770282	11964929	14645895	8125826	0	9604134	7092014	17444391	18199423	11019327	12714239	7844064	0	0	16502450	0	0	0	0	22733668	24647784	19268911	0	29035563	29620184	0	0	0	0	0	0
DETNYGIPQR	RACK1_HUMAN	48	57	yes	yes	2	8.9076e-05	24365692	20630279	0	26335687	39019307	37058670	23353754	24192359	487862	29784405	28066000	0	36385782	40969745	31574202	24545447	25753958	25329796	0	31955250	24163305	24169920	23604777	17861517	0	2285835	0	0	0	0	15454758	19777596	0	0	0	18331848	0	0	6147309	0	0	4182804
DFDFVPPVVR	CO3_HUMAN	1245	1254	yes	yes	2	9.0045e-05	13780793	24103837	17058230	11912231	4792816	6530369	6551763	8932872	6092703	482889	0	0	0	0	0	0	0	0	0	0	0	0	0	0	52664125	81748398	101000000	55677952	6288355	27040343	62945645	44174204	40696717	0	0	0	0	0	0	0	0	0
DFEQPLAISR	PDLI1_HUMAN	23	32	yes	yes	2	0.0013374	9462388	11564535	7862473	7977664	6400253	6764809	9240190	8989861	6851670	10898446	9778700	0	8170692	9655545	8459626	8654229	8603418	8958117	0	7190936	9866730	7408633	8754448	11780433	0	4196835	3915135	0	0	0	0	0	0	0	2793930	0	2845820	0	0	0	0	5408822
DFLAGGIAAAISK	ADT3_HUMAN	11	23	yes	yes	2	0.00092859	0	0	0	0	0	0	0	0	0	0	0	0	0	0	0	0	0	0	0	0	0	0	0	0	13630786	17941827	21316427	16375729	14617958	11485963	16322305	13527575	8978729	13489950	0	19330746	15026138	10266740	18180645	12630004	8858577	8795287
DFLAGGVAAAISK	ADT2_HUMAN	11	23	yes	yes	2	1.4999e-08	50654584	25387124	40276761	15248805	47904957	44091874	51241507	63794303	46003518	52409574	62597000	49192467	37632899	64210401	28933764	37532291	37215361	43124809	40386044	33535585	11058059	44580461	43688584	46409448	81170683	101000000	61882689	50621595	70442011	41570749	53808638	39235514	0	58607131	0	76046287	41596868	36227304	48015049	46981548	5918456	8052485
DFMIQGGDFTR	PPIB_HUMAN	99	109	yes	yes	2	0.006993	0	0	0	9833414	0	0	14476438	11112111	9210578	0	0	0	6609949	7647299	9742394	10388570	10129220	7908210	0	0	0	7699112	7973855	0	0	0	0	0	0	0	0	0	0	0	0	0	0	0	0	0	0	0
DFNIPGFPTVR	QSOX1_HUMAN	112	122	yes	yes	2	0.051364	0	0	0	0	1410568	0	0	0	1934061	0	5289300	0	0	0	2872893	0	0	2307075	3605728	2317929	0	2684154	2200607	0	21335196	24033987	34742230	8271111	7439488	5103544	20837472	19278507	15826764	18052060	28588046	19638100	7558907	6426732	7048761	33178477	24878868	28337099
DFSALESQLQDTQELLQEENR	MYH9_HUMAN	1302	1322	yes	yes	2;3	6.7372e-177	0	0	0	25113105	38141016	37773210	0	68118266	49015150	0	0	0	29771445	57124560	14880957	0	23146415	52978224	20923520	19616612	0	42973553	58899991	23580060	0	0	0	0	0	0	0	0	0	0	0	0	0	0	0	0	0	0
DFTPVCTTELGR	PRDX6_HUMAN	42	53	yes	yes	2	1.0488e-05	11850727	8755778	9558726	8688048	9668489	9898453	18386387	10510111	12232468	10039849	7577900	8590825	11587330	10972268	11188317	16879403	12184844	12893731	8664990	9096004	10455835	12859759	12904076	13331893	0	0	48265491	0	0	0	31805364	50485387	29133238	0	49838610	0	0	0	34002286	0	0	0
DFVAEPMGEKPVGSLAGIGEVLGK	BAF_HUMAN	9	32	yes	yes	3	1.6202e-18	0	0	0	0	0	0	0	0	0	0	0	0	0	0	0	0	0	0	0	0	0	0	0	0	44756650	25906296	0	40424805	0	39227005	28717243	0	36189342	30976957	43849687	32452366	40114009	0	37598217	0	35762302	0
DFVNYLVR	DHX9_HUMAN	64	71	yes	yes	2	0.0042759	0	4790856	1672476	6110761	5828867	6477221	4526969	4333434	4342404	6267764	3762100	0	6447131	7046564	5579504	4820431	3704752	3576159	4265240	4863952	2421766	4147227	2699903	3791534	7473664	6675748	0	0	3422683	2633884	0	0	3642158	4516164	0	0	0	0	0	0	0	0
DGEEAGAYDGPR	PDIA3_HUMAN	108	119	yes	yes	2	2.6416e-06	28867749	21464898	25108847	21109045	18412950	15470098	21038603	0	29418708	25908746	25595000	18534013	16752933	15364137	0	0	0	20724379	19836105	18995640	23094420	21185903	0	0	16653806	15792092	0	14167273	17691992	11320285	11713526	0	15496176	12700728	0	11683364	18863036	13229763	18079578	12600838	15625636	18120216
DGGAWGTEQR	LEG1_HUMAN	65	74	yes	yes	2	0.014416	0	0	0	0	0	0	0	0	0	0	0	0	0	0	0	0	0	0	0	1133946	0	0	0	0	66103932	67812443	0	0	0	0	0	0	0	0	0	0	0	30069310	0	0	44740150	0
DGIILCELINK	CNN3_HUMAN	54	64	yes	yes	2	0.0069721	0	0	0	0	0	0	0	0	0	0	2858800	4712374	6583390	0	0	0	14629810	0	0	21750787	0	0	0	0	0	0	0	0	0	0	0	0	0	0	0	0	0	0	0	0	0	0
DGLAFNALIHR	ACTN4_HUMAN;SPTN4_HUMAN	194	204	no	no	2	0.0069494	1326502	3845880	1262447	3812180	4196241	2715284	5063768	3290931	4231672	3401116	0	1339084	4979460	3789202	5446635	5443499	4070313	5130988	0	0	1320145	3439289	1447818	3850233	12555021	17485257	11681646	16080873	14465009	12320821	0	7011864	15479587	12979550	7690590	14402258	23376739	14515735	16369472	19094448	9512166	14523158
DGLEMEKC	TCTP_HUMAN	165	172	yes	yes	2	0.034513	11274882	5402347	11037040	0	7397196	7908664	7036751	8056361	10038985	6393122	7774900	11453502	7558220	7564240	8067533	11410407	11167292	0	13468316	12844080	8813462	0	0	0	7677093	8188400	0	6682088	9449520	0	6968465	0	7208838	5642566	0	7271367	5617999	0	0	0	0	0
DGNVLLHEMQIQHPTASLIAK	TCPZ_HUMAN	59	79	yes	yes	3	4.2937e-32	4318491	0	6160300	4813109	11179812	11328420	10108083	3619142	8516819	0	0	3867619	12145299	16021211	11299692	10305735	3594947	9030543	4841779	5208199	4026780	3053125	3387735	6286345	27648363	30959666	0	0	0	0	8901017	8350758	0	10530368	5112810	0	0	0	11068028	0	0	0
DGQAMLWDLNEGK	RACK1_HUMAN	213	225	yes	yes	2	3.4669e-25	0	0	0	14452626	18736758	17912822	17798931	0	9486927	0	0	0	15786649	25930121	15664165	12540964	0	10810352	0	0	0	0	0	0	0	0	0	0	0	0	0	0	3737899	0	0	0	0	0	0	0	0	9804589
DGQVINETSQHHDDLE	VIME_HUMAN	451	466	yes	yes	2;3	1.605e-49	144000000	156000000	147000000	86490115	90407598	94611661	117000000	138000000	149000000	152000000	139000000	129000000	114000000	101000000	96723776	176000000	178000000	123000000	189000000	245000000	183000000	136000000	155000000	80382690	10114848	1225274	2214306	0	0	0	0	0	0	0	2485873	0	0	0	0	0	0	0
DGTGVVEFVR	SRSF1_HUMAN	155	164	yes	yes	2	0.0023477	23147922	25987760	17031592	15717247	18832210	18954221	17921238	27494528	22908788	22347480	0	0	15805125	24656858	16517390	22202146	25586120	24317385	26639657	33026240	18818879	20028479	27076539	23055976	0	0	18555883	0	0	0	0	0	11248176	0	0	0	0	0	0	0	0	0
DGTIDFTPGSELLITK	MYO1C_HUMAN	1032	1047	yes	yes	2	2.4445e-09	0	0	0	0	0	0	0	2231894	0	0	0	0	0	0	0	0	0	0	0	0	0	0	0	0	0	0	0	0	0	0	0	1995211	0	0	0	0	0	0	0	0	0	0
DGTVLCELINALYPEGQAPVKK	TAGL2_HUMAN	58	79	yes	yes	3	1.0895e-05	0	0	0	0	0	0	0	0	0	0	0	0	0	0	0	0	0	0	0	0	0	0	0	0	25644298	42997187	36957945	13043507	15538163	18272315	15089016	0	0	20486420	0	23497747	0	0	0	0	0	0
DGTYAVTYIPDKTGR	FLNB_HUMAN	1573	1587	yes	yes	2	1.0285e-21	3669958	7844572	0	2615809	2579921	3219566	1919245	0	0	0	0	0	1802499	1949105	2063436	4821013	2077458	3351949	0	0	0	0	0	2540662	0	0	0	0	0	0	0	0	0	0	0	0	0	0	0	0	0	0
DGYDYDGYR	SRSF1_HUMAN	75	83	yes	yes	2	0.015974	7625778	5171259	8341268	7956215	9849119	8352447	6235404	7574761	0	11101924	9009600	0	9472544	8014630	0	5916430	6367329	7624673	0	9753664	6407065	0	0	7094064	9913958	13476897	8540661	3941117	0	0	0	0	0	0	0	0	0	0	0	0	0	0
DGYNYTLSK	S10AB_HUMAN	28	36	yes	yes	2	0.010785	1446649	0	5314196	0	0	1208607	0	0	819366	0	0	0	503720	1425281	0	0	0	588442	0	0	0	0	0	0	83759771	85175782	57715453	19250866	0	0	0	43115680	0	0	0	0	0	17314235	0	0	0	19000317
DHAVDLIQK	CO4A_HUMAN;CO4B_HUMAN	1043	1051	no	no	2	0.0040344	22809796	27971788	27428332	32618896	15870547	16934315	0	0	10703249	0	0	0	0	0	0	0	0	0	0	0	0	0	0	0	45814283	44064590	34203272	62151747	68436116	34802986	40371990	0	55440479	0	0	0	0	0	0	0	0	0
DHAVVVGVYRPPPK	FBRL_HUMAN	305	318	yes	yes	3	0.007539	0	0	0	8583807	8195612	7176703	13019357	11066359	9183648	15872089	16737000	11905687	0	5728875	5225513	15334675	7801057	6711911	12503273	9471475	0	9196458	8083348	5634306	0	0	0	0	0	0	0	0	0	0	0	0	0	0	0	0	0	0
DHFEEAMR	TERA_HUMAN	734	741	yes	yes	2	0.0029271	11175332	22982167	15026831	6285783	0	4689984	10346917	0	13599468	16678022	30527000	0	4606017	4553160	3895199	10520587	0	0	0	0	7688978	9628526	0	0	0	16584558	0	0	16794354	16965476	0	0	0	12353359	0	0	12167460	7203278	14595050	33490207	16906594	32418558
DHQYQFLEDAVR	TIF1B_HUMAN	239	250	yes	yes	2	0.018046	0	0	0	0	0	1477180	0	1765223	0	0	0	0	0	0	1989805	1542269	3027454	0	0	1512423	0	0	0	0	0	0	0	0	0	0	0	0	0	0	0	0	0	0	0	0	0	0
DIASGLIGPLIICK	CERU_HUMAN	188	201	yes	yes	2	2.0611e-27	33372381	52580980	31195153	0	570723	629622	33619776	23110365	19450894	29599280	33130000	32040870	621526	466745	0	24754473	17432550	16334696	16763887	19308663	36773154	24638508	19023332	19692346	0	0	0	0	0	0	0	0	0	0	0	0	0	0	0	0	0	0
DICEEQVNSLPGSITK	CO3_HUMAN	1156	1171	yes	yes	2	0.00012134	10263078	13152481	8965289	16072868	14909730	11004219	0	11359332	0	0	0	0	0	0	0	0	0	0	0	0	0	0	0	0	19505187	26398944	46803612	23674882	30321607	18710353	0	30763246	14491377	0	0	0	0	0	0	0	0	0
DICNDVLSLLEK	1433Z_HUMAN	92	103	yes	yes	2	9.1214e-13	38203125	38433469	40976257	51000941	59120563	62498674	82218697	74082879	89220460	47044136	43816000	51944020	56769210	55376441	30315532	94463309	58064655	72969619	58788016	48487300	42216910	86801127	87015475	86919082	41410900	51745413	31177359	0	0	26451982	22744553	0	0	0	0	0	0	0	0	0	0	0
DIDECDIVPDACK	FBLN3_HUMAN	44	56	yes	yes	2	1.9924e-11	48881566	0	53949984	2302314	3519129	0	30986820	0	26941181	53747741	70396000	52505233	2744811	4245066	0	23557908	0	20166551	34375420	26367287	32896180	0	44817952	0	0	4639471	6280561	0	0	0	3700412	3854804	0	0	3337858	0	0	0	0	0	0	0
DIDIHEVR	HNRPU_HUMAN	353	360	yes	yes	2	3.4339e-11	0	0	0	0	12780290	12552292	8691545	11891500	0	15074136	16084000	11188620	30321100	0	0	0	12622591	8689990	18923792	18218548	0	0	0	8894504	21829564	43876737	17640007	0	0	0	17436946	21314820	10161501	0	18286137	0	0	0	0	0	0	0
DIEDVFYK	SRSF1_HUMAN	31	38	yes	yes	2	0.0017083	0	7414960	10304000	8238482	10896770	10287612	12127580	9674536	17814598	9998355	11514000	0	9215037	12085527	9599430	0	7257030	0	9699675	11604088	9614970	8167700	6411440	10835695	0	0	0	0	0	0	0	0	0	0	7632523	3118059	0	0	0	0	0	0
DIEFIYTAPSSAVCGVSLDVGGKK	TIMP2_HUMAN	85	108	yes	yes	3	8.5525e-29	10029650	21405799	16707003	0	0	0	0	0	2290622	0	0	0	0	0	0	0	0	2905327	0	0	18372208	0	0	0	8077664	8403498	14656365	0	0	0	7418893	5877824	15665617	6776655	0	8852956	0	0	0	25854836	32549196	30978392
DIELVMSQANVSR	NACA_HUMAN;NACAM_HUMAN	180	192	yes	no	2	3.1284e-48	0	19032202	0	27167900	26348058	23506907	0	33980070	23580105	0	0	33870579	27302616	0	31610675	34498490	31489395	37504412	38021689	48182864	18294119	35358157	29121827	32253841	18636114	18648453	0	13536117	0	13782833	0	12747954	0	7481675	13236300	7016225	9016885	0	0	6372130	10217335	0
DIIHDPGR	RL8_HUMAN	47	54	yes	yes	2	1.3709e-16	16539869	16735794	14550306	0	16809821	0	12002385	32777676	0	16101102	12913000	13611691	246652	0	0	17889592	0	16664975	0	0	0	0	0	6453221	16196908	22371923	15814126	0	0	0	12907629	26579712	1691095	0	17041699	0	0	8879142	0	0	0	0
DIISDTSGDFR	ANXA2_HUMAN;AXA2L_HUMAN	158	168	yes	no	2	4.3901e-08	41197345	75446156	31832493	34979980	29755494	23171781	38598700	36654554	24212952	28482146	44200000	29413721	17839772	24068035	27160555	31659478	24772710	24673861	19535649	13535306	63121083	25976848	33583323	48170435	21932305	0	0	0	0	0	0	0	24418504	0	8770138	12714771	0	0	0	0	0	0
DIISDTSGDFRK	ANXA2_HUMAN;AXA2L_HUMAN	158	169	yes	no	2;3	0.00043984	23668842	19842698	28386316	0	14505385	15072081	22974316	0	0	20726837	29763000	27030487	10651762	0	12018746	21371863	12337424	19213210	16262463	0	20346929	17151777	0	25330917	9078125	13152198	11697733	0	0	0	0	6713716	0	0	7800717	0	0	0	9003841	0	0	0
DIISIAEDEDLR	XRCC6_HUMAN	219	230	yes	yes	2	0.055994	0	0	9109233	0	0	0	0	0	0	0	0	0	0	0	0	0	0	0	0	0	0	0	0	0	18599852	0	12715412	0	11102628	0	11871361	7276739	15801881	10433105	9947799	12986660	0	10237072	0	8043563	0	0
DIKPQLELIEDEEKLK	MAP1B_HUMAN	853	868	yes	yes	3	0.0023759	3218808	0	0	6249749	8819696	8206291	14175006	0	0	7352342	5678000	1761706	0	10115271	0	0	0	0	0	0	1759381	0	0	0	0	0	0	0	0	0	0	0	0	0	0	0	0	0	0	0	0	0
DILIQYDR	RS16_HUMAN	110	117	yes	yes	2	0.00047169	0	0	0	1835802	0	0	0	0	0	0	0	0	21575810	25688024	18445613	12953193	15409547	12687242	21400072	20066631	17546337	16040988	19038095	21510380	0	12426538	0	7136450	0	0	0	0	7800105	0	0	0	0	0	0	0	3503571	0
DILLRPELEELR	NB5R3_HUMAN	215	226	yes	yes	3	0.0012317	16829937	8498155	9309808	9659250	10648197	10776570	10250613	10014063	5741912	8866059	10357000	6285658	7639282	16219525	6225936	4652368	4743560	4930252	8116308	5457992	11770233	3808765	5510837	7827676	10331452	10048891	7279688	0	0	0	0	0	0	0	0	0	0	0	0	0	0	0
DINAYNCEEPTEKLPFPIIDDR	PRDX6_HUMAN	85	106	yes	yes	3	9.937e-17	0	0	0	0	0	0	0	0	0	0	0	0	0	0	0	0	0	0	0	0	0	0	0	0	59592534	101000000	91547678	36237621	72113172	30669914	73262605	74862424	58893290	56119971	73687177	93020658	43540616	24520857	64186980	49475386	29983852	0
DIPGLTDTTVPR	RS6_HUMAN	120	131	yes	yes	2	5.1225e-13	24757026	2485644	0	24868589	35111742	33361956	32897495	29254775	25926831	29301644	30018000	29838650	38713733	50740543	32185788	31973989	26315348	22805189	27138096	0	24420687	27335416	30628881	28611375	0	0	27100536	5340792	0	0	26798188	0	0	0	26631784	0	0	0	0	0	0	0
DIPSFTEDGADEFTLIPDSTQK	CSPG2_HUMAN	842	863	yes	yes	3	0.048869	31032959	7682231	0	0	0	0	6147864	0	0	0	3690000	0	0	0	0	8472382	32068673	976096	0	0	0	1615111	0	0	0	0	24756833	0	0	0	35423593	30573234	0	0	0	0	0	0	0	0	0	0
DIQMTQSPSTLSASVGDR	IGK_HUMAN	1	18	yes	yes	2;3	7.0311e-130	68613897	16016960	83650445	149000000	76527291	72047534	52174694	37332004	35487494	21724279	108000000	92212289	33923881	30546058	44087622	72111026	69723886	54796558	0	0	644142	0	0	0	126000000	115000000	112000000	135000000	193000000	96125842	151000000	93350708	145000000	189000000	247000000	222000000	267000000	301000000	286000000	490000000	346000000	475000000
DIQMTQSPSTLSASVGDRVTITCR	IGK_HUMAN	1	24	yes	yes	3	2.0388e-36	0	0	0	0	0	0	0	0	0	0	0	0	0	0	0	0	0	0	0	0	0	0	0	0	22902911	29426985	40150595	39081970	15426585	0	33432697	0	16948869	32339569	24641484	0	0	0	56043016	183000000	0	0
DISEASVFDAYVLPK	RS26_HUMAN	52	66	yes	yes	2	7.4445e-22	18506838	0	14345094	1716847	14355910	19061697	0	0	17254205	12670701	15911000	0	18665410	26492545	20708612	16975827	15798890	20952441	16232119	15285423	12478658	20147031	20996651	14291559	0	0	0	0	13691486	22393264	14058191	18557602	0	0	15468881	0	0	0	0	0	0	0
DISTNYYASQK	ENPL_HUMAN	672	682	yes	yes	2	0.00084651	0	10477360	0	0	20824438	20524143	19431287	21487374	18134547	0	0	0	19526613	24449531	18667060	20417975	20457847	14676108	14368691	12988102	18209158	17127617	0	15479413	0	0	5811468	0	0	0	0	0	0	0	0	0	0	0	0	0	0	0
DISTNYYASQKK	ENPL_HUMAN	672	683	yes	yes	3	0.0059919	8948333	0	8308217	4050004	7798227	6567868	0	0	0	0	12344000	9239400	8327275	7059120	6568528	0	0	8518430	13064391	0	7071136	0	0	4523812	0	0	15924501	0	0	0	15353526	0	0	0	16856485	0	0	0	0	0	0	0
DITLTNDK	KINH_HUMAN	395	402	yes	yes	2	0.018199	4627267	8133311	16360708	0	773227	1677753	4594285	1986037	6690733	7821858	14844000	9933404	0	708552	580193	7915840	2406716	1251517	9601180	6741698	15669072	2556276	3491630	1190892	12683146	10306287	12761206	11649989	0	10845879	12115189	23815154	17742754	8273305	13051086	9994891	13902305	0	0	0	0	0
DITPLQVVLPNTALHLK	MVP_HUMAN	108	124	yes	yes	3	0.030276	0	0	0	0	2610313	2918367	2529139	3137060	3359985	0	3530400	0	0	2981365	0	1833677	0	3150802	0	0	0	0	0	0	2405966	2762559	0	0	0	0	0	0	0	0	0	0	0	0	0	0	0	0
DITSDTSGDFR	ANXA1_HUMAN	167	177	yes	yes	2	4.7051e-08	93988818	173000000	105000000	96232157	62242638	63177783	96095161	90733386	59679928	73853771	96253000	55049912	59367370	61763677	78278489	149000000	109000000	65619238	66687439	65028327	302000000	72024316	71059152	137000000	17563975	24530366	16933138	0	21880551	21048440	22704278	19649562	0	16644058	0	0	20796764	18493402	22908991	0	13950537	0
DKADFCIIHYAGK	MYH9_HUMAN;MYH10_HUMAN	564	576	no	no	3	0.0022727	17413505	26825997	23321137	14251436	12463773	0	28583069	20835609	0	0	0	0	0	14245083	0	15631714	16479713	0	22821769	22152018	16319399	29350232	16404748	27531218	0	0	0	0	0	0	0	0	0	0	0	0	0	0	0	0	0	0
DKAPGQLECETAIAALNSCLR	TLN1_HUMAN	1653	1673	yes	yes	3	2.5303e-09	7777764	0	11104129	0	14362538	14609992	11789553	0	6139573	8899573	9708700	10277959	9459149	12455755	10754540	11280978	9132188	10676288	10216022	17169024	7028655	8340752	9762022	14008991	0	0	0	0	0	0	0	9897768	4162213	0	5771772	0	0	0	0	0	0	32618087
DKDFAIDIIK	IPYR_HUMAN	212	221	yes	yes	2	0.00049279	0	0	0	0	1736364	1080934	1050774	0	0	0	0	0	1386678	2025501	1701630	1392326	0	1330825	0	1226487	0	0	1376340	0	53441335	42851632	20371196	5859690	0	0	19859984	22993127	12545765	7047881	0	12205470	11863707	0	0	0	10080072	0
DKDNFWMTR	ARP2_HUMAN	367	375	yes	yes	2	0.0065482	2252402	0	0	1772357	0	0	0	0	0	0	0	0	2267974	2993888	2777247	0	2513417	2111527	0	0	0	0	0	0	0	0	0	0	0	0	0	0	0	0	0	0	0	0	0	0	0	0
DKGEYTLVVK	FLNA_HUMAN	2622	2631	yes	yes	2	0.034021	17767937	14578087	18835088	16089169	12658655	13715044	13173443	7994796	10404459	13751927	23877000	13930388	11678323	8947604	13188510	13055441	26538957	8801453	14571648	16756474	14940031	10917423	18776052	11649812	42628086	46527828	31297127	0	0	28472452	33351058	0	30967469	0	26024082	0	0	0	32973236	0	0	0
DKLDGNELDLSLSDLNEVPVK	LRC59_HUMAN	13	33	yes	yes	3	1.7561e-06	18717094	18385734	21800793	0	9060977	14938326	0	17259731	14708071	22545373	17635000	25771776	2852664	0	2108019	0	24655907	16381438	20087813	29073645	18903215	21302207	24375528	25473268	12729077	13112388	0	0	12078370	8177243	10744311	0	9414300	9788389	12730716	14891856	10295684	7186556	15650515	10119710	0	7118452
DKLESEMEDAYHEHQANLLR	SFPQ_HUMAN	517	536	yes	yes	4	1.8602e-85	0	24709297	13504515	19539851	21830329	18277769	16443932	17401803	0	9570652	16210000	0	18273723	19432459	16812762	17050249	12953006	0	0	16420423	0	0	0	0	0	0	0	0	0	0	0	0	0	0	0	0	0	0	0	0	0	0
DKLNNLVLFDK	RS25_HUMAN	42	52	yes	yes	2	4.1895e-07	9832267	0	8531878	18926844	26937010	27767281	1532006	0	8053886	12511908	13790000	10713371	27695227	34756355	31956850	777541	9672532	12230604	0	0	1942922	13315424	11917417	9727281	0	4974745	0	0	0	2041886	4080304	0	0	0	0	0	0	0	4299154	0	0	0
DLADELALVDVIEDK	LDHA_HUMAN	43	57	yes	yes	2	0	0	0	0	0	0	0	0	0	0	0	0	0	0	0	0	0	0	0	0	0	0	0	0	0	23970215	14577890	7132208	10109991	0	5624016	5979439	3895498	0	9260110	9031740	10383023	0	0	8534911	0	0	0
DLAFTLEER	MAOX_HUMAN	27	35	yes	yes	2	0.0040744	0	17868318	8869195	13537192	9342030	7426202	10244835	7311406	7640965	9232320	7578900	9862815	7111105	6737826	9406315	12107379	8967506	7175740	0	0	9055851	0	9278534	18671368	0	0	847526	0	5061750	0	0	0	0	810397	0	0	0	0	2637974	0	0	0
DLAGCIHGLSNVK	IDHP_HUMAN	414	426	yes	yes	3	0.054842	0	0	0	0	0	0	0	0	4484554	4275354	3671300	3501747	3829572	0	0	1966405	1224693	2243793	2811906	2777238	2225668	2888726	3500364	3659526	0	0	0	0	0	0	0	1903549	0	0	0	2559898	0	0	0	0	0	0
DLAQYDAAHHEEFKR	NUCB1_HUMAN	164	178	yes	yes	4	0.018282	43276736	0	0	0	5855382	3691104	0	7326416	29516808	0	0	25079171	3707862	0	0	22178201	18328038	0	24956801	23331122	39193295	14820637	2601114	0	0	0	0	0	0	0	0	0	0	0	0	3370936	0	6007065	0	0	9120767	15298557
DLCCHLSYK	VNN1_HUMAN	360	368	yes	yes	2	0.044501	0	0	0	0	0	0	4662083	3930335	0	8851696	11248000	4185476	1685363	0	982739	6046700	4031116	3769190	4465909	2766895	0	3476652	0	3059575	0	0	25911072	0	0	0	14872401	15740852	11405058	0	20185333	0	0	0	0	0	0	0
DLCGCYSVSSVLPGCAEPWNHGK	IGHA1_HUMAN	178	200	yes	yes	2;3	0	2640000000	2690000000	2430000000	2880000000	2510000000	2080000000	1940000000	1060000000	933000000	27271650	6321100	9117093	5263294	1890513	4815835	0	3209603	4357015	0	32873632	0	2664209	10495865	3204165	6110000000	5980000000	5790000000	4070000000	4540000000	2740000000	4680000000	1480000000	3270000000	0	8845625	19659772	0	20608999	9343221	26270921	0	0
DLCGCYSVSSVLPGCAQPWNHGETFTCTAAHPELK	IGA2_HUMAN	280	314	no	no	4	7.8008e-276	37172440	28881185	36588868	23615980	23848409	20009792	20723688	13170949	11631040	0	0	0	0	0	0	0	0	0	0	0	0	0	0	0	131000000	130000000	99846924	87923774	106000000	56571521	91857733	45584210	58133766	0	0	0	0	0	0	0	0	0
DLEAHIDSANK	MYH9_HUMAN	1621	1631	yes	yes	2	4.452e-64	0	0	0	0	0	0	0	0	0	0	0	0	0	0	0	0	0	0	0	0	0	0	0	0	17211028	15329302	17065823	27622867	20672000	20089121	24553667	23625142	20556902	18681029	358000000	19340597	23961199	20754642	22138352	21875934	21664048	18058381
DLEALLNSK	LMNA_HUMAN	136	144	yes	yes	2	0.0041224	5763166	7187490	6392150	4413304	4594620	5496943	5074554	5428993	4739232	8015441	8296500	9963456	3788232	6582331	5783692	4665958	5071239	3759327	8717719	9046045	1931803	0	0	0	0	0	0	0	1389834	0	0	0	0	0	0	0	0	0	1294581	0	0	0
DLEDSLAR	LMNA_HUMAN	322	329	yes	yes	2	0.0039613	13948140	0	16317298	13858923	10985262	11601835	14626673	14831666	10794938	14307303	15372000	9126179	9706493	12273861	9727414	13496145	11585572	13215791	14570653	15353336	15032488	13341832	11914956	15912328	14370525	13036500	11390210	0	10489451	8819752	11835440	16848306	0	0	13526636	0	0	0	0	7128442	0	0
DLEEDHACIPIK	EF2_HUMAN	560	571	yes	yes	2;3	1.4161e-46	18572918	0	40596418	0	56525463	45075106	0	37344044	44005596	41608478	41150000	50395267	48145630	40705756	55544282	0	48499455	58037712	36277151	39596205	39306368	39231031	40656021	0	1923443	1497972	17129230	0	11186248	5353273	12344866	22372528	0	2648895	23418070	8071274	0	0	6275825	7215673	0	0
DLEEDHACIPIKK	EF2_HUMAN	560	572	yes	yes	3	0.00047657	38721471	52047885	35944622	32379528	0	36506525	0	24332023	33797339	0	0	0	0	34060970	32041196	27134014	0	31266090	33611842	49174232	27275005	35865513	23000110	0	0	0	0	0	0	0	0	0	0	0	0	0	0	0	0	0	0	0
DLEGLSQR	MYH9_HUMAN	1393	1400	yes	yes	2	0.0021139	35411437	50065062	38338102	0	28260743	25352606	25246131	42180108	43518939	42484630	48340000	31502021	25242564	25853499	22988872	37481814	45830881	27870840	44156675	39631332	36849993	29512046	36206828	22426328	21686934	20095294	0	32906583	40804915	28966254	34397122	24200888	0	29496703	25233168	0	38636160	0	38133415	24459411	0	0
DLEKPFLLPVEAVYSVPGR	EFTU_HUMAN	253	271	yes	yes	3	4.6316e-10	0	0	0	0	0	0	0	0	0	0	0	0	0	0	0	0	0	0	0	0	0	0	0	0	10695157	15703764	11612956	9800925	7924914	8974116	25616059	30538167	7731025	12493233	33571807	10126896	6921011	17384359	7677676	7710026	5080649	5315182
DLELLIQTATR	NUCB1_HUMAN	153	163	yes	yes	2	5.9467e-15	23002888	38620414	31960751	2276189	1730498	1400677	15186200	13628469	13986742	28861971	24453000	28456234	1467464	0	3135666	10556826	12340581	10386074	19949025	14976694	38961526	20738665	15052705	24413370	1529399	0	6015427	0	1651604	1674080	0	0	4263641	3091953	0	4195963	0	2126493	1899837	8089453	0	6390466
DLGLSESGEDVNAAILDESGKK	PDIA4_HUMAN	464	485	yes	yes	3	1.1663e-66	14461337	13831514	17575206	19504675	24450950	16237490	21205209	6515482	14443904	0	0	0	18129380	8636291	4236163	6175870	3920995	6515181	15209870	0	0	16927596	23946171	19564924	0	0	0	0	0	0	0	0	0	0	0	0	0	0	0	0	0	0
DLKDYFTK	ROAA_HUMAN	84	91	yes	yes	2	0.010683	0	0	0	0	7894010	9160587	0	0	0	0	0	0	0	7014693	9016502	0	0	0	0	0	0	0	0	0	0	0	0	0	11536528	0	8968614	19670765	0	0	18214054	0	0	0	0	13393675	0	0
DLLVQQASQCLSK	HNRL2_HUMAN	509	521	yes	yes	2	3.8738e-19	11237122	5746808	8204920	0	10570643	11044671	10691686	11656318	0	8127952	9585100	9953671	11649224	13588975	14704450	7563795	6345758	7914887	9162434	8034771	0	7197937	8675097	0	0	0	9580533	0	0	0	0	9467182	7316546	0	0	0	0	0	0	11020515	0	0
DLMVGDEASELR	ARP2_HUMAN	54	65	yes	yes	2	0.049954	0	8525896	0	17151742	6573260	5493104	6605405	0	6019031	3635555	6014200	0	10198873	6130331	12104394	6675269	0	7022671	0	0	6390198	4889439	0	10729066	0	0	14705681	0	0	0	0	0	0	0	6210779	0	0	0	0	0	0	0
DLNYCFSGMSDHR	HNRH1_HUMAN;HNRH2_HUMAN	263	275	yes	no	3	0.00025981	8088685	0	7578235	6687734	9362910	8835205	12246998	11027831	6944641	7839492	9189800	8555181	10608343	12218166	10686478	11456354	9932970	14036096	10232935	11341024	9028364	10603908	8891006	12844063	2827448	4361424	0	0	5201661	0	0	0	0	0	0	0	0	0	0	0	0	0
DLPEHAVLK	HNRPU_HUMAN	627	635	yes	yes	2	0.0024769	50765290	41126682	40108053	78571221	43218530	41434492	26498084	28813308	0	49638282	42815000	32883738	0	41401141	35486986	41325837	46503812	30939920	40170651	40657828	44999385	37538720	36289870	24631960	55688354	0	61192259	61995438	51536452	68560177	67806960	167000000	0	63673157	62376102	66745896	66200973	44769525	70278587	47950184	0	0
DLPHITVDR	MMP7_HUMAN	119	127	yes	yes	2	0.0079637	0	0	0	0	0	0	0	0	0	0	0	0	0	0	0	0	0	0	0	0	0	0	0	0	0	0	0	0	0	0	75396097	70264614	0	0	46462708	24804984	0	0	0	150000000	0	0
DLQGRDEQSEEK	MYH9_HUMAN	1572	1583	yes	yes	3	0.0061756	4208128	0	3735447	1819801	3502557	3979282	4698005	7000052	5840141	11889504	5839600	0	5034887	3315955	3725857	5405124	7763701	6850083	10580649	19426144	4035151	10848877	4970942	2951826	0	0	0	0	0	20568376	0	0	0	0	18792723	19249968	17488719	0	0	0	0	0
DLQMVNISLR	PHB2_HUMAN	98	107	yes	yes	2	0.0063984	0	0	0	0	0	0	0	0	0	0	0	0	0	11024744	0	0	0	0	7943197	0	4385678	0	11142360	0	0	0	0	0	0	0	0	0	0	0	0	0	0	0	7030730	0	0	0
DLQNVNITLR	PHB_HUMAN	84	93	yes	yes	2	0.0012175	0	0	0	0	0	0	0	0	0	0	22765000	0	13184332	18944402	10714810	12135853	12539461	18741676	1743196	0	1650869	1283335	2104155	0	0	0	4911561	0	0	0	0	5452295	0	0	0	0	0	0	0	0	0	0
DLSHIGDAVVISCAK	PCNA_HUMAN	150	164	yes	yes	3	1.6223e-18	6131844	7977966	11455357	12283295	17564157	16346148	11125054	11927620	0	16374002	10443000	13305575	17140694	19416041	15118362	10132948	8523971	11424168	11681494	11828903	9028989	5894993	7932642	14386993	10307881	13071334	0	0	0	5086491	11554603	12937966	6821730	5339197	13345426	0	0	0	0	5518285	10422974	0
DLSLEEIQK	STMN1_HUMAN	44	52	no	no	2	0.0010469	25399809	29119992	28733598	25330596	20434676	20489892	35478445	29361529	24122545	28762227	67803000	36491437	20154097	18487251	25192276	28095020	22471379	24382619	32552782	28947187	31010793	31756661	36269570	42876277	27593971	0	29664989	25137318	0	0	32257099	46573416	0	28083143	49602337	0	0	17400542	25155444	0	0	0
DLSYCLSGMYDHR	HNRPF_HUMAN	263	275	yes	yes	3	0.0090621	0	0	0	0	0	0	0	0	0	0	0	0	11405343	14680664	7560158	0	8653928	9825678	12225699	9098736	0	10246005	11638766	11174244	0	0	0	0	0	0	0	0	0	0	0	0	0	0	0	0	0	0
DLTDYLMK	ACTG_HUMAN;ACTB_HUMAN;ACTS_HUMAN;ACTC_HUMAN;ACTH_HUMAN;ACTA_HUMAN;ACTBL_HUMAN	184	191	no	no	2	0.0011737	203000000	349000000	196000000	292000000	344000000	348000000	315000000	276000000	240000000	279000000	315000000	333000000	227000000	373000000	264000000	244000000	180000000	214000000	256000000	269000000	182000000	174000000	189000000	257000000	178000000	193000000	255000000	80055040	66179484	70668738	117000000	51148392	99286671	83625093	149000000	120000000	54830717	42553597	46524305	0	45626110	0
DLTTAGAVTQCYR	RL18A_HUMAN	99	111	yes	yes	2	2.8166e-19	25973079	0	22536793	0	36178948	30988028	0	9073339	27206630	21856739	30369000	0	28489686	46362195	29787966	16157840	20140059	25751506	28747828	24747531	21123448	29151897	29187030	27368608	25473868	39415539	0	26364106	35541949	35507725	34870627	0	0	28852913	0	42020706	0	0	28264414	0	21158519	0
DLYANTVLSGGTTMYPGIADR	ACTG_HUMAN;ACTB_HUMAN	292	312	yes	no	2;3	1.0214e-176	98116706	129000000	122000000	113000000	81289946	36931706	183000000	195000000	141000000	135000000	150000000	163000000	61669917	148000000	33718662	181000000	174000000	156000000	189000000	175000000	167000000	154000000	137000000	161000000	110000000	176000000	185000000	214000000	156000000	175000000	157000000	56302375	156000000	124000000	221000000	135000000	105000000	28660350	141000000	123000000	76113777	103000000
DLYDAGVK	ANXA2_HUMAN	197	204	yes	yes	2	0.0051707	0	0	0	0	0	0	0	0	0	0	0	0	0	0	0	0	0	0	0	0	0	0	0	0	0	2316066	11023390	2171628	0	1249216	22522495	10552618	0	794854	1873165	0	2840978	0	26787452	0	0	0
DLYDAGVKR	ANXA2_HUMAN	197	205	yes	yes	2	0.016217	0	0	0	0	0	0	0	0	0	0	0	0	0	0	2403945	0	3233648	0	2748233	7325591	0	0	1514682	0	48547209	1070476	0	0	0	0	0	0	0	0	0	0	0	0	0	0	0	0
DLYLENPEIK	TGM2_HUMAN	581	590	yes	yes	2	0.0062996	0	0	0	0	0	0	0	0	0	0	0	0	0	0	0	0	0	0	0	0	0	0	0	0	0	0	0	0	0	3760416	2534284	2783803	3091533	0	0	2319236	0	0	0	0	0	0
DLYSGLIGPLIVCR	CERU_HUMAN	888	901	yes	yes	2	0.022059	17882076	20296191	18117834	0	381841	877999	17490758	18535168	15056233	17021940	24226000	15976754	714390	1031037	838798	14454562	12817788	11390781	13762803	8923490	14995006	16627003	17890273	18364808	0	0	0	0	0	0	0	0	0	0	0	0	0	0	0	0	0	0
DMAAFNERPIIFALSNPTSK	MAOX_HUMAN	393	412	yes	yes	3	8.1873e-49	0	0	24640214	22279291	6578232	0	0	0	0	0	0	0	9894254	11039553	16541163	23647214	0	13942611	0	17418037	20508105	0	0	0	0	0	0	0	0	0	0	0	0	0	0	0	0	0	0	0	0	0
DMLEAGILDTYLGK	TCPQ_HUMAN	491	504	yes	yes	2	3.2684e-27	0	0	0	0	0	0	0	0	0	0	0	0	0	0	0	0	0	0	0	0	0	0	0	0	5236315	5211988	6915334	5138182	6188060	3283990	0	0	0	0	8648597	6825803	0	0	0	0	0	5490609
DMLLANKVPAAAR	RLA0_HUMAN;RLA0L_HUMAN	100	112	yes	no	2;3	5.7207e-22	7031912	0	8695948	8837332	7899313	16179914	6506597	6484419	9168901	5247820	49085000	5376045	9004182	12231365	7830780	10653898	12500001	7462358	0	27418372	8520472	22497836	14917993	21819606	0	4567316	10931098	0	8032731	5814264	4519194	8391533	6129746	4423903	23124731	9416437	0	0	0	2697064	0	0
DNAMLEYLK	EZRI_HUMAN	185	193	yes	yes	2	0.0081218	0	0	0	0	0	0	0	0	0	0	0	0	0	0	0	0	0	0	0	0	0	0	0	0	0	0	0	0	0	0	0	0	0	0	0	0	0	0	0	0	0	0
DNHLAIER	E41L1_HUMAN	596	603	yes	yes	2	0.0082089	0	0	0	0	0	0	0	0	0	0	0	0	0	0	0	0	0	0	0	0	0	0	0	0	0	0	0	0	0	0	0	0	0	0	0	0	0	0	0	0	0	0
DNHLLGTFDLTGIPPAPR	BIP_HUMAN	475	492	yes	yes	3	8.5986e-46	11013135	8101108	11322166	26882631	30439235	25005080	11508345	8576488	7346662	9973618	12638000	14620198	24468890	15989018	14027406	7014371	7892079	7112047	8605794	8915293	11446631	9352092	9494443	10848491	14175921	12627205	0	0	12915455	2963867	7021040	9070032	11252087	21450716	8037391	12780773	14746933	8857349	17352582	0	0	8079945
DNIQGITK	H4_HUMAN	25	32	yes	yes	2	0.0017534	0	0	0	31089597	16587763	18171769	17271185	1684475	6577885	8840525	10901000	5655743	14471634	16800300	11871548	12067256	5550236	7142352	8156601	6715157	13020285	4176500	6482179	5966990	1609900	1806499	0	0	0	0	2805542	0	0	0	0	1786688	0	0	0	0	0	0
DNIQGITKPAIR	H4_HUMAN	25	36	yes	yes	2;3	2.1775e-55	209000000	295000000	236000000	880000000	827000000	860000000	408000000	562000000	316000000	451000000	442000000	1694962	722000000	1010000000	707000000	375000000	427000000	340000000	824000000	511000000	925000000	427000000	564000000	427000000	156000000	138000000	401000000	481000000	370000000	170000000	396000000	316000000	474000000	0	460000000	380000000	5243443	426000000	427000000	338000000	0	292000000
DNLAEDIMR	VIME_HUMAN	176	184	yes	yes	2	0.00075956	85364023	82793695	75355152	72128003	54066249	52692934	86434893	67579677	57120971	48003275	0	68915302	0	39739944	33158529	140000000	52950588	62814689	68120079	60672549	92226499	59056680	0	105000000	0	0	0	0	0	0	0	0	0	0	0	0	0	0	0	0	0	0
DNPGVVTCLDEAR	UBA1_HUMAN	227	239	yes	yes	2	2.261e-06	0	0	0	0	8837924	10283183	0	0	0	0	10794000	9969047	8417113	11096536	13631406	0	10251284	12252691	8813725	0	5591688	9910015	0	13295639	0	19923614	13651249	12790097	0	0	0	0	0	0	0	0	0	0	0	12410455	0	0
DNPLDPVLAK	LRC59_HUMAN	117	126	yes	yes	2	0.0088522	0	0	0	771685	0	0	0	0	3062798	0	0	0	7979930	10487431	0	2807302	1813231	1861840	0	0	0	1797209	0	647241	0	0	0	0	0	0	0	0	0	0	0	0	0	0	0	0	0	0
DNSTMGYMAAK	HS90A_HUMAN	621	631	yes	yes	2	0.0019629	0	0	0	0	10547774	11365033	10401810	13356365	7903208	0	0	0	13012507	14403476	10905320	20423800	13978976	12645122	12506755	17048811	8902172	0	8267270	8026540	0	0	0	0	0	0	0	0	0	0	7663258	0	0	0	0	0	0	0
DNSTMGYMMAK	HS90B_HUMAN;H90B3_HUMAN	613	623	yes	no	2	4.6021e-08	0	0	0	12590871	17178372	17393747	11601760	0	15860275	0	0	0	19321993	22616098	21715873	16848340	0	0	29917818	34678001	0	20373459	0	0	0	0	0	0	16448337	13820009	12500524	23781719	0	0	0	11691245	21711862	11847774	0	0	12741895	0
DNWVFCGGK	FAM3C_HUMAN	180	188	yes	yes	2	0.034644	0	0	0	0	0	0	0	0	0	0	0	0	0	0	0	0	0	0	1129398	0	0	0	0	0	1977836	4490806	4821383	0	0	0	3364605	0	0	0	0	0	0	0	0	0	0	0
DNYVPEVSALDQEIIEVDPDTK	RS17_HUMAN	82	103	yes	yes	3	9.3753e-11	0	6301130	0	6767523	9117320	9516085	0	0	0	16469756	13185000	14077855	9191942	8397091	8829248	7345708	6228429	0	11403423	12249259	9766151	0	0	0	2583407	4582867	3344709	4186001	3593184	2569229	5728754	8743831	3269624	4362766	6425027	4056964	2609865	8003343	3814490	1530687	0	0
DPACATFCLR	EDN2_HUMAN	103	112	yes	yes	2	3.4132e-07	0	0	0	0	0	0	0	0	0	0	0	0	0	0	0	0	0	0	0	0	0	0	0	0	8571186	13027792	0	0	0	0	19881754	13562642	0	8744708	26704869	0	0	0	0	24151694	10560410	9319792
DPENFPFVVLGNK	RAB7A_HUMAN	114	126	yes	yes	2	1.9061e-08	9406606	6972443	7104077	6039980	7920525	8912860	8262029	12520790	7714059	10359828	9877600	11863753	7290551	9208695	8264231	9696128	11347231	9230867	10085692	10821141	8453003	10050479	11370572	11781500	5053677	5030355	0	0	5518718	0	0	0	0	0	9614313	6714486	0	0	0	0	0	0
DPQALSEHLK	STIP1_HUMAN	514	523	yes	yes	2	0.012579	0	0	0	15472302	8777604	7213611	5375023	5224554	13314783	4339510	5307400	3796820	8248753	7399408	9094985	10185367	0	6324616	3421574	2252085	9000252	7179957	4357294	5374130	0	0	0	1489908	0	0	0	0	0	1201618	0	0	0	0	0	0	0	0
DPQALSEHLKNPVIAQK	STIP1_HUMAN	514	530	yes	yes	3	3.0567e-21	13432368	0	15633587	22065661	16924496	16449490	10471149	0	12281839	11357270	0	10066893	15050850	12799263	16190103	0	11355649	15419365	13184772	9336040	19265549	13579497	0	0	0	0	5052583	0	0	0	4024681	0	0	0	4896360	0	0	0	0	0	0	0
DPSQQELPR	FAS_HUMAN	1172	1180	yes	yes	2	0.013099	0	0	0	0	628127	0	0	6943945	0	10724493	2418600	0	0	0	0	0	0	0	0	0	0	0	0	0	0	0	0	47644620	40954103	23314598	0	0	41651750	0	14576850	19873540	43891292	34247641	31860346	28039620	0	0
DQCQVDSQCPGQMK	WFDC2_HUMAN	95	108	yes	yes	2	2.9954e-09	0	0	0	0	0	0	0	0	0	0	0	0	0	0	0	0	0	0	0	0	0	0	0	0	0	0	21976327	0	0	0	17790714	12592193	9194974	0	11108841	0	0	0	0	0	0	0
DQELYFFHELSPGSCFFLPK	SYTC_HUMAN	329	348	yes	yes	3	0.00040598	1971860	2277954	1952472	8695770	8243007	7916637	8766759	5397609	5103487	0	0	2329769	0	8195881	0	0	6558844	4996976	1638832	1316530	0	5314989	7043173	8688176	1745156	0	0	0	0	0	0	632847	0	682612	0	1125484	0	0	0	459781	0	0
DQEPSLSSHVDPTK	ZO1_HUMAN	988	1001	yes	yes	2	0.02346	0	6375426	2376412	0	0	0	0	0	0	0	2642000	0	0	0	0	0	0	0	1895712	0	0	0	0	0	5822788	5813615	4867294	0	5443748	2219283	0	0	7625569	4296072	0	1982921	9209256	6561371	3887075	0	26666212	6329817
DQGSCGSCWAFGAVEAISDR	CATB_HUMAN	101	120	yes	yes	2;3	4.2576e-65	51449266	31684153	72166477	1966983	4054389	3291315	40855106	39351513	42541777	36296502	35793000	69120777	4203707	4104057	5162010	40828185	37073830	32809619	53331048	42921584	61597406	36543674	32166692	55644633	0	9338658	13381183	0	7698499	4929622	25859887	18368405	13947506	10154284	7683081	12464553	0	7517975	3805072	37375456	9123166	34727961
DQGTYEDYVEGLR	MYL6_HUMAN	82	94	yes	yes	2	2.211e-19	0	0	0	0	0	0	0	0	0	11191295	15268000	11865151	9324737	14306251	12583763	20601117	11461929	12615844	10372220	672530	0	0	0	0	0	0	0	0	0	0	0	0	0	0	4043274	0	0	0	0	0	3363565	0
DQIYDIFQK	IF4A1_HUMAN	194	202	yes	yes	2	0.00075956	0	0	0	13522177	15297172	14599362	12443458	0	10676320	0	13749000	0	9924046	19944984	14611963	12223864	9690421	9923786	0	0	0	8776190	8680633	0	0	0	0	0	0	0	0	0	0	0	0	0	0	0	0	0	0	0
DQLIYNLLKEEQTPQNK	LDHA_HUMAN	6	22	yes	yes	3	7.0105e-06	0	0	0	0	0	0	0	0	0	0	0	0	0	0	0	0	0	0	0	0	0	0	0	0	26546007	23805080	0	14330687	0	7130074	10370732	8903669	12291010	20022335	19939048	0	12176143	0	20295021	6460966	0	0
DQQEAALVDMVNDGVEDLR	GSTP1_HUMAN	83	101	yes	yes	2;3	4.5003e-19	0	0	0	0	0	0	0	0	0	0	0	0	0	0	0	0	0	0	0	0	0	0	0	0	49957791	34882186	40815192	31402701	36910972	26147296	34325280	72844052	24974224	37236079	0	22166868	28304573	0	36826430	15970462	15719716	18260676
DQVANSAFVER	HS90A_HUMAN	500	510	yes	yes	2	5.9467e-15	44736515	42775416	44445126	50357478	71244289	67299678	44331685	61558075	46620977	47448698	51223000	47954723	60526726	54658520	54896222	57798188	44382421	51375625	57315580	65387405	63920717	55795668	61549331	41363737	83121564	104000000	80527811	67608350	61765262	0	0	108000000	0	51098408	0	78866647	72179166	61762267	152000000	52244830	39179333	53606190
DQYELLCLDNTR	TRFE_HUMAN	240	251	yes	yes	2	8.3422e-105	7678986	33872012	18718670	0	0	0	11698064	4475185	3830934	9367972	11075000	8637651	0	0	0	8750006	2097662	4369702	3979259	2487945	9961686	4524907	3590911	4029797	2298994	4774701	0	0	0	0	0	0	0	0	0	0	0	0	0	0	0	0
DRDLEVDTTLK	CO1A1_HUMAN	1226	1236	yes	yes	2	0.024581	13839150	32270316	15804268	8085337	4214138	3060714	13002985	9418485	0	15328683	17571000	7933863	4893316	4052869	3338649	8109983	4188326	6619967	7493010	6319781	14136024	0	8780898	10574453	19771106	27698986	34488603	43624402	0	0	0	0	0	0	0	0	0	0	0	0	0	0
DRPFFPGLVK	NDKB_HUMAN;NDK8_HUMAN	57	66	yes	no	2	0.00045193	33406709	42594501	30441394	59687703	97129007	43693267	0	39487966	46290127	36834323	38034000	41459886	48110988	44330771	66786007	50151559	54271196	51889279	35505614	32418539	38654792	62742455	41460604	74715329	0	0	0	0	0	0	0	0	0	0	0	0	0	0	0	0	0	0
DRVTDALNATR	CH60_HUMAN	419	429	yes	yes	2	0.00058644	7860150	8733465	9208386	6444933	0	8250581	6427242	11694044	11409191	12950782	13844000	9157629	11037444	10957781	8661208	6955482	9128505	7733054	13022605	13768317	9127693	0	12552225	0	0	0	0	0	0	0	0	0	0	0	15047394	0	0	0	0	0	0	0
DSCPLDCK	SRSF3_HUMAN	4	11	yes	yes	2	0.0021588	21005025	14119771	15243882	7866560	14340001	14374961	10673388	24658708	20841617	17150411	0	0	15049464	16868872	11698298	0	21403318	23595702	0	28597086	0	0	20252350	0	0	0	0	0	0	0	25379851	0	0	0	25228162	0	0	0	0	0	0	0
DSETGENIR	GRP75_HUMAN	626	634	yes	yes	2	0.0041723	0	11703236	7167318	13732805	0	12218052	23698523	29880854	15959017	10649485	14207000	12152397	13082484	17078454	12473039	14634468	18277002	15896036	12356527	11195832	12336848	9770675	12922530	9173874	0	0	2024790	0	0	0	0	2173888	0	0	0	0	0	0	0	0	0	0
DSFHLDEQFTVPVEMMQAR	A2AP_HUMAN	253	271	yes	yes	3	4.7544e-24	0	0	0	0	0	0	0	0	0	0	0	0	0	0	0	0	0	0	0	0	0	0	0	0	915536	0	2771229	8084132	4732533	3232589	0	2249730	5572012	0	0	0	0	0	0	0	0	0
DSGDVSNVIEK	RHBT3_HUMAN	367	377	yes	yes	2	0.00010019	56724552	126000000	126000000	23688048	21942684	9172102	26890042	41996298	32682323	97031123	54600000	35471749	9759611	0	18400020	16434170	0	0	30199371	29731305	41679031	0	210434	0	4639810	0	60901058	0	0	0	58626412	0	0	49441227	0	61412529	124000000	0	0	0	77124834	0
DSGVPDRFSGSGSGTDFTLK	KV230_HUMAN	80	99	yes	yes	3	2.8744e-08	3279139	0	5398057	4931078	4783867	5259254	0	0	2893846	8350581	0	10528164	3214097	0	0	5560761	4611342	7384283	0	0	0	0	0	0	19190918	16792316	13389403	0	0	11797115	6871805	15201804	10951832	34651655	51544582	26923948	101000000	33514032	0	34540455	108000000	0
DSLLQDGEFSMDLR	PROF1_HUMAN	76	89	yes	yes	2	9.7267e-48	0	0	0	1509566	0	0	0	0	0	0	2229200	0	0	0	0	0	0	0	0	0	0	0	0	0	114000000	109000000	86098216	40360861	24364100	31223522	88215556	91181468	142000000	106000000	100000000	105000000	13499361	73343569	7611638	77314321	79933518	115000000
DSLYAQGK	RL36A_HUMAN	31	38	yes	yes	2	0.0025064	4354449	0	2903747	3218949	3425665	3965109	3388269	4757402	0	4241202	3801900	2660416	4643662	5330316	3238965	1563042	1978386	3302176	3603042	0	0	0	2400891	1161089	4877687	0	9153946	0	1319753	11518291	12177234	5354434	19477454	0	2578681	3700356	0	0	0	0	0	24583579
DSMIWDCTCIGAGR	FINC_HUMAN	117	130	yes	yes	2	8.0177e-90	174000000	268000000	211000000	8744244	1328473	13679613	182000000	174000000	107000000	258000000	252000000	231000000	11985022	13443459	11009531	80711543	90580020	77535999	150000000	116000000	123000000	131000000	150000000	167000000	0	0	0	0	0	0	0	0	2737366	0	0	0	0	0	0	0	0	0
DSNNLCLHFNPR	LEG1_HUMAN	38	49	yes	yes	2;3	1.3897e-80	458000000	552000000	563000000	296000000	333000000	288000000	568000000	509000000	420000000	596000000	621000000	541000000	380000000	449000000	508000000	525000000	479000000	555000000	567000000	489000000	547000000	497000000	452000000	803000000	21441563	34042446	79393534	6819332	31055013	17561918	40108569	103000000	15312516	0	145000000	14984456	0	45493424	0	0	0	0
DSTLIMQLLR	1433B_HUMAN;1433E_HUMAN;1433Z_HUMAN;1433T_HUMAN;1433G_HUMAN;1433F_HUMAN;1433S_HUMAN	213	222	no	no	2	4.8662e-06	132000000	277000000	221000000	220000000	169000000	133000000	183000000	190000000	152000000	134000000	233000000	208000000	131000000	114000000	146000000	238000000	199000000	213000000	182000000	156000000	254000000	183000000	165000000	321000000	112000000	71180112	63571189	2762050	65711860	4143659	20546838	88955143	13730669	9045760	92176550	71147352	0	4971167	5282494	5707865	0	33001341
DSTYSLSSTLTLSK	IGKC_HUMAN;IGK_HUMAN	170	183	no	no	2	4.9421e-27	506000000	883000000	605000000	1280000000	686000000	617000000	536000000	491000000	456000000	1140000000	1030000000	922000000	333000000	292000000	458000000	688000000	700000000	630000000	0	14979816	0	0	0	0	2110000000	1400000000	1420000000	2840000000	1380000000	1360000000	1130000000	1130000000	1610000000	1920000000	2040000000	1600000000	3640000000	1820000000	2160000000	3370000000	3620000000	5210000000
DSVVAGFQWATK	EF2_HUMAN	677	688	yes	yes	2	5.1225e-13	0	25839410	9550439	34471214	30278491	29347833	38618924	26630859	27034793	17470390	18821000	21825811	23408841	27401374	30180059	28938246	23688338	22167745	22808338	15382609	13416354	22788878	24295562	35524703	31641989	0	0	14415946	9582661	0	0	5686833	11914211	2947910	4156605	12033077	17882813	9811148	14210305	0	9976738	10949610
DSYVGDEAQSK	ACTG_HUMAN;ACTB_HUMAN;ACTS_HUMAN;ACTC_HUMAN;ACTH_HUMAN;ACTA_HUMAN	51	61	no	no	2	8.1262e-05	580000000	606000000	629000000	643000000	436000000	376000000	649000000	1060000000	382000000	500000000	447000000	427000000	415000000	375000000	368000000	997000000	679000000	806000000	454000000	589000000	785000000	338000000	454000000	465000000	622000000	420000000	474000000	972000000	292000000	422000000	385000000	434000000	587000000	258000000	488000000	442000000	331000000	90093573	288000000	405000000	0	234000000
DSYVGDEAQSKR	ACTG_HUMAN;ACTB_HUMAN;ACTS_HUMAN;ACTC_HUMAN;ACTH_HUMAN;ACTA_HUMAN	51	62	no	no	2;3	4.7525e-05	150000000	44980160	158000000	76962561	140000000	152000000	155000000	208000000	205000000	267000000	166000000	247000000	208000000	127000000	170000000	0	256000000	290000000	436000000	532000000	205000000	220000000	204000000	141000000	251000000	325000000	352000000	5199877	0	771000000	0	585000000	291000000	3104828	361000000	803000000	816000000	163000000	0	2905508	304000000	200000000
DTANWLEINPDTGAISTR	CADH1_HUMAN	528	545	yes	yes	2	6.0271e-11	0	0	0	0	0	0	0	0	0	0	0	0	0	0	0	0	0	0	0	0	0	0	0	0	0	0	0	0	0	0	0	0	0	0	0	0	0	0	0	0	0	0
DTDSEEEIR	CALM3_HUMAN;CALM2_HUMAN;CALM1_HUMAN	79	87	yes	no	2	0.00048037	70508778	66746582	103000000	60790171	33593790	35003628	56103903	75733160	49870486	41597306	38801000	34859516	38309575	35326184	41221829	55144906	63804827	43048788	40368634	39873320	62201504	46072189	43510813	33153794	92758724	0	28955772	55762027	0	37686599	41089322	29497584	105000000	49557017	32692791	45988715	0	50820715	0	31991764	41449929	77089395
DTELAEELLQWFLQEEKR	CLH1_HUMAN	1546	1563	yes	yes	3	0.032277	0	0	0	0	0	0	0	0	0	0	0	0	561526	0	0	0	2125442	1425080	325294	344430	696868	1312046	343799	524180	0	0	0	0	0	0	0	0	0	0	0	0	0	0	0	0	0	0
DTETESAVAKSLEK	TITIN_HUMAN	3601	3614	yes	yes	3	0.03532	47552232	230000000	61571431	35089368	10301521	6788430	0	802120	24692556	43340834	38548000	32734174	7179927	0	771419	0	20719338	17365085	23640563	6419698	0	0	20354461	28526605	0	0	0	0	0	0	63400645	0	113000000	74662978	0	0	222000000	0	0	72079135	230000000	0
DTGIFLDLMHLK	XRCC6_HUMAN	195	206	yes	yes	2	0.018022	0	0	0	0	0	0	0	0	0	0	0	0	0	0	0	0	0	0	0	0	0	0	0	0	0	0	0	0	0	0	0	0	0	0	0	0	0	0	0	0	0	0
DTGKTPVEPEVAIHR	RS20_HUMAN	5	19	yes	yes	3	1.3185e-16	0	0	0	0	0	0	0	0	0	0	0	0	17325452	10431413	10445816	12366235	11160978	9702915	20169393	21964282	7659616	14539709	9830916	7967894	17185644	0	0	17111091	16302910	16630078	13965667	20781481	13775695	14453319	0	15137148	22635309	15442455	24171185	16300922	13020364	9382812
DTLYEAVR	RL10A_HUMAN	8	15	yes	yes	2	0.0012966	0	0	0	18599965	25406464	26104350	1315129	0	944974	18124712	0	0	24360345	32473819	20304470	653160	514884	660867	1089255	745712	1072821	796824	18541075	0	0	27448930	22557556	39698916	34704487	25463569	27047459	22496485	35558973	1015521	25762780	27277601	0	26504836	37166384	28198829	0	0
DTWGVVSSGSSK	TITIN_HUMAN	18576	18587	yes	yes	2	0.043276	0	0	0	0	0	0	0	0	0	0	0	0	0	0	0	0	0	0	0	0	0	0	0	0	0	0	0	117000000	102000000	0	125000000	146000000	0	108000000	0	119000000	93363344	0	82925793	104000000	0	87506400
DVCLYPR	SYNC_HUMAN	535	541	yes	yes	2	2.0155e-08	0	0	0	0	0	0	0	0	0	0	0	0	0	0	0	0	0	0	0	0	0	0	0	0	0	0	0	0	0	0	0	0	0	0	0	0	0	0	0	0	0	0
DVDFELIKVEGK	TCPE_HUMAN	203	214	yes	yes	3	0.0012099	0	0	0	0	0	5609734	3400884	0	0	0	0	0	6957756	6525026	0	0	0	0	0	5178145	0	0	0	3613889	0	0	0	0	0	0	0	0	0	0	0	0	0	0	0	0	0	0
DVDIIDHHDNTYTVK	FLNA_HUMAN	922	936	yes	yes	3	0.0002617	24052453	28233511	22430241	22273714	18650586	22300751	19028735	0	16821407	23420728	17584000	15876812	23963115	21030878	21476840	15622654	17718769	20413105	28281722	27824677	0	31680810	0	27948140	0	0	58987112	0	46319872	24376557	0	70697647	1731737	0	62538290	0	0	0	37285827	39722125	0	20316420
DVDLEFLAK	TERA_HUMAN	669	677	yes	yes	2	0.0030762	12708915	18582328	16694177	27756455	16977856	14680265	29652045	14458426	12029213	14036797	13966000	12373248	17435614	17573915	18283760	18844126	13660136	13765401	12843028	12304291	19153101	13332280	15338738	21428809	9580834	9450250	0	5794206	0	0	0	0	0	0	0	0	0	0	0	0	0	0
DVHEGQPLLNVK	CADH2_HUMAN	48	59	yes	yes	3	2.2149e-13	57895121	56049713	68787388	1967069	1056965	691953	13973731	17649024	11868918	45548771	51302000	30800330	818016	909730	636955	13775710	9816694	8720810	37942596	25542967	39895473	0	9800774	0	0	0	0	0	0	0	0	0	0	0	0	0	0	0	0	0	0	0
DVIEEYFK	RS12_HUMAN	122	129	yes	yes	2	0.0013741	7249205	23932571	0	30135984	31274440	28442551	23282489	0	22919688	26377943	22388000	23621973	31397316	34923762	41355349	28474245	29970433	27178435	21111056	19787174	10165343	24507033	18611199	28941927	31258823	26984896	15102561	9174979	7997126	8965226	22440857	0	16998635	9992178	0	10450996	0	5692045	0	4674073	0	0
DVLLQVDDERR	MYH9_HUMAN	1846	1856	yes	yes	2	0.00021742	0	0	0	0	0	0	0	0	0	0	0	0	0	0	0	0	0	0	0	0	0	0	0	0	7649050	8049190	15606292	27901144	34253161	32468131	28137064	35767992	15010365	18411471	45343414	29040942	0	0	39633347	30066532	0	6438669
DVLSVAFSSDNR	RACK1_HUMAN	107	118	yes	yes	2	6.0588e-13	0	17366582	0	26431348	27333069	24751447	21977568	30071086	26839874	25509769	0	23009741	35164070	33523335	33529780	24357775	0	31095043	0	20824989	0	24114858	25957013	28843295	0	0	0	7506263	0	0	0	10175040	0	0	0	0	0	0	0	0	0	0
DVLTSTYGATAETLSTSTTTHVTK	E41L1_HUMAN	790	813	yes	yes	3	7.3036e-06	0	3292402	0	0	0	1744335	0	0	0	0	0	0	0	0	0	6249385	0	0	0	0	0	0	0	0	0	3633152	0	0	0	0	0	0	0	5020822	0	4604881	0	0	0	0	0	0
DVNAAIATIK	TBA1B_HUMAN;TBA1A_HUMAN;TBA3D_HUMAN;TBA3C_HUMAN;TBA3E_HUMAN;TBA1C_HUMAN	327	336	no	no	2	0.00012699	155000000	113000000	175000000	49332225	0	0	88805900	146000000	98338067	185000000	199000000	186000000	133000000	162000000	95043379	87157076	118000000	165000000	152000000	167000000	115000000	71372563	12469183	106000000	142000000	181000000	154000000	98138326	0	68347623	0	74934188	0	77216834	89814820	66817809	0	29307652	0	0	0	24964858
DVNQQEFVR	RS19_HUMAN	8	16	yes	yes	2	0.0009933	29079722	25809257	0	28275945	33252417	35233934	11567090	21412726	0	30993305	36975000	28026413	32194085	39601511	31959130	18011254	16248738	21474313	25242335	29938166	0	0	21928564	12735834	0	0	10712696	0	0	0	0	11930819	0	0	0	9253402	16010202	0	0	0	0	0
DVNVNFEK	TEBP_HUMAN	26	33	yes	yes	2	0.0066948	0	151000000	148000000	14045957	10607763	10386821	37350598	25132281	0	71395277	67317000	0	10623817	11569784	0	0	20137955	7157248	0	27762228	0	0	0	35763020	0	0	9716035	0	0	0	0	0	0	0	0	0	0	0	0	0	0	0
DVQDSLTVSNEAQTAK	CAZA1_HUMAN	211	226	yes	yes	2	8.3041e-07	0	0	0	0	0	0	0	0	0	0	0	0	0	1384620	0	0	0	0	0	0	0	5589624	2019022	0	6289719	3275360	3824722	0	0	3245197	4442563	4519277	5617867	3903128	5930856	4621923	0	0	0	2797540	0	14445322
DVQIGDIVTVGECRPLSK	RS11_HUMAN	119	136	yes	yes	3	4.0131e-09	0	0	0	0	0	0	0	0	0	0	0	0	0	0	0	0	0	0	26191957	25323227	20881684	28863664	31258768	29978366	0	0	0	0	0	0	0	0	0	0	0	0	0	0	0	0	0	0
DVSELTGFPEMLGGR	PUR9_HUMAN	50	64	yes	yes	2	1.6777e-07	4919480	6796956	5257664	7489061	6770793	6161879	9037181	6667587	6136303	4544264	3976900	5230745	6688933	6533718	7194443	2505992	0	0	0	0	0	1814121	0	0	4656369	0	0	6901276	5534138	0	3656871	3914010	4463652	3318437	0	4882385	6411695	4190198	6674812	7896395	0	5404673
DVVICPDASLEDAKK	PARK7_HUMAN	49	63	yes	yes	3	0.006326	0	0	0	0	0	0	0	0	0	0	0	0	0	0	0	0	0	0	0	2079337	0	0	0	0	21561227	29887287	0	0	0	3515131	16175356	31340623	0	0	0	0	4721270	0	19760972	12467851	0	0
DVYTGDALR	PSB1_HUMAN	214	222	yes	yes	2	0.015018	0	8128487	0	9389424	7479391	5983539	11151056	7858102	5055912	0	3013500	2367299	7187318	5907228	6920565	2231087	7332267	6579902	0	8030087	1958540	0	5689223	2185000	0	0	2793892	0	0	0	2320282	0	0	0	0	0	0	0	0	0	0	0
DWEMHVHFK	LMAN2_HUMAN	111	119	yes	yes	2	0.0028663	0	0	0	0	0	0	0	0	0	0	0	0	1672176	1887003	1544207	0	1637817	2425215	0	0	0	0	0	0	0	0	0	0	0	0	0	0	0	0	0	0	0	0	0	0	0	0
DWILPSDYDHAEAEAR	CALU_HUMAN	256	271	yes	yes	3	5.2178e-41	7504945	0	16105180	31561471	19778775	17757513	26670469	26359558	0	21732258	24826000	15328179	16380415	15666115	16048767	17490305	11662388	17069220	14658203	9874267	22367253	21512341	19428699	32707550	0	0	2035945	0	0	4287597	0	2177966	0	0	0	0	0	0	0	0	0	0
DWVLNEFK	DDX5_HUMAN	381	388	yes	yes	2	0.0051707	5021605	4721626	2876418	4072225	5441757	5800179	4536214	4431038	3593889	4296101	4265900	0	4752669	6713359	3524600	4616387	2188473	4340013	3770780	3967817	0	2823944	3906223	4582245	0	0	0	0	0	0	0	0	0	0	0	0	0	0	0	0	0	0
DYDDMSPR	HNRPK_HUMAN	279	286	yes	yes	2	0.0011171	10024501	7157097	12118348	0	8127337	9553584	4721888	5876399	8739309	6264492	7475800	7736076	10428435	9023260	0	13481261	0	10877127	12155559	12909651	0	10501088	8122100	7843137	13514748	14030504	8949400	12003815	12451216	12106651	10990751	8193366	0	0	11068795	0	12979692	0	13748610	12282418	0	0
DYETATLSDIK	ACTN4_HUMAN	440	450	yes	yes	2	0.00134	8829903	0	0	13357022	5848422	5298229	13816755	13182989	7858325	0	0	7871661	0	7635066	10446142	11060950	9292660	9478962	0	8076923	2445942	8861030	8838720	14556001	23218388	0	20468655	14638568	0	0	20861419	19642222	25167364	0	0	0	0	19190330	22152134	0	0	0
DYFEEYGK	ROA2_HUMAN	130	137	yes	yes	2	0.0013741	23105871	32710541	19911464	29728457	12506859	11566699	20930742	14165453	13423143	0	0	0	9267231	12093576	12491276	16840575	8111479	8578527	13466823	8822011	32331438	20227938	15010877	28257365	0	0	7542943	0	22210270	0	0	9934466	0	0	0	0	14164310	0	0	0	13317340	0
DYFEEYGKIDTIEIITDR	ROA2_HUMAN	130	147	yes	yes	3	4.8146e-10	11888487	0	4001926	4467784	8595980	0	12821933	7615135	14825408	19407820	18920000	20207169	9764923	6384339	10981850	15189068	20356302	13123334	31598186	18821175	8860316	13065960	17485522	15136598	1194099	40846208	7340159	4102991	7081435	3991962	26717638	17130471	7081461	26250889	24357155	0	0	24154053	15880214	7034656	0	7565911
DYFEQYGK	ROA1_HUMAN;RA1L2_HUMAN	123	130	yes	no	2	0.0011737	39687791	0	39427303	31926100	26050102	27178818	31764958	18084069	20933306	43212364	39888000	46843479	21272345	25283027	17953543	34880951	16096684	26753130	36179652	26100710	49887146	20957789	25985923	39481725	0	0	0	0	0	0	35548773	19571273	0	0	0	33783245	0	0	0	0	0	0
DYGVLLEGSGLALR	PRDX3_HUMAN	171	184	yes	yes	2	0.00010206	60141001	57708095	74913158	0	0	1302914	0	0	17208040	70851073	54613000	58529014	0	0	0	0	14784494	0	0	43534359	78601491	24251951	22662407	27505627	37371343	36857753	28244207	0	3070147	0	33812589	34809775	0	0	38684717	0	0	0	0	0	0	0
DYIWNTLNSGR	CISY_HUMAN	330	340	yes	yes	2	5.7326e-13	0	12887140	0	21935252	13657586	11684509	13606812	17413843	16961185	10280033	14991000	8757162	717208	15428525	0	11775395	15160684	12127360	10794550	0	0	23048455	12889313	17396079	0	0	0	0	0	0	0	0	0	0	0	0	0	0	0	0	0	0
DYLHLPPEIVPATLR	RS10_HUMAN	81	95	yes	yes	3	0.0083263	11058619	6981972	8266582	6691595	8000400	7835439	4286401	4261114	3895693	7027894	6259700	5792657	7822424	7411319	6878229	2741876	5047774	3259337	4569875	5110623	0	0	4392418	4510430	2729904	0	0	0	4962834	0	4961676	0	0	0	4188542	0	0	0	0	0	0	0
DYLIDGSR	VINC_HUMAN	106	113	yes	yes	2	0.00047169	4260821	0	0	0	0	0	0	0	0	0	0	0	0	0	0	0	0	0	0	0	0	0	0	0	16436235	20025627	15405504	0	0	0	0	19533760	0	0	0	0	0	0	16633625	0	0	0
DYLLCDYNR	CAPZB_HUMAN	58	66	yes	yes	2	0.043326	10246772	4984797	9909362	5687791	5987622	6413444	9379638	7656793	7391545	7674715	8618900	11926654	5922649	9925006	8061997	15214954	8617098	11532035	9831000	8603442	10085380	5816333	7733342	8907833	0	7478664	9513368	0	10887245	5574070	14962748	15382846	10416137	10363631	12889900	11716858	9111902	0	8500342	0	0	0
DYNVTANSK	LDHA_HUMAN	82	90	yes	yes	2	0.0092215	0	0	0	0	0	0	0	0	0	0	0	0	0	0	0	0	0	0	0	0	0	0	0	0	23883187	20494637	15086122	36888908	26637029	16772319	32365950	20929902	40226310	25822931	20912173	32864140	20202285	18644439	33556670	21898678	10754738	20644359
EAAENSLVAYK	1433E_HUMAN	143	153	yes	yes	2	0.00010019	34679402	31034067	33276868	40164153	29739586	33108028	32903273	24917166	0	33159748	31706000	0	35117880	29289859	43179036	45683044	35332311	32002155	32796530	32596907	39225155	41667800	32808266	41275234	33725830	27582045	18458424	24114205	0	0	0	27910614	0	0	17103771	0	0	0	0	0	0	0
EAAEQDVEK	RL13_HUMAN	201	209	yes	yes	2	0.0042989	0	12568731	0	14441473	19178223	15687117	10152383	0	0	0	0	11018788	15765402	19306582	15661234	0	0	0	0	9647501	15352967	0	4848594	6115738	0	0	10188181	87713	0	0	0	0	0	0	12424362	0	0	39517.8	0	0	84526.1	375312
EAALSTALSEK	LMNA_HUMAN	145	155	yes	yes	2	0.00010019	26559222	30240456	21909319	28595961	19196452	19259820	27741371	22257933	13872611	24273740	24824000	17093589	16602586	20179032	21810966	25604818	17896604	15447102	19713734	17141703	33520894	0	13503207	26349229	22441178	0	15929197	0	0	0	12414531	0	21247701	0	13862024	0	0	0	0	0	0	0
EAALSTALSEKR	LMNA_HUMAN	145	156	yes	yes	2	0.00020419	4261421	0	4684946	2346284	3510843	4012352	0	6021602	0	0	0	8463626	4664447	3778578	6058873	0	6751937	0	13490203	14162913	0	10788196	8949443	0	0	0	16176954	0	0	0	0	0	0	0	12979003	0	0	4761657	0	0	0	0
EADDIVNWLK	PDIA1_HUMAN	121	130	yes	yes	2	0.0054564	27245773	21891856	31400364	30723681	34584767	29160930	33638073	29979582	23987256	18624230	60249000	63814063	19524996	34215500	11976410	24866429	10097652	18934810	24824979	22427962	32643795	11110140	24902690	20692531	0	35998108	28151445	0	0	0	0	14197104	0	0	21823226	0	10195324	0	24653552	0	0	0
EADESLNFEEQILEAAK	TLN1_HUMAN	2334	2350	yes	yes	2	4.1465e-30	0	15346371	13765962	12053793	14969388	12521584	18559734	16424958	15110092	13523713	12463000	13056768	16801201	13803063	22281542	26787793	22248823	16831399	15974442	14599271	11990132	15313384	14167541	18120093	0	0	0	0	3129321	0	4149752	4416360	2941169	0	6053297	4225713	0	0	0	0	0	0
EADIDGDGQVNYEEFVQMMTAK	CALM3_HUMAN;CALM2_HUMAN;CALM1_HUMAN	128	149	yes	no	2;3	1.2736e-107	17016164	20705057	23567785	44759342	30250651	33270424	61211875	42199372	26930281	20736413	25294000	30582275	16770947	24759234	43706602	57268826	46533802	37648235	35273307	41918506	54333234	48169597	0	58273052	14624357	6717673	3816855	15658129	21483133	0	6235240	7803800	0	0	5997433	4326785	0	21132234	0	4598883	0	0
EAEAAIYHLQLFEELR	KPYM_HUMAN	384	399	yes	yes	3	2.2751e-62	50992710	45982426	45711914	33901105	31672157	31014602	31589684	20467185	17760097	50381974	35676000	56519689	36498946	28596084	36568172	20549992	20839824	17254135	31065422	31204308	47901805	21503913	24107334	41322685	87288037	63297751	39286384	35922634	17986608	34500723	24723476	25764208	35477214	40404082	46192395	43638251	34408008	7713136	25790560	17376590	21475546	22197131
EAEAAIYHLQLFEELRR	KPYM_HUMAN	384	400	yes	yes	3;4	1.3309e-94	57861652	23954281	45221576	16522864	24188126	24511693	18050285	0	0	60628493	50866000	67198814	44067097	33185300	56254217	31616767	44775447	45808648	57832923	52944556	48627098	52935259	56049505	65587839	94315561	128000000	87659902	123000000	58878027	107000000	83229062	87919454	81465713	95957147	93419987	92507418	82968302	80855502	40750831	34120356	55944037	0
EAEGAPQVEAGK	CALD1_HUMAN	523	534	yes	yes	2	0.027053	3360495	6337795	3694108	4977836	3396168	2604943	4157546	4023204	0	1907587	3620600	0	0	0	2263977	533161	0	0	0	0	0	2101959	0	0	34701271	42622725	0	0	0	32451160	0	0	59407538	49942365	0	40874042	0	0	0	0	0	0
EAESCDCLQGFQLTHSLGGGTGSGMGTLLLSK	TBB8_HUMAN	123	154	yes	yes	3;4	2.8222e-147	141000000	126000000	162000000	36498125	47818785	19946310	191000000	186000000	0	134000000	165000000	206000000	72905514	146000000	145000000	165000000	180000000	164000000	193000000	206000000	147000000	159000000	161000000	183000000	131000000	139000000	116000000	31872812	115000000	0	0	160000000	119000000	102000000	149000000	0	0	88412746	93913426	137000000	0	0
EAESSPFVER	ENPL_HUMAN	548	557	yes	yes	2	0.00073983	25240186	27343412	24863185	27858980	35370257	35015438	27717295	31515885	35618937	31349192	36714000	23436067	38390407	32425528	27245226	36788725	30174574	33116784	33275569	32207385	32574452	37814592	32170382	16572365	17206193	17394441	17904202	0	0	33957621	28702004	29335299	29152196	27697796	0	0	37609180	0	39276166	0	0	0
EAFNMIDQNR	ML12A_HUMAN;ML12B_HUMAN;MYL9_HUMAN	35	44	yes	no	2	0.00011593	52052573	0	76088193	19671547	25774683	49893825	20962522	33693519	22113722	23654528	44064000	48949252	18162637	46539261	121000000	23823883	25993351	34391672	62558647	45595157	33897596	34519868	46201366	30786618	29751544	29923365	0	0	0	0	20717735	18283593	0	0	12928945	0	0	0	0	0	0	0
EAFQLFDR	MYL6_HUMAN	14	21	yes	yes	2	0.0013052	0	61478353	71151270	57504216	56783979	49253101	82374710	67769106	0	67957694	53859000	55272161	53244951	64722282	49828979	65419579	49791126	52675169	116000000	49837747	49484830	55282132	62527379	75552371	0	33660520	7132561	0	0	0	0	19680551	0	0	39668854	26862871	0	0	0	0	0	0
EAFSLFDKDGDGTITTK	CALM3_HUMAN;CALM2_HUMAN;CALM1_HUMAN	15	31	yes	no	2;3	2.876e-49	40315985	208000000	49290295	167000000	111000000	17626120	144000000	99947994	118000000	117000000	82338000	85104520	114000000	104000000	131000000	180000000	129000000	116000000	73189041	64236012	54153316	96549328	50636412	131000000	364000000	165000000	0	192000000	79417136	159000000	43463376	59115047	260000000	115000000	48355896	141000000	157000000	0	91192646	0	0	175000000
EAGAGGLSIAVEGPSK	FLNB_HUMAN;FLNC_HUMAN	2220	2235	no	no	2	5.805e-30	10603779	13832720	12832643	20122400	15743278	14478008	16291772	17935576	14957491	12411366	14912000	15576986	13982718	17240710	22063025	21215901	16595990	20057656	10826387	12234818	0	15269559	0	19851224	0	0	0	0	0	0	0	0	0	0	0	0	0	0	0	0	0	0
EAGDVCYADVYR	SRSF1_HUMAN	143	154	yes	yes	2	7.7104e-19	16219765	12468625	11317233	16494980	18012582	19992371	27306076	27284229	16566858	18479003	20023000	14735515	18266563	29939850	16402107	20301490	16371328	27367973	20759363	31593439	14392781	18755876	0	21946495	9698322	12938219	17400470	9666286	13272755	13173459	16800164	16582452	0	14390330	0	14040724	0	0	11424750	0	9587224	0
EAGGGGVGGPGAK	PAIRB_HUMAN	40	52	yes	yes	2	0.024826	15086956	20514494	15469812	0	15495699	29780395	0	2888073	20297254	19719022	11944000	21379217	0	16097832	0	11631082	12019110	3207766	33321832	35881304	20153267	20320645	36380293	8490378	13242785	0	0	0	0	20953882	0	0	0	0	0	14300792	14865996	0	0	0	0	0
EAIDSYIK	CLH1_HUMAN	1123	1130	yes	yes	2	0.011692	0	15141334	20268611	11415048	10756575	13547039	10779322	9892861	7211373	0	1503500	0	10520583	0	11882295	0	0	0	0	0	0	0	0	0	15042576	10745191	0	7954940	13522238	8224118	11222605	0	0	9015377	0	16255244	6969104	9086494	11708887	9321655	8436846	0
EAIEGTYIDKK	RS11_HUMAN	49	59	yes	yes	2	0.0010077	45948277	19438656	0	19052963	23256475	21629909	18630999	26426179	29792517	24326405	22709000	20169429	0	26253668	22428414	23453718	29155970	18462762	26474008	27072954	21115327	31324594	22498169	21066268	47340902	50325942	24984628	21670102	28392187	31599330	0	0	35049464	26353710	7200023	29748248	22715464	0	29271643	0	0	0
EAILAIHK	ACTN4_HUMAN	585	592	yes	yes	2	0.0016743	12583620	17011990	0	17113134	10881193	990790	12242182	10604023	14795913	11151398	8855200	9318375	12691721	10463607	12683414	26080467	19807013	12296865	15126796	13392846	0	11605135	14329319	13366548	63410894	32468711	69435143	88470855	55400307	60918762	76937437	0	94315998	43559116	73576049	72876214	28803869	44350937	32526472	39423775	75371763	0
EAINVEQAFQTIAR	RAB7A_HUMAN	158	171	yes	yes	2	2.1853e-42	9030719	0	0	11412474	7156909	6044363	0	0	0	0	0	0	10472777	12262593	15328411	0	13233964	0	0	0	0	0	0	0	0	0	12605037	0	15030420	0	0	0	17947743	0	13807961	0	0	0	0	0	0	0
EALLGVQEDVDEYVK	RCN2_HUMAN	42	56	yes	yes	2	5.307e-142	0	0	0	1816670	2362569	2112471	10233278	0	0	8450326	5265400	9458853	1310281	3265732	0	5036512	0	0	3125346	3127183	3560869	0	0	4766874	0	0	0	0	0	0	0	0	0	0	0	0	0	0	0	0	0	0
EALLQASR	MOES_HUMAN	401	408	yes	yes	2	0.0016316	48257663	46033082	61797362	35854232	22197554	22743057	28060138	31748658	38056069	34090161	34675000	29368293	22964498	14189710	24149192	40508497	42203681	0	30562008	0	53105671	27651741	25299445	22746217	77382540	51821301	23023714	9476821	53956063	0	35191739	25465734	67989799	10610031	0	43309225	50178414	0	53634626	0	0	0
EALLSSAVDHGSDEVK	TCPB_HUMAN	139	154	yes	yes	2	1.1273e-46	0	0	0	0	0	0	0	0	0	0	0	3611054	0	0	0	0	0	0	0	0	0	0	0	0	0	0	19017343	5614451	0	3439808	10890608	13963870	3302446	0	7813131	0	0	0	0	0	0	0
EALLTFMEQVHR	AEBP1_HUMAN	895	906	yes	yes	3	0.0014335	25884685	41235231	30243088	975620	0	0	18458615	11302343	6037561	4953694	0	0	0	671432	0	6310281	1232322	5606528	12437113	0	21370835	1909692	0	0	0	0	0	0	0	0	0	0	0	0	0	0	0	0	0	0	0	0
EAMEDGEIDGNK	NUCL_HUMAN	628	639	yes	yes	2	0.010364	12199151	10586511	9721909	17908027	9056337	8641807	0	0	0	0	7211400	9184187	9004875	7966339	9592591	26171714	0	0	0	0	0	5417078	0	0	0	0	2275247	0	0	0	0	0	0	0	3412545	0	0	0	0	0	0	0
EANNFLWPFK	RL7_HUMAN	203	212	yes	yes	2	0.017051	0	9163559	13121716	7147167	12200286	11416999	8304306	14397423	7417833	11777791	16020000	12001436	9242751	14590844	15964422	7297820	9770920	7355518	9701664	5814339	9979178	12046192	13217790	9192534	7778988	7844542	9247647	8602202	7739745	5724312	8181943	12137957	7493808	8372513	8578416	8851084	2996444	5382311	6958145	5347569	0	4361195
EANQAINPK	DDX5_HUMAN	462	470	yes	yes	2	0.011283	0	0	0	0	7282190	7038815	0	0	0	0	0	7221688	9019194	0	8333271	0	0	0	0	10159188	7046147	0	1689500	0	0	0	4413466	6975641	6456725	0	0	0	0	3618564	0	0	0	0	5041885	6822198	0	0
EAPPMEKPEVVK	RS15_HUMAN	66	77	yes	yes	3	0.012832	16811057	14474363	16020332	13779563	15876844	15700699	10003111	11244551	0	12929238	12912000	14691485	16038151	16936157	13536313	20706601	0	13698112	17851301	22110646	0	0	11585250	11565575	0	0	0	0	0	0	10017835	0	12619229	9365988	0	0	0	0	0	0	0	0
EAQAVPATLPELEATK	PLEC_HUMAN	1251	1266	yes	yes	2	0.039037	0	0	0	3407956	0	2385502	0	2235024	1777292	0	1125400	2446484	2855204	3313701	2057607	4323555	2717401	2964089	1551331	1364810	0	2298216	2902402	2923836	0	0	0	0	0	0	0	6389227	0	0	7047246	0	0	0	0	0	0	0
EAQDDLVK	EZRI_HUMAN	451	458	yes	yes	2	0.054748	12612798	0	11007442	20804901	9468305	7790854	17671810	0	0	0	10707000	0	0	0	0	0	0	0	0	0	0	5915220	0	0	0	0	0	0	0	0	0	0	0	0	0	0	0	2036950	0	0	0	0
EASNCFAIR	ITM2B_HUMAN	244	252	yes	yes	2	0.0044199	0	0	0	0	0	0	0	0	0	0	0	0	0	0	0	0	0	0	0	0	0	0	0	0	11555889	35035205	52154442	0	0	0	48478172	19942327	0	21009789	29552160	26816571	0	825978	1076735	0	0	69801640
EATIPGHLNSYTIK	FINC_HUMAN	656	669	yes	yes	2;3	3.5165e-06	34435677	0	0	0	0	1285199	0	0	0	39419692	103000000	40923833	0	0	0	0	0	0	40273622	0	0	19582928	23791775	0	0	0	0	0	0	0	0	0	0	0	0	0	0	0	0	0	0	0
EATTEFSVDAR	FLNA_HUMAN	1273	1283	yes	yes	2	0.00072275	0	0	0	0	15797301	13757562	0	731791	0	0	0	11157869	0	12488271	14365440	11626552	0	0	0	16289672	0	0	0	0	31755609	41000471	55620680	0	0	30651326	34624622	35914783	0	30440619	0	34480700	41600208	0	0	0	0	0
EAYPGDVFYLHSR	ATPA_HUMAN	335	347	yes	yes	2;3	9.1758e-05	24312484	33215895	30099045	21456086	42018752	40200286	54304942	54118162	68619286	67461367	62034000	61992741	42535915	77522510	22771658	40941435	30552868	41110773	44454147	43503135	24468790	57073328	58945510	37768188	0	0	0	0	0	0	0	0	0	0	0	0	0	0	0	0	0	0
ECADLWPR	RL23_HUMAN	124	131	yes	yes	2	0.0017083	0	0	0	0	9207469	8540531	0	0	0	0	0	0	6893553	11009613	0	0	8654454	7685798	0	0	6420184	0	0	5115606	0	0	0	0	0	0	0	0	0	0	0	0	0	4071634	0	0	0	0
ECLPLIIFLR	RS4X_HUMAN	40	49	yes	yes	2	0.0010576	9450373	6939879	9992236	5966625	22578699	21146856	17936646	13620443	20624257	11817689	15215000	11871441	14520825	27184710	12126864	12216098	14487752	15502577	12333147	11477240	7581527	14949863	12236666	11819886	6680499	9573287	6249797	0	0	3130677	6078059	0	0	0	7003596	0	0	3667826	0	0	0	0
ECPEGHVVTYTPMAPGNYLIAIK	FLNC_HUMAN	2554	2576	yes	yes	3	5.8234e-124	0	7538464	0	0	0	0	8535436	0	10837256	7574572	0	12681461	7371383	0	0	9423681	0	9474853	0	11460457	8651662	0	9060165	12828602	0	0	0	0	0	0	0	0	0	0	0	0	0	0	0	0	0	0
ECPSDECGAGVFMASHFDR	RS27A_HUMAN	120	138	yes	yes	3	0.027568	0	0	0	0	0	0	0	0	0	0	0	0	0	0	0	0	0	0	0	0	0	0	0	0	20460079	16278519	0	0	8521543	1949268	9301591	17919878	0	5094557	17956757	8123780	0	0	9037722	5723251	0	0
EDAANNYAR	TBA1B_HUMAN;TBAL3_HUMAN;TBA1A_HUMAN;TBA3D_HUMAN;TBA3C_HUMAN;TBA1C_HUMAN;TBA4A_HUMAN	97	105	no	no	2	0.0013972	110000000	132000000	110000000	73273369	0	78375056	203000000	161000000	79025668	124000000	123000000	0	93478319	96993280	0	140000000	148000000	130000000	107000000	0	136000000	103000000	67165415	0	68857407	0	56907603	0	0	42698979	0	0	0	51660682	0	0	0	0	0	0	0	23809169
EDAVLEYLK	MOES_HUMAN	185	193	yes	yes	2	0.00091253	25612640	47224705	36754616	38013268	30203588	26643208	39497217	23464341	20316489	26213564	26365000	26206489	20325229	42882053	27490772	55541604	16010397	22043441	18370136	15439202	22668365	22051161	18445115	33110076	16983787	8357219	3724680	8127236	3226231	6618410	0	4188182	12538655	10343252	5766165	7448982	0	6871536	0	3913078	7806049	0
EDDVGTGAGLLEIK	TCPG_HUMAN	340	353	yes	yes	3	0.067979	0	0	0	0	0	0	0	0	0	0	0	0	0	0	0	0	0	0	0	0	0	0	0	0	0	0	0	0	0	0	0	0	0	0	0	0	0	0	0	0	0	0
EDIYSGGGGGGSR	ROA0_HUMAN	177	189	yes	yes	2	4.5787e-33	0	0	0	0	0	0	0	0	0	0	0	0	0	0	0	0	0	466387	0	734862	0	0	1201030	0	7269390	5959792	6621549	13578746	6495338	9691787	11381529	9726513	11166773	0	9479758	7116804	0	0	7832608	0	0	0
EDLQELNDR	LMNA_HUMAN	33	41	yes	yes	2	0.0041224	0	9972005	12848429	10011439	0	5925372	0	0	0	5803514	7207500	6583946	0	9702225	10308063	0	0	0	0	0	0	0	10339008	0	8260181	0	0	0	2489566	0	0	0	0	0	0	0	0	8119534	0	0	9072441	0
EDLRLPEGDLGK	IF5A1_HUMAN	110	121	yes	yes	2;3	2.585e-12	51407215	23395858	58979646	66238164	57967185	58243910	30567897	44637069	25356820	32968239	63652000	60701182	55859277	53505985	70133774	60531068	56381012	66631135	52022768	49029820	72504285	40206974	45724030	46334807	21708691	17059789	29947971	4651138	9536901	0	0	18357804	0	2100608	21752144	0	0	19561450	0	0	7303948	0
EDLRLPEGDLGKEIEQK	IF5A1_HUMAN	110	126	yes	yes	3	1.116e-50	0	0	0	0	12134000	15140877	4041596	11073583	15626885	24124523	9397900	15059803	18857327	14498770	13484859	9178414	17853987	20255927	0	0	0	17811958	8016914	0	8064126	9937672	11448215	0	11840922	7994673	18577712	22984156	7280880	5003036	15284668	7472329	0	0	7470603	8222306	0	0
EDLYLKPIQR	EF2_HUMAN	440	449	yes	yes	2	4.7635e-07	27851654	30993060	29319635	40967625	29685231	27315821	27104800	0	0	0	0	0	34752983	47418150	39935479	33256624	38426006	34145632	29754656	37302006	0	0	21791391	36661374	4884818	0	0	0	0	0	0	0	0	0	2551950	0	0	0	0	0	0	0
EDMAALEK	TBA1B_HUMAN;TBA1A_HUMAN;TBA1C_HUMAN;TBA4A_HUMAN	423	430	no	no	2	0.0011161	54801351	92573931	54906981	48941857	31247926	27002841	53317825	0	47773180	18991289	47403000	23108984	21475579	40329090	27237084	67250990	43353820	0	25484590	20202846	0	35005874	32083650	34497860	25931975	9817745	6113472	0	0	5797211	7045750	6890925	0	0	0	0	0	0	0	0	0	0
EDQSILCTGESGAGK	MYH9_HUMAN;MYH11_HUMAN;MYH14_HUMAN;MYH10_HUMAN	166	180	no	no	2	6.6856e-16	0	68316920	0	19517115	15248784	11343183	29757980	26459891	0	0	0	0	9515962	15581445	15485378	24567449	12508945	14123417	8973405	6518445	15605351	0	15878202	23077301	0	0	0	0	0	15806534	0	0	0	0	0	0	0	0	0	0	0	0
EDQTEYLEER	HS90A_HUMAN;H90B4_HUMAN;HS90B_HUMAN;H90B3_HUMAN	187	196	no	no	2	8.8999e-05	87887097	131000000	84431828	124000000	77034379	77819959	70363657	68814980	54070228	83537732	74482000	60763383	54681445	65916669	66531993	105000000	69213532	75959083	42828498	38195409	66119709	43246615	53378636	63204669	62770270	3194869	31422766	38196219	0	0	0	33297831	54138269	23175517	0	0	0	28605330	30376493	0	0	31835775
EDSQRPGAHLTVK	ROA1_HUMAN;RA1L2_HUMAN	93	105	yes	no	3	0.030538	49376741	0	42345651	63917405	0	24757057	74559629	64339314	0	0	0	0	26455039	16709513	43306042	0	69834375	58885240	43878603	45239982	57218787	35127797	21274687	31638588	0	0	54195201	0	0	0	0	0	0	0	46850155	0	0	0	0	0	0	48268289
EDSVKPGAHLTVK	ROA3_HUMAN	114	126	yes	yes	3	0.0015985	53455711	54116340	54909941	0	44753053	0	0	0	0	46883747	39977000	39419810	51235708	40383819	36864521	60113662	53282055	56471068	61703043	76881818	68262478	53791528	38302556	28998441	0	966821	0	0	0	18563263	0	0	0	0	0	0	0	0	0	0	0	0
EDTEEYNLR	ROA3_HUMAN	135	143	yes	yes	2	0.0029082	22451931	19669020	10959099	20566390	11894707	12368047	0	0	0	8850898	12784000	9976735	11206267	12340824	11284712	21884399	0	11288050	0	0	0	0	0	0	0	0	1308763	0	0	0	0	0	0	0	0	0	0	0	0	0	0	0
EEAENTLQSFR	VIME_HUMAN	197	207	yes	yes	2	1.249e-29	0	0	0	0	0	0	0	0	0	0	0	0	0	0	0	0	0	0	0	0	0	0	0	0	3742332	0	0	0	0	0	0	0	0	0	0	0	0	0	0	0	0	0
EEASDYLELDTIK	ENPL_HUMAN	253	265	yes	yes	2	1.7309e-104	8381242	0	11523432	0	0	0	0	0	0	0	0	0	0	22114841	0	0	0	0	0	0	9713050	0	19530195	0	0	0	0	0	0	0	0	0	0	0	0	0	0	0	0	0	0	0
EEFTAFLHPEEYDYMK	CALU_HUMAN	174	189	yes	yes	3	0.0084194	15898803	13774827	16983249	15582120	9266795	8063088	17253850	10875324	6867699	6547287	15705000	7983485	6048054	4995502	7516845	12992669	5666513	5484279	5992219	3926054	26691522	3671897	5119248	11349650	2673819	0	0	0	0	0	0	0	2808934	0	0	0	0	0	0	0	0	0
EEGPYEVEVTYDGVPVPGSPFPLEAVAPTKPSK	FLNA_HUMAN	1037	1069	yes	yes	3	0.00076357	0	0	0	14030085	10422162	10023055	27069168	24437172	18021699	0	9025400	0	10230744	8670738	22383799	0	0	22705540	0	0	0	20376830	18682553	0	13453103	13794132	25945123	30682733	0	0	31135927	32565509	0	24963309	30339070	0	0	0	23915071	0	0	0
EEIFGPVQPILK	AL1A3_HUMAN	410	421	yes	yes	2	1.5081e-14	0	0	0	0	0	0	0	0	0	0	0	0	0	0	0	0	0	0	0	0	0	0	0	0	0	0	0	0	0	0	4221376	3951360	0	0	0	0	0	0	0	0	0	0
EEILAQAK	MYH9_HUMAN	1662	1669	yes	yes	2	0.0022821	17580852	18810280	16181147	13640575	15932193	15865752	19949403	27012125	22919047	21745026	22199000	17698833	15434223	16976721	11604834	28269748	22565032	17930617	18118429	19351206	16989717	15967385	21806154	18448512	8096278	6662063	4190250	6779308	5463180	4373750	8098128	8515490	7966466	6030136	0	6372654	6120133	13853330	6893485	3482141	10639923	35780922
EEIVDKYDLFVGSQATDFGEALVR	CALU_HUMAN	288	311	yes	yes	3	1.3845e-142	0	0	0	29344523	20716060	15472755	47571356	0	23921214	37046578	37478000	31348963	19232386	17081029	19135357	48884455	31708795	28173896	29782513	24407967	72697946	38028659	36968352	45055252	0	0	0	3081654	4978255	2039704	0	0	10364119	0	0	6268824	0	6640773	5059227	5121599	3703726	0
EELFQGDAFHQSDTHIFIIMGASGDLAK	G6PD_HUMAN	18	45	yes	yes	4	3.6329e-33	5391484	0	5199949	8272800	6293864	4495109	5113076	3220297	2901733	3506925	3163900	0	4450359	4698353	4679710	3241728	2700406	2793351	0	0	7583401	2118590	3226880	4484359	0	0	0	0	0	0	0	0	0	0	0	0	0	0	0	0	0	0
EELSNVLAAMR	RL36_HUMAN	88	98	yes	yes	2	5.8538e-08	2623912	6720490	0	6477965	10507340	9844420	4535058	5606784	0	0	0	0	0	13852320	0	0	0	0	0	0	0	0	0	1467223	0	0	0	0	7120300	3642663	4858811	7741984	0	0	0	6272863	0	0	0	0	0	0
EESGKPGAHVTVK	ROA2_HUMAN	100	112	yes	yes	3	2.0748e-13	167000000	125000000	117000000	0	0	80997007	0	148000000	0	0	140000000	88815656	45803822	0	0	3201994	80104601	86093467	0	128000000	0	117000000	0	0	284000000	0	0	0	0	104000000	112000000	0	0	0	0	0	138000000	0	0	0	0	0
EFDDDTYDNDIALLQLK	TPA_HUMAN	397	413	yes	yes	2	6.8987e-36	0	0	0	0	0	0	0	0	0	0	0	0	0	0	0	0	0	0	0	0	0	0	0	0	0	0	0	0	0	0	0	0	0	0	0	0	0	0	0	0	0	0
EFEPLLNWMK	ENPL_HUMAN	614	623	yes	yes	2	0.0001145	23943463	31657619	25895163	25874109	30336492	24495158	37603878	30570344	21335327	18158226	32263000	31870339	20753868	23357197	29171820	21327857	25896542	24588080	22541210	14724949	20715510	29910964	22286566	22827788	10696245	9175064	7696411	9942669	10931876	7081179	13751229	11191973	9194382	7708715	15005345	8763114	10104649	8850445	12099374	7558442	6387141	9116707
EFFNGKEPSR	BIP_HUMAN	377	386	yes	yes	2	0.00053072	0	3550024	0	0	6989868	0	3486017	0	3867994	5093017	0	0	0	0	5143447	0	0	3741093	0	4132134	0	4800666	0	0	0	0	0	0	0	0	0	0	0	0	0	0	0	0	0	0	2510678	0
EFHLNESGDPSSK	SET_HUMAN;SETLP_HUMAN	155	167	yes	no	3	1.9228e-07	26687092	19693142	23746359	16011524	13733815	14408326	12581173	15352596	18930254	15661430	14259000	16446412	15754085	12408431	13231172	18503729	25415651	15612499	22154695	20234071	28426352	15339791	16576983	12534304	13546175	0	8700352	9185518	9032544	13086175	14885464	18472790	13221160	10112599	13351433	0	11568471	0	3007788	0	0	0
EFLVAGGEDFK	STRAP_HUMAN	236	246	yes	yes	2	6.9681e-08	0	0	0	0	0	2170963	0	0	0	0	0	0	2349198	0	2138891	0	0	0	0	0	0	831547	0	0	0	0	0	0	0	0	0	0	0	0	0	0	0	0	0	0	0	0
EFNEDGALAVLQQFK	HNRPQ_HUMAN	67	81	yes	yes	2	0.0052347	0	0	0	0	0	0	0	0	7072877	0	0	0	0	6881411	8613662	0	7402770	8899561	5276396	0	0	9697072	0	0	5246831	3159787	3370189	3421389	0	2374779	0	0	12529176	3299447	8948043	0	0	8570055	5155126	0	0	0
EFPGFLENQKDPLAVDK	S10AA_HUMAN	38	54	yes	yes	3	4.941e-06	54589379	38829068	43278970	26427488	38097930	41664799	30781693	36911407	33203604	40636570	45176000	48255947	39307268	51168720	29754749	36463860	25007893	31772039	36106527	34806411	56215497	28637236	25863514	35224540	44965759	41444600	52022931	0	38109494	14674264	28426609	15739221	30686647	25145793	31881853	34215707	11262047	29245079	20662539	17488974	0	20415197
EFSGNPIK	FUS_HUMAN	358	365	yes	yes	2	0.014627	16105626	0	15291239	11611090	7313013	7927857	8498552	0	8151987	10788329	10749000	12882743	8135588	0	0	17369290	12463171	9815405	12014782	9829382	14464624	6725978	8000306	0	31947796	0	0	0	0	0	0	0	0	0	0	0	0	0	0	0	0	0
EFSITDVVPYPISLR	HSP74_HUMAN	391	405	yes	yes	2	0.00016054	5116006	0	7456489	8008122	7210932	7444508	0	0	7866019	3462958	7068800	6131272	7611107	11123579	9938115	0	0	0	0	0	0	0	8446271	9615320	10997096	8649449	4282660	0	3349719	0	5285836	0	0	5592081	0	5848282	0	3115030	0	0	0	8922117
EFSPFGTITSAK	PABP1_HUMAN	313	324	yes	yes	2	2.2569e-06	0	0	4669851	0	7364053	8735110	7272118	10196269	9386903	0	0	0	0	0	12447638	11471885	9398414	0	4448847	0	0	8007009	6533850	10317476	17996699	21208727	12191719	0	0	0	0	2286020	0	0	7940379	0	6361265	0	0	0	0	0
EFTAQNLGK	EIF3H_HUMAN	332	340	yes	yes	2	0.0098027	6339354	5035332	6526228	4876169	8585374	8134837	5342376	7838356	6820252	9296954	8030100	8188960	0	0	7663717	10024229	0	0	0	0	0	0	0	0	6265423	7249135	0	10022955	13424451	8734084	11047354	0	8333905	19466545	1582429	11223319	9091195	7136498	11034377	9261048	0	8626576
EFTEAVEAK	PHB_HUMAN	178	186	yes	yes	2	0.0026211	0	0	0	0	11376019	13115066	7444214	15535604	0	13727191	0	0	10756150	16220169	8839344	9225655	22591339	0	0	0	0	0	0	0	0	0	0	7535393	0	0	6063255	0	4735706	0	0	0	0	0	0	0	0	0
EFTESQLQEGK	TAGL_HUMAN	162	172	yes	yes	2	8.515e-08	0	0	0	0	12138309	0	0	0	0	0	0	0	13657082	0	0	0	0	0	0	0	0	0	0	0	172000000	173000000	183000000	175000000	176000000	183000000	0	174000000	260000000	167000000	169000000	200000000	0	0	132000000	127000000	185000000	156000000
EFTNVYIK	PABP1_HUMAN;PABP4_HUMAN	189	196	yes	no	2	0.0035357	0	12116445	0	6143792	10685649	9454375	0	0	0	10774764	7850400	9669920	0	12351126	7413612	0	9564673	0	0	0	11827082	0	0	0	0	0	8684148	0	11479234	0	0	0	0	0	10929634	0	0	8229575	0	0	0	0
EGALCEENMR	EF2_HUMAN	689	698	yes	yes	2	0.00037485	70600604	68708901	74184064	53664882	55153341	60322574	48656704	73015333	71299426	42704067	107000000	64993100	0	51580800	0	111000000	96714796	66620862	68453367	70324734	64576666	64529157	54795882	61445281	58527647	56673133	39318087	49465856	56177591	43857920	45892945	43294276	48915212	34481213	32768878	43629385	0	0	49634425	43663566	26527406	46466600
EGAMSAQLGYPVVGWHIANK	DAG1_HUMAN	283	302	yes	yes	3	4.016e-09	0	0	31219818	0	0	0	0	0	0	0	0	0	0	0	0	0	0	0	0	9946083	25041653	0	0	0	0	0	0	0	0	0	0	0	0	0	0	0	0	0	0	0	0	0
EGDLIAAQAR	LMNA_HUMAN	124	133	yes	yes	2	0.0064127	0	0	20346552	19088139	17762352	19719252	2321219	1761692	1607315	24178783	24177000	27357570	18715756	20315533	18869945	0	30232450	25584055	0	25280294	0	0	0	0	39724730	45133237	42160826	29294899	39360671	0	0	55864450	0	0	45277337	0	35446677	0	44825684	0	39259875	0
EGDVLTLLESER	RS28_HUMAN	52	63	yes	yes	2	3.1672e-18	72542685	42994925	62801716	26412902	31173354	31153376	43855943	44153864	26842439	56856567	54001000	70798127	23339557	34106041	0	39298341	53724012	26951914	58996943	72896828	68331196	51542980	57344957	61786496	0	82280855	65001364	40515986	34811051	53641840	57670694	0	57971434	49440301	52633841	65607113	30842800	0	30297247	24450045	30131226	30456850
EGEEAGPGDPLLEAVPK	CDC37_HUMAN	353	369	yes	yes	2	5.5245e-53	0	0	0	8079761	6778416	6961455	8686152	0	0	0	0	0	0	0	0	12699513	1904043	0	0	0	0	0	0	0	18396786	26449950	0	12837463	16121126	14078629	14600272	8698978	20209725	12332981	14311543	22730349	16996103	17902200	14292996	8675184	13582957	9550337
EGFGHLSPTGTTEFWLGNEK	FIBG_HUMAN	239	258	yes	yes	3	3.1057e-102	17178362	15922885	17532783	13613978	12547625	9802197	7211158	1431475	1281915	0	0	1365922	0	663738	1828116	0	2061306	0	1851738	0	0	1061346	0	1888996	0	0	58984763	0	56739242	0	0	24638813	0	0	0	0	0	0	0	0	0	0
EGGQLPPGHSVQDGVLR	PGBM_HUMAN	3436	3452	yes	yes	3	3.134e-11	29641835	40864959	35600300	2525166	1706966	1287029	11779923	7763789	4146844	30145878	25007000	14130971	1403445	0	1277688	8298948	8512922	7581012	15094960	13781197	24608102	0	8013223	13104239	0	0	0	0	0	0	0	0	0	0	0	0	0	0	0	0	0	0
EGHLSPDIVAEQK	NQO1_HUMAN	78	90	yes	yes	3	0.00014051	0	0	0	0	0	0	0	0	0	0	0	0	0	0	0	0	0	0	0	0	0	0	0	0	0	0	0	0	0	0	0	0	0	0	0	0	0	0	0	0	0	0
EGICALGGTSELSSEGTQHSYSEEEK	PLST_HUMAN	101	126	yes	yes	3	2.2625e-45	0	0	0	0	3270191	0	0	0	0	0	0	0	0	0	0	0	0	0	0	0	0	0	0	0	0	0	0	0	0	0	0	0	0	0	0	0	0	0	0	0	0	0
EGILNDDIYCPPETAVLLASYAVQSK	MOES_HUMAN	108	133	yes	yes	3	1.7931e-05	8896841	5188265	9878777	5589985	6478471	7361244	12750668	9004309	10623102	9507614	8332300	11066313	6734661	6426191	8434225	9269661	11837592	9321270	8192914	9188115	7515307	10030253	8958669	9822181	11340495	13231818	8242297	5419775	0	5643494	5530970	0	0	6154819	6543964	7141235	5087309	4557757	0	0	0	0
EGIPALDNFLDKL	EF2_HUMAN	846	858	yes	yes	2	4.1606e-19	24605984	23872266	24574112	24769067	21418030	22988422	26237100	23604807	23165902	20382121	19383000	27862173	20679734	0	28906735	30561278	36515597	23222276	22415854	21510751	25874397	20899356	22766978	29399368	21488704	26606702	17881892	12791281	0	12914839	12078179	0	13549379	14469067	13646775	16343903	12916404	11830513	0	11226016	10062250	0
EGIPPDQQR	RS27A_HUMAN;RL40_HUMAN;UBB_HUMAN;UBC_HUMAN	34	42	yes	no	2	0.049465	9997039	18242208	13497609	11049132	14465613	0	0	44300752	20126058	16239946	17891000	14322468	13473017	6270052	0	14965157	16746991	11738524	9756383	15063341	21225901	10543789	12659872	6720328	23700669	0	0	0	0	0	0	0	0	21613748	0	37405482	21668445	0	0	0	0	21351601
EGLELPEDEEEK	HS90A_HUMAN;HS905_HUMAN;H90B4_HUMAN;HS90B_HUMAN;H90B3_HUMAN	539	550	no	no	2	2.052e-06	29291694	59206067	26925169	0	32410915	34348140	0	30281385	19291240	0	0	0	22158953	26143887	36975245	0	27100347	26432610	0	15600007	45004383	0	0	40213204	0	0	0	0	0	5907044	0	14400980	0	0	0	0	8719645	25219943	0	0	0	0
EGLELPEDEEEKK	HS90A_HUMAN;HS905_HUMAN;H90B4_HUMAN;HS90B_HUMAN;H90B3_HUMAN	539	551	no	no	2;3	1.3812e-06	50501826	49513876	62909254	43832755	43089273	40796721	16728992	23035717	23616011	36693883	24663000	0	42408893	38751597	42882687	47485334	29033906	19962117	32276700	44221292	38472375	22328718	46102331	33735992	51415513	36850288	0	0	0	0	0	0	0	0	0	0	0	0	0	0	0	0
EGLELPEDEEEKKK	HS90A_HUMAN;HS905_HUMAN;HS90B_HUMAN;H90B3_HUMAN	539	552	no	no	3	0.030856	38396217	21554149	36684568	20753853	26895249	30320730	28708264	32869983	37403346	34169957	24887000	26473467	25540486	31714691	29440814	728164	37396353	0	0	0	0	32641584	0	0	34683140	39324723	0	28360598	29422716	0	35226572	0	47783629	0	0	0	32547754	26388322	35445941	20072450	19295775	0
EGLLLWCQR	ACTN4_HUMAN;ACTN2_HUMAN;ACTN3_HUMAN;ACTN1_HUMAN	167	175	no	no	2	0.0016644	15952868	23354851	755732	22560270	22425910	20585558	33771936	0	15876946	12776030	1359300	6101429	20080425	20204787	19702328	24901375	17556719	22310541	0	1381125	17615680	11887748	10824341	14327813	84853666	71892958	47363706	31794658	0	26615236	41083879	37584119	26097513	40064123	54049477	53176053	0	0	28611259	37387497	0	0
EGMNIVEAMER	PPIA_HUMAN	134	144	yes	yes	2	1.0886e-15	86153556	203000000	121000000	215000000	134000000	136000000	173000000	119000000	93433025	58086213	104000000	139000000	128000000	132000000	167000000	177000000	110000000	135000000	123000000	109000000	137000000	125000000	98567508	198000000	75509017	42803113	15994953	30599842	21515729	32849596	28068487	38173728	38922916	26812237	53989408	21924532	47267802	17759794	35354062	18188693	65422272	29038415
EGNASGVSLLEALDTILPPTRPTDKPLR	EF1A2_HUMAN	220	247	yes	yes	3	0.057577	0	0	0	0	0	0	0	0	0	0	0	0	0	0	0	0	0	0	0	0	0	0	0	0	0	0	0	0	0	0	0	0	0	0	0	0	0	0	0	0	0	0
EGNDLYHEMIESGVINLK	ATPB_HUMAN	242	259	yes	yes	3	1.4958e-76	43416621	22539530	37128536	8935996	4865068	10139684	24780018	28098935	24653444	23470999	39133000	31457991	6251057	32631568	14072021	0	18046554	22781047	23228181	20326182	23254347	27462396	28928678	25102197	16483376	14574158	20290176	4739713	13200041	0	14435906	11889228	12671365	14404225	14470727	0	11011564	10777030	16244286	8296961	7500847	11735874
EGPNHQLISYQGR	SEM3C_HUMAN	357	369	yes	yes	3	0.000202	26853580	31726366	35939689	4490519	4752381	4508396	9322145	14053882	23719242	23349710	29896000	24747195	4677611	4431789	2833879	25819669	0	0	31176850	26998016	52637136	0	21469066	12460197	0	0	0	0	0	0	0	0	0	0	3384913	0	0	0	0	0	0	0
EGSCPQVNINFPQLGLCR	WFDC2_HUMAN	77	94	yes	yes	2;3	7.9383e-18	0	0	0	0	0	0	0	0	0	0	0	0	0	0	0	0	0	0	0	0	0	0	0	0	0	0	0	0	0	0	0	0	0	0	0	0	0	0	0	0	0	0
EGTDSSQGIPQLVSNISACQVIAEAVR	TCPH_HUMAN	11	37	yes	yes	3	2.7362e-05	0	0	0	3635699	5597860	5581388	0	5338854	5683244	0	4741300	0	5647129	5856684	6090787	5985998	6314189	5729291	4413081	6804146	0	6416395	4899526	4396603	0	0	5743952	2718236	0	2796168	2661749	2950329	0	4654927	0	4469429	0	0	0	0	0	0
EGYGLSWNSNLSGHLLSASDDHTVCLWDINAGPK	RBBP7_HUMAN	178	211	yes	yes	4	6.9035e-16	0	0	0	0	1337256	1687999	0	4380149	3244893	3279828	0	2486321	2649892	0	4859473	0	4930550	5256216	0	2184134	0	0	0	3922315	0	0	0	0	0	0	0	0	0	0	0	0	0	0	0	0	0	0
EHAALEPR	ACON_HUMAN	672	679	yes	yes	2	2.4907e-22	5541410	7750255	6022473	4463494	3648055	3515421	11635466	6489155	7538376	0	5040500	0	4107171	3323681	3831370	7444074	6304193	7216832	8314291	8245144	5929221	7347390	4271361	2603094	0	0	0	0	0	1659613	0	0	0	0	0	0	0	0	0	0	0	0
EHALLAYTLGVK	EF1A1_HUMAN;EF1A3_HUMAN;EF1A2_HUMAN	135	146	no	no	2	1.1031e-61	26980592	26715036	24488279	51206850	90881543	95574224	62686291	49318219	76114702	41455271	25033000	41228552	92037206	94620602	70954433	79980272	61689750	85651725	65180181	73685240	46064522	43764646	51257072	46901543	108000000	90302552	25753729	107000000	41397908	77167375	26065617	19457918	29885652	42716168	33721980	31619951	105000000	26187659	89293039	25900324	61342056	57247104
EHAVEGDCDFQLLK	FETUA_HUMAN	107	120	yes	yes	2;3	4.0666e-53	87509494	146000000	89549297	132000000	110000000	110000000	70783544	43875339	39265979	0	0	0	0	0	0	0	0	0	0	0	0	0	0	0	45699455	43145230	155000000	51978641	116000000	69218041	135000000	81502255	89511212	0	0	0	0	0	0	0	0	0
EHFPEILK	MAGB2_HUMAN	147	154	yes	yes	2	0.0020571	0	0	0	0	581000000	0	0	0	0	0	0	1690000000	0	0	1440000000	0	0	0	0	0	0	0	0	1020000000	0	1510000000	0	1300000000	3320000000	0	2340000000	3320000000	0	3120000000	0	0	0	940000000	2460000000	1990000000	502000000	0
EHINLGCDMDFDIAGPSIR	VDAC1_HUMAN	121	139	yes	yes	3	1.6883e-56	0	0	0	0	0	0	0	0	0	0	0	0	0	0	0	0	0	0	0	0	0	0	0	0	0	0	0	0	28041156	17525550	23587065	26306518	0	0	23825541	0	0	17978798	0	16619341	0	0
EHPWEVMPDLYFYRDPEEIEKEEQAAAEK	RSSA_HUMAN	192	220	yes	yes	4;5	1.0102e-117	37537171	33694716	35971260	34493950	35658602	36181734	6644504	23237989	23039589	21996381	24570000	35026552	29362668	17904867	18127119	21103299	28486196	25021090	34276926	54408191	36663204	29322701	30849096	43728247	14265366	31832996	18840039	0	0	0	15126026	6249123	0	17394375	0	0	0	0	0	0	0	0
EHVIEALR	RL10_HUMAN	146	153	yes	yes	2	0.023918	0	0	0	0	0	0	0	0	4885678	0	0	3833652	0	4367080	0	0	0	0	0	0	0	0	3775263	2283259	4919025	4044935	0	9925144	12739939	3335633	0	3433841	0	4439465	9157786	5764351	0	4898669	0	6903810	1056983	0
EIADGLCLEVEGK	TCTP_HUMAN	22	34	yes	yes	2	7.9199e-17	8182829	12631448	10181662	18178282	13648306	0	23343161	14685581	0	15303947	13629000	17719800	0	0	0	30905558	23071703	21171257	0	0	16967852	0	1897904	28494616	0	0	4849798	0	0	0	3757777	9832528	7468806	0	7018313	0	0	0	0	0	0	0
EIAEAYLGK	HSP7C_HUMAN	129	137	yes	yes	2	0.0041224	90684792	86281726	98659517	119000000	0	68926586	84411543	69359991	52690404	64283119	63203000	45396066	74217296	67111057	86260374	127000000	65677881	75851216	94698551	86717446	125000000	71164676	53497970	122000000	132000000	84944387	56886468	69011578	144000000	108000000	75698705	84999950	35316067	69298678	72099342	123000000	49455353	6622973	73391004	66110782	0	6799205
EIAVGDSEGQIVIYDVGEQIAVPR	DC1I2_HUMAN	584	607	yes	yes	3	0.00086848	0	2214152	0	1376927	0	0	0	3783528	2404432	0	2408900	0	2182154	1797054	0	0	0	2945084	2225070	0	2851256	4026934	3460504	3814672	0	0	0	0	0	0	0	0	0	0	0	19205638	0	0	0	0	0	0
EIEDPEDR	CALX_HUMAN	275	282	yes	yes	2	0.012045	0	0	0	0	8318241	8890715	0	19912543	7757660	7643355	0	5790490	8768385	9373849	0	8417375	9899824	9990047	0	5707396	13921747	0	10012377	7270536	0	0	6587497	0	0	0	0	0	16412107	0	10567215	0	0	0	0	0	0	0
EIFGLYGQTTGK	SAR1A_HUMAN	149	160	yes	yes	2	0.03829	0	0	0	5058055	8261898	9643049	4521576	4567813	5356113	6065163	5578900	4882834	8271616	10537975	7500888	3405261	4795806	3354774	3990104	5194928	0	2921539	6107569	4914610	0	0	0	0	0	0	0	0	0	0	0	0	0	0	0	0	0	0
EIIDLVLDR	TBA1B_HUMAN;TBA1A_HUMAN;TBA1C_HUMAN	113	121	no	no	2	0.00075956	136000000	70784593	107000000	46839875	48256273	57237058	61856150	104000000	72023962	104000000	108000000	84790017	63792324	99668579	70465946	80226186	82519577	68285099	106000000	115000000	96437071	68158747	79043465	98488389	44348101	86693535	110000000	30790491	41643630	27465450	75625774	66715542	0	71429207	84048154	47382641	14825919	14646274	36466952	21663208	0	0
EILGTAQSVGCNVDGR	RL12_HUMAN	131	146	yes	yes	2	1.388e-51	31339332	30550422	32825995	33188576	52054466	49182237	61483453	52954296	51570260	43253857	39345000	46801546	56083296	72442339	60595242	70091943	53213657	75224558	39567250	45571739	42946575	54119090	52280639	60469621	21876704	26635315	22498846	0	0	0	0	26595207	21910062	0	28176570	0	0	0	0	0	0	0
EILQEEEDLAEIVQLVGK	VATA_HUMAN	481	498	yes	yes	3	0.00037958	1351218	1495801	1296386	1047902	926381	845431	0	0	0	1609153	1267900	0	973883	795378	1007587	0	0	0	0	940278	0	959875	0	0	1515015	1707472	1193457	0	0	622717	0	554322	470703	807646	970192	864185	0	0	714512	496680	0	0
EILSEVER	TCPG_HUMAN	382	389	yes	yes	2	0.0069974	9776485	0	11099196	13784711	11538088	11509417	9672788	8631872	6119312	11101924	10726000	8532817	12517125	11488012	13929383	10925050	10271278	8485556	11035811	10117035	12896592	0	5516373	0	2215108	21482421	18917536	15482873	18693686	15893011	9589831	3900228	14620532	13042539	17354060	14966724	12581424	0	15140584	0	0	0
EILVGDVGQTVDDPYATFVK	COF1_HUMAN	54	73	yes	yes	2	3.0649e-76	0	0	0	0	0	0	0	0	0	0	0	0	0	0	0	0	0	0	0	0	0	0	0	0	92833665	57593737	57494703	64038112	59301772	43350378	63259138	49298829	104000000	60360649	41054456	80004445	48693885	33015610	53913710	31544907	79088685	77871708
EIRPALELLEPIEQK	GDIB_HUMAN	365	379	yes	yes	3	2.5868e-37	0	0	0	11983441	9977714	7572358	12129507	2610913	1980098	0	0	0	5321955	9168131	0	7783176	0	3730768	0	0	0	0	0	0	0	0	0	0	0	0	0	0	0	0	0	0	0	0	0	0	0	0
EISLWFKPEELVDYK	NDKB_HUMAN	129	143	yes	yes	3	0.0069253	0	0	0	0	0	0	0	0	0	0	0	0	0	0	0	0	0	0	0	0	0	0	0	0	0	0	0	0	0	0	0	0	0	0	0	0	0	0	0	0	0	0
EITALAPSTMK	ACTG_HUMAN;ACTB_HUMAN;ACTS_HUMAN;ACTC_HUMAN;ACTH_HUMAN;ACTA_HUMAN	316	326	no	no	2	2.3096e-05	493000000	350000000	583000000	373000000	503000000	411000000	365000000	292000000	284000000	526000000	484000000	547000000	351000000	438000000	366000000	255000000	336000000	349000000	458000000	320000000	511000000	457000000	427000000	310000000	423000000	361000000	298000000	3136481	561000000	99188873	600000000	277000000	0	438000000	343000000	430000000	0	3633627	460000000	316000000	353000000	0
EIVHLQAGQCGNQIGAK	TBB4B_HUMAN;TBB4A_HUMAN	3	19	yes	no	2	1.1206e-106	14628683	16078471	11520472	11377727	21284463	20010383	27596915	33591580	27616345	28018535	23299000	0	32025493	28535237	36962219	26545115	41752780	22954662	43624409	26158475	0	45119843	28497476	26055998	2899367	10808514	22582215	26488443	0	0	19431109	63358929	32897678	32610053	34349706	27889352	0	0	0	0	0	0
EKIETELR	1433Z_HUMAN	84	91	yes	yes	2	0.0074223	47825136	57986704	45098252	35779591	21679528	23682589	36376963	53887797	35832450	34990253	75201000	32079309	25637484	22014719	220760	55308633	37366889	30271657	0	35583113	44159770	52559940	36209903	18240052	0	0	23550930	0	0	0	25589935	0	31680782	29090976	0	31171727	0	0	0	0	0	0
EKLCYVALDFEQEMATAASSSSLEK	ACTG_HUMAN;ACTB_HUMAN;POTEE_HUMAN	214	238	yes	no	3	1.6678e-195	59172106	64522540	81695013	84220833	79685823	68061461	116000000	87940108	91618481	81846071	76649000	139000000	94120353	58009888	97440224	140000000	170000000	126000000	132000000	120000000	106000000	129000000	119000000	135000000	38952355	55643052	41020677	45766545	137000000	44376777	148000000	159000000	163000000	40702356	165000000	81099884	45521101	101000000	49492012	35788712	31584407	44838758
EKLQEEMLQR	VIME_HUMAN	187	196	yes	yes	2	0.00045193	41349244	34290527	30749212	15664912	14107337	12265590	21347739	21712923	22846593	800028	15927000	15077974	20686893	18511719	21501264	39906008	27393406	23637308	19188432	20225094	30982681	21248831	22749755	14299023	0	0	0	0	0	0	1236337	0	0	0	0	0	0	0	7030271	7218884	0	6540014
EKPYFPIPEEYTFIQNVPLEDR	HNRPU_HUMAN	463	484	yes	yes	3	8.4633e-17	0	0	0	0	0	0	0	0	0	0	0	0	0	0	0	0	0	0	0	0	0	0	0	0	26502493	32774749	30054823	0	42034779	0	74121444	89077469	45087972	26591773	105000000	77019572	21725221	57733895	37290421	52810760	0	36035766
EKQPVAGSEGAQYR	TES_HUMAN	133	146	yes	yes	2	5.0692e-09	0	0	0	0	1012785	1203499	0	1375449	0	1029440	0	1091186	1390142	712190	1646007	0	1126726	0	1418812	1296390	1630753	0	0	918880	0	0	1943066	0	0	0	1896631	3128028	2481545	0	1774151	0	0	0	0	0	0	0
EKVESELR	1433T_HUMAN	84	91	yes	yes	2	0.010433	5292707	0	0	0	0	217799	0	0	14290662	0	3941000	8657220	0	6987328	10989340	0	0	0	0	15720220	0	22232640	0	0	0	0	0	0	0	0	0	0	0	0	0	18520004	15062709	13422874	0	20580851	13690575	24921396
EKYLTWASR	IGHA1_HUMAN;IGA2_HUMAN	274	282	no	no	2	0.015507	22289733	0	0	16138930	11289184	25840088	0	0	0	0	0	0	0	0	0	0	0	0	0	0	0	0	0	0	160000000	306000000	215000000	115000000	346000000	212000000	129000000	233000000	270000000	0	0	0	0	0	0	0	0	0
ELAEDGYSGVEVR	RS3_HUMAN	28	40	yes	yes	2	1.9481e-21	36693571	40000188	47574606	31036404	34468767	35676831	43229003	29872025	40616308	45796137	38771000	46459786	53762274	43583876	44927821	29598978	31750360	44156225	37654575	37969424	37919503	41034026	40359531	72609396	17385084	0	0	0	48711902	40798122	32902589	45081044	3144617	17628733	44986001	71390673	0	0	47080176	24399205	0	0
ELAEEAAR	PLEC_HUMAN	1935	1942	yes	yes	2	0.014321	0	4811480	0	6058426	0	0	10306469	5956506	0	3230275	2840400	3386359	1170950	2833177	3785452	6604731	3526970	3589257	3785654	0	0	4102953	2360355	2956998	0	0	0	0	0	0	0	0	0	0	0	0	0	0	0	0	0	0
ELAILLGMLDPAEKDEK	PRDX6_HUMAN	109	125	yes	yes	3	0.018274	0	0	0	0	0	0	0	0	0	0	0	0	0	0	0	0	0	0	0	0	0	0	0	0	8259214	9826204	11478510	4827578	7117040	4499989	18437293	20192687	6931926	0	22638168	5799519	0	9878144	5242871	5875235	2866262	1934939
ELAPGLHLR	TINAL_HUMAN	30	38	yes	yes	2	0.0087842	12010350	22690292	20927657	0	1963195	922289	8040336	0	0	12539836	13321000	7636134	0	0	0	0	0	0	10251838	8477374	12973432	0	0	0	0	0	0	0	0	0	0	0	0	0	2752081	0	0	3577311	0	0	0	0
ELAPYDENWFYTR	RS19_HUMAN	44	56	yes	yes	2	0.00029627	14803754	11150241	12456751	6743930	6415168	5597037	4045255	7672445	0	9267430	12307000	9599331	8580624	14963003	0	0	0	0	8003388	0	0	0	0	0	0	0	0	0	0	0	0	0	0	0	0	0	0	0	0	0	0	0
ELAQEQAR	PLEC_HUMAN	2474	2481	yes	yes	2	0.012045	7359482	6543797	8572920	5622587	0	0	11175133	6596552	7995538	6490393	6142800	0	5625189	5251120	0	8773950	0	6401664	9104731	12622778	8940904	9209381	0	4689461	0	0	9801987	0	0	0	0	0	0	0	0	0	0	0	0	0	0	0
ELAQQIQK	IF4A1_HUMAN;IF4A2_HUMAN	111	118	yes	no	2	0.0016835	63504242	44114183	53702348	26644549	27187903	0	29945773	75653696	33333123	32234122	30300000	33726606	32429651	0	30853520	55433531	43051816	44467499	40886474	44545243	27577366	0	41067539	20540051	0	0	18400888	0	0	0	0	22389654	0	0	35514052	0	0	0	0	0	0	0
ELAQQVQQVAAEYCR	DDX5_HUMAN	178	192	yes	yes	2	3.8838e-31	0	0	0	5052478	0	9697968	0	0	0	8360955	9131000	11250123	10282246	14473981	0	0	11212540	0	9575811	9972623	6341470	0	0	10766386	7956066	8263168	0	6760124	0	0	0	0	0	0	5030615	0	0	0	0	0	0	0
ELASQPDVDGFLVGGASLKPEFVDIINAK	TPIS_HUMAN	257	285	yes	yes	3	1.473e-117	34470863	40043607	47206606	105000000	91676976	85210433	101000000	107000000	105000000	95347441	90224000	92449913	108000000	109000000	132000000	153000000	150000000	129000000	112000000	132000000	133000000	146000000	125000000	141000000	59407599	49825830	23356012	46491250	37166723	29252353	23675234	23099958	48731552	44898570	55959685	52152527	40960641	32718930	43673746	25373193	0	46674031
ELDDATEANEGLSR	MYH10_HUMAN	1906	1919	yes	yes	2	3.0212e-27	0	0	0	0	1376298	0	1105572	0	0	0	1823700	0	1114945	1420355	1222293	0	1660809	1209551	0	0	0	1536451	1331436	0	1893225	2304994	2503982	4960322	3490758	2744767	0	4269570	0	3215338	3599761	3116976	3542831	2391455	4942080	2413698	0	0
ELDDISQEIAQLQR	EP15R_HUMAN	385	398	yes	yes	2	0.011387	0	0	0	0	0	0	0	0	0	0	0	0	0	0	0	0	0	0	0	0	0	0	0	0	0	0	0	0	0	0	0	0	0	0	0	0	0	0	0	0	0	0
ELDQWIEQLNECK	PP2AA_HUMAN	9	21	yes	yes	2	0.0059754	0	2927920	0	0	0	0	0	0	0	0	0	0	0	0	0	0	0	0	0	0	0	0	0	0	11131023	0	0	7172093	0	7926301	0	0	0	0	0	0	0	0	0	0	0	0
ELEDATETADAMNR	MYH9_HUMAN	1899	1912	yes	yes	2	1.6479e-52	54458934	57610402	55232557	39663967	52717327	45715830	83079656	86912695	65362082	45062817	70467000	57588301	50616768	70742510	55306551	78543617	77921126	48715927	70333708	65305441	66119709	81384836	57815527	77716951	34571937	53240773	61454106	54795754	51136527	49564533	46438292	45288182	48758805	41490651	46588853	43580130	43495529	0	48699551	0	40462862	0
ELEEIVQPIISK	BIP_HUMAN	622	633	yes	yes	2	2.5675e-24	28743312	34118056	30190799	147000000	121000000	129000000	52318188	61501889	36794223	53482821	61358000	44465836	105000000	138000000	76041216	36235419	33744951	35608517	32037927	27653334	30268009	39919304	44520232	48312785	0	13929735	20379415	31240471	25436000	19137076	2968276	17374306	18293735	14243972	18593493	0	32277233	0	0	7412344	20951167	0
ELESQISELQEDLESER	MYH9_HUMAN	1108	1124	yes	yes	2	0.01064	0	0	0	0	0	0	0	0	0	0	0	0	0	0	0	0	0	0	0	0	0	0	0	0	0	0	0	8398526	15480493	0	12736732	9660457	0	8479781	21712098	23991286	0	0	9694430	13626468	16532846	0
ELEVLLMCNK	RL32_HUMAN	84	93	yes	yes	2	8.9076e-05	0	0	0	9805530	17702363	15218827	16070272	0	0	7974267	0	0	17274875	22976346	10854192	11657615	0	9959228	6363313	0	0	0	0	0	0	0	0	0	0	0	0	0	0	8419200	2916872	0	0	0	0	4391375	0	0
ELFSPLHALNFGIGGDTTR	PA1B2_HUMAN	61	79	yes	yes	3	0.00023171	0	0	0	0	0	0	0	0	0	0	0	0	6235814	0	8071116	0	0	6996475	0	1144133	2743181	0	0	0	3472424	2870170	0	6821109	6808383	4569412	0	0	8576099	3135304	0	9652665	0	6745744	12155651	7148511	0	9823159
ELGFDASEVELTR	CCN1_HUMAN	182	194	yes	yes	2	1.0898e-06	0	0	0	0	0	0	0	0	0	0	0	0	0	0	7665345	3179408	0	3505942	0	0	0	0	0	5079725	23643859	0	0	18976141	0	15324855	17669889	0	23147102	19776861	9085302	22321530	33654889	22206755	12611602	49472710	88090523	74853087
ELGITALHIK	RS14_HUMAN	87	96	yes	yes	2	0.01462	12010350	15067763	8774777	6648268	12149246	10953139	9495588	9446578	6232801	15369379	17479000	15795740	11178091	11412678	10255957	5609038	5762796	6206989	9819061	8848161	4793179	8325582	11897733	11106534	0	0	0	0	0	0	0	0	0	0	0	0	0	0	0	0	0	0
ELHINLIPNKQDR	HS90A_HUMAN	75	87	yes	yes	3	1.7008e-19	0	0	0	0	0	0	0	0	0	0	0	0	0	0	0	0	0	0	0	0	0	0	0	0	0	0	0	0	0	0	0	60449212	0	0	62364088	0	0	0	0	0	0	0
ELHLDNNK	PGS2_HUMAN;PGS1_HUMAN	273	280	yes	no	2	0.0015846	121000000	206000000	125000000	0	0	1447889	72897419	0	30190691	95858131	80944000	0	0	1218404	0	65419579	0	37843423	53291252	42703014	118000000	0	24237125	0	0	0	0	0	0	0	0	0	0	0	0	0	0	0	0	0	0	0
ELIPTEEALR	PLEC_HUMAN	3926	3935	yes	yes	2	0.0144	0	0	0	0	0	0	0	0	0	0	0	0	0	0	0	0	0	0	0	0	0	0	0	0	0	0	0	0	0	0	0	2102776	0	0	0	0	0	0	0	0	0	0
ELISNASDALDK	HS90B_HUMAN;ENPL_HUMAN	42	53	no	no	2	6.5083e-13	112000000	159000000	125000000	138000000	121000000	95810435	159000000	148000000	103000000	150000000	93553000	156000000	103000000	116000000	110000000	115000000	87112767	122000000	91738754	94894286	151000000	96852730	0	128000000	37373760	38078175	70360413	42687732	58243663	27630320	32738223	44780124	0	30776872	64150153	28834069	18288595	0	0	24704245	0	0
ELISNASDALDKIR	HS90B_HUMAN;ENPL_HUMAN	42	55	no	no	2;3	5.8629e-42	12359633	3947192	13730445	9772499	29475104	37123628	16700101	19336228	33181804	29921653	23515000	53599703	46219527	50383193	29986943	22022887	39174175	48689217	42544954	54997548	9232021	37935391	28141319	18450112	38454360	51813837	0	77497258	0	57613275	0	0	0	37311110	87605265	0	0	0	10312664	25219335	0	0
ELISNSSDALDK	HS90A_HUMAN	47	58	no	no	2	3.111e-18	50805625	66793620	54082187	54917491	46628950	46214827	72042239	42322983	35229739	49569658	49193000	41501121	42291110	49716782	51743849	52928445	37636798	46233440	41071025	40907622	48191048	44364709	41723877	57542639	74731808	49948991	0	0	0	21989170	0	0	0	0	0	0	27185749	0	3148594	0	0	0
ELLGQGLLLR	EIF3C_HUMAN;EIFCL_HUMAN	644	653	yes	no	2	0.00012138	4572686	2846267	4809849	5378928	8879685	8261801	5811859	2915926	2563830	3058475	4087400	0	4739967	11670550	1964110	0	0	3086339	0	0	0	0	0	0	0	0	6771729	0	0	0	0	0	0	4449562	0	0	0	0	0	0	0	0
ELLPVLISAMK	VINC_HUMAN	200	210	yes	yes	2	0.057529	7364117	9570013	7378252	5860239	5043377	3720335	7476957	4474142	4052526	2824436	5176000	4924978	3988695	3495274	4944470	7814239	6040071	5026100	5804682	4995874	6818127	5842178	5074836	7045548	11534495	15380308	0	0	0	0	15672461	17565134	0	0	16003499	0	0	0	0	0	0	0
ELLTLDEKDPR	RS9_HUMAN	59	69	yes	yes	3	0.0092096	0	0	0	20701518	22039793	21196756	15476075	23270095	12608201	0	19093000	13586531	20719688	23798573	17309716	13215933	13658032	15881140	0	13105583	0	13627816	9867823	18937409	8022667	0	0	0	0	0	0	25314866	0	0	31437339	0	0	0	0	0	0	0
ELLTSFGPLK	U2AF2_HUMAN	277	286	yes	yes	2	0.00012775	13975602	0	8320154	7486058	7567883	8393489	4583114	0	0	0	0	0	6790781	9021650	5697392	0	0	0	0	0	0	0	0	0	0	2715284	0	0	0	0	0	0	0	0	0	0	0	0	0	0	0	0
ELLTTMGDR	ML12A_HUMAN;ML12B_HUMAN;MYL9_HUMAN	124	132	yes	no	2	0.0026211	36966475	46306866	38287785	35722537	30060742	28129571	35757728	40607685	20804429	19691892	41064000	15648273	24914619	30783970	29461005	32305326	29479019	27922205	24737926	19376185	44386541	23437260	26714231	38133928	26582268	0	17216121	0	16679015	11880359	14828861	11700032	19949046	0	12902915	17197991	0	0	13262798	11114970	0	0
ELLTTMGDRFTDEEVDELYR	ML12A_HUMAN;ML12B_HUMAN	124	143	yes	no	3	1.3988e-118	28901218	0	30815314	5876540	20121474	27617286	1339109	44039083	43490085	39679824	34563000	53025910	37759920	28411292	13242570	30781306	50917062	45998187	65627881	73345676	0	0	0	38146723	56501825	76385257	79203313	49720450	0	102000000	76005667	65979958	59325780	76705507	65668909	83999052	0	48352339	0	60070182	0	53922276
ELLVIELSDNPGVHEPGEPEFK	CBPE_HUMAN	87	108	yes	yes	3	1.2734e-124	42306983	54239362	53572118	0	0	0	27865603	0	19035408	76337800	63181000	69389153	0	0	0	21577007	23545754	22188291	36544279	30614560	70642637	29098520	0	40539491	0	0	0	0	0	0	0	0	0	0	0	0	0	0	0	0	0	0
ELPGFLQSGK	S100P_HUMAN	40	49	yes	yes	2	0.01452	0	0	0	0	0	0	0	0	0	0	0	0	0	0	0	0	0	0	0	0	0	0	0	0	0	3157796	0	0	0	0	0	0	0	0	0	1870323	0	0	0	3630380	0	0
ELQELVQYPVEHPDK	TERA_HUMAN	488	502	yes	yes	3	1.4771e-22	8962064	36608645	11707925	31582920	18093120	15482499	20671684	14822034	12380581	15854534	15458000	12675870	0	18712929	21051205	18185336	13984238	12927632	9024145	7559382	10860650	10587052	14955516	24066291	0	0	0	0	0	0	0	0	10252738	0	0	0	0	0	0	0	0	0
ELSDFISYLQR	PDIA3_HUMAN	472	482	yes	yes	2	1.9136e-106	0	0	0	0	0	0	0	0	0	0	0	0	0	0	0	0	0	0	0	0	0	0	0	0	12467993	14253190	20877276	27673786	34778455	23271764	25837028	27210096	28020613	22432611	27408682	25935886	29695588	26472471	28295424	21047776	18704563	23666930
ELSDIAHR	ALDOA_HUMAN	15	22	yes	yes	2	0.0011737	16334762	20006727	828543	19516257	12122732	11408437	11636429	22117467	19431658	14192398	8442800	16210185	13133986	10048630	14065508	27314567	21605881	19243002	19069543	15960647	24506273	0	16664331	17852453	0	0	55726358	0	0	105000000	76431277	0	5114283	65013537	59729043	74014012	79296222	0	0	0	0	104000000
ELSEALGQIFDSQR	LG3BP_HUMAN	138	151	yes	yes	2	0.011168	0	0	0	0	0	0	0	0	0	0	0	0	0	0	0	0	0	0	1655347	0	0	0	0	1610853	4508301	0	0	0	0	0	0	0	0	0	2422100	0	0	0	0	0	0	0
ELSEALTR	GARS_HUMAN	633	640	yes	yes	2	0.0066948	6789817	9663124	8027925	13977321	8051440	8118302	0	0	6187598	6699696	7182800	5279108	7207410	7705892	9054278	9236657	8335088	7789042	7273139	7670228	9190790	6012421	6399137	6056026	0	0	7007156	0	0	5578919	9596579	11275970	10521830	0	10728401	0	0	9254900	0	0	0	8215467
ELSEQIQR	EZRI_HUMAN	364	371	yes	yes	2	0.0029733	0	0	0	0	0	0	0	0	0	0	0	0	0	0	0	0	0	0	0	0	0	0	0	0	0	0	0	0	0	0	47597562	6977776	0	0	5668753	280000000	0	48227194	0	0	0	0
ELSTTLNADEAVTR	HSP74_HUMAN	361	374	yes	yes	2	2.3922e-68	15194230	14693873	19503013	20048616	15633574	12619317	0	0	15446713	0	12678000	16192014	14416206	13494647	21288610	0	20752485	21778909	17472746	16322848	36160309	0	21739106	32494291	13941428	12878505	10511086	0	17871269	0	13693538	15769395	0	0	15676120	0	9894410	0	0	0	11897233	0
ELTAVVQK	RS3_HUMAN	68	75	yes	yes	2	0.023733	4300984	0	7089574	8326422	5174292	4727187	2391810	3120525	4240841	4089192	4156900	3442900	3866062	3083194	3813459	5451912	5752273	4363384	17426483	4929913	9040858	4871628	4802398	4604051	10029875	14989674	0	0	0	0	0	0	0	0	15002342	11908953	0	0	0	0	0	7120427
ELTDEEAER	NUDC_HUMAN	106	114	yes	yes	2	0.0094019	0	0	0	0	8850519	9719227	12338487	13681445	0	0	0	11781982	8930972	8354596	8944531	0	13528602	9470230	13769767	9436347	16120740	13754796	0	0	0	0	0	0	0	8718729	0	9900215	0	0	0	12949226	0	0	0	0	0	0
ELTPQVVSAAR	VINC_HUMAN	670	680	yes	yes	2	0.0036287	0	0	0	0	0	0	0	0	0	9038417	0	0	342818	0	0	0	443040	818456	0	0	0	0	0	0	32502601	39790001	31169139	30604578	32889153	28155642	52490444	30207072	36564956	23675728	32184203	35080630	40723518	27093881	40197257	34318364	24836027	0
ELVLDNCK	AN32B_HUMAN	21	28	yes	yes	2	0.0069974	0	0	0	0	0	0	0	0	23146025	0	0	22725290	24607458	0	0	0	23123265	25097625	0	24235454	23106290	22768651	22663022	17297980	0	0	0	0	0	0	0	0	0	0	0	0	0	0	0	0	0	0
ELVYPPDYNPEGK	XRCC6_HUMAN	527	539	yes	yes	2	1.9992e-19	0	0	0	0	0	0	0	0	0	0	0	0	0	0	0	0	0	0	0	0	0	0	0	0	4120542	6012540	0	5314267	0	0	7969683	12647647	0	0	0	0	0	0	0	0	0	0
EMEAELEDER	MYH9_HUMAN	1593	1602	yes	yes	2	0.00012092	12774996	15723879	11650702	11762089	11640169	11008648	9061064	14484914	10271093	9354407	16045000	10544238	10247142	11451311	11493133	11387757	9641490	7687339	0	11058445	1679043	10043737	0	0	0	6189694	13418758	7381216	5002576	6635625	4947416	6984871	0	4435019	0	4418991	0	3946273	0	0	0	0
EMEAELEDERK	MYH9_HUMAN	1593	1603	yes	yes	2;3	0.0047502	39654322	34883927	47328944	26035404	26252274	29126089	29787834	55587042	44837850	28581890	37673000	26483252	28813013	25298480	20378720	37548470	46082901	46588888	35588190	44065171	47009714	37575803	37355880	24508270	28079878	33519941	33270957	31766238	33806850	24538194	39498999	43469609	36374187	27639438	33853132	25864958	40357812	19723275	0	24452721	20135466	20476438
EMEDTLNHLK	IBP3_HUMAN	216	225	yes	yes	2	5.5616e-76	0	0	0	925344	622957	0	0	0	0	0	0	0	0	0	0	0	0	0	0	0	0	0	0	0	6872928	9095568	17546071	3646498	5527745	5067175	15179363	16543308	13483024	10193189	12837840	13016213	0	6592334	6326244	21627085	19013021	0
EMEENFAVEAANYQDTIGR	VIME_HUMAN	346	364	yes	yes	2	2.039e-24	0	0	0	0	0	0	0	0	0	0	0	0	0	0	0	0	0	0	0	0	0	0	0	0	0	0	0	0	0	0	0	0	0	0	0	0	0	0	0	0	0	0
EMPNVFGK	EHD1_HUMAN	317	324	yes	yes	2	0.026477	0	0	0	0	0	1513527	0	0	1683359	0	0	0	1996518	2324001	2216398	0	1346757	0	2915623	2640358	0	0	0	0	0	0	0	0	0	0	0	0	0	0	0	0	0	0	0	0	0	0
EMQENDASMR	QCR1_HUMAN	171	180	yes	yes	2	0.0069238	0	0	0	0	0	0	0	0	0	0	0	0	0	0	0	0	0	0	0	0	0	0	0	0	0	0	0	3462243	3320884	3403925	2571185	3588950	2637478	2483085	4559270	0	0	0	0	0	0	0
EMQPTHPIR	1433B_HUMAN;1433Z_HUMAN;1433T_HUMAN	159	167	no	no	2	0.0041224	8787852	12451739	9196547	12598592	9609826	9696787	0	12813763	22542673	6402777	7977900	0	9749450	7680137	9381239	0	0	0	13726987	16085153	0	0	0	10753057	0	0	6837601	0	0	0	14484889	15917001	16546001	0	11090820	0	0	0	0	0	0	0
EMTLDEWK	PAIRB_HUMAN	287	294	yes	yes	2	0.018876	0	0	0	12393542	10469556	9780347	0	11959726	11543198	0	0	0	10352223	11255895	11768966	0	12243245	10921815	15030292	15228829	0	11287686	13063393	14727674	0	0	0	0	0	0	0	0	0	0	0	0	0	0	0	0	0	0
EMVELPLR	TERA_HUMAN	218	225	yes	yes	2	0.0012847	13292484	20846171	12647163	25083935	17436887	17240505	20745838	12760787	10126186	8166254	12836000	11694620	16730531	16596191	15355441	18868070	11205174	10707108	13005692	10823483	20912295	11482650	12234821	21606880	0	0	0	0	0	0	0	0	0	0	0	0	0	0	0	0	0	0
EMVLELIR	FUBP1_HUMAN	249	256	yes	yes	2	0.023918	0	0	0	3592115	5069892	4223466	3956656	0	1722663	0	1472300	1753040	5352440	4407966	1939100	3363909	1380851	2427167	1948491	2019582	1548103	0	3539179	2298507	0	0	3785034	0	0	0	2432726	2693364	0	2793771	0	2080939	0	2695903	0	0	1739019	0
ENFLFLTPDCK	KNG1_HUMAN	209	219	yes	yes	2	0.00015804	0	0	0	1077287	6214652	5504324	6612435	3301767	2112758	0	0	0	0	0	0	0	0	812240	0	0	0	0	0	0	0	0	0	0	0	0	0	0	0	0	0	0	0	0	0	0	0	0
ENFQNWLK	TAGL2_HUMAN	50	57	yes	yes	2	0.0021084	0	0	0	0	0	0	0	0	0	0	0	0	0	0	0	0	0	0	0	0	1322769	0	0	0	86336771	80271699	23616685	14343713	0	0	0	27956282	17414536	0	49895676	0	8742857	0	0	0	15220870	0
ENFSCLTR	MDHC_HUMAN	150	157	yes	yes	2	0.0027333	14532566	16007312	15532954	8867789	10961399	9389122	10924742	12007084	8285994	9322489	9486500	5937538	9574622	9660052	11533840	11506831	11165713	7669361	10797038	13228138	13388242	0	13062163	0	20294484	15696300	4872108	13341915	13403138	8376865	0	5113290	12527991	5399037	0	0	0	0	0	0	0	15921443
ENPYYDSR	CLH1_HUMAN	896	903	yes	yes	2	0.033316	7537213	0	14515775	0	6901045	8546436	4114017	8792405	0	7230255	10438000	0	0	0	5661244	0	9781443	0	11485998	0	6896840	10377480	0	893289	11038434	0	0	0	0	7750924	0	7344589	0	6446145	0	7659302	0	0	0	0	0	0
ENTEGEYSGIEHVIVDGVVQSIK	IDH3A_HUMAN	147	169	yes	yes	3	1.4303e-13	0	0	0	0	0	0	0	22259539	16045577	11978077	14113000	11527584	7783624	9471074	12645638	0	14489857	17602906	11719300	11458896	8698515	18212561	18387294	12094990	0	0	0	0	0	0	0	0	0	0	0	0	0	0	0	0	0	0
ENTLNQLVGAAFGAAGQR	MMSA_HUMAN	299	316	yes	yes	3	0.0020988	1049994	0	1324800	0	646621	797805	0	3166919	1351804	0	1303300	0	1405362	640237	1329630	0	1260418	1095931	970813	1203186	1354629	1290415	1264449	818382	0	0	0	0	0	0	0	0	0	0	0	0	0	0	0	0	0	0
ENTQTTIK	HNRPK_HUMAN	172	179	yes	yes	2	0.011223	10169535	6852919	18153351	0	0	7830419	0	0	32305950	17927617	12785000	0	0	7965695	0	0	6381009	0	35089253	21842898	6866229	45896328	0	0	0	0	9783317	0	0	0	0	0	0	0	0	0	0	0	0	0	0	0
ENYLGNSLMAPVGR	MMTA2_HUMAN	28	41	yes	yes	2	1.6301e-16	0	0	0	0	0	0	1480676	0	0	0	0	0	0	0	0	0	0	0	0	0	0	0	0	0	0	0	0	0	0	0	0	0	0	0	0	0	0	0	0	0	0	0
EPQVYTLPPSR	IGG1_HUMAN;IGHG1_HUMAN;IGHG3_HUMAN;IGHG2_HUMAN	347	357	no	no	2	0.00084651	0	0	0	0	0	0	0	0	0	99209535	113000000	84706150	22062879	23400981	39039919	58686714	46689013	48278295	0	0	0	0	0	0	0	0	0	0	0	0	0	0	0	128000000	110000000	147000000	225000000	54477968	0	244000000	334000000	137000000
EPQVYTLPPSRDELTK	IGG1_HUMAN;IGHG1_HUMAN	347	362	yes	no	2;3	7.4618e-123	0	0	0	0	0	0	0	0	0	134000000	129000000	128000000	38748375	31454565	49024602	78271818	84918769	81408947	0	0	0	0	0	0	0	1245552	2313996	0	0	0	0	0	0	423000000	375000000	412000000	985000000	630000000	0	1210000000	968000000	162000000
EPQVYTLPPSREEMTK	IGHG3_HUMAN;IGHG2_HUMAN	224	239	no	no	2;3	3.6889e-130	0	0	0	0	0	0	0	0	0	275000000	289000000	110000000	107000000	62520230	77405724	154000000	182000000	177000000	0	0	0	0	0	0	0	0	0	0	0	0	0	0	0	641000000	982000000	1370000000	727000000	159000000	2770000000	4770000000	2900000000	1420000000
EQADFALEALAK	MYH14_HUMAN	434	445	yes	yes	2	2.4388e-12	0	0	0	0	17510796	16757452	0	0	4790462	0	0	0	16177412	24114394	19213840	18423484	18562170	18587066	12083430	10700538	0	16673637	15571870	18406927	0	32693885	0	0	25452298	15303842	20405331	0	0	14152267	0	0	0	0	0	0	0	0
EQAGGDATENFEDVGHSTDAR	CYB5_HUMAN	53	73	yes	yes	3	4.7302e-19	54004952	38256172	50073651	35552662	44766311	33438725	65818102	67203227	0	52099170	54985000	0	33540509	47321569	38479786	51630278	40433751	46345930	46958284	59595314	48011755	49555696	50756976	54258449	0	0	0	0	0	0	0	4940484	0	0	4494696	0	0	0	0	0	0	0
EQCCYNCGKPGHLAR	CNBP_HUMAN	95	109	yes	yes	4	0.066629	15224266	13563760	16086434	13927989	13253904	11802615	26823592	24250151	19446406	14438167	11463000	19184685	12242297	8422203	16877893	17990546	28739794	19902533	15930667	21671946	14716383	12047877	8189149	12671856	0	0	20300744	0	0	0	0	0	0	0	13062099	14604205	9713562	0	0	0	0	0
EQCEQLEK	QCR6_HUMAN;QCR6L_HUMAN	35	42	yes	no	2	0.00077232	0	0	0	0	0	0	0	0	0	0	0	0	0	0	0	0	0	0	0	0	0	0	0	0	0	0	0	0	0	0	0	0	0	0	0	0	0	0	0	0	0	0
EQDWDQIQTIDSLLR	AMERL_HUMAN	240	254	yes	yes	3	0.0013513	32419792	24241332	28237340	41042267	24114879	0	0	0	0	0	0	0	0	0	0	0	0	0	0	0	0	0	0	0	73802298	58638748	64503503	0	73180057	38411544	51621808	30989956	0	0	0	0	0	0	0	0	0	0
EQEVTVLKK	MYH11_HUMAN	1173	1181	yes	yes	2	0.015029	22148132	7735541	22435174	3734878	5154406	5961394	11404336	0	14127802	10146774	8795900	8116275	6671381	8628242	10379056	18270758	19938022	19259952	13241481	15924739	10107245	12649063	23321820	10542997	0	0	0	0	0	0	0	0	0	0	0	0	0	0	0	0	0	0
EQEYQAQVEEMR	CTRO_HUMAN	554	565	yes	yes	2	4.1916e-22	0	0	0	0	0	0	0	0	0	0	0	1609067	0	0	0	0	0	0	2112797	1452628	1568594	0	0	0	0	0	0	0	0	0	0	0	0	0	0	0	0	0	0	0	0	0
EQFLDGDGWTSR	CALR_HUMAN	25	36	yes	yes	2	0.00222	0	0	0	0	0	0	0	0	0	0	0	0	0	0	0	0	0	0	0	0	0	0	0	0	48660830	0	33897980	0	52138221	4671163	34908725	35594290	37386095	0	50884819	0	0	0	36937834	46224299	0	11744566
EQGFLSFWR	ADT1_HUMAN	64	72	yes	yes	2	0.010605	12896001	9792297	14475324	2705036	7907931	6442380	9345161	16733182	9764559	16965285	16269000	15280654	8277852	2358481	8621153	8471088	12833573	8996128	625139	0	0	12144517	0	12034745	0	0	0	0	0	0	0	0	0	0	0	0	0	0	0	0	0	0
EQGVLSFWR	ADT2_HUMAN;ADT3_HUMAN	64	72	no	no	2	0.010605	25015340	18582328	17846520	0	23311161	23240283	0	18170757	0	15773941	15904000	10259788	20321072	36131027	6570482	0	7673205	0	14688548	11988537	10926245	12317568	7441158	12509246	0	0	23488697	5058370	0	0	0	0	0	0	0	0	0	0	0	0	0	0
EQICEVEEGDKPDVDK	AL1A3_HUMAN	58	73	yes	yes	3	0.048844	0	0	0	0	1518415	0	0	0	0	0	0	0	0	0	0	2054417	2808896	1680520	0	2221720	0	0	0	951242	0	0	0	0	0	0	0	0	0	0	0	0	0	0	0	0	0	0
EQISDIDDAVR	TCP4_HUMAN	115	125	yes	yes	2	1.2868e-06	0	0	0	0	15984891	20639001	160000000	0	0	0	0	0	15924063	0	21420501	0	0	0	0	0	0	0	0	0	63406059	60937770	0	0	0	0	0	0	0	0	0	0	0	0	0	0	0	0
EQLAIAEFAR	TCPA_HUMAN	434	443	yes	yes	2	0.020462	0	0	0	0	0	0	0	0	0	0	0	0	0	0	0	0	0	0	0	0	0	0	0	0	0	0	0	0	0	0	0	0	0	0	0	0	0	0	0	0	0	0
EQLTPSQIMSLEK	TFAM_HUMAN	119	131	yes	yes	2	0.00098044	0	0	0	0	0	0	0	0	0	0	0	0	0	0	0	0	0	0	0	0	0	0	0	0	0	0	0	0	0	0	0	0	0	0	0	0	0	0	0	0	0	0
EQQEAIEHIDEVQNEIDRLNEQASEEILK	SET_HUMAN	40	68	yes	yes	4	0.0051961	24345953	29031947	24932247	21633682	15522876	12210376	31536717	21498611	0	16152969	19831000	19705362	0	10311331	14577769	26273316	17850304	13781838	9043545	10666972	28047776	10590985	0	0	0	0	0	0	0	0	0	0	0	0	0	0	0	0	0	0	0	0
EQQIVIQSSGGLSK	GRP75_HUMAN	542	555	yes	yes	2	2.5542e-12	9900922	0	10591099	11028541	10626986	9923846	13728155	11715716	7696106	7755627	10795000	5008635	0	12181787	8602916	7795472	0	5382062	0	0	0	0	8119640	10805306	3168188	3291533	0	0	0	7217035	0	0	0	0	0	0	0	0	0	0	0	0
EQQIVIQSSGGLSKDDIENMVK	GRP75_HUMAN	542	563	yes	yes	3	0.0091822	0	0	0	0	15772775	12078097	11013342	15680084	13207706	10394140	9983600	8200841	14395652	0	0	0	0	0	0	0	0	0	0	0	0	27212559	18989163	0	10891883	0	18403549	20431630	0	18955219	12271185	9713151	0	13900798	0	20493887	0	0
EQVANSAFVER	HS90B_HUMAN;H90B3_HUMAN	492	502	yes	no	2	4.531e-08	115000000	73334281	122000000	97360364	113000000	121000000	98836940	110000000	117000000	116000000	109000000	129000000	102000000	111000000	106000000	149000000	129000000	118000000	130000000	153000000	99691829	115000000	108000000	104000000	0	167000000	135000000	165000000	138000000	152000000	176000000	167000000	2000000000	96772305	155000000	168000000	148000000	105000000	136000000	116000000	0	151000000
EQVIAALR	RD23B_HUMAN	205	212	yes	yes	2	0.029543	0	0	0	0	0	0	0	0	0	0	0	0	0	0	0	0	0	0	0	0	0	0	0	0	0	0	0	0	0	0	0	0	0	0	0	0	0	0	0	0	0	0
EQWPQCPTIK	CATB_HUMAN	88	97	yes	yes	2	0.0067416	0	0	0	0	0	0	0	0	0	0	0	0	0	0	0	0	0	0	0	0	0	0	0	0	0	0	0	0	20293387	0	37281691	30578127	0	0	12618586	10578074	0	0	0	0	39839091	0
ERDEAGPAPPCMMHSR	TINAL_HUMAN	299	314	yes	yes	3;4	0.00091031	0	0	0	0	0	0	0	0	0	0	0	0	0	0	0	0	0	0	0	0	0	0	0	0	0	0	4876570	0	0	0	0	1579549	0	0	5182190	0	0	0	0	5622106	12309025	0
ERHPGSFDVVHVK	RS4X_HUMAN;RS4Y1_HUMAN	199	211	yes	no	3	0.013016	5178396	9783975	4424485	5116824	5578306	5618592	3778300	3965091	7852555	5368550	7085500	5913006	7484778	6183450	4280779	5720541	7480639	4174770	6076785	5134822	6343969	4496421	6661180	5352804	0	1039486	8796754	0	0	0	0	0	0	0	13996179	0	0	0	0	0	0	0
ERLEQQVPVNQVFGQDEMIDVIGVTK	RL3_HUMAN	199	224	yes	yes	3	1.4082e-116	0	0	0	0	40596916	0	0	27698405	0	13933861	20161000	0	19115064	0	0	0	25942316	24407274	0	0	0	0	22738683	0	0	0	0	0	0	0	0	0	0	0	0	0	0	0	0	0	0	0
ESEAVEWQQK	MOES_HUMAN	439	448	yes	yes	2	0.0010531	27506662	45054938	36717126	0	22730826	0	0	0	0	24702241	22383000	0	0	0	0	42260957	0	0	0	0	58442601	34359178	0	0	0	0	25677406	0	0	0	0	26133631	0	0	0	1524255	0	35190543	0	0	2181485	0
ESESCDCLQGFQLTHSLGGGTGSGMGTLLISK	TBB2A_HUMAN;TBB2B_HUMAN	123	154	no	no	3	6.909e-05	20914915	21542088	0	0	0	0	0	0	0	0	0	0	0	0	20678652	0	0	0	23475411	35319269	0	0	0	28868886	6367319	0	0	0	0	0	0	9344857	0	0	0	7667084	0	0	0	0	0	0
ESIESEIR	TERA_HUMAN	701	708	yes	yes	2	2.6349e-05	16466065	40047226	19946981	32888722	18610483	17547580	24027883	14960092	15880793	14257032	12228000	0	15576487	14818132	0	26542527	17559876	0	17443894	0	34658497	17932757	11993692	16245546	6407569	4735513	0	0	8552759	0	5274407	4901830	11792521	0	0	0	0	0	7073224	0	0	0
ESITVGWHEPVSNGGSAVVGYHLEMK	TITIN_HUMAN	27611	27636	yes	yes	3	0.011076	51775378	0	0	0	0	0	0	0	0	0	0	47376737	0	0	0	0	0	0	0	17604992	0	0	0	0	0	0	0	0	0	0	0	0	0	0	0	0	0	0	0	0	0	0
ESLVVNYEDLAAR	MCM2_HUMAN	228	240	yes	yes	2	6.415e-13	0	0	3362514	5543655	6156321	7225717	7046574	5454438	5311230	0	2976000	4410381	7807412	9157829	6998071	5075728	4856154	8286259	6179258	6217912	4225439	4545977	5450677	5968589	12539308	0	0	0	4024703	4253573	0	0	0	0	0	0	0	0	0	0	0	0
ESNVQEVR	PP2AA_HUMAN;PP2AB_HUMAN	42	49	yes	no	2	0.0065663	3361353	0	3444006	5622158	7887713	8402937	0	3524588	9289443	13141493	6646500	7806664	10140444	8897704	0	0	14987584	7278984	12391348	0	0	0	0	0	9094080	8417556	9585347	14256085	0	0	0	0	0	0	9282730	0	9161330	0	12741382	0	0	0
ESTGAQVQVAGDMLPNSTER	PCBP1_HUMAN;PCBP2_HUMAN;PCBP3_HUMAN	125	144	no	no	2	2.0122e-76	14045115	0	16020332	12681385	20754506	21272934	18009837	24184332	22486249	15674995	0	25478939	24725242	24499431	28748139	21312325	28390438	26279542	20614109	682717	0	16303374	20178535	19780849	6752539	7728222	10624749	0	11628674	7801031	6184080	14145727	11513002	7100217	14800108	8682828	7832936	0	10827533	10003982	0	0
ESTLHLVLR	RS27A_HUMAN;RL40_HUMAN;UBB_HUMAN;UBC_HUMAN	64	72	yes	no	2	0.0016644	50220340	66138709	49951313	67057508	39781597	38490703	52012903	45227832	36199206	42651403	43406000	41241132	50050947	38384588	32326798	41207410	38157675	74269163	45380389	40806143	31365631	39809742	34490631	43222290	9236105	19062725	57799995	5534639	0	3206242	4137560	67952661	3447360	2047994	63049881	26159505	0	0	0	40721534	0	0
ESVFTVEGGHR	PHB2_HUMAN	38	48	yes	yes	2	0.063617	0	0	0	1748506	3511506	5034263	3654838	6353986	7401163	0	5970900	5675102	4970914	5306493	0	3997525	5267173	5058717	6080267	7424337	3830370	6304024	5873145	2085194	0	0	0	0	0	0	0	0	0	0	5697686	0	0	0	0	0	0	0
ESYSIYVYK	H2B3B_HUMAN;H2B2E_HUMAN;H2B1B_HUMAN;H2B1O_HUMAN;H2B1J_HUMAN;H2B2D_HUMAN;H2B2C_HUMAN	36	44	yes	no	2	0.0044199	0	0	0	0	0	0	0	0	0	0	0	0	0	0	0	0	0	0	0	0	0	0	0	0	0	0	0	0	20660716	0	0	0	0	0	41052454	0	0	0	0	0	0	0
ESYSVYVYK	H2B1L_HUMAN;H2B1M_HUMAN;H2B1N_HUMAN;H2B1H_HUMAN;H2B2F_HUMAN;H2B1C_HUMAN;H2B1D_HUMAN;H2BFS_HUMAN;H2B1K_HUMAN	36	44	yes	no	2	0.0044199	252000000	130000000	266000000	242000000	349000000	360000000	107000000	255000000	155000000	318000000	339000000	303000000	288000000	280000000	256000000	104000000	140000000	149000000	303000000	295000000	295000000	115000000	145000000	116000000	26099987	31709834	40329074	99879039	94595491	90411955	0	80289601	0	73292030	130000000	65548991	0	0	118000000	70735887	43706815	0
ETAAVIFLHGLGDTGHSWADALSTIR	LYPA2_HUMAN	23	48	yes	yes	4	6.5561e-06	0	0	0	0	0	2752694	3555549	0	1681628	0	0	0	3722874	1999521	1846645	2148705	3526444	2356231	0	1884264	0	2630216	2782145	3282484	0	0	0	0	0	0	0	0	0	0	0	0	0	0	0	0	0	0
ETADTDTADQVMASFK	ACTN1_HUMAN	819	834	yes	yes	2	0.0069285	9442649	17637954	9175927	18425801	11815827	12768721	17788338	13593955	12125391	5784284	7116600	11243833	12103267	12094542	15950093	20294371	20099020	14447019	8959974	8706481	0	10549408	12413822	16866130	0	0	8205192	0	0	0	0	12306766	8802060	6711998	9046257	7116508	0	0	0	0	8597073	0
ETAEAYLGKK	BIP_HUMAN	155	164	yes	yes	2	0.026212	7098078	3972399	0	8137243	13080897	15394805	3372089	8767523	10112721	0	9387000	5477035	14658008	11481573	9553838	8838017	8839128	0	10145385	9081172	7026156	0	5223143	0	7129057	9668582	0	0	0	0	0	0	0	0	0	0	0	0	0	0	0	4490000
ETAENYLGHTAK	GRP75_HUMAN	176	187	yes	yes	3	0.050695	334000000	554000000	360000000	0	70004739	54987141	165000000	0	145000000	300000000	310000000	183000000	67184943	52978008	8054833	199000000	125000000	0	0	139000000	204000000	75271843	4796616	102000000	466000000	10419621	565000000	0	0	7738235	309000000	439000000	362000000	11526159	324000000	11343502	21392914	10339670	0	0	21528669	20458659
ETDCGVHINAGPEIGVASTK	GFPT2_HUMAN;GFPT1_HUMAN	475	494	no	no	3	1.0295e-10	7949745	0	6537969	0	3618889	2956485	4066924	6853646	5898232	0	0	0	2275872	2656949	3112186	5345134	4198849	4296404	0	4197315	5254968	7871040	6549228	7365970	0	0	0	0	0	0	0	3357673	0	0	0	0	0	0	0	0	0	0
ETDLLLDDSLVSIFGNRR	PRDX5_HUMAN	160	177	yes	yes	3	0.057256	0	0	0	0	0	0	0	0	0	0	0	0	0	0	0	0	0	0	0	0	0	0	0	0	0	0	0	0	0	0	0	0	0	0	0	0	0	0	0	0	0	0
ETDLQELFRPFGSISR	EIF3G_HUMAN	252	267	yes	yes	3	0.019672	12654849	9999504	14620354	11319386	7197675	8916107	8280712	9294874	6676627	16061204	13723000	20349744	9580165	7808590	10646422	12009013	0	7529647	10174237	0	11069304	8390195	9028794	9670234	483695	881304	17780911	0	0	12206867	0	13661318	15592153	0	19934042	0	0	10340533	0	0	0	0
ETEDITFSTLVER	GFPT2_HUMAN	161	173	yes	yes	2	9.0963e-22	0	0	0	0	2116581	1497199	0	3240363	2524718	2980834	0	0	1651898	0	1994853	0	1917354	2777222	0	0	0	2108870	2826311	0	0	0	0	0	0	0	0	0	0	0	0	0	0	0	0	0	0	0
ETEGDVTSVK	TCPQ_HUMAN	226	235	yes	yes	2	0.014782	5827616	0	3853147	0	6391305	6257840	5383498	0	0	4758435	5077100	4881087	5512486	7105801	6292696	9006922	7969421	7997585	0	5778041	0	5957359	3263788	4952570	0	0	0	16091531	0	0	0	0	0	4773403	1167249	0	0	0	0	0	0	0
ETENDDLTNVIQK	IPO7_HUMAN	552	564	yes	yes	2	0.019561	0	0	0	0	1936382	2918337	0	0	0	0	0	0	1693307	2569060	0	0	0	0	0	0	0	0	0	0	0	0	0	0	0	0	0	1561445	0	0	0	0	0	0	0	0	0	0
ETEVIDPQDLLEGR	SDC4_HUMAN	23	36	yes	yes	2	1.1618e-42	96134290	0	110000000	11780535	13476293	10804030	58394979	43461163	35736273	74001392	89056000	87732368	11925206	18819491	14977026	48169363	32412768	31897884	56017249	45325848	86816478	0	54597197	72806660	2445129	0	0	0	0	0	0	0	15551867	9549399	0	12223202	5964834	0	5277670	21466538	24733207	23850655
ETGVDLTKDNMALQR	GRP75_HUMAN	293	307	yes	yes	2	0.0046111	0	0	0	0	0	0	0	0	0	0	0	0	0	0	0	0	0	0	0	0	0	0	0	0	0	0	0	0	0	0	0	5027988	0	3697764	0	0	0	0	0	0	0	0
ETLLNSATTSLNSK	TCPD_HUMAN	161	174	yes	yes	2	1.6301e-16	9305339	8449429	6703618	10070209	11482408	12142760	11632577	10315063	8754056	6173924	8834200	8845223	0	13066471	14242992	12929249	8256167	12998002	9993664	9686922	10651370	11820326	12471029	11483470	5230755	5306660	0	0	0	0	0	0	0	0	0	0	0	0	0	0	0	0
ETLLQDFR	AMBP_HUMAN	159	166	yes	yes	2	0.0022488	25002467	0	28776021	43275086	21112782	20755335	13536510	8703309	9277261	0	0	0	0	720399	1512357	0	0	0	0	0	0	0	0	1017619	22142623	19469532	44342489	16529670	0	10426429	32220089	44679817	7965636	0	0	0	0	0	0	0	0	0
ETMQSLNDR	K1C18_HUMAN;CON__Q92764;KRT35_HUMAN;CON__Q497I4	82	90	yes	no	2	0.0026211	0	0	0	0	0	0	0	0	0	0	0	0	0	0	0	0	0	0	0	0	0	0	0	0	72338533	94393019	0	54865619	62607738	46979949	0	41834524	69197216	57906836	0	55561981	63447331	56272072	79379247	94383195	55992020	73075104
ETNLDSLPLVDTHSK	VIME_HUMAN	425	439	yes	yes	3	0.026285	4408944	0	0	0	0	0	0	0	0	0	0	0	0	0	0	0	0	0	0	0	0	0	0	0	0	0	0	0	0	0	0	0	0	0	0	0	0	0	0	0	0	0
ETQALILAPTR	IF4A3_HUMAN	106	116	yes	yes	2	6.4812e-18	4718750	0	4191451	0	5715850	6520625	5452259	7189160	6629180	5681428	9162100	6513358	5910178	9265356	6010024	0	4690052	0	7742727	8874312	6153993	0	6289645	5361867	0	3424398	5647432	0	5761306	0	4796330	8713657	0	0	9647552	0	0	0	5524596	6673290	0	0
ETSGNLEQLLLAVVK	ANXA5_HUMAN	228	242	yes	yes	2	0.00052282	20301310	38899022	21567957	20855091	16225509	18754327	39061923	41079653	27108529	18571565	26272000	17902910	0	32583278	16377031	26620184	18487984	22176477	15424268	13456465	24350095	19809917	23213558	0	0	0	0	0	0	0	554545	563432	0	846848	1257754	604501	0	0	0	0	0	0
ETTDTDTADQVIASFK	ACTN4_HUMAN	838	853	yes	yes	2	6.9722e-41	0	0	0	0	0	0	0	0	0	0	0	0	11820818	0	17443888	20693658	0	0	0	0	0	0	0	0	85007174	88670345	0	64147054	0	49061841	0	41935647	80739367	59735385	0	78842020	0	54956971	62799601	65077926	52996548	0
ETVQTTEDQILKR	VINC_HUMAN	60	72	yes	yes	2;3	0.0010237	0	0	0	0	0	0	0	0	0	7663623	0	0	6994939	4746000	5102089	8172756	5334519	1892813	0	9066731	5563826	0	2734289	2958970	13569141	23357218	28271214	23304241	27508340	0	11646038	33748805	0	11766075	24887768	21662494	0	17837470	14173553	21451821	0	6048896
ETVSEESNVLCLSK	EF2_HUMAN	581	594	yes	yes	2	1.6301e-16	54878588	64411579	54936579	69845851	74575165	69139177	100000000	71054419	0	61390538	54034000	74383461	74180344	87502567	126000000	110000000	98782521	94635525	67244577	73497894	63402204	98498968	88836242	107000000	21274759	24504241	37574400	16490592	22553780	24534153	35890567	49466008	28107111	19419303	46879189	30465406	20344225	0	0	0	0	0
ETVVEVPQVTWEDIGGLEDVKR	TERA_HUMAN	466	487	yes	yes	3	3.3704e-132	28019859	34851362	41221919	26156804	0	0	43616145	37624978	41624887	40335742	37119000	51331787	0	48593221	19005094	52966626	50016839	43384204	0	49459153	58284549	42983667	39015485	58214406	16125593	0	0	0	0	10027184	9772593	7166076	12045735	13390834	0	0	0	89336230	0	0	0	0
ETVYCLNDDDETEVLKEDIIQGFR	XRCC5_HUMAN	292	315	yes	yes	3	1.4618e-28	0	0	0	0	0	0	0	0	0	0	0	0	0	0	0	0	0	0	0	0	0	0	0	0	7690993	8801348	30807486	19545721	0	16104756	25785868	23919539	0	0	27141373	30666368	0	0	0	0	0	16150803
EVAAFAQFGSDLDAATQQLLSR	ATPA_HUMAN	442	463	yes	yes	2;3	9.6743e-08	12412840	9905670	12771474	9025223	15804592	14179496	28689967	12125075	29491802	25663774	22288000	24865309	19838623	5322268	17870826	19389020	27921649	26650399	21780119	21125912	19253055	26896607	21176267	23175934	1661754	2064641	1879425	8048134	8992928	6667952	5175570	1868645	4405474	7873785	2218164	2092957	6263744	6055505	0	6110839	1778262	1728891
EVALDLSQHK	QSOX1_HUMAN	202	211	yes	yes	2	0.0060293	0	0	0	0	0	0	0	0	0	0	0	0	536699	0	0	0	1488078	0	0	0	0	0	0	0	24198664	27778606	24849595	0	0	0	9686709	8813964	10360328	10339547	12763754	10644077	0	0	2033062	41600531	61813311	36199735
EVANSTANLVK	TLN1_HUMAN;TLN2_HUMAN	1531	1541	yes	no	2	0.0069728	7835520	11400506	9937973	8630137	9079206	10462999	6599434	10116805	11321990	7208710	7864200	10145169	10900030	10132978	10228276	16023234	13142942	8923189	7024417	10767280	5332182	9018350	7909267	8388014	2408625	0	0	0	0	0	0	0	0	0	0	0	0	0	0	0	5857279	0
EVCGFAPYER	RL36_HUMAN	46	55	yes	yes	2	8.8524e-05	19031191	8359092	17253576	10512054	21792878	29310925	10928594	11181140	9437556	17136845	30677000	17018108	24032399	29403502	10283638	9301371	6908200	9760958	17913482	14178915	11364169	0	0	13090377	9711255	13595083	7492218	0	0	6769946	0	24349309	0	0	20265425	10666734	0	0	10959495	0	0	0
EVCSEQAETGPCR	A4_HUMAN	289	301	yes	yes	2	0.00092859	22766886	16985456	23618102	3206251	3828353	3213365	21517234	29812628	0	17585295	19099000	17637330	0	0	0	0	0	17534077	11711341	12301559	18184170	0	14062970	0	3857040	4178298	0	0	0	0	6617745	0	0	3692947	0	3110671	0	0	0	13522113	9583282	14805265
EVDEQMLNVQNK	TBB2A_HUMAN;TBB5_HUMAN;TBB4B_HUMAN;TBB2B_HUMAN	325	336	no	no	2	7.5859e-15	141000000	117000000	117000000	85533499	112000000	121000000	127000000	150000000	110000000	38549125	141000000	120000000	113000000	156000000	130000000	149000000	150000000	124000000	156000000	178000000	144000000	140000000	120000000	143000000	105000000	134000000	117000000	103000000	127000000	108000000	154000000	171000000	11677349	132000000	144000000	156000000	87061193	0	116000000	109000000	43105321	0
EVDIGIPDATGR	TERA_HUMAN	366	377	yes	yes	2	6.3578e-13	0	0	0	30148853	23903427	25455654	42030979	24767871	25686388	0	0	0	21958259	0	33572116	40278761	0	26037097	0	0	0	39850196	0	43228688	0	0	0	0	0	0	0	0	0	0	0	0	0	0	0	0	0	0
EVDSGNDIYGNPIK	TIMP2_HUMAN	54	67	yes	yes	2	1.313e-72	59649259	110000000	71007228	3457417	0	2770882	36773736	36027672	0	62079970	54973000	54019740	0	0	2283060	30531510	12398982	17389740	24731459	17818878	59483999	30196387	23548801	29272479	0	0	0	0	0	0	0	0	0	0	0	0	0	0	0	0	0	0
EVDSGNDIYGNPIKR	TIMP2_HUMAN	54	68	yes	yes	2;3	3.37e-91	592000000	996000000	621000000	0	10199441	8679305	230000000	274000000	0	452000000	558000000	0	7871153	8423168	6293998	211000000	126000000	127000000	183000000	116000000	181000000	152000000	229000000	260000000	0	0	39597547	0	0	0	0	0	0	0	0	0	0	0	0	0	0	0
EVEAVIPDHCIFASNTSALPISEIAAVSK	ECHA_HUMAN	461	489	yes	yes	3	5.6107e-09	0	0	0	0	0	0	0	0	0	0	0	0	0	0	0	0	0	0	0	0	0	0	0	0	0	0	0	0	0	0	0	10041297	0	0	0	0	0	0	0	0	0	0
EVEEDEYK	ENPL_HUMAN	349	356	yes	yes	2	0.0039613	20483246	20194878	18682166	22036062	17983416	16014861	31409596	33689505	0	22357854	21173000	0	17943237	17461237	19313166	25107166	25316211	18548542	17503090	15642160	17581321	23275445	14303484	13286576	0	0	11811278	0	0	0	1904360	0	13736593	0	13559674	0	0	9186934	0	0	0	11460286
EVFEDAAEIR	NUCL_HUMAN	411	420	yes	yes	2	0.0008576	0	0	0	0	1164845	1120175	0	753527	1169772	0	0	0	1250073	1381852	1043572	0	0	1048161	0	0	7206074	871214	993549	2106680	0	2908860	49121483	4403057	10453595	4408583	8729467	0	2859292	2670942	0	3178052	0	4624861	0	0	0	11476288
EVFEMATR	RHOC_HUMAN;RHOA_HUMAN	169	176	no	no	2	0.0096415	19345288	0	18189855	16810706	15420464	15872248	0	15428849	11804800	0	0	8260946	16302586	15508687	15640392	12659391	13647509	13260479	0	16305284	0	0	13394330	18339750	0	913476	10383568	0	9940212	0	9459862	9801539	0	0	0	0	0	0	0	0	0	0
EVGEHLVSIK	FLNB_HUMAN	1970	1979	yes	yes	2	0.015403	7234273	4655653	11686220	7100409	6375728	0	7431309	7641944	6456060	4050411	4452000	3495946	5419645	6290012	9121038	10168541	12608385	0	8614250	7098044	6373330	10188134	8934064	4200351	0	0	3223296	0	0	5402896	4193075	0	0	0	0	0	0	0	0	0	0	0
EVGVYEALKDDSWLK	MDHC_HUMAN	206	220	yes	yes	3	0.0044244	17660664	17543879	19420139	16117052	0	0	13065583	7543698	4929855	12306834	10864000	15525966	3580841	10935889	12286111	2778698	11355123	2395731	11801378	10558858	19176840	7864298	8984505	14103358	32871262	19462068	9936080	16728608	6904165	8178051	12986002	6835470	14018601	10199673	8891778	10784947	5519809	11545700	0	4259191	6446605	10200882
EVIELPLTNPELFQR	PRS10_HUMAN	147	161	yes	yes	2	0.054047	4821304	0	0	3725698	5072874	0	6045204	0	4691592	4585997	5091200	0	4708789	4709621	5110882	7495845	8181455	6614316	6768233	6144145	3848362	5580691	5035099	5287866	0	0	0	0	4790453	0	5984120	7867327	7259908	0	0	0	0	0	0	0	0	0
EVIELPVKHPELFEALGIAQPK	PRS8_HUMAN	163	184	yes	yes	4	2.4044e-91	0	0	0	4876598	5305870	6635778	0	6528004	7449892	10276841	9521400	8277021	13722440	3230963	10027671	5301193	15033884	7475713	0	17707641	5418955	8772819	8297411	8876910	0	9616456	35946959	0	0	0	8406178	17005699	0	0	25687693	0	0	0	0	0	0	0
EVLAGRPLFPHVLCHNCAVEFNFGQK	HNRPU_HUMAN	437	462	yes	yes	4	4.6963e-72	0	0	0	0	0	0	0	0	0	0	0	0	0	0	0	0	0	0	0	0	0	0	0	0	0	12736682	10162231	7861629	0	0	10551426	9905108	0	0	0	0	0	0	0	0	0	0
EVLIETAK	MTAP_HUMAN	150	157	yes	yes	2	0.0020098	0	0	0	0	0	0	8517620	11788758	8891910	0	0	0	0	0	0	12923425	11665019	12270155	0	0	0	9426819	10479872	7826076	0	0	0	0	0	0	0	0	0	0	0	0	0	0	0	0	0	0
EVLTGNDEVIGQVLSTLK	VAS1_HUMAN	194	211	yes	yes	2	7.927e-10	9186909	18531672	9759202	0	0	0	10390254	10434660	10242881	17601254	15869000	18589226	0	0	0	7296525	10969464	7126429	10743314	14334256	18151684	11133176	11679979	10686947	0	1105745	1683333	0	0	0	0	0	0	691356	0	0	0	0	0	0	0	0
EVNVSPCPTQPCQLSK	NPC2_HUMAN	36	51	yes	yes	2	0.0017527	0	0	0	0	0	0	0	0	0	0	0	0	0	0	0	0	0	0	0	0	0	0	0	0	0	37019480	49712106	0	16315447	19176677	45916893	44546889	25913853	22200106	38705741	27695286	13271421	0	23274212	105000000	47315776	0
EVPAVPETLKK	RL7_HUMAN	10	20	yes	yes	2	9.8095e-08	0	0	0	0	0	0	0	0	0	0	0	0	0	0	0	0	0	0	0	0	0	0	0	0	19407280	29286406	7724240	7131713	16270314	11250781	0	5911260	0	15074878	0	14373690	0	16508344	17104507	12847144	0	5564494
EVPVASGSGFIVSEDGLIVTNAHVVTNK	HTRA1_HUMAN	198	225	yes	yes	3	9.5918e-162	69628276	41588617	80357190	0	5175949	6223884	21837927	21704896	15835910	47406406	38144000	60260179	6544822	6469009	7923267	16312507	21650077	14644776	49618618	39986508	76908517	1751642	32354305	40723427	0	0	0	0	0	0	0	0	0	0	0	0	0	0	0	0	0	0
EVQDGIAPR	UBP5_HUMAN	407	415	yes	yes	2	0.044501	0	12540991	0	11705894	8188984	7042063	6195631	12065678	6822175	0	7582300	6838135	8837438	6248160	6275436	14837670	11168870	6904017	8095415	7825568	10413354	7428860	8611739	6691538	4943683	0	0	0	5349471	0	4167168	0	0	4827963	5013695	5498963	0	0	0	1180880	0	0
EVQTNDLK	RS3A_HUMAN	175	182	yes	yes	2	0.029702	13548224	0	0	19515399	0	17345324	0	16580675	12587042	0	0	11387805	1626055	0	0	0	0	0	0	0	0	0	0	0	0	0	0	0	0	17118223	10342757	11881073	0	20278925	19616675	20429140	0	0	0	0	0	0
EVSTYIKK	EF1A1_HUMAN;EF1A3_HUMAN	173	180	yes	no	2	0.003263	13088235	0	15481651	4626076	8072983	9423963	8396758	12248686	18188407	16148181	9235300	0	14794498	9115656	10601155	16981652	23282685	18214154	27593756	43791959	0	26136977	14037750	6475613	34906754	0	40543952	0	0	708142	0	0	38492795	0	46866174	46780741	0	0	0	0	0	0
EVTFQEGK	RAB17_HUMAN	141	148	yes	yes	2	0.041823	0	0	0	0	0	0	0	0	0	0	0	0	0	0	0	0	0	0	0	0	0	0	0	0	2397626	49716352	0	59059909	6459859	0	0	65352835	57132522	5924166	0	0	0	24640608	6464867	0	0	0
EVVEEAENGR	PTMA_HUMAN	22	31	yes	yes	2	0.00019632	56376985	54281576	53708268	546816	28011176	0	46747956	69327884	35307322	0	40793000	42518014	23983900	30001340	0	0	63057710	40393713	43977098	40786628	0	39695124	26890771	31019071	0	0	0	0	0	0	0	0	0	0	20926189	29036016	0	0	0	0	0	0
EVVQNFAK	COTL1_HUMAN	103	110	yes	yes	2	0.0013974	0	0	0	0	0	0	0	0	0	0	0	0	0	335523	0	0	0	0	0	0	0	0	0	0	51616161	0	0	16129424	0	36155084	0	29663947	0	0	0	0	42650566	30829889	0	0	45943137	33040852
EVWEELDGLDPNRFNPK	NUCB1_HUMAN	230	246	yes	yes	3	2.9461e-07	36418951	9700272	41699431	0	3529071	922643	5579477	10677868	0	32586817	0	34700168	1729982	2128585	0	0	0	0	23988277	22794456	29259721	11182057	0	0	0	0	0	3765861	0	0	0	1918309	0	0	0	0	0	0	0	0	0	0
EVWFFGLQYQDTK	MOES_HUMAN	41	53	yes	yes	2	1.4097e-06	1460380	22780749	14534520	14138187	15315070	8066926	24814688	12169222	15389007	2064624	0	16616243	14058238	6065943	11089317	0	17780854	16405580	11797896	11166169	19494194	22265790	12827186	17090052	8967406	6302655	5134659	6021565	5712788	0	5906508	6167002	6509982	5319003	6597626	5542210	2769840	6555653	5786912	4004991	3891886	3110483
EVYQQQQYGSGGR	ROAA_HUMAN	233	245	yes	yes	2	0.025829	16944076	15388584	18042852	21255754	13479939	11341707	17368452	27143762	21390469	14415825	10428000	16166854	0	9975228	21130014	37719962	29435350	0	21554777	25532039	31606770	18228855	0	0	24957743	22572217	0	15433139	0	24269068	23982196	25601923	29342966	0	0	24746862	0	8742345	0	0	16411862	2059695
EWVESMGGK	F10A1_HUMAN;F10A5_HUMAN	33	41	yes	no	2	0.0079637	5959777	14318777	8574499	9373123	7838662	6683907	10638718	7530052	6862570	0	7525900	3876844	8013648	8770861	7481023	5703585	576911	0	0	8586659	0	0	0	0	0	0	1539728	0	6227050	2943419	0	0	0	1551858	0	3447479	2143132	0	0	0	0	0
EYALFSYNVEPIYQHSYTGYYVLSK	DPP6_HUMAN	199	223	yes	yes	4	0.0017751	8489116	9110370	0	17360225	7031297	8836681	9377134	10394527	6035830	8724024	8333400	10186404	0	0	10517787	9474158	11305666	7784933	8711252	8435221	3581672	11087666	10504477	16399626	0	0	0	0	0	0	0	0	0	0	0	0	0	0	0	0	0	0
EYFGGFGEVESIELPMDNK	HNRPD_HUMAN	200	218	yes	yes	2	0.0066033	0	5238318	0	0	5057297	4313817	9567431	7354670	7192137	3091590	4818100	5511002	6142049	5177718	8701916	12962900	8250379	0	5344049	6871278	5210800	8195231	6810656	9480967	2982407	4217113	4926121	5278979	9459298	0	7802595	0	0	0	5460712	4679847	0	9228900	3524955	6409457	0	0
EYFSWEGAFQHVGK	EF1G_HUMAN	415	428	yes	yes	3	0.051578	0	0	0	0	0	0	0	0	0	0	0	0	0	0	0	0	0	0	0	0	0	0	0	0	32578751	27140403	0	24079865	0	17387350	0	0	0	29015944	0	0	0	0	0	0	0	21456305
EYLGAICSCTCFGGQR	FINC_HUMAN	2311	2326	yes	yes	2;3	1.4127e-113	258000000	333000000	261000000	11928961	20744895	21672132	272000000	186000000	180000000	268000000	258000000	250000000	15536071	20510306	17186943	144000000	97467174	155000000	126000000	113000000	141000000	184000000	161000000	155000000	0	0	7710384	0	0	0	0	6289817	0	0	6933715	0	0	0	0	0	0	0
EYQAAYGK	ANXA3_HUMAN	59	66	yes	yes	2	0.051331	0	0	0	0	0	0	0	0	0	0	0	0	0	0	0	0	431176	0	0	0	0	0	0	0	12081080	11015028	7650970	9162190	10288861	9398414	9454419	9707756	12281531	0	0	10263825	10904358	5026404	12325628	12154917	3705611	0
EYQDLLNVK	VIME_HUMAN;DESM_HUMAN;AINX_HUMAN;NFL_HUMAN;NFM_HUMAN;NFH_HUMAN	382	390	yes	no	2	0.0024769	138000000	181000000	123000000	106000000	128000000	103000000	157000000	178000000	201000000	141000000	141000000	156000000	114000000	141000000	128000000	180000000	199000000	164000000	184000000	207000000	170000000	146000000	167000000	195000000	1683511	0	0	0	0	0	0	0	0	0	0	0	0	0	0	0	0	0
EYQVETIVDTLCTNMLSDKEQLR	CAND1_HUMAN	81	103	yes	yes	3	3.1692e-139	0	0	0	0	2232118	1758951	2263629	0	2883138	0	0	3480430	2539499	1861055	3351675	3089779	0	3000302	3417843	2828328	0	2625665	2279835	3321671	0	0	0	0	0	0	0	0	0	0	0	0	0	0	0	0	0	0
EYTAAVEAK	PHB2_HUMAN	192	200	yes	yes	2	0.0040993	0	0	0	0	0	0	0	0	0	0	0	11780585	9702336	14835516	6600768	0	0	15821042	0	0	0	11129805	0	0	0	0	0	0	0	0	0	0	0	0	0	0	0	0	0	0	0	0
FAAATGATPIAGR	RSSA_HUMAN	90	102	yes	yes	2	2.0329e-12	40443855	32933669	30459153	45711669	57804785	55934941	42470126	37524644	0	49555295	44594000	0	58145657	63627695	57348429	48354446	55744384	54919835	42000750	54033501	40910008	41399795	39319972	49367351	25337282	0	28705668	35222797	37277048	28992925	11851768	27586859	26309611	20876399	0	0	42004320	33040423	47113482	30609717	0	23809169
FADDTYTESYISTIGVDFK	RAB1B_HUMAN;RAB1A_HUMAN	31	49	no	no	2	0.00014137	0	0	0	0	0	0	0	0	0	0	0	0	0	0	0	0	0	0	0	0	0	0	0	0	0	0	0	0	0	0	0	0	0	0	0	0	0	0	0	0	0	0
FADEHVPGSPFTVK	FLNB_HUMAN	2075	2088	yes	yes	3	0.0082049	12539852	19500167	14028397	0	12382573	13800376	14826022	14443175	11809288	15860120	11494000	12749953	0	13371667	16218110	0	14421459	16454891	0	13429924	0	15257760	11903884	25419420	8660632	0	0	4484645	0	0	0	0	0	0	0	0	0	0	0	0	4175153	0
FADLSEAANR	VIME_HUMAN	295	304	yes	yes	2	0.00014083	118000000	96335746	131000000	79467780	102000000	96477734	111000000	136000000	96978761	151000000	130000000	0	122000000	128000000	99674240	151000000	150000000	136000000	164000000	210000000	139000000	136000000	101000000	133000000	6934573	16160334	8019786	0	5638570	12214948	0	0	0	6513488	0	6676264	6898300	0	7334392	0	0	0
FAEAFEAIPR	TCPQ_HUMAN	441	450	yes	yes	2	0.00014083	0	3458602	0	0	0	0	10324767	0	8427695	14932100	10980000	16191315	11139061	12334707	13473136	0	8605523	12139687	8942066	7558992	0	10067335	0	12374360	0	0	0	0	0	0	0	0	0	0	0	0	0	0	0	0	0	0
FAEVTQEVEVARPVDK	KIF23_HUMAN	429	444	yes	yes	3	2.4954e-52	25322572	15810718	24794123	5588269	4696369	1815376	9831690	9052469	11025123	28236376	29477000	16955907	2865366	3807231	4486920	9087167	8804929	11087211	17789618	17434820	17178380	20454928	15002880	13975403	0	0	7572416	0	2333482	0	3696276	7603267	0	0	5291617	2320024	0	2079780	2358201	0	0	0
FAFQAEVNR	ENPL_HUMAN	76	84	yes	yes	2	2.7301e-06	36075675	0	36835517	0	38810506	34737889	0	53726461	43211171	47429547	48363000	38875370	44605204	45802024	35711691	0	31440464	46889375	40227359	30113021	27185046	45704735	38834638	42118141	10124034	0	0	0	20293387	8531229	0	0	0	12160686	2039257	0	0	0	25614841	0	0	0
FAIQDISVEETSAK	ACTN4_HUMAN;ACTN2_HUMAN;ACTN3_HUMAN;ACTN1_HUMAN	153	166	no	no	2	2.1851e-47	17134594	0	20188697	29464208	25181754	22434506	33317381	25238233	22131034	26238301	19648000	25914351	21177657	26988329	34138761	32922699	31827702	22081965	17386190	17394619	0	24005296	18741605	32613183	0	42167399	35312891	0	27157308	0	31317709	53320894	22270273	31009378	73497958	25805852	14847126	12468105	0	25907014	8857377	15056948
FAMEPEEFDSDTLR	PDIA4_HUMAN	486	499	yes	yes	2	3.0908e-10	6844998	0	6637516	10957760	9706604	8057773	0	10909839	6448366	0	10817000	6134277	9041134	11380485	11797624	7671868	8046237	5725182	4940671	4057977	7234811	9383556	9544268	10469956	0	0	7361764	0	0	0	15953298	11957731	16772318	0	8849029	0	0	0	0	0	0	0
FAMVAPDVQIEDGK	SAE2_HUMAN	473	486	yes	yes	2	3.1398e-27	0	0	0	0	0	777904	0	1300480	0	0	0	0	2357512	2864856	2311458	3106605	0	2432817	0	2918215	0	2902829	0	2650971	0	0	2504216	0	0	0	0	0	0	0	0	0	0	0	0	0	0	0
FANYIDKVR	VIME_HUMAN	114	122	yes	yes	2	0.013227	4109436	0	4249561	0	8195281	9883985	6299446	7920790	19501547	7703441	6596100	0	17527993	14699981	20460786	11231148	33620256	29124668	65190130	82556819	15712802	46594715	32317397	16366570	0	0	0	0	0	2251126	1907081	0	0	0	0	0	0	4046713	3175698	0	0	0
FAQHGTFEYEYSQR	SFPQ_HUMAN	480	493	yes	yes	3	4.0295e-05	20338212	21924421	21528493	20716103	19659460	21238093	0	13286533	13226941	20493037	18026000	16548451	23124775	23830767	20676372	18564561	15774161	17102094	23077455	21645405	23545463	0	11427778	22890167	4010548	7285337	12500533	0	12443945	0	10303244	0	0	0	11400178	0	0	0	0	0	0	0
FAQPGSFEYEYAMR	NONO_HUMAN	257	270	yes	yes	2	2.6855e-19	3799201	7500111	0	0	16200983	11855763	19154894	14671935	12167068	0	9925700	11761714	16058474	20485838	14961394	17263806	14705574	0	13814040	16360317	4250553	15914008	12023218	16307391	15342340	0	0	0	0	0	9837033	0	0	0	0	0	0	0	0	0	0	0
FASENDLPEWK	RANG_HUMAN	58	68	yes	yes	2	0.0029788	0	0	0	16779820	11553334	12781122	14170191	13003192	11526527	19914521	17531000	19252478	13394725	12426781	19133077	16498884	15311685	15203117	17779669	19774294	18606476	14045275	17495979	23857297	0	0	0	0	0	0	0	0	0	0	15276659	0	0	0	0	0	0	0
FASFPDYLVIQIK	UBP5_HUMAN	562	574	yes	yes	2	1.1613e-21	0	0	0	2731461	2436577	2094785	3756247	3791956	3191291	2188706	2027700	2125062	2791694	2623467	3393034	4142809	4679529	3523047	2407533	4346410	3199409	5647214	2702794	3761997	0	0	0	0	0	0	0	0	0	0	0	0	0	0	0	0	0	0
FATCNPSTR	AL1A3_HUMAN	49	57	yes	yes	2	0.053832	15317809	65938497	3205842	0	0	0	27122135	0	0	0	0	3320872	0	0	4334512	0	0	0	0	0	0	0	0	5573527	0	0	0	3048143	0	0	0	0	0	0	0	14152041	0	0	0	0	10528364	18333969
FAVETLICS	ITM2B_HUMAN	258	266	yes	yes	2	0.035002	0	0	0	0	0	0	0	0	9039382	22165547	24489000	16873437	0	0	0	0	0	0	421783	15054754	13057143	0	0	0	8645039	14207160	23983035	0	0	0	0	6956002	5125658	7757439	7871199	5884830	0	0	0	16069466	0	0
FCGVCTDGR	CCN2_HUMAN	283	291	yes	yes	2	0.066201	9028144	9912303	8865248	5449709	4734815	1197623	8907555	11221273	0	0	0	0	4978536	847822	1033933	0	0	0	0	0	0	0	0	0	4897872	6826404	0	0	3414409	0	0	0	0	6423358	0	9880619	2223955	2463414	0	0	5112866	8563359
FCIWTESAFR	RL4_HUMAN	249	258	yes	yes	2	0.0037568	18703363	13625271	14861083	3212171	8735512	9853278	12359673	16924217	9903054	16188079	14462000	16557536	5238121	13986567	14771861	4493106	14550363	4836510	15816255	12670786	0	12747388	0	0	0	0	0	0	0	0	0	0	0	0	0	0	0	0	0	0	0	0
FCLDNGAK	PGK1_HUMAN	49	56	yes	yes	2	0.0039613	26194491	39360957	29354166	0	23270063	0	16725140	20637350	21605265	21722683	0	21367336	18049242	21799987	20227615	28584907	28732955	21897050	23860931	28428085	22033656	15436431	17413552	11159316	0	15590554	16906132	0	7622776	8485971	0	10525706	0	7022036	0	7768846	0	5185316	13646395	0	0	8030557
FDAGELITQR	PHB_HUMAN	134	143	yes	yes	2	0.0001059	25426413	0	24050230	11435210	21414384	20197876	25768099	56819937	28321004	38980019	30649000	27551164	19285273	30759181	20210355	16920173	20635682	52192334	27790246	24482905	18536508	28949628	57830905	20902059	4845656	0	13129905	0	6278701	0	9555869	8125597	6361276	4196956	8280872	5231507	0	4644604	7463597	6450531	0	0
FDAGSGMATIR	PGBM_HUMAN	3737	3747	yes	yes	2	0.0054275	87827024	71353870	91852997	0	4207178	4682603	30860662	24706868	28603765	46605261	66142000	58827443	3343889	4645556	4098410	27172196	21012397	25849100	67438580	47433483	93400961	40600274	36421506	43262809	0	0	0	0	0	0	0	0	0	0	1632287	0	0	0	0	0	0	0
FDAMPFTLRAFEDEK	PA2G4_HUMAN	273	287	yes	yes	3	0.027237	0	0	0	2734464	0	0	0	0	0	0	0	0	0	0	0	0	0	970343	0	0	0	0	0	0	2096049	0	0	0	7861478	0	0	2311137	2277741	0	0	3364139	0	3573104	0	0	4998737	6114089
FDDAVVQSDMK	HSP7C_HUMAN	78	88	yes	yes	2	1.1371e-42	23284374	19953659	23930852	27860267	20619614	25312155	21626058	0	18389738	14741390	22560000	16409370	20290125	38667893	26671742	25343373	22763386	19460277	0	22872126	31305658	0	24320167	28768121	9519551	0	15022715	0	0	0	27748463	20478929	0	22973580	17019674	26248165	0	0	0	0	0	0
FDGALNVDLTEFQTNLVPYPR	TBA1B_HUMAN;TBA1A_HUMAN;TBA3D_HUMAN;TBA3C_HUMAN;TBA3E_HUMAN;TBA1C_HUMAN;TBA4A_HUMAN	244	264	no	no	2;3	1.4517e-38	6306657	0	7025248	38244915	26706334	23462912	62255812	61448913	51205427	12194323	13793000	11222167	36838439	15544422	49936446	72026898	78268377	44189099	37353621	48709772	12547377	56640699	44797038	60986774	6487466	7311587	9776272	0	5874138	0	0	4508268	0	5677858	9965820	2271065	0	2846292	0	0	0	0
FDGILGMAYPR	CATD_HUMAN	195	205	yes	yes	2	7.9984e-08	0	0	0	0	0	0	0	0	0	0	0	0	0	0	0	0	0	0	0	0	0	0	0	0	4367847	5614316	4211973	2139301	3181600	0	7073834	6200764	4349546	3356601	0	4053221	0	0	3428022	6363434	4271118	4302521
FDQLFDDESDPFEVLK	PAIRB_HUMAN	17	32	yes	yes	2	4.5707e-05	9752456	12761706	10839721	17201503	22860415	215047	0	0	20152988	19213120	20776000	21855864	18164484	22774169	28247276	25883089	30409758	24961507	15586933	24190178	22688356	0	0	19603311	6383395	0	3488196	0	0	2541831	0	0	0	3879322	0	4093807	0	0	4895222	2988592	0	0
FDQLLAEEK	MYH9_HUMAN;MYH11_HUMAN;MYH14_HUMAN;MYH10_HUMAN	1446	1454	no	no	2	0.030548	0	0	0	0	0	0	0	0	0	0	0	0	0	0	0	0	0	0	0	0	0	0	0	0	0	0	0	0	0	0	0	0	0	0	0	0	0	0	0	0	0	0
FDSDAASPR	1C14_HUMAN;1C12_HUMAN;1C04_HUMAN;1B59_HUMAN;1B55_HUMAN;1B54_HUMAN;1B42_HUMAN;1B08_HUMAN;1C16_HUMAN;1C06_HUMAN;1C18_HUMAN;1C15_HUMAN;1C01_HUMAN;1C07_HUMAN;1B35_HUMAN;1B78_HUMAN;1B56_HUMAN;1B53_HUMAN;1B52_HUMAN;1B46_HUMAN;1B15_HUMAN;1B57_HUMAN;1B51_HUMAN;1B58_HUMAN;1B18_HUMAN;1B14_HUMAN;1B37_HUMAN;1B07_HUMAN;1B73_HUMAN;1C02_HUMAN;1C03_HUMAN;1C17_HUMAN;1B38_HUMAN;1B81_HUMAN;1B67_HUMAN;1B82_HUMAN;1B4…	60	68	yes	no	2	0.021628	0	0	0	0	0	0	0	0	0	0	0	0	0	0	0	0	0	0	0	0	0	0	0	0	0	0	0	0	0	0	0	0	0	0	0	0	0	0	0	0	0	22367027
FDSDAASQR	1A29_HUMAN;1A74_HUMAN;1A34_HUMAN;1A33_HUMAN;1A31_HUMAN;1A69_HUMAN;1A32_HUMAN;1A02_HUMAN;1A68_HUMAN;1A30_HUMAN;1A66_HUMAN;1A43_HUMAN;1A26_HUMAN;1A25_HUMAN;1A23_HUMAN;1A11_HUMAN;1A24_HUMAN;1A03_HUMAN	60	68	yes	no	2	0.017591	0	0	0	0	0	0	0	0	0	0	0	0	0	0	0	0	0	0	0	0	0	0	0	0	0	0	0	0	0	0	0	0	0	0	0	0	0	0	0	0	0	0
FDTGNLCMVTGGANLGR	RS4X_HUMAN	175	191	yes	yes	2	5.4219e-49	0	0	0	0	33507618	29362301	25273096	32687778	21305833	16998799	21766000	19933202	27210237	49359432	22404641	20778433	21788451	22700917	19784371	20711020	7741454	21694382	21521352	21468261	0	24078773	0	16533222	11716557	0	20271443	16444632	12917825	0	12135027	13066454	0	9373896	14055258	10657410	0	11890756
FEDENFILK	PPIA_HUMAN	83	91	yes	yes	2	0.0044199	73541616	0	114000000	188000000	89870680	61400290	134000000	88710667	62921744	68072599	95688000	82749242	36436590	31694409	40964559	168000000	56286307	62819826	0	40275332	102000000	54551157	0	125000000	0	0	0	0	0	10165385	9763776	0	0	0	8575913	0	0	9799820	0	0	0	13700545
FEELNADLFR	HSP72_HUMAN;HSP7C_HUMAN	302	311	no	no	2	8.4083e-28	43275878	96599881	0	110000000	59153706	49164522	63236188	51419599	28547983	5078654	41233000	0	45233382	60817182	43755451	67050376	44349274	36682566	35781198	27604546	81381468	40418232	2885363	3645345	29579905	26777138	36232290	18604315	0	23549781	31028164	44167680	41556957	0	0	38230016	20015257	28253629	22451891	22460594	15346139	28840861
FEELNMDLFR	BIP_HUMAN	327	336	yes	yes	2	9.7652e-05	3915571	0	0	7610461	9480237	9172988	0	6946273	0	0	0	7014116	8054064	0	8412080	4132907	4238888	0	4892319	4648895	0	0	6067462	6444690	0	0	0	0	0	0	0	0	0	0	0	0	0	0	0	0	0	0
FEELTNLIR	EIF3C_HUMAN;EIFCL_HUMAN	57	65	yes	no	2	0.0029082	9529327	0	5973735	6236022	7307710	9601712	9882731	0	5466204	4076265	4887900	0	8372771	18120243	6777275	7429189	0	0	7125896	6736234	1196702	4651381	3008019	0	0	0	0	0	0	0	0	0	0	0	0	0	0	0	0	0	0	0
FEGFIQTR	ADA10_HUMAN	124	131	yes	yes	2	0.06054	0	0	0	0	0	0	0	0	0	0	0	0	0	0	0	0	0	0	3359941	0	0	0	0	0	0	0	0	0	0	0	0	6744216	0	0	0	0	0	0	0	0	0	0
FEHCNFNDVTTR	CD59_HUMAN	67	78	yes	yes	2	2.097e-27	0	0	0	0	0	0	0	0	0	0	0	0	0	0	0	0	0	0	0	0	0	0	0	0	2962705	3096589	3185487	0	0	0	0	0	0	0	0	0	0	0	0	0	0	0
FEIEVLCK	CNOT1_HUMAN	1281	1288	yes	yes	2	0.043071	0	0	0	0	0	0	0	0	0	0	0	2079494	0	0	0	0	0	0	0	0	4810859	0	0	0	0	0	0	41662251	0	0	0	0	0	0	0	22123523	0	0	45746776	0	24279088	0
FEIPYFTTSGIQVR	AP1M1_HUMAN	380	393	yes	yes	2	1.0925e-12	0	0	0	0	0	0	0	0	0	0	1876800	0	0	0	1019669	0	0	0	719653	1045465	0	0	0	0	0	0	0	0	0	0	0	0	0	0	0	0	0	0	0	0	0	0
FELTGIPPAPR	HSP7C_HUMAN	459	469	yes	yes	2	0.055747	6095628	9961392	6268530	6776532	5894491	4783288	7018935	4873147	3880753	5461033	4234200	6238552	3799549	4365148	5798346	9272897	3990603	5023326	0	3486457	6795637	3858153	4115304	7099929	0	0	0	0	0	0	0	0	0	0	2384256	0	0	0	0	0	0	0
FENAFLSHVVSQHQALLGTIR	ATPA_HUMAN	507	527	yes	yes	3;4	0.0044179	0	0	0	0	0	0	0	0	0	0	0	0	0	0	0	0	0	0	0	0	0	0	0	0	21450024	0	32304591	0	22181435	0	21166204	12976295	11019727	0	20542746	22079194	0	12118562	6180271	0	0	0
FESPEVAER	HNRPM_HUMAN	699	707	yes	yes	2	0.004256	7426850	6739908	5240991	4544999	6988542	0	4577914	6130202	8855363	8278766	9113500	6558716	6672998	8228074	0	8687233	6547269	6836215	5136117	6169904	0	8559314	7791164	3903228	0	9544549	0	8143459	8104316	5565665	10873736	11439070	7420344	7235738	10773453	11197706	7953669	0	0	0	0	0
FFETCDLDNDK	SPRC_HUMAN	269	279	yes	yes	2	4.9124e-08	186000000	527000000	256000000	11590070	0	0	112000000	83429124	58105185	149000000	272000000	150000000	0	0	4941214	73360010	52432341	49657454	80799945	46348441	310000000	68479004	0	139000000	0	0	0	0	0	0	0	0	0	0	0	0	0	0	0	0	0	0
FFEVILIDPFHK	RL15_HUMAN	129	140	yes	yes	3	0.0014335	6719445	18232560	7008673	13200875	15848010	19971112	15179459	16198606	16174454	16974861	12734000	20492319	12399572	18450551	9870052	12889773	16588624	18036430	8204853	4429155	11902672	11860217	13092919	14677558	9930276	14860291	3086385	3187992	3182979	2782752	871989	3022909	7490845	3456365	8582621	0	0	2333306	0	0	0	0
FFPASADR	PDIA1_HUMAN	445	452	yes	yes	2	0.016761	0	0	0	0	0	0	0	0	7340891	0	0	7172067	8966999	7467980	8006635	0	0	0	0	8975790	0	0	8985735	0	0	0	4596054	0	0	0	6733346	0	0	0	0	0	0	0	0	0	0	0
FFVGGNWK	TPIS_HUMAN	44	51	yes	yes	2	0.010612	17682118	21309312	19293855	18610689	14790084	16455396	13976620	7912764	0	14074301	0	0	13000498	14033892	14213031	0	0	0	12766421	12112653	23947779	15280797	0	18643111	0	0	5696514	0	0	0	0	0	0	0	12823823	0	0	8022438	0	0	0	0
FGALCEAETGR	AGRIN_HUMAN	542	552	yes	yes	2	0.0043135	0	0	0	0	0	0	0	0	0	0	0	0	0	0	0	0	0	0	0	0	0	6202890	0	0	0	7259834	9785783	3060458	0	3442960	7560836	8016483	7051246	6387695	0	3417138	3142559	3457776	2693790	6523045	6544284	0
FGANAILGVSLAVCK	ENOA_HUMAN;ENOB_HUMAN;ENOG_HUMAN	106	120	no	no	2	5.4894e-117	8656549	9287907	16365641	4558727	4055714	5313288	9645823	8105323	9147742	9856319	6846700	15128994	4883616	3817211	9700710	12225806	16360806	12843393	15142217	15668310	29352803	21687078	14938292	22374613	40735223	45868476	30178114	11230086	37122844	17910247	13848107	22408411	46935237	23552528	17899691	26643192	0	18481535	14155177	19233590	0	11820822
FGEVVDCTLK	HNRPD_HUMAN	120	129	yes	yes	2	0.00073983	42190269	36930672	41615571	50919436	32442732	51866193	49181562	37516618	43099606	45043667	52978000	51865743	48240318	42199546	58361226	53914042	53303101	53142593	70030267	66484156	59345313	55393941	41380023	61461276	38699731	43474906	60136653	8512442	56725451	58409339	49642885	49797102	46463645	8629381	73756257	56567775	8190625	9304419	52016399	44378003	0	0
FGFCPMAAHEEICTTNEGVMYR	FINC_HUMAN	458	479	yes	yes	3	1.961e-167	467000000	179000000	532000000	2096877	19319744	17043563	252000000	117000000	127000000	198000000	187000000	214000000	17697047	32153169	14240061	128000000	58148837	106000000	267000000	234000000	365000000	104000000	104000000	131000000	0	0	10364194	0	0	0	0	0	0	0	0	0	0	0	0	0	0	0
FGFPEGSVELYAEK	RS3_HUMAN	77	90	yes	yes	2	2.0255e-11	0	0	0	10176166	16833021	18732772	13272637	13656563	13079469	0	0	0	16724758	25350311	11320534	0	9976640	0	16911131	18880501	0	0	0	0	0	0	0	0	0	8932898	0	0	0	0	0	0	0	8069368	16663486	13502044	0	0
FGGEHVPNSPFQVTALAGDQPSVQPPLR	FLNA_HUMAN	1726	1753	yes	yes	3	1.371e-43	0	0	0	0	0	0	0	0	0	0	0	0	0	0	0	0	0	0	0	0	0	0	0	0	59636048	0	56733822	39431296	16088530	42119509	44146965	50638702	54175001	51208640	63083921	0	30530532	0	0	38738772	0	0
FGGNPGGFGNQGGFGNSR	TADBP_HUMAN	276	293	yes	yes	2	0.00030191	0	0	0	5822061	0	0	0	0	0	0	0	0	0	14043550	12269177	6571726	0	15553942	0	0	7791431	0	11250622	0	0	0	4007310	0	0	0	0	0	0	0	0	0	0	0	0	0	0	0
FGLALAVAGGVVNSALYNVDAGHR	PHB_HUMAN	12	35	yes	yes	3	2.0276e-08	2804475	0	0	3313495	5009571	5568692	9888509	0	13074981	0	7112700	0	8684551	8933439	0	0	0	9342844	0	0	0	15733091	0	0	0	0	0	0	0	0	0	0	0	0	0	0	0	0	0	0	0	0
FGQGGAGPVGGQGPR	SFPQ_HUMAN	667	681	yes	yes	2	2.511e-05	32540796	27622020	24961844	28602395	28101325	27134233	22049796	25946185	32888143	31539903	26636000	33633653	33191778	28055551	28048299	35353364	35880021	32916972	33719290	41106676	33541509	31348191	28989575	26149832	27273659	33985219	23078901	24615104	27761584	28951707	24091048	25374398	32796961	24643729	23423075	29950195	2288412	15705691	1730205	1547812	0	0
FGSGMNMGR	HNRPM_HUMAN	363	371	yes	yes	2	0.0044199	3197525	2898129	3366657	2677281	3817416	4382909	2513731	2647273	3300804	1752864	3585400	1812166	4540890	3857131	2801313	4103009	3449891	3162154	3688254	3924103	0	2550601	2099604	1847144	7646391	8594461	0	8094198	8097421	7684491	8907984	10423768	6498962	8798712	0	0	9891405	0	0	6885481	0	0
FGYVDFESAEDLEK	NUCL_HUMAN	349	362	yes	yes	2	6.6117e-23	18457063	0	15225137	0	17588682	18299324	23116846	16986825	17632502	19229079	19531000	20420332	17336307	29118266	13550642	23603208	16036178	23440065	21258797	22454893	17683149	18042880	21128902	16571299	0	0	0	0	0	0	0	7101569	9292848	0	9227566	13406315	7819076	0	0	9830591	0	0
FHDFLGDSWGILFSHPR	PRDX6_HUMAN	25	41	yes	yes	3	1.7717e-47	7818098	11863526	8282565	13250636	8609237	4621778	17209550	7384529	8788680	5634588	4304700	6681512	6394937	5063108	10943422	17150556	14885513	10380938	8315286	4623916	15261134	14281255	8056897	14251040	21780006	0	0	0	0	0	0	14325953	40170620	0	0	0	0	0	0	0	0	0
FHVEEEGK	PGK1_HUMAN;PGK2_HUMAN	124	131	yes	no	2	0.0021084	36461002	37428790	31231657	47088681	0	14244454	40206016	36570274	23825678	21336474	0	15979550	16905359	0	22142811	44887706	26723631	20738247	14616916	16256886	39812386	0	9678365	15814229	23199049	0	0	0	0	0	6875506	8015830	0	0	0	6345564	0	0	0	0	0	0
FIAVGYVDDTQFVR	1C14_HUMAN;1C12_HUMAN;1C04_HUMAN;1B59_HUMAN;1B55_HUMAN;1B54_HUMAN;1C16_HUMAN;1B35_HUMAN;1B78_HUMAN;1B56_HUMAN;1B53_HUMAN;1B52_HUMAN;1B46_HUMAN;1B15_HUMAN;1B57_HUMAN;1B51_HUMAN;1B58_HUMAN;1C17_HUMAN;1A36_HUMAN;1A01_HUMAN;1A29_HUMAN;1A74_HUMAN;1A34_HUMAN;1A33_HUMAN;1A31_HUMAN;1A69_HUMAN;1A32_HUMAN;1A02_HUMAN;1A68_HUMAN;1A30_HUMAN;1A66_HUMAN;1A43_HUMAN;1A26_HUMAN;1A25_HUMAN;1A23_HUMAN;1A11_HUMAN;1A2…	46	59	no	no	2	0.00074533	0	0	0	0	0	0	0	0	0	0	0	0	0	0	0	0	0	0	7173650	2722751	962497	1313394	0	0	5744342	0	0	0	0	1902635	0	2340577	4107352	0	0	0	0	0	0	0	0	0
FIFDCVSQEYGINPER	PGP_HUMAN	239	254	yes	yes	2	6.571e-35	0	0	0	2349672	0	0	0	0	0	0	0	0	1221250	1795026	1887027	2148058	2695250	1741131	0	0	0	0	0	0	0	0	0	0	0	0	0	0	4022868	0	0	0	6439917	0	0	0	0	0
FIIHAPPGEFNEVFNDVR	CAZA2_HUMAN	20	37	yes	yes	3	2.2738e-07	0	0	0	0	0	8043600	8079532	7195019	7335121	13032174	0	11897999	5821725	8443129	0	7115326	0	0	0	0	15282374	0	0	0	18669958	0	0	0	0	0	0	17067677	0	0	19344361	0	0	0	0	0	0	0
FIMESGAK	RS3_HUMAN	125	132	yes	yes	2	0.0037265	13062489	13467273	10637469	7985386	12060754	14725735	7874212	11105689	15159463	7697058	9490600	0	13139528	14749559	10350724	14235828	10867919	0	11867539	0	14916916	0	0	7302525	0	0	0	0	0	0	0	0	0	0	13174228	0	0	0	0	0	0	0
FISDKDASIVGFFDDSFSEAHSEFLK	PDIA3_HUMAN	148	173	yes	yes	4	0.043954	0	0	0	0	0	0	0	0	0	0	0	0	0	0	0	0	0	0	0	0	0	0	0	0	0	0	0	0	0	0	0	0	0	0	22876444	0	0	0	0	0	0	0
FITIFGTR	ANXA5_HUMAN	194	201	yes	yes	2	0.0012292	123000000	84696915	54358434	58739666	65762430	70727701	89808427	95308583	79654027	76735180	86916000	77647304	62803869	77103991	60386821	63030331	48889324	60703573	60155989	40942749	56774616	62281733	63696115	59360673	0	0	0	0	0	0	0	0	0	0	0	0	7435336	0	0	0	0	0
FKEANNFLWPFK	RL7_HUMAN	201	212	yes	yes	2	0.020592	0	0	0	0	0	0	0	591621	0	0	0	0	908825	0	0	0	0	0	0	0	0	0	0	0	0	1950188	9186002	0	0	3576635	0	0	0	0	0	0	0	0	0	0	0	0
FLAAGTHLGGTNLDFQMEQYIYK	RSSA_HUMAN	18	40	yes	yes	3	5.6335e-49	0	0	0	7725855	0	0	19496773	21472926	15866046	0	0	0	14231910	21448753	20546434	0	25823934	18462762	0	17612798	0	0	14977045	0	0	0	0	0	0	0	0	0	0	0	0	0	0	0	0	0	0	0
FLAAGTHLGGTNLDFQMEQYIYKR	RSSA_HUMAN	18	41	yes	yes	4	0.0029946	0	0	0	0	0	0	0	0	0	0	0	0	7352214	0	0	0	0	0	0	0	0	0	0	0	9908761	7293672	0	12710758	0	5145973	0	0	6422536	0	0	0	0	0	6555943	0	0	0
FLDGIYVSEK	RL9_HUMAN	175	184	yes	yes	2	0.03768	0	0	0	0	0	0	11226174	0	0	0	0	0	0	16631283	0	9865032	8826501	8750088	0	0	0	0	0	0	0	0	0	0	0	0	0	6781321	0	0	0	0	0	0	0	0	0	0
FLEEHPGGEEVLR	CYB5_HUMAN	40	52	yes	yes	3	0.0065042	62979889	39397140	61310970	41629963	46290891	51730372	41050603	78471055	52329419	72166898	75029000	48610986	53108692	73771940	42390943	48358329	53034770	67360523	73979978	88063990	55526437	66046168	49099217	93993953	0	0	2706883	0	3112397	0	0	3639022	0	0	7715018	0	0	2748658	2803701	0	0	0
FLEESVSMSPEER	UCHL3_HUMAN	122	134	yes	yes	2	1.0645e-56	2308613	0	2069679	3139674	2261748	2006117	3362555	2062692	2165079	0	1682600	2734779	2720562	2244322	4442305	3585490	2279969	2983402	2463446	2767519	3021616	2868668	3031209	3181293	0	0	0	0	0	0	0	3239915	0	0	0	0	0	0	0	0	0	0
FLEFQYLTGGLVDPEVHGR	DESP_HUMAN	2726	2744	yes	yes	3	0.0020451	0	0	0	880044	0	0	0	0	0	0	0	0	0	0	0	0	0	0	0	0	1090126	0	0	560978	5464643	6097758	4167823	3136836	18889261	6076197	13085057	19072185	17146748	14913699	19547596	16569493	3601110	9190602	11339991	10087734	0	7719805
FLEGTSCIAGVFVDATK	PLEC_HUMAN	4065	4081	yes	yes	3	0.027916	0	0	0	0	1200971	782304	0	1382512	0	0	0	2648185	1819405	0	0	0	0	916204	2201093	1839418	0	0	1069701	0	0	0	0	0	0	0	0	1192266	0	0	0	0	0	0	0	0	0	0
FLEVIKPFCVILPEIQKPER	S61A1_HUMAN	5	24	yes	yes	4	9.2095e-16	1452742	0	1722102	0	1579134	0	1483084	0	2064221	2832016	1572300	2305307	2018250	1196866	1695345	0	1887417	2317656	2630836	1488849	0	1938122	2144692	1261801	0	1228459	0	0	0	0	2955431	3754416	0	0	3803797	0	0	0	0	0	0	0
FLILPDMLK	SMD3_HUMAN	70	78	yes	yes	2	0.0099925	11168467	11086076	11255078	10042754	14060937	11365623	7010460	11338463	7305626	5895279	13701000	9602826	11686406	13333357	10405760	8201877	13104534	11739551	14558217	13992350	12766651	9107123	11496057	9607856	7869280	7797392	6327059	6796241	13345469	7548877	12836875	14136757	13097930	4173520	8619764	4987693	6176075	0	0	0	0	3352486
FLIPNASQAESK	1433Z_HUMAN	104	115	yes	yes	2	0.00024164	0	0	0	0	0	0	0	0	0	0	0	0	0	0	0	0	0	0	0	0	0	0	0	0	0	0	73237203	0	0	0	47244883	95120351	0	0	111000000	0	0	0	0	0	0	0
FLIYAQDKETQEK	CADH2_HUMAN	102	114	yes	yes	3	7.6582e-09	66117426	43693255	74381383	1367875	0	0	24150189	17175451	14094460	59026202	61925000	35755500	1304738	0	1591329	13974383	8793354	14764457	39455823	32704631	44351557	0	15378106	21032147	0	0	2633496	0	0	0	0	0	0	0	0	0	0	0	0	0	0	0
FLNAENAQK	RANG_HUMAN	142	150	yes	yes	2	0.038434	0	0	0	0	0	0	0	0	0	0	0	0	0	0	20401842	0	38708016	0	0	21156746	0	15137523	17803541	0	0	0	0	0	0	0	0	0	0	0	0	0	0	0	0	0	0	0
FLNEHPGGEEVLLEQAGVDASESFEDVGHSSDAR	CYB5B_HUMAN	55	88	yes	yes	4	3.0502e-32	0	0	0	0	0	0	0	0	0	0	0	0	0	0	0	0	0	0	0	0	0	0	0	0	0	27788558	31355837	0	0	0	0	17429761	0	0	0	18507197	0	0	0	0	0	0
FLQDYFDGNLKR	PDIA3_HUMAN	352	363	yes	yes	3	0.015205	0	0	0	0	0	0	0	0	0	0	0	0	0	0	0	0	0	0	0	0	0	0	0	0	8003206	13284068	15282213	4233367	15747528	5639938	18106384	8140847	10058059	10844390	0	13651607	6208971	13320385	9434411	11483962	7205926	0
FLSQPFQVAEVFTGHMGK	ATPB_HUMAN	463	480	yes	yes	3	4.2166e-33	56169304	47634778	59710713	38825748	57443525	52858283	64890693	68619130	65939146	46820709	73239000	84000265	50152564	36182537	36734258	59021286	65146481	54103126	37799829	42304906	58834297	67428334	55266452	50746072	14052631	17852255	29111941	37318757	35078085	39631907	27807243	25759315	25947030	29601376	28085465	25131054	0	27865248	35455129	22301385	0	20389515
FLTVLCSR	ANXA4_HUMAN	193	200	yes	yes	2	0.018876	0	0	0	0	0	0	0	0	0	0	0	0	0	0	0	0	0	0	0	0	0	0	0	0	0	0	8866032	0	4585601	2881997	1597398	9275539	0	0	0	0	0	0	4963557	5858110	0	0
FNADEFEDMVAEK	RL10_HUMAN	176	188	yes	yes	2	1.4021e-06	6726139	8934400	6393235	8349157	11443299	10440559	12018757	9831858	9450380	7044412	6892300	5456208	9937903	11722060	9433019	10474639	6377852	5996905	3186432	3157431	3761214	7038370	0	0	5615130	0	0	0	0	0	0	0	0	0	0	0	0	0	0	0	0	0
FNADEFEDMVAEKR	RL10_HUMAN	176	189	yes	yes	3	4.7661e-12	14557454	6410402	7936468	9449052	21979804	20576110	6310040	7656472	10778909	9189230	11837000	9138060	21320382	31253354	11510719	7185864	7476429	12183348	11334775	13084897	4251115	10135320	8667716	7738640	0	14240750	0	0	0	0	0	0	0	0	0	0	0	0	0	0	0	0
FNAHGDANTIVCNSK	LEG1_HUMAN	50	64	yes	yes	3	7.2988e-19	0	0	0	0	0	0	0	0	0	0	0	1664630	0	0	0	0	0	0	0	0	0	0	0	0	154000000	183000000	74755444	0	135000000	111000000	118000000	87691113	89938962	274000000	81583304	101000000	0	128000000	142000000	120000000	66392202	102000000
FNAPGAQQFCFLLSTR	CHD4_HUMAN;CHD5_HUMAN;CHD3_HUMAN	1112	1127	yes	no	2	4.9382e-10	0	0	0	0	0	0	0	0	0	0	0	0	0	0	746669	0	0	1638247	0	876190	0	0	0	0	0	0	0	0	0	0	0	0	0	0	0	0	0	0	0	0	0	0
FNASQLITQR	PHB2_HUMAN	148	157	yes	yes	2	5.1664e-05	0	0	12403474	7474047	13003342	16756270	16681803	23238791	20576809	0	0	50663643	20215298	31328366	0	0	0	26790113	16667880	21546658	10551416	21805068	20528541	0	0	0	9299781	0	0	0	6620684	0	0	0	0	0	0	0	8389397	0	0	0
FNDEHIPDSPFVVPVASLSDDAR	FLNC_HUMAN	2387	2409	yes	yes	3	1.4106e-18	0	0	0	0	12043851	5583455	13164776	15538012	14758725	0	26314000	33130448	12983408	16003505	17356285	12773935	16995855	11908030	19541121	22029463	16251305	13494656	12934832	20979365	0	0	5661523	0	0	0	0	0	0	0	0	0	0	0	0	0	0	0
FNDEHIPESPYLVPVIAPSDDAR	FLNB_HUMAN	2266	2288	yes	yes	3	0.0034528	0	0	0	0	0	0	0	0	0	0	0	0	0	0	0	0	0	0	0	0	0	0	0	0	0	0	0	0	0	0	25999217	0	0	0	34291639	0	19589436	0	0	0	21160233	0
FNEEHIPDSPFVVPVASPSGDAR	FLNA_HUMAN	2311	2333	yes	yes	3	6.0085e-31	12163966	18956217	16548161	19002773	18980359	19390031	24570075	14081173	13573821	13463866	11604000	16515603	13584102	19579585	13722916	20510517	13382861	22814435	14418435	18949194	16877268	11874826	14812807	21484256	30554137	29937049	29993765	21384720	23337332	18189072	0	33538405	22936189	36160625	34628028	37600533	28765462	25067827	28553835	23759691	19458572	24016600
FNHFSLTLNTNHGHILVDYSK	G6PI_HUMAN	37	57	yes	yes	4	7.401e-22	0	0	0	0	0	0	0	0	0	0	0	0	0	0	0	0	0	0	0	0	0	0	0	0	10550352	8791023	0	9406719	15207190	0	0	0	15909708	0	0	0	0	11448605	0	0	0	12391159
FNPFVTSDR	RL26_HUMAN;RL26L_HUMAN	3	11	yes	no	2	0.010785	22276860	0	16329137	17263276	31517378	32174992	0	18462928	15715368	20155503	21012000	20639786	33157136	42785472	31741264	0	0	13547612	21379179	0	25354635	19925098	22161696	0	0	0	20527365	0	0	0	0	0	0	0	30808613	0	0	0	0	0	6976982	6664671
FNQAQSGNIQSTVMLDK	STAT1_HUMAN	122	138	yes	yes	2	0.023423	0	9481124	0	0	0	0	0	2437216	0	6266647	4259600	6669142	0	0	0	0	0	0	0	0	0	2326196	2261258	1805078	0	0	0	0	0	0	0	0	0	0	0	0	0	2720000000	0	0	0	0
FNVWDTAGQEK	RAN_HUMAN	61	71	yes	yes	2	1.7187e-08	24765607	0	28499775	0	0	42278949	0	0	0	0	20057000	27161181	40207964	39224845	0	0	0	30777605	29713368	28900351	24018996	0	29660060	0	0	0	11823020	0	13740379	0	0	9666981	0	0	8999703	11575002	0	0	0	11338399	0	0
FNWYVDGVEVHNAK	IGG1_HUMAN;IGHG1_HUMAN	277	290	yes	no	2;3	2.2914e-34	1807603	0	2545021	0	0	0	0	0	0	1420000000	1240000000	982000000	746000000	733000000	845000000	1140000000	964000000	949000000	0	1743482	2673900	0	0	0	15289156	0	5445000	0	16887127	0	19846922	0	7685644	2540000000	2090000000	2830000000	5700000000	3960000000	3990000000	8250000000	6440000000	5690000000
FQDGDLTLYQSNTILR	GSTP1_HUMAN	56	71	yes	yes	2	4.1651e-123	0	0	0	0	0	0	0	0	0	0	0	0	0	0	0	0	0	0	0	0	0	0	0	0	157000000	162000000	108000000	152000000	137000000	129000000	113000000	92005127	163000000	151000000	148000000	208000000	165000000	171000000	226000000	181000000	156000000	204000000
FQDLGAAYEVLSDSEKR	DJB11_HUMAN	67	83	yes	yes	3	5.1475e-06	0	0	0	0	0	0	0	0	0	0	0	0	0	0	0	0	0	0	4631907	3358320	0	0	0	0	0	0	0	0	10536715	13770710	10208979	5720595	14480713	0	7521795	9576418	0	8445342	15295631	14114800	6982808	17088195
FQIATVTEK	PSB4_HUMAN	232	240	yes	yes	2	0.025499	0	0	10581233	10899848	0	12153094	13014542	13982445	13862353	12058670	10513000	0	12514584	12485374	13327566	15211071	12363731	13770537	14390081	13263265	15088088	12267001	13059088	17343297	0	3727949	0	0	0	0	0	2238884	0	0	4874334	0	0	0	0	0	0	0
FQSLGVAFYR	RAB7A_HUMAN	70	79	yes	yes	2	9.9006e-05	4748358	5286682	3007537	8056167	6609717	9879556	8302573	10169781	8496301	0	0	0	0	16575587	0	0	0	0	0	0	2302945	0	0	0	0	10249185	8109025	0	0	0	11624268	0	7150659	8268488	6271750	10456906	0	0	0	7721799	0	0
FRCPEALFQPSFLGMESCGIHETTFNSIMK	ACTG_HUMAN;ACTB_HUMAN	255	284	yes	no	4	2.6833e-132	15377024	0	33279828	9306632	16071062	13578632	15512671	20143711	31444201	16464969	10955000	55161735	33956214	10519624	47754535	32229610	64167863	56707349	71244032	102000000	30734670	58786989	41334503	35672384	13442225	29188125	20373544	0	150000000	22969502	106000000	210000000	103000000	69307015	78067240	97734393	0	80031272	72952279	149000000	0	72194015
FSASGELGNGNIK	PCNA_HUMAN	169	181	yes	yes	2	1.0898e-06	0	13303244	5816669	10763863	8683478	10949595	0	3503959	0	0	0	2540206	9963076	2926378	0	0	0	0	0	8347013	0	0	0	0	0	0	7235890	0	0	3017854	8418043	0	0	0	0	7754365	0	0	0	10779159	0	0
FSDTCFLDTDGQATCDACAPGYTGR	PGBM_HUMAN	825	849	yes	yes	3	8.0658e-82	13715571	23358469	22568365	0	0	0	29356391	11754244	13712316	20989364	26011000	20506297	0	0	0	11550836	11483501	10321354	14199559	13044305	18057977	12636141	14045132	22325030	0	0	0	0	0	0	0	0	0	0	0	0	0	0	0	0	0	0
FSELTAEK	TCPE_HUMAN	345	352	yes	yes	2	0.050373	0	0	0	0	0	0	0	0	0	0	0	0	0	0	0	0	0	0	0	0	0	0	0	0	0	0	0	0	0	0	0	0	0	0	0	20090263	0	3346333	0	0	0	0
FSFSGNTLVSSSADPEGHFETPIWIER	GANAB_HUMAN	865	891	yes	yes	3	0.014545	0	0	0	0	0	0	0	0	0	0	0	0	0	0	0	0	0	0	0	0	0	0	0	0	0	0	0	0	0	0	0	0	5050417	0	0	0	0	0	0	0	0	0
FSGDLDDQTCR	LA_HUMAN	236	246	yes	yes	2	0.05203	6390587	10417175	3991369	6427774	7809827	7711723	5357785	4882538	5735757	5683662	6954600	5134227	8072540	7937687	7899819	6979426	6547795	0	6366297	5995049	8068804	0	0	0	6157122	7377024	0	0	0	4745274	4266549	0	6259848	0	0	4207784	0	5300212	0	0	0	11788423
FSGSGAGTDFTLK	KV224_HUMAN	87	99	yes	yes	2	4.3576e-05	16309875	16998723	15146209	24968970	0	0	6986769	0	0	35137076	28525000	27988673	0	0	0	0	16437622	0	0	0	0	0	0	0	10435402	0	0	0	0	0	0	0	0	0	0	23405147	0	0	40277652	66350265	0	0
FSGSGSGTDFTLK	KVD28_HUMAN;KV228_HUMAN;KVD40_HUMAN;KV240_HUMAN;KVD30_HUMAN;KV229_HUMAN;KVD26_HUMAN;KVD29_HUMAN;KV230_HUMAN	87	99	no	no	2	1.4097e-06	0	0	91613254	139000000	66345747	58775387	35492891	0	30195820	168000000	131000000	0	35030120	36002252	59953695	88567846	70418389	90767714	0	0	0	0	0	0	64092615	53416185	0	128000000	0	0	0	0	0	0	185000000	0	0	0	0	0	182000000	0
FSGSGSGTDFTLTISR	KV320_HUMAN	83	98	no	no	2	2.841e-86	50628838	153000000	77222777	240000000	125000000	105000000	151000000	55327780	71979079	139000000	153000000	128000000	48141011	45071227	59299122	105000000	86891789	94686890	0	2855376	7050520	0	0	0	96070629	75052869	54277395	60106705	62183993	28896750	36131129	0	69722128	64309537	93424993	95426289	110000000	136000000	114000000	139000000	202000000	168000000
FSGSILGNK	LV861_HUMAN	88	96	yes	yes	2	3.0426e-10	0	0	0	0	10700895	10257200	0	0	0	0	0	0	2611555	0	3854817	0	0	0	0	0	0	0	0	0	26983565	25796819	20670617	0	0	19338315	15953298	10404196	0	0	14164373	21229047	0	49892916	0	0	0	0
FSGSNSGNTATLTISR	LV321_HUMAN	80	95	no	no	2	5.9498e-52	89002743	0	108000000	156000000	87580496	85322634	0	47777100	38006698	67175700	65347000	41002809	0	13669137	29269192	42236366	40372193	30954302	0	0	0	0	0	0	111000000	120000000	244000000	0	250000000	172000000	170000000	146000000	221000000	0	131000000	150000000	302000000	195000000	246000000	5716829	185000000	0
FSGVPDRFSGSGAGTDFTLK	KV224_HUMAN	80	99	yes	yes	3	1.9696e-17	0	0	0	0	0	1411601	0	0	0	7410832	3956200	6469327	1441921	1696642	1788874	0	3338560	0	0	0	0	0	0	0	14236357	17753974	15701403	0	14957707	13871733	19922029	0	7271283	31832873	0	0	120000000	24672973	29914799	85697576	122000000	77727493
FSGVPDRFSGSGSGTDFTLK	KV229_HUMAN;KVD26_HUMAN;KVD29_HUMAN	80	99	yes	no	3	8.2005e-18	0	0	0	0	0	0	0	0	0	0	0	0	0	0	0	0	0	0	0	2972818	0	0	0	0	13949889	0	0	28379544	0	15199586	0	0	0	0	0	32011038	25489145	0	0	84739642	0	25452815
FSGWYDADLSPAGHEEAK	PGAM1_HUMAN	22	39	yes	yes	3	1.1949e-11	23123893	44299922	18524311	44785081	29161902	28687030	37445939	18016645	26632772	24462855	33246000	26671954	22435166	19287588	19120377	35206463	23479461	27830262	10969651	10079957	31932871	32640460	10347005	30121783	9380911	10543902	0	0	0	0	0	10529784	0	0	13260328	10152508	0	0	0	0	0	0
FSGWYDADLSPAGHEEAKR	PGAM1_HUMAN	22	40	yes	yes	4	4.7887e-05	13662363	16552467	16915174	22621614	21479345	23193926	25776766	16839937	21057055	21631716	19721000	27666482	26244876	17180830	20805658	29909606	24135030	25114575	0	0	9193913	22510197	0	35834461	0	0	0	0	0	0	0	10020909	0	0	0	0	0	0	0	0	0	0
FSHEEIAMATVTALR	ALDOA_HUMAN	244	258	yes	yes	3	4.9852e-38	0	0	0	0	0	0	0	0	0	0	0	0	0	770106	0	0	0	0	0	0	0	0	0	0	67863835	56893332	29539350	41116354	56809448	34527394	45563125	21730727	64052362	30082135	0	44714973	65254148	43828781	46919387	27215476	46174480	52719174
FSHEEIAMATVTALRR	ALDOA_HUMAN	244	259	yes	yes	3;4	1.8949e-07	0	0	0	0	0	0	0	0	0	0	0	0	0	0	0	0	0	0	0	0	0	0	0	0	85802515	131000000	0	0	65851019	74926271	32659850	39965390	194000000	71257838	26531669	80319679	36079564	45969191	65221773	67253345	0	0
FSKVEDMAELTCLNEASVLHNLK	MYH9_HUMAN;MYH10_HUMAN	80	102	no	no	4	0.0012469	0	0	0	0	0	0	0	0	9095806	0	0	0	6692859	0	6575693	0	7717401	0	11618319	15383389	6771273	0	0	9620118	0	0	0	0	0	0	0	0	0	0	0	0	0	0	0	0	0	0
FSMVVQDGIVK	PRDX5_HUMAN	181	191	yes	yes	2	0.0065028	3358006	8881935	3800463	8635284	0	0	14933883	9145579	9658123	8029006	0	7230075	10891947	9986174	21236504	7495198	8030979	7656006	10306060	22227346	4255675	5728122	7503901	5449303	4726838	5015924	0	5345529	0	0	0	0	0	6712183	0	0	0	0	0	0	0	0
FSPAGPILSIR	PABP1_HUMAN;PABP3_HUMAN;PAP1L_HUMAN	31	41	no	no	2	0.0047735	0	0	0	20699802	27767243	25705448	32032683	19532882	22067557	10720503	0	0	28568208	33674645	19734894	25267657	16491814	22461555	16176902	0	0	11739418	3205351	11166247	40538201	34206662	16223922	19442700	21233650	28280103	15732329	10979126	23307064	22008358	0	29726576	6129986	0	3812882	0	0	0
FSPATHPSEGLEENYCR	PLMN_HUMAN	137	153	yes	yes	3	1.1049e-26	68489460	81330700	73797319	58439383	37362154	43805468	29991999	18919645	13183982	0	0	0	0	0	0	0	0	0	0	0	0	0	0	0	31707260	25882659	0	0	39128739	12618234	0	0	9636825	0	0	0	0	0	0	0	0	0
FSPNSSNPIIVSCGWDK	RACK1_HUMAN	156	172	yes	yes	2	5.6676e-11	9022137	9669154	8664871	12144736	26340435	28392947	27717295	27245701	23697442	0	12387000	14186882	26318780	37058206	26251317	25083869	23023825	26113631	14817883	16221759	0	19501459	18483868	16538777	7550781	16416610	13711134	0	9443502	8937747	13492162	0	10411990	9321525	6833199	14683999	4579496	8718287	9079871	8897810	0	0
FSSQIHNNGQSDFRPK	LOXL2_HUMAN	599	614	yes	yes	4	0.0031622	33171565	55883272	0	0	1617182	0	7919764	12830619	10629513	0	31435000	17956026	0	933747	0	12421890	6442041	9123000	13019123	11139628	21022244	8048025	7091152	4197046	0	0	0	0	0	0	0	0	0	0	0	0	0	0	0	0	0	0
FSTMPFLYCNPGDVCYYASR	CO4A2_HUMAN	1541	1560	yes	yes	2;3	2.6591e-05	18921343	13455212	25901083	0	0	0	5544518	13085867	13502649	18375269	14099000	24620695	0	0	0	8269180	9433665	10028571	17794095	16439548	18539632	14072806	12410131	9619052	0	0	12331448	0	0	0	5572552	9640069	0	3416071	7411868	0	0	0	0	17992022	1620280	0
FSTPEQAAK	HNRPL_HUMAN	485	493	yes	yes	2	0.044269	0	0	0	0	0	0	0	0	0	0	0	0	9524045	7973100	5992439	0	0	0	10205078	11100598	10618261	7349076	9784781	0	4291455	0	0	0	0	0	0	0	0	0	0	0	0	0	0	0	0	0
FSVCVLGDQQHCDEAK	RL10A_HUMAN	63	78	yes	yes	3	0.0017042	69690066	119000000	81280643	33303971	30700402	22629380	75476444	45055258	43467644	0	109000000	37838908	28503543	36713733	36395573	44397173	27090876	0	46273800	59540671	63695820	39090005	0	57212088	2360276	16248662	15107257	0	0	0	12196828	45938139	0	0	32461523	0	0	23544511	0	0	0	0
FSVSPVVR	EF2_HUMAN	499	506	yes	yes	2	0.0017083	45947419	84997233	523000000	59104296	29997438	36536051	49445435	39254390	0	734000000	48529000	368000000	41505889	46301027	53039969	81585184	55302427	60554614	348000000	298000000	55893769	43875332	35057776	64804112	25350578	40241595	33086608	0	34324621	31697929	0	0	1958647	29556913	75200927	46669424	0	0	0	0	0	27612077
FTASAGIQVVGDDLTVTNPK	ENOA_HUMAN	307	326	yes	yes	2;3	1.4465e-131	39587383	44652102	33019367	59897901	40676459	41156943	78828791	58153968	57463362	37974598	32171000	46188614	52041715	63064304	58152805	91900627	64141556	74865001	49582802	47616925	59007967	53821306	49623302	65417232	269000000	283000000	92142997	181000000	179000000	129000000	113000000	114000000	245000000	160000000	84599791	183000000	185000000	127000000	164000000	126000000	146000000	160000000
FTASAGIQVVGDDLTVTNPKR	ENOA_HUMAN	307	327	yes	yes	3	7.791e-58	0	0	0	0	0	0	0	0	0	0	0	0	0	0	0	0	0	0	0	0	0	0	0	0	37540564	64562959	33329667	60370772	0	55996091	24273919	36188792	36280579	34051402	24658503	36888301	72533182	8851200	47030791	38595617	56293623	45480807
FTCTVTHTDLPSPLK	IGHM_HUMAN;IGM_HUMAN	301	315	yes	no	3	0.018753	9035010	0	16204826	26022105	17751083	14498086	0	0	0	11812901	12648000	9517561	0	0	0	0	0	0	0	0	0	0	0	0	23813081	0	0	23605017	0	0	20232257	13417482	0	9810620	11946810	0	0	14053993	15502359	36737280	0	0
FTDEEVDELYR	ML12A_HUMAN;ML12B_HUMAN	133	143	yes	no	2	1.595e-23	60722853	47825341	57629984	39077557	35204542	30728195	46745067	48141510	36377455	53000857	63644000	52381528	26732176	39092850	41202290	50205272	40350095	40051620	42339510	33690536	60439812	41278434	60218202	67325901	0	0	0	0	0	0	0	0	0	0	11843690	0	0	0	0	0	0	0
FTEYETQVK	TADBP_HUMAN	152	160	yes	yes	2	0.0016228	0	0	0	5881259	0	10227083	1543466	13976024	13625115	0	0	0	14148307	11009291	8334248	0	15761534	12627145	14291089	16007093	0	10374670	13621926	4618926	0	0	0	0	0	23203068	11562223	0	31130986	3061014	0	0	0	0	0	18778705	0	0
FTGVITQGR	AEBP1_HUMAN;CPXM2_HUMAN	454	462	yes	no	2	0.0032997	56484259	71801332	64841994	0	1890347	1238901	29594262	30604056	25882589	41329992	43071000	32829923	1083028	1365046	0	32610777	28560381	17892093	32671174	31522795	53606692	28960865	30066042	24033769	0	0	0	0	0	0	0	0	0	0	0	0	0	1474768	0	0	0	0
FTNIGPDTMR	FINC_HUMAN	1275	1284	yes	yes	2	9.1218e-05	539000000	590000000	612000000	0	0	0	217000000	0	187000000	551000000	439000000	325000000	0	0	0	308000000	183000000	129000000	371000000	216000000	285000000	194000000	212000000	228000000	0	0	0	0	0	0	0	0	0	0	3016987	0	0	0	0	2383996	0	0
FTPGTFTNQIQAAFR	RSSA_HUMAN	103	117	yes	yes	2	1.7256e-55	20072174	17063852	18289501	18805873	23404955	21176087	15838179	20944772	15826293	18480599	20493000	15741226	19466336	26593955	25610747	17669564	22425079	14863078	16536057	18836006	24458170	19826211	20048129	29313531	6042172	0	0	0	10317445	0	0	5360958	7702114	0	6143101	8556439	10499076	0	13375350	0	0	0
FTPGTFTNQIQAAFREPR	RSSA_HUMAN	103	120	yes	yes	3	2.6668e-11	22508571	0	19727957	6633254	13987691	16202944	0	0	0	29991075	22900000	37058941	27101692	28325656	22718575	11041536	0	15950483	39026030	50821310	0	19786320	0	26504375	28107679	33067103	0	0	36732949	34360099	34194658	29956713	17928784	0	0	0	0	36107553	0	0	25072511	0
FTQAGSEVSALLGR	ATPB_HUMAN	311	324	yes	yes	2	8.0303e-34	24732138	0	0	29390424	55547743	63033103	50809102	51626687	49995517	49742016	59001000	44252673	41517436	78984105	22240509	31446568	28690337	51375625	43294106	41508688	0	53133594	56313394	40974006	0	0	0	0	0	0	0	0	0	0	0	0	0	0	0	0	0	0
FVADGIFK	RS3_HUMAN	11	18	yes	yes	2	0.050162	8458565	10440332	8873338	0	0	0	0	0	0	11338917	11533000	12013317	0	14209348	0	0	0	0	0	0	0	0	0	0	0	0	5797143	0	0	2209181	0	6087409	2571479	0	5240257	3310254	0	0	0	0	0	0
FVDGLMIHSGDPVNYYVDTAVR	RS3_HUMAN	152	173	yes	yes	3	5.3208e-67	17858047	26295314	22378938	0	0	22063063	20143937	23805474	27425914	18488578	18125000	22881144	12405115	29409297	15850116	20441272	21518016	16897146	23757462	0	32278338	26172936	21016950	0	35137620	34661988	0	0	5048210	23250751	0	23612094	17645592	19657367	0	0	13979954	7017395	12420952	14282037	6685489	12295346
FVDHVFDEQVIDSLTVK	RPN1_HUMAN	355	371	yes	yes	3	3.134e-11	0	0	0	0	0	0	9829764	12894030	7854478	0	0	0	6564683	10043479	7415565	6035634	1598146	0	0	0	0	0	0	10178857	0	0	0	0	0	0	0	0	0	0	0	0	0	0	0	0	0	0
FVEGLPINDFSR	MDHC_HUMAN	299	310	yes	yes	2	1.3372e-06	0	0	0	35229643	24980907	21877341	0	10701146	13570615	0	0	0	14362626	17125778	16080682	19239530	12308486	14031473	0	0	1358253	12245089	10966435	15329598	0	0	0	0	0	0	0	0	0	0	0	0	0	0	0	0	0	0
FVFSLVDAMNGK	MDHM_HUMAN	258	269	yes	yes	2	0.0014129	0	0	0	0	0	0	0	0	0	0	0	0	0	4925319	0	0	0	9215458	13203178	11524857	0	14363286	12206525	9854170	0	0	0	0	0	3637734	0	0	0	0	0	0	0	0	0	0	0	0
FVGQDVEGER	PYRG1_HUMAN	499	508	yes	yes	2	0.0094142	7388060	12332336	9085555	9139760	10444368	8876837	9081673	2603849	15539684	8021825	0	7047663	0	10420468	0	4320578	3195818	9376231	0	0	0	0	3519064	0	0	5017790	0	2606215	0	0	2779309	0	0	4385646	0	7437259	0	0	4278941	0	0	0
FVIGGPQGDAGLTGR	METK2_HUMAN	250	264	yes	yes	2	0.0021126	7999176	0	6152802	10924300	12272538	12105852	12194030	13570677	8916917	8080873	0	0	12241835	15348040	12557710	17072252	0	0	0	0	0	0	0	0	0	0	16929616	0	0	0	9562727	0	0	0	14077272	0	0	0	0	0	0	0
FVIKPIDK	MOES_HUMAN;RADI_HUMAN;EZRI_HUMAN	255	262	no	no	2	0.012017	0	0	0	18062887	0	10934832	14178859	10068645	0	0	0	0	11700263	8821727	15088727	13321417	17903444	10337277	17721468	0	21378331	0	12261271	0	20474584	12149983	13287247	0	0	0	9660475	15115361	26554886	0	0	0	0	0	0	0	0	19290326
FVINYDYPNSSEDYIHR	DDX5_HUMAN	412	428	yes	yes	3	3.5199e-08	8553394	9915681	4869735	11513283	14254492	12993122	9708420	9194541	9392032	15489072	11648000	12633936	12104191	16726254	13713146	10198957	8408221	10039872	11923750	10814506	6909335	11932697	8669561	12590285	5585516	10579980	5757337	0	0	0	4362883	0	0	7268344	0	0	0	0	0	0	0	0
FVMQEEFSR	PDIA3_HUMAN	336	344	yes	yes	2	0.0016016	23222584	19408504	19105415	44463349	18175646	19341017	26661801	28965815	25817830	17663495	26179000	26911675	19464026	19843251	22159094	31570820	25011576	21867771	24306641	20102148	27216282	28507448	26909225	35277855	0	0	0	0	14981527	6217226	15513538	14103321	12327742	7890551	20570778	12332549	11356229	0	0	6400092	0	0
FVNVVPTFGK	RS30_HUMAN	42	51	yes	yes	2	0.0016042	0	0	0	0	0	0	6463934	3694913	2856722	8429579	8383600	5133947	0	0	9776914	898945	2265342	2556865	1741504	0	0	2184889	2458406	2692663	0	0	0	0	0	0	0	0	0	0	0	0	0	0	0	0	0	0
FVSSSSSGAYGGGYGGVLTASDGLLAGNEK	K1C19_HUMAN	52	81	yes	yes	2;3	1.8889e-87	0	0	0	0	0	0	0	0	0	0	0	0	0	0	0	0	0	0	0	0	0	0	0	0	0	0	0	0	0	0	0	0	0	0	0	0	0	0	0	0	0	0
FVTVQTISGTGALR	AATM_HUMAN	126	139	yes	yes	2	1.61e-27	8461311	17867112	6339663	10051334	14415236	12293935	17159472	19357900	19396393	12683468	11109000	12348787	13149921	18668824	12224562	12130029	10904748	13767969	9883232	6820929	7587774	13158667	10882778	8011612	0	0	0	0	0	0	3252270	3323096	0	0	3922234	0	0	0	0	0	0	0
FVTWIEGVMR	PLMN_HUMAN	799	808	yes	yes	2	0.0037568	0	0	0	0	0	0	0	0	0	0	0	0	0	0	0	0	0	0	0	0	0	0	0	0	0	19402353	37255018	25486645	17409913	19878992	9577857	8446172	18136142	0	0	0	0	0	0	0	0	0
FVYHLSDLCK	IGJ_HUMAN	83	92	yes	yes	2	0.0016042	0	0	0	0	0	0	0	0	0	0	0	0	0	0	0	0	0	0	0	0	0	0	0	0	0	0	4083868	0	0	0	0	23520758	0	0	0	0	0	0	0	0	0	0
FVYHLSDLCKK	IGJ_HUMAN	83	93	yes	yes	3	0.004848	0	0	0	0	0	0	0	0	0	0	0	0	0	0	0	0	0	0	0	0	0	0	0	0	0	0	40015562	0	19825763	1780842	6511506	36416318	9444634	0	0	0	0	0	0	0	0	0
FVYTPAMESVCGYFHR	TIMP1_HUMAN	83	98	yes	yes	3	6.9975e-49	0	0	0	0	0	0	0	0	0	0	0	1862138	0	0	0	0	0	0	0	0	0	0	0	0	18315802	0	40694250	0	0	0	0	0	16825639	16713532	3830227	20957157	0	0	0	49047259	41652140	53817572
FWEVISDEHGIDPAGGYVGDSALQLER	TBB6_HUMAN	20	46	yes	yes	3	1.5648e-30	0	0	0	0	0	0	0	0	0	0	0	0	1912823	0	0	0	0	0	0	0	0	0	0	0	0	0	0	0	5940583	0	0	6175402	6944723	0	5557224	6759013	0	4493890	0	0	0	0
FWEVISDEHGIDPTGSYHGDSDLQLER	TBB2A_HUMAN;TBB2B_HUMAN	20	46	no	no	3;4	5.9036e-10	27599346	22872413	0	12556982	16007096	12745100	27455348	39740003	29678386	39114873	37508000	33054269	24605149	20116898	33516754	6003018	31046386	34246821	42677274	44642819	34697854	76670864	36238814	54525023	0	20210992	0	13308758	0	13289838	7484422	6289001	0	0	7325368	0	0	0	8451531	0	13788767	0
FWEVISDEHGIDPTGTYHGDSDLQLDR	TBB5_HUMAN	20	46	yes	yes	3;4	4.4554e-107	172000000	147000000	143000000	57894584	84024247	74699011	121000000	172000000	131000000	177000000	117000000	182000000	123000000	142000000	121000000	162000000	165000000	150000000	200000000	223000000	134000000	142000000	185000000	207000000	185000000	182000000	154000000	152000000	198000000	127000000	87328415	121000000	172000000	142000000	97772017	157000000	0	61303762	91958691	130000000	0	114000000
FWEVISDEHGIDPTGTYHGDSDLQLER	TBB4B_HUMAN;TBB4A_HUMAN	20	46	yes	no	3;4	3.8544e-30	59725638	53582040	56652268	26050418	30270537	26962094	41963566	49272467	46721642	39282444	41996000	62878242	34129425	36977722	51369342	47589524	60732178	40651567	72487644	76823273	40119745	44716430	50368218	74160856	53307166	82571965	79690606	0	88207970	52242867	0	19193695	67601150	33532664	0	60485544	28738743	0	46071799	30190956	21807995	37477908
FWYFVSQLK	RL18A_HUMAN	44	52	yes	yes	2	0.0094019	10418410	6361435	12298895	4972688	9697323	9023584	0	6970674	0	0	0	7847899	0	10146499	2312858	4627259	3982606	2935684	5599238	3668260	5199743	0	0	0	0	3218009	0	3074549	0	0	0	0	0	0	0	0	0	0	0	0	0	0
FYALSASFEPFSNK	CALR_HUMAN	74	87	yes	yes	2	2.8038e-52	0	0	0	0	0	0	0	0	0	0	0	0	0	0	0	11081011	9477861	7741272	4201468	5766722	8849071	5639348	4495328	8849720	65039046	74925975	56645757	0	97670779	10013445	66058803	63191750	54247281	79414057	65917196	57423832	10448312	68064826	83545979	52009360	31370200	38274049
FYDPLQHCCYDDAVVPLAR	IGFL1_HUMAN	47	65	yes	yes	3	4.3404e-84	0	0	0	0	0	0	0	0	0	0	0	0	0	0	0	0	0	0	0	0	0	0	0	0	54278981	78123208	180000000	0	0	0	110000000	65534693	42910118	59281490	76786760	76590066	0	4251368	0	142000000	91247079	116000000
FYEEVHDLER	NP1L1_HUMAN;NP1L4_HUMAN	95	104	yes	no	2;3	0.0037568	0	36595378	16001587	0	9682409	13911395	0	0	10277505	0	17419000	9363804	9609495	11137100	9344765	0	0	0	19555049	25028158	9948567	13896945	9990848	11022297	4790538	0	0	0	25369555	0	0	8858817	0	0	0	0	0	0	29888383	0	0	0
FYGDEEKDKGLQTSQDAR	CALR_HUMAN	56	73	yes	yes	3;4	0.001612	0	0	0	0	0	0	0	0	0	0	0	0	0	0	0	0	0	0	0	0	0	0	0	0	58325790	85724412	58024268	97362702	112000000	86726619	0	50435642	62136372	45334866	45788929	53196740	68522115	46695247	72958022	111000000	31755773	41616657
FYLYDSETK	MMP7_HUMAN	42	50	yes	yes	2	0.0040494	0	0	0	0	0	0	0	0	0	0	0	0	0	0	0	0	0	0	0	0	0	0	0	0	18865771	53835434	78999002	0	0	0	62893396	58928297	52881086	24222255	51019975	35504226	0	0	3975164	172000000	0	87073758
FYPEDVAEELIQDITQK	EZRI_HUMAN	84	100	yes	yes	3	0.030276	0	0	0	0	0	0	0	0	0	0	0	0	0	3767955	12812049	30135459	20172154	14393085	8702795	12547840	25335893	17166947	0	0	0	0	0	0	0	0	0	1927688	0	3335944	2022938	0	0	0	0	0	0	0
FYPEDVSEELIQDITQR	MOES_HUMAN	84	100	yes	yes	2;3	0.0026434	10353188	23994082	15446134	19736751	16193692	16354711	32695256	16705089	20207489	13999293	16042000	14557297	10985943	15235362	16539534	20584291	21501706	24102164	13343954	13911948	26340433	19969485	14222903	26541163	13717814	10052126	8508840	6465861	9489011	6289478	5650707	4218519	7248651	7446660	6781339	6823735	7586961	7695983	6977784	3940237	5158621	4835126
FYVHNDIFR	G3BP1_HUMAN	124	132	yes	yes	2	0.0041513	0	0	15837812	0	4241978	4777382	7042144	8257027	7499905	0	0	18954049	2750123	3734151	4480733	11464767	7361731	7951870	15317318	14119589	21903091	10664026	9957016	9859502	0	0	0	0	0	0	0	0	0	0	0	3734638	0	0	0	0	0	0
GAAPPKQEFLDIEDP	TIMP2_HUMAN	206	220	yes	yes	2	0.0042642	127000000	261000000	179000000	7096119	7379962	7641450	165000000	0	0	195000000	204000000	199000000	0	0	0	0	0	0	132000000	115000000	126000000	0	114000000	135000000	0	14101415	9888291	0	0	0	14292222	7218920	0	0	10574223	9644587	0	0	0	30252499	65667325	0
GACGQGQEDPNSLR	HTRA1_HUMAN	153	166	yes	yes	2	7.6496e-16	43420054	35443556	44982820	2608259	0	6724948	14941587	28432844	24718203	53191568	60446000	64998691	9477855	0	0	17660504	26563685	15921718	50983109	36187302	52093635	0	25625461	12408481	0	0	0	0	0	0	0	0	0	0	0	0	0	0	0	0	0	0
GADFLVTEVENGGSLGSK	KPYM_HUMAN	189	206	yes	yes	2	2.9497e-52	0	0	0	15277118	16899970	20489302	18171628	23270095	22638209	3325710	18192000	0	18473030	27694015	20161832	21437224	12660999	21224164	0	0	0	17003447	13086153	16024290	0	0	11059203	0	0	0	0	9905108	0	0	0	0	0	0	0	0	30228904	0
GADINAPDKHHITPLLSAVYEGHVSCVK	MTPN_HUMAN	58	85	yes	yes	5	7.463e-05	0	0	0	0	4036823	3722402	0	0	0	0	0	3379719	0	3807553	0	6845467	3627831	0	3498877	3366517	0	0	0	4479934	0	19519295	6937408	0	0	0	12320919	8597855	12606195	11314032	0	9852051	0	0	0	0	0	0
GAEAANVTGPGGVPVQGSK	YBOX1_HUMAN	119	137	yes	yes	2	2.8471e-48	0	0	0	22462464	14620060	12573256	0	12364270	11797106	0	0	0	12766086	13366838	18690833	0	20482575	14884652	0	15508676	22127988	0	0	0	0	0	0	0	13015750	0	5276584	0	8008767	0	2552050	0	21583281	0	0	0	0	0
GAEEMETVIPVDVMR	PARK7_HUMAN	13	27	yes	yes	2	2.6163e-16	7124854	7073273	6740122	12593445	8807433	8122436	18735971	10551047	6565703	5045299	7072200	6126449	8283626	10502884	11294156	14008034	11701322	9526732	6848819	7022326	9244515	0	9663602	13432658	24463374	20923838	13763973	14462129	0	0	11605763	11382801	21895843	19048777	6862733	20173012	0	0	0	0	19414017	0
GAGIGGLGITVEGPSESK	FLNB_HUMAN	1355	1372	yes	yes	2	1.6116e-11	4485494	9557349	5609780	9440472	10190492	8999667	11452488	9893663	11231583	9560279	6997600	9166715	10424971	12233297	12449592	10567828	10230765	12132496	8034230	8244363	6186228	11084856	7393178	8964880	2337673	0	0	0	0	3600557	0	5245809	2662717	0	4555266	0	0	0	0	0	0	0
GAGTDDHTLIR	ANXA5_HUMAN	261	271	yes	yes	2	0.0026898	26415904	35685981	0	22210655	16824404	19099196	25287541	56433052	58554654	30015812	0	34106107	17440002	0	18224165	29653985	32347527	39538480	42271360	38086124	31950988	0	30649180	17116176	0	0	0	0	0	0	0	0	0	0	7146761	0	0	0	0	0	0	0
GAGTDEGCLIEILASR	ANXA4_HUMAN	101	116	yes	yes	2	5.9498e-52	18882724	4944995	14918306	5588269	9016897	7637907	3087800	0	10140933	0	4261100	0	8432125	0	0	0	12373201	0	0	0	3406627	15858946	10138478	13041328	0	28247616	23685963	21253278	30033260	38024422	22539912	18406734	26928131	22956907	3111196	25640354	0	0	27358253	23655335	0	0
GAGTGGLGLAVEGPSEAK	FLNA_HUMAN	1382	1399	yes	yes	2	4.5728e-18	0	0	0	0	0	0	0	16193790	17722268	19829140	0	0	0	0	26826755	0	25349357	25050882	0	0	0	20770129	0	21917172	0	48564353	0	0	0	30049226	43019262	55769851	0	0	55316942	42308357	0	0	0	0	0	0
GAGTGGLGLTVEGPCEAK	FLNB_HUMAN;FLNC_HUMAN	1067	1084	no	no	2	6.5196e-11	13183494	0	12265351	11414619	14332378	13229924	20529154	18439650	0	15212182	12446000	17770819	14606045	15606234	22532299	25921270	0	0	14026449	15822089	0	0	0	21678322	0	0	0	0	0	0	0	0	0	0	6887161	0	0	0	0	0	0	0
GAGTNEDALIEILTTR	ANXA3_HUMAN	105	120	yes	yes	2	5.2454e-20	0	0	0	0	671412	0	0	0	0	0	0	0	0	0	0	0	0	0	1248735	0	0	836941	0	0	24751051	19855191	13095853	15624972	26514168	19135459	25863153	27076354	26135430	13880856	27429707	21993489	16849153	17834234	15913520	16304936	0	0
GAHGIIVVYDVTDQESFNNVK	RAB1A_HUMAN	83	103	yes	yes	3	0.0028051	2624856	7701649	0	0	8572117	0	9993481	0	9665176	8707267	12870000	7675272	7256371	11513123	7986119	8192170	10774792	0	6910502	6167563	0	11421408	10716694	14422180	0	0	0	0	0	0	0	0	0	0	0	0	0	0	0	0	0	0
GAHGIIVVYDVTDQESYANVK	RAB1B_HUMAN	80	100	yes	yes	3	7.2894e-170	4358740	0	4306389	3921697	4727855	3099689	5165080	5462224	5451328	0	6171100	4894436	4426802	5170957	4452726	3957597	3651560	5423668	5107762	3386851	3388010	4652561	4839428	7388895	9321320	8340300	11129420	16269155	11538784	11122279	9381380	9057800	10192545	10261736	9351009	10931728	12937945	9506485	11064697	7711497	10555097	11114765
GAHSVGLMWWMLAR	RSSA_HUMAN	167	180	yes	yes	3	1.1953e-27	7016035	12259970	7739247	9306632	5585597	5299115	20324026	22509168	9520910	4444839	5845000	7905208	14321056	6461926	18858873	18449370	22409295	15886276	10035947	581239	0	16493282	483875	15610034	0	0	0	0	0	0	0	0	0	0	0	0	0	0	0	0	0	0
GALQNIIPASTGAAK	G3P_HUMAN	201	215	yes	yes	2	7.4445e-22	1572631	0	0	0	0	1423264	0	1664730	1127647	1787016	0	0	2150491	2038572	3393685	1224781	1541428	1283672	0	0	0	1671409	0	1590113	40382276	22984000	42250065	42654576	95825356	41166655	57756687	58149491	38021203	28052575	37111899	27227361	83519364	91363362	117000000	70105738	84920259	59058671
GAQTQTEEEMTR	FSTL1_HUMAN	274	285	yes	yes	2	0.021802	0	0	0	0	0	0	0	0	0	0	0	0	0	0	0	0	0	0	0	0	0	0	0	0	19380688	24514194	48480370	0	0	1548407	28934946	22157235	33365715	22602127	25016918	24715339	2197069	3027321	2850560	0	83059227	0
GASQAGMLAPGTR	CNN3_HUMAN	213	225	yes	yes	2	4.195e-07	0	0	0	0	0	0	0	0	0	0	8961200	10246509	9458687	11882707	9552210	22609845	26259051	0	17676201	21378438	13366377	15754441	0	0	0	0	0	0	168000000	0	0	0	11432547	0	0	0	0	0	124000000	131000000	0	0
GASQAGMTGYGMPR	TAGL2_HUMAN;TAGL3_HUMAN	183	196	yes	no	2	8.0221e-30	24731280	34219368	32745094	29543997	23756272	22340021	38173998	31405117	32979832	22514253	36322000	30320888	37147909	39704531	60321689	61930836	52855883	57570287	50684642	71390260	58901141	0	40015062	61983760	21191357	22462739	26943193	37733213	39590095	29158603	20235522	22279561	28959057	36603404	31667605	37626146	44557577	44107120	42396621	32149635	37177782	37037363
GASQAGMTGYGRPR	TAGL_HUMAN	184	197	yes	yes	3	0.023316	0	0	0	0	0	0	0	0	0	0	0	0	0	0	0	0	0	0	0	0	0	0	0	0	31643198	64371374	58634852	62902503	56761808	81311762	61176806	78351964	67002773	101000000	96171167	0	0	0	0	0	0	0
GATQQILDEAER	TCPB_HUMAN	377	388	yes	yes	2	4.2222e-62	17724170	19941598	17888944	24841135	26337452	22616684	20533969	0	21700160	19550654	15505000	21765008	25013926	25338400	30802066	16549361	21770563	25662644	17222531	18817272	14745745	18632267	22949055	26942090	10283344	0	2780506	0	0	6040071	0	46878415	0	0	2636347	0	0	0	0	0	0	0
GAVDGGLSIPHSTK	RL5_HUMAN	165	178	yes	yes	2;3	3.9806e-05	18336058	11958446	18486820	17926902	33772763	31705521	16095311	22000278	17725473	29800364	30636000	0	37140980	26648041	28003033	22259741	25524562	16611041	28414042	36737628	44110417	27250576	17861978	24429364	13860443	24225572	7912347	0	0	28363346	20818967	0	26798977	0	0	17991001	0	0	0	0	16078727	0
GAVEALAAALAHISGATSVDQR	DDX21_HUMAN	606	627	yes	yes	3	0.00064107	3176242	2554150	2826694	6839162	7622569	8677238	10220758	12330558	10360858	9976012	8019800	9497992	9070464	10212496	8533550	10453284	9978745	11198160	9563872	11522906	8403650	10493222	7923415	6704333	4452337	6712075	6289720	5226639	4263153	5542470	4786316	5292048	2880502	5896562	13505612	5750954	4338532	2943280	5307186	3088934	1907814	2461124
GAVEKGEELSCEER	1433S_HUMAN	28	41	yes	yes	3	0.015627	0	0	0	0	0	0	0	0	0	0	0	0	0	0	0	0	0	0	0	0	0	0	0	0	0	0	0	0	0	0	0	0	0	0	0	0	0	0	0	0	0	0
GAWSNVLR	ADT2_HUMAN;ADT1_HUMAN;ADT3_HUMAN	273	280	no	no	2	0.0035357	0	11794176	0	6335545	0	11139746	7770589	14003314	0	0	0	0	9473698	13054881	6461712	6131152	4685159	7702235	7090577	9433225	7281039	0	0	9210661	4608504	7408748	0	6754914	0	5590396	0	0	0	0	10368986	0	12550198	0	0	0	0	0
GAYPLSIEPIGVR	CERU_HUMAN	469	481	yes	yes	2	0.0051462	0	0	0	0	0	0	0	0	0	0	0	0	0	0	0	0	0	0	0	0	0	0	0	0	0	0	0	0	0	0	0	0	0	0	0	0	0	0	0	0	0	0
GCALQCAILSPAFK	HSP74_HUMAN;HS74L_HUMAN;HS105_HUMAN	375	388	yes	no	2	3.3626e-13	0	0	0	0	0	0	0	0	0	0	0	7899617	8004179	0	15351207	0	11843380	0	6015599	5884593	9573114	0	0	0	0	20013186	0	12473926	19430852	13714137	22852316	16821395	0	0	0	0	0	0	0	0	0	0
GCDVVVIPAGVPR	MDHM_HUMAN	92	104	yes	yes	2	7.5074e-14	0	0	0	0	32850392	29301476	0	0	0	0	0	0	31813021	0	0	37888219	31389955	31716564	0	1209977	0	0	0	0	10096234	0	0	0	23540429	8869052	0	0	9004442	8994813	0	0	0	0	0	0	0	0
GCEVVVSGK	RS3_HUMAN	133	141	yes	yes	2	0.0077021	0	0	0	0	0	11093684	11070161	20915876	0	7642158	0	0	10391946	11949670	9692894	0	9837739	0	0	12105627	2089793	0	6650108	5789985	0	0	0	0	0	0	0	0	0	0	13462562	0	0	947229	0	0	0	0
GCGTVLLSGPR	RL18_HUMAN	133	143	yes	yes	2	0.0069721	0	10048592	13722552	4014185	10632952	7315478	11481380	3276323	9429221	14134147	14057000	0	11794028	7165037	11715883	16050414	12668891	0	12708718	0	10172840	0	11393946	12197888	28033947	33600805	20756334	0	21652381	22080495	29114552	27074723	26721958	22818886	30203914	24930092	26684783	0	29683952	18619495	16035543	0
GCILTLVER	EIF3C_HUMAN;EIFCL_HUMAN	442	450	yes	no	2	0.0027477	0	0	0	0	7385928	5264274	3721866	0	0	2945565	4154600	4569869	6448979	7368180	5567780	3296476	3960456	4445312	4120185	0	0	2938226	5366959	4303356	0	0	0	0	0	0	0	0	0	0	2885535	0	0	0	0	0	0	0
GCITIIGGGDTATCCAK	PGK1_HUMAN	366	382	yes	yes	2	3.0407e-69	44364919	40813097	40768086	32810649	38996107	36940564	78432981	84384296	61037310	49087694	54975000	58445846	42196422	51226668	76751151	91687070	71275995	63662218	48217316	45126794	42220658	73417718	62195212	75744304	17347614	20101514	21824856	11771484	0	0	30407709	35533943	15537648	9617946	0	19675534	0	27241681	34958980	16304936	0	0
GCSFLPDPYQK	SAP_HUMAN	439	449	yes	yes	2	0.0011847	41194770	71405733	60065887	6749935	9975725	9670804	58853387	56339140	43287472	71804627	89137000	60927624	0	12873630	7411658	37560765	33562907	34989564	68050437	46133775	38651668	54198312	47383020	52717119	3278907	0	0	0	0	4193847	0	4078252	0	0	4850707	0	0	0	0	0	0	0
GCTATLGNFAK	RS2_HUMAN	228	238	yes	yes	2	0.0028182	19262902	12980010	20753029	488775	29949050	26622244	16778107	16468302	16035318	0	0	0	28443497	36523790	22494522	12952546	12666260	12312275	0	16807604	0	0	0	0	0	0	0	0	0	0	0	26678388	0	0	0	0	0	0	0	0	0	0
GDDLSTAILK	TERA_HUMAN	9	18	yes	yes	2	0.0056207	0	0	0	19567734	15385001	14223490	0	0	11568845	0	0	0	14353850	13461488	0	0	0	0	9028124	9505431	21812507	12120919	15170809	22873639	0	0	0	0	0	0	0	1721202	0	0	0	0	0	0	0	0	0	0
GDEELDSLIK	H2AV_HUMAN;H2AZ_HUMAN	93	102	yes	no	2	0.0069238	23885106	21872559	23050810	22370234	17814055	18221374	13482580	12748747	11835577	18090400	23057000	15991431	14558932	20867978	14257972	15016282	11436675	9873448	15828193	12553305	22165471	12270934	14051283	20220696	0	6396954	0	0	0	1628013	0	6214057	0	0	6703048	1374618	0	0	2715038	0	0	0
GDELADSALEIFK	BGH3_HUMAN	643	655	yes	yes	2	4.3576e-05	0	0	0	0	0	0	0	0	0	0	0	0	0	0	0	0	0	0	0	0	0	0	0	0	0	0	0	0	0	0	0	0	0	0	8714273	0	0	0	0	0	0	0
GDFCIQVGR	NDKA_HUMAN;NDKB_HUMAN;NDK8_HUMAN	106	114	no	no	2	0.0041047	80408842	129000000	0	120000000	91299146	93094000	97893159	78949444	58078256	99289331	0	79702057	77949407	63196299	71482000	88270161	66682805	79277285	81774937	64013540	106000000	66152921	63886803	102000000	0	21457539	22246393	8927608	0	7259707	0	16111907	6415545	10709147	0	0	0	0	0	0	0	0
GDGPICLVLAPTR	DDX5_HUMAN;DDX17_HUMAN	165	177	yes	no	2	0.0001026	9799656	0	7019033	6794120	15070805	14358721	10892961	8460904	8731615	12145647	11382000	13435569	11348761	19744095	6793884	10442282	7238089	10532465	9028124	8371212	7001168	14549822	13762175	11321926	8562362	10426961	13625417	0	13087210	11344530	17887592	11673935	6981811	9995883	9760683	15506563	0	8934702	11134985	8040620	0	0
GDGPVQGIINFEQK	SODC_HUMAN	11	24	yes	yes	2	5.9213e-28	0	0	0	0	0	0	0	0	0	0	0	0	0	0	0	0	0	0	0	0	0	0	0	0	83614724	51168170	0	0	68414803	49351172	0	0	81917162	51118787	0	62984759	0	0	0	0	0	0
GDLGIEIPAEK	KPYM_HUMAN;KPYR_HUMAN	295	305	yes	no	2	8.1262e-05	85836027	48659960	101000000	74680410	69099934	68947255	68310453	81799711	66202030	46376249	46971000	56851665	62986318	70806897	93529068	72887597	96467511	79641979	0	0	84523778	71524264	77616376	85324970	52291838	65795822	0	42275645	0	35445495	0	54728453	0	39827913	112000000	0	44450704	38220993	34267588	0	0	53108354
GDPECHLFYNEQQEAR	IBP2_HUMAN	302	317	yes	yes	3	1.2007e-26	0	0	0	0	0	0	0	0	0	0	0	0	0	0	0	0	0	0	0	0	0	0	0	0	9388888	0	0	0	0	0	22002185	0	20184842	14727509	72768115	0	0	0	0	110000000	0	0
GDPNWFMK	TAGL_HUMAN	147	154	yes	yes	2	0.0033881	0	0	0	0	0	0	0	0	0	0	621820	0	0	0	0	0	0	0	0	0	0	0	0	0	4924585	3758304	24419838	6001316	0	0	16950379	53066457	42477628	3315287	58912098	0	0	0	0	0	0	0
GDRSEDFGVNEDLADSDAR	ANXA1_HUMAN	186	204	yes	yes	3	2.4189e-05	0	0	0	0	0	0	0	0	0	0	0	0	0	0	0	0	0	0	0	0	0	0	0	0	10382460	11532557	7570302	0	13706530	4015157	0	13330223	18398006	0	18903852	16044431	11857863	0	11130276	13578304	0	0
GDSVIVVLR	SMD2_HUMAN	103	111	yes	yes	2	0.0040344	8138203	8768200	6435462	6767952	6831444	7257311	5924053	5881376	5547313	5186936	0	0	8616883	7859456	6913075	0	6008503	3836786	7978516	8709604	0	6204014	6600898	6469748	4946221	0	5313607	0	5023011	0	2755144	0	0	0	0	0	0	0	0	0	3338032	0
GDTFSCMVGHEALPLAFTQK	IGHA1_HUMAN	308	327	yes	yes	2;3	6.668e-112	335000000	235000000	443000000	292000000	206000000	226000000	85173308	111000000	35779873	0	0	0	638778	824095	0	0	0	1279151	1677632	3809627	0	0	0	1153945	853000000	904000000	1020000000	190000000	894000000	226000000	415000000	313000000	764000000	3134748	2882732	0	0	0	0	0	0	0
GDVENIEVVQK	LPPRC_HUMAN	1153	1163	yes	yes	2	0.00013227	0	0	0	1445306	0	1875315	0	1649559	1322630	0	0	0	0	0	0	0	0	0	0	0	0	1604267	1053769	0	2807746	3374014	2549071	88370202	0	0	0	12619920	0	0	0	0	0	0	0	0	0	0
GDYPLEAVR	KPYM_HUMAN	368	376	yes	yes	2	0.017591	0	55367062	0	51211140	0	0	59320462	0	0	0	0	0	0	0	43253937	49470118	0	0	0	0	56132410	0	0	0	35043340	0	39433159	0	0	0	36507756	0	0	0	0	0	0	0	0	0	0	0
GEAGVPAEFSIWTR	FLNB_HUMAN	2206	2219	yes	yes	2	4.8296e-59	0	0	11128794	2771828	2090431	0	5947166	4936558	2630449	0	7564000	0	643789	0	1525872	3145498	1021551	1369503	2002464	0	8709135	0	1609288	3672109	10700233	10088328	11978014	10727766	0	7569486	8530051	7759599	7847028	9159697	8465085	9551199	6751684	6611321	0	5859047	10118286	7003278
GEATVSFDDPPSAK	FUS_HUMAN;RBP56_HUMAN	335	348	yes	no	2	0.05927	0	0	0	0	0	0	0	0	0	0	0	0	0	0	0	0	0	0	0	0	0	0	0	0	0	0	0	0	0	0	0	0	0	0	0	0	0	0	0	0	0	0
GECWCVNPNTGK	IBP2_HUMAN	281	292	yes	yes	2	1.6441e-09	0	0	0	0	0	0	0	0	0	0	0	0	0	0	0	0	0	0	0	0	0	0	0	0	33113007	56836105	96188116	11728735	0	11528797	41599836	33260318	0	28115564	39257379	33182330	19611145	9648999	13360420	78646865	0	0
GEEILSGAQR	SYDC_HUMAN	422	431	yes	yes	2	0.028104	0	14294655	0	9652815	10870587	13099713	0	0	0	12029944	0	0	13194494	0	8694100	18352298	14568251	0	0	13511888	0	0	0	8916363	18087353	0	13246150	0	0	9773414	11962797	10520813	12718761	8812236	30145846	0	0	0	0	0	0	0
GEFVTTVQQR	MDHC_HUMAN	221	230	yes	yes	2	0.0067416	0	0	0	0	0	1586959	0	0	0	0	0	0	935222	0	0	0	0	0	0	954290	0	0	0	0	0	0	0	2341910	0	15560037	15177186	2645331	0	0	3826924	0	0	0	0	0	0	20108989
GEGEPCGGGGAGR	IBP7_HUMAN	66	78	yes	yes	2	0.062776	0	0	0	0	0	0	0	0	0	0	0	0	0	0	0	0	0	0	0	0	0	0	0	0	0	0	88209427	0	0	0	0	0	0	0	0	17534897	0	0	0	2623346	0	0
GEGPDVDVSLPK	AHNK_HUMAN	4795	4806	yes	yes	2	6.2705e-07	0	0	0	0	0	0	3567780	4987607	0	4290595	5813800	4707551	3341811	4626239	0	4661428	0	4896454	0	0	5762797	0	0	5659897	0	0	0	0	0	0	0	0	0	0	0	0	0	0	0	0	0	0
GEGQLGPAER	EF2_HUMAN	240	249	yes	yes	2	0.0144	0	0	0	0	1294965	0	0	0	0	0	0	0	0	0	0	0	0	0	0	1121886	0	0	0	0	0	0	21289420	12167229	28570210	0	28444025	24920162	17729720	21509074	34093410	0	7242130	10997652	0	0	0	0
GEHPGLSIGDVAK	HMGB1_HUMAN;HGB1A_HUMAN	115	127	yes	no	2	0.00065221	0	0	0	0	0	6188452	0	0	0	5611367	5866500	2952974	0	0	0	0	0	0	11010441	10264570	0	0	0	0	0	0	0	0	0	0	0	0	0	0	5057346	0	5181490	0	0	0	0	0
GEPTCLCIEQCKPHK	FSTL1_HUMAN	48	62	yes	yes	3;4	0.012152	60080069	86911308	67817565	859153	0	649169	23095659	24698841	27915136	32546122	50958000	23791106	271386	0	524636	22383345	15035463	12343094	15373529	10958138	124000000	37706154	39952319	36431054	3496961	0	4376478	0	0	0	0	0	0	0	0	0	0	0	0	0	0	0
GESPVDYDGGR	PDIA6_HUMAN	246	256	yes	yes	2	0.013935	0	0	0	11749220	12345121	12662426	11692286	1610469	0	0	0	0	11148992	11139032	8965699	19558571	0	0	0	0	0	0	0	0	0	0	0	0	0	0	11721146	11400742	0	0	12540496	0	0	0	0	0	0	0
GEWTCKPIAEK	FINC_HUMAN	175	185	yes	yes	2;3	3.1467e-07	426000000	494000000	499000000	5690365	20043588	18071084	161000000	64373026	76916180	105000000	354000000	177000000	12213198	14047414	11662801	131000000	114000000	32209158	189000000	144000000	269000000	199000000	109000000	71900309	1085060	0	0	2175891	0	0	2767118	2302982	2237928	0	2098326	0	0	0	1245081	3892742	0	4370480
GFAFVQYVNER	HNRPC_HUMAN	51	61	yes	yes	2	5.7353e-32	0	7399402	0	0	14222675	15199340	14816392	10966828	10528207	7613831	0	9184187	14304428	19379984	0	12989433	5629157	10748714	0	0	0	8007009	7199414	6829623	78127115	58297875	0	0	0	0	51643578	26960552	41709810	49878449	0	46667454	0	50743039	0	0	0	0
GFAFVTFDDHDSVDK	ROA1_HUMAN;RA1L2_HUMAN	147	161	yes	no	2;3	1.3871e-16	60520320	61937876	52497716	91015811	65391227	62516390	90451738	37030202	32804148	53882595	66191000	47956820	51184899	65919888	54290497	80931571	33467676	53579199	30379944	23345954	57786652	41930748	50958737	88193305	99302759	0	0	0	0	0	37958748	0	69457895	54624896	0	52350534	0	0	0	0	0	55698283
GFAFVTFDDHDSVDKIVIQK	ROA1_HUMAN;RA1L2_HUMAN	147	166	yes	no	3;4	2.2364e-40	0	0	0	0	0	2335307	0	3808089	2394750	5998215	8795500	25562806	7367457	2771237	2004850	1043193	12182739	5773979	27408706	38789840	0	13026069	8888545	5561264	43842854	138000000	106000000	33820753	41777774	50180372	31179467	40197808	29802708	43175621	39520683	9779843	0	18401701	40028429	0	12756461	0
GFAFVTFDDHDTVDK	ROA3_HUMAN	168	182	yes	yes	3	1.1131e-07	0	60120288	49736236	0	0	0	0	0	0	44099688	41025000	34139653	0	0	0	49975536	0	40678791	37129771	28910499	57867865	0	42271953	0	0	0	0	0	0	0	0	0	0	0	0	0	0	0	0	0	0	0
GFCFLEYEDHK	HNRPQ_HUMAN;HNRPR_HUMAN	287	297	yes	no	3	0.0062523	6336436	8697161	9475161	0	0	9371701	7387972	5830086	0	9338448	4620800	4736905	9053143	10465539	11117975	7596799	6601461	8530244	0	5210541	2782975	6579895	5615654	9024059	0	0	0	0	0	0	0	0	0	0	0	0	0	0	0	0	0	0
GFCWCVDKYGQPLPGYTTK	IBP3_HUMAN	260	278	yes	yes	3	0.0026041	1559071	2603480	1564049	0	0	0	0	0	0	0	2572200	0	0	0	657667	0	0	0	0	0	0	0	0	0	0	7484014	0	0	0	0	0	0	0	0	0	0	0	0	0	0	0	0
GFCYVEFDEVDSLK	IF4H_HUMAN	83	96	yes	yes	2	8.5469e-14	0	0	3347123	0	0	0	0	0	0	24848266	0	4827552	0	0	953365	2072472	3308623	2757138	2580196	3514012	2729562	0	0	2720866	5445545	0	0	0	0	0	2405186	1515287	0	66621623	0	0	0	0	50264947	0	0	0
GFEVIYMSEPIDEYCVQQLK	H90B4_HUMAN	415	434	yes	yes	3	1.3984e-32	0	0	0	17448594	0	0	0	0	0	25110793	20115000	0	0	0	0	0	0	28117907	0	0	0	0	0	0	0	0	0	0	0	0	0	30192393	0	0	0	19304148	14084656	0	0	0	4718040	0
GFEVVYMTEPIDEYCVQQLK	HS90B_HUMAN	507	526	yes	yes	2;3	1.698e-101	39976143	42547463	43098423	23223038	48150216	38969032	36870040	86447149	57850636	20789078	21675000	65889783	48136392	46275272	89819819	83688396	78484094	44697616	58414933	74122379	45556630	68619468	62453564	66318252	15468047	16809733	36112521	37425332	54397360	37852278	41008772	29765069	44494335	32086684	19470507	22207258	15551150	35746143	10822939	0	0	15351699
GFFDPNTHENLTYLQLLER	PLEC_HUMAN;EPIPL_HUMAN	2989	3007	no	no	3	1.0453e-164	31440599	36357777	35142520	25636456	19969347	19700945	40057707	48955414	32625258	32018675	31015000	34735811	22379046	23074536	38841267	48432103	35790578	39852322	36004054	37097878	36934954	41182918	35278605	43383301	11070224	13629917	11021863	5294847	26884005	6513912	41544322	56375771	27126010	16709827	37864769	35566288	5517137	25752888	20312248	26634829	5437604	22995248
GFFDPNTHENLTYVQLLR	EPIPL_HUMAN	2385	2402	yes	no	3	1.2231e-24	0	0	0	0	0	0	0	0	0	0	0	0	0	0	0	0	0	0	0	0	0	0	0	0	0	0	0	0	0	0	55843075	61712427	37805551	0	41900434	54580815	0	0	0	0	0	0
GFGFGQGAGALVHSE	CSRP1_HUMAN	179	193	yes	yes	2	6.644e-22	14246789	35010567	23593437	43137814	28778106	27547604	40797323	27973719	22599738	13020204	11435000	0	19564026	22339232	20715125	33747805	16480765	29878712	22532256	20923735	0	12577708	21921798	0	81410010	82109175	39212409	77488969	73057196	80818767	66091458	26817839	79786704	54914833	29466061	74188376	92782223	52197310	69921406	56887328	90529057	63497702
GFGFILFK	ROAA_HUMAN	111	118	yes	yes	1;2	0.0015785	42016915	38947266	34348311	31038978	16825730	17742750	20839253	41419181	21496264	26918157	28013000	31753624	26385754	17675003	42423508	42035752	37466855	35219167	38790739	30204742	47344561	38876499	35709192	43635480	23246189	23334825	14106839	3034880	34203014	4483098	20762364	31604030	0	2918731	32652744	27434233	0	20906758	0	0	0	1468318
GFGFVCFSSPEEATK	PABP1_HUMAN;PABP3_HUMAN;PABP4_HUMAN;PAP1L_HUMAN	334	348	yes	no	2	7.1337e-17	6629078	5933030	6759558	6346698	10232915	9193952	18095548	9697813	0	0	0	0	11941603	15104334	7752947	10325797	0	10316731	0	0	7678357	0	0	0	1328630	0	0	0	0	0	0	0	9531132	6458002	0	6712319	3418424	7513659	0	0	0	0
GFGFVDFNSEEDAK	NUCL_HUMAN	611	624	yes	yes	2	1.7927e-27	47962446	30162059	31482252	50271682	42615327	43950147	49213342	43305446	32379686	32848546	32704000	33626664	36108645	59436070	27744460	50823939	32788957	34913030	27587786	27348117	39070851	34134435	36805344	44660190	0	54394016	0	0	0	0	35380053	25390708	33174946	34553465	32173190	46730501	0	0	0	0	0	0
GFGFVLFK	HNRPD_HUMAN;HNRDL_HUMAN	139	146	no	no	2	0.0020571	14636407	15915648	16081501	6588211	2323758	0	9342850	10628103	322758	16350861	14095000	20628603	8152448	10350285	11210462	9939453	12605228	0	13101201	13495105	13563161	0	0	0	0	0	21182568	0	0	18243220	16025140	0	0	0	22421918	17485642	0	0	0	0	0	0
GFGFVSFER	PABP1_HUMAN;PABP3_HUMAN	232	240	yes	no	2	0.0027477	19448271	12054210	13909019	13572797	16216229	14812543	15746690	10054999	11350843	4749897	3344000	445392	16177412	15607844	9142857	12816646	5440799	9562688	0	0	21328979	4194086	0	3653342	0	0	0	0	0	0	0	0	0	0	0	0	0	0	0	0	0	0
GFGFVTFDDHDPVDK	ROA2_HUMAN	154	168	yes	yes	2;3	3.0165e-40	74456445	59654735	57996997	115000000	75695400	69759233	80805915	42542111	35020714	39805901	59630000	34415018	53323473	55067381	40739855	77818818	45235292	38897440	28939841	24308050	64008177	48767412	44043511	91280231	181000000	118000000	66823723	83338712	79289260	65303988	73862378	16551463	148000000	79896668	32000991	114000000	67959363	56211657	49467893	33868831	63701761	87010541
GFGFVTFDDHDPVDKIVLQK	ROA2_HUMAN	154	173	yes	yes	3	2.3666e-57	0	0	0	0	0	2228599	0	0	5897591	14746177	0	21576306	4415717	3668476	2061450	0	7532200	5334805	18673080	28029586	0	8535716	8679403	0	23051584	75808014	56885294	42533792	16260285	69958341	52122525	52650550	20246457	40681050	48897522	46784681	29062701	0	31852307	53121152	20145748	19519884
GFGFVTFSSMAEVDAAMAARPHSIDGR	ROA2_HUMAN	63	89	yes	yes	4	2.8566e-07	14597789	8360299	19358970	9489375	16678243	13597824	16305254	16587899	27179700	11560748	8378500	26173641	16589191	11148046	17757497	29072852	40324840	24092918	20467860	23604334	31799807	21925867	15247700	23202591	0	16728869	40878599	56702249	0	0	27551442	38824500	73011422	0	0	0	0	45085624	0	31401752	0	0
GFGFVTYATVEEVDAAMNAR	ROA1_HUMAN	56	75	yes	yes	3	0.059749	0	0	0	0	0	0	0	0	0	0	0	0	6260987	0	4257005	0	9096410	0	5551483	3109658	5461623	0	0	0	4058413	2500435	2298262	0	1491257	0	1164277	0	1542982	1687378	0	0	0	1238827	0	0	0	0
GFGFVTYATVEEVDAAMNARPHK	ROA1_HUMAN	56	78	yes	yes	3;4	3.916e-101	17649507	0	15600043	8290388	22304606	26986011	0	0	6706121	24210701	29580000	30256589	12090796	10555359	61637349	52930386	0	39603200	37459577	0	0	5241049	9735571	12784884	6512366	5372596	0	7555050	6736547	7697907	18804123	10311229	10011729	6833901	0	9918053	0	0	9971446	0	0	0
GFGFVTYATVEEVDAAMNARPHKVDGR	ROA1_HUMAN	56	82	yes	yes	4;5	0.00086599	5032761	0	5306303	0	0	2344963	0	0	0	3521208	0	9432295	3145967	2163741	4454029	0	3750369	7633405	9238046	25574972	0	3713362	0	0	29778136	75151150	43114276	44906846	19922296	13491077	9439615	0	0	0	27077299	12294130	0	0	0	0	23735859	25085366
GFKDQIYDIFQK	IF4A1_HUMAN	191	202	yes	yes	3	6.7386e-07	12469481	0	12608686	0	0	0	0	0	0	11053249	9711000	17668081	0	0	0	0	0	0	16140091	18070233	11599061	0	11886661	0	10486652	11599860	9724724	0	5477472	0	5269944	6955431	2435452	0	0	7040754	4353728	7150631	6685378	2686227	0	0
GFLLWYSGR	PCOC1_HUMAN	141	149	yes	yes	2	0.0040344	140000000	60636498	84589683	0	1254928	1159327	1911541	0	14640106	57358480	57560000	52960214	1443307	483486	0	15235016	0	11376912	32237900	22939649	0	15784220	22193682	30973753	0	0	0	0	0	0	0	0	0	0	0	0	0	0	0	0	0	0
GFPGLEGHPGLPGFPGPEGPPGPR	CO4A5_HUMAN	51	74	yes	yes	3	6.1299e-46	33341486	36550752	53652032	0	0	0	4284571	7307634	4749619	25374117	20648000	22382132	0	1106305	0	3980441	4793333	3396637	14544786	17400083	45736547	6493931	9209640	16540377	0	0	0	0	0	0	0	0	0	0	0	0	0	0	0	0	0	0
GFPTIYFSPANK	PDIA3_HUMAN	449	460	yes	yes	2	3.9115e-06	17823720	16208730	13798520	21395172	15977930	15732588	15233389	14524245	10530771	16513644	11505000	13905227	12512275	15266912	8246645	15274491	9868782	11272640	7621350	0	0	13054161	15166503	16988754	0	0	0	0	0	0	0	0	0	0	0	2349676	0	0	0	0	0	0
GFPTIYFSPANKK	PDIA3_HUMAN	449	461	yes	yes	2;3	0.008873	0	4313724	0	4339091	3960594	3504792	8201742	9904901	14031625	18644977	17995000	12413085	16975567	15892436	24506114	14515394	15031253	14466538	15390442	5753061	5990506	20682480	17966549	20259082	0	0	0	0	2971733	0	0	0	0	0	776097	0	0	5171831	0	0	0	0
GFQALGDAADIR	TIMP1_HUMAN	71	82	yes	yes	2	3.9115e-06	0	0	0	0	0	0	0	0	0	0	0	0	0	0	0	0	0	0	0	0	0	0	0	0	0	6166430	18159003	0	0	0	16656480	10188088	6068131	5808839	10520161	5709776	0	0	0	28814261	18056801	14116791
GFQFVSSSLPDICYR	CNBP_HUMAN	42	56	yes	yes	2	6.6559e-37	0	0	0	14471930	10824187	3267104	18512545	16214660	13099346	15745215	17184000	21537866	11807654	18456989	16771403	18251991	23713593	19138217	16594756	20685651	15611598	17102895	18245200	22207737	14572382	0	21795501	0	13240159	0	11975859	11635607	0	13127760	14024211	10717960	0	4709442	10885302	12000256	0	0
GFSLEELR	RL13_HUMAN	75	82	yes	yes	2	0.0017906	17316530	0	0	0	23437436	23961910	0	17059867	11801594	0	0	19315378	22604451	32007654	19969368	0	10450691	0	18685018	16412227	0	19145242	19970623	0	0	29561343	0	0	0	0	0	0	0	0	0	0	0	0	0	0	0	0
GFSVVADTPELQR	LASP1_HUMAN	97	109	yes	yes	2	1.9805e-13	2168385	0	0	11609374	0	13139278	19814577	0	16458498	0	16159000	1598514	15138148	22754209	26474718	20570701	22889659	20745952	11396956	2366873	1302341	0	0	2930607	10408568	11871438	10762365	0	0	5833175	0	0	0	9241769	0	10968177	20967093	0	0	0	21018000	15848744
GFTIPEAFR	CLIC1_HUMAN	196	204	yes	yes	2	0.0040758	24212934	0	15617802	12913032	13937645	12777579	15323915	11551169	11534862	0	0	0	11836984	15373152	10321089	15050580	9202164	10347550	12434626	10994045	14270962	4103852	0	5646568	0	0	0	0	0	0	0	0	0	0	0	0	0	0	0	0	0	0
GFVFITFKEEEPVKK	ROAA_HUMAN	196	210	yes	yes	3	7.9335e-27	0	0	0	0	0	0	0	0	0	0	0	0	0	0	0	0	0	0	0	0	0	0	0	0	59984160	38064490	0	29884610	0	31092596	0	32117798	0	27909922	0	40851385	0	27635456	33974722	32046617	28833988	20417172
GFYPSDIAVEWESNGQPENNYK	IGG1_HUMAN;IGHG1_HUMAN;IGHG4_HUMAN	373	394	no	no	2;3	8.2955e-198	0	0	0	0	0	0	0	0	0	0	470000000	488000000	69810817	92099832	78044015	232000000	73785676	193000000	0	0	0	0	0	0	0	0	0	0	0	0	0	0	0	0	0	0	0	0	0	0	0	0
GFYPSDISVEWESNGQPENNYK	IGHG2_HUMAN	250	271	yes	yes	3	1.3254e-05	0	0	0	0	0	0	0	0	0	0	0	0	0	0	0	0	0	0	0	0	0	0	0	0	0	0	0	0	0	0	0	0	0	0	0	5808681	0	0	0	0	0	0
GGAEGELQALR	PLEC_HUMAN	1606	1616	yes	yes	2	0.020304	6048771	6939638	7211616	0	4648643	5337795	4853632	5340058	4634591	6693392	6304700	4118242	4635348	5123955	5622491	6622203	4895246	3638927	6649841	7717455	6297740	5683173	4560285	7291862	8174483	13252967	0	0	0	8041467	0	7894810	8446945	0	0	0	0	0	0	0	0	0
GGEIQPVSVK	CH10_HUMAN	57	66	yes	yes	2	0.0011005	0	0	0	0	0	0	0	0	0	0	0	0	0	0	0	0	0	2727500	0	0	0	0	0	0	61180798	60203774	59881852	61779921	69444078	0	68450273	71520490	61641082	45148676	10153737	68939728	54191151	0	54708467	47983632	45389625	55006845
GGELVYTDSEAR	PLEC_HUMAN	3028	3039	yes	yes	2	0.0077232	0	0	0	0	0	0	0	0	0	0	0	0	0	0	0	0	0	0	0	0	0	0	0	0	7202306	8214152	7333349	7886851	5838784	6523125	7111496	0	0	5148376	7305144	7674867	4513870	0	4825623	0	0	0
GGGGNFGPGPGSNFR	ROA2_HUMAN	214	228	yes	yes	2	3.6591e-18	59143786	49677905	52754230	54428459	47513869	47044521	6449103	36262853	35451588	62849197	90371000	52503835	52612155	50132082	79887241	70111358	55265598	55176661	55111900	60020743	76502453	0	43700886	69682414	86638952	107000000	77068618	0	96517389	87833836	93833390	81721625	0	77226097	84024126	160000000	68690774	68670052	165000000	80830311	0	65169006
GGGHVAQIYAIR	RS16_HUMAN	74	85	yes	yes	2	0.00063774	12507241	0	12174584	3063402	5538203	8531968	5127136	5189799	6709969	2165406	0	0	9404414	10923656	9229808	3653375	7329637	6252704	12400302	12019761	3577174	9488623	6343776	0	0	0	2356737	8559453	0	1569258	8761361	0	11065227	0	0	0	0	0	10092383	0	0	0
GGGQIIPTAR	EF2_HUMAN;U5S1_HUMAN	717	726	yes	no	2	9.0045e-05	46639977	62931699	55372654	66371147	42969958	41983685	37935164	0	51368287	44711718	40291000	42425061	43639844	28279941	44201603	83073611	67645639	44731517	40995911	48982984	67006803	51057537	30569829	40374748	37985375	38604412	29645028	35415815	44217444	28866847	39866918	42968890	48699559	33443738	36504196	32824736	43445432	39497255	46750559	37321940	0	0
GGIVDEGALLR	SERA_HUMAN	237	247	yes	yes	2	0.020304	6723221	0	6194042	7946778	0	14044855	5264562	6312809	8262270	6306704	0	0	13615049	15331944	0	6224211	0	6430942	13079811	10204853	7836410	0	12803811	10201250	7806910	4363663	0	0	0	0	11156206	9497356	8618993	0	14050241	0	0	0	0	0	0	0
GGKPEPPAMPQPVPTA	RS3_HUMAN	228	243	yes	yes	2	1.7064e-05	0	0	0	0	39695425	40333155	0	0	0	0	0	0	40753000	42981853	39587025	0	0	0	43368225	28483508	0	0	0	0	0	0	16267367	0	0	0	0	0	0	0	19877978	0	0	0	0	0	0	0
GGLFADIASHPWQAAIFAK	TPA_HUMAN	313	331	yes	yes	2;3	4.8233e-48	0	0	0	0	0	0	0	0	0	0	0	0	0	0	0	0	0	0	0	0	0	0	0	0	0	0	0	0	0	0	2582397	0	0	0	0	0	0	0	0	0	0	0
GGMGSGGLATGIAGGLAGMGGIQNEK	K1C18_HUMAN	56	81	yes	yes	2;3	3.757e-230	0	0	0	0	0	0	0	0	0	0	0	0	0	0	0	0	0	0	0	0	0	0	0	0	32662153	23834937	27654759	38430682	20288372	35757455	20922376	21908507	28186499	30027482	14675964	0	48712254	76116177	26781710	36654330	31097728	67160347
GGMGSGGLATGIAGGLAGMGGIQNEKETMQSLNDR	K1C18_HUMAN	56	90	yes	yes	3	7.4901e-220	0	0	0	0	0	0	0	0	0	0	0	0	0	0	0	0	0	0	0	0	0	0	0	0	15388271	49139109	59819619	0	39605139	0	41396284	51241359	23817758	48684427	52136266	41124259	0	0	0	0	0	0
GGNFGFGDSR	ROA2_HUMAN	204	213	yes	yes	2	0.0054707	0	0	0	0	28564665	26656495	23017653	28680868	2512856	39955916	36025000	0	33967761	26940038	32637476	42643418	36361964	23816059	42600668	43421171	43782443	28882206	35122364	37908939	0	112000000	56036347	55011271	0	0	0	0	7354700	71015143	0	63373876	75443794	40438000	0	0	0	5114467
GGNIGDGGGAADR	TERA_HUMAN	587	599	yes	yes	2	0.004836	36697004	43648629	35810445	46578200	0	28944796	55512596	35851888	29442431	36331612	24507000	0	0	27986012	0	30894556	62589447	50899982	38912613	44966770	58012174	34208600	33685433	0	14099771	0	0	0	0	0	0	0	0	0	0	0	0	0	0	0	0	0
GGPAEGQLQENDR	ZO1_HUMAN	62	74	yes	yes	2	1.0898e-06	2026698	0	2786441	0	1196066	1654870	0	0	0	0	0	2021625	1681113	2132127	1538084	0	0	1684886	3200211	3230145	0	0	2618522	0	3188132	0	0	0	0	0	0	0	0	0	0	0	0	1020503	0	0	0	0
GGPGSAVSPYPTFNPSSDVAALHK	ANXA1_HUMAN	30	53	yes	yes	3	1.0751e-142	0	0	0	0	0	0	0	0	0	0	0	0	0	0	0	0	0	0	0	0	0	0	0	0	0	0	0	0	0	0	0	0	0	28534260	12065947	34331949	27252545	33654281	21314883	22269275	33750469	17921477
GGTFYVEPAER	ADA10_HUMAN	132	142	yes	yes	2	0.060451	0	0	0	0	0	0	0	0	0	0	0	0	0	0	0	825494	0	0	0	0	0	0	0	0	0	0	0	4442489	0	0	0	0	0	0	0	0	0	0	0	0	0	0
GGVSAVPGFR	CO4A2_HUMAN	1443	1452	yes	yes	2	0.015403	44067128	72123360	45653705	0	0	0	0	0	9899848	30917499	27388000	23347307	0	0	0	0	0	0	23479888	18809856	34807804	0	9616237	0	2481511	0	10665141	0	0	2540619	5051261	0	0	3999650	0	4549616	4114266	0	0	0	11253070	0
GHAAFTSDPKPTIEVSGK	GSHR_HUMAN	172	189	yes	yes	3	0.00034581	0	0	0	0	0	0	0	0	0	0	0	0	0	0	0	0	0	0	0	0	0	0	0	0	0	0	0	0	0	0	0	0	0	0	0	0	0	0	0	0	0	0
GHLENNPALEK	RLA0_HUMAN;RLA0L_HUMAN	67	77	yes	no	2	4.5499e-08	26990891	33294292	24511957	31811993	33071456	32886580	0	50181085	36286407	34313588	23006000	20084862	36997793	32007975	32021331	42547641	43914158	31077579	36910895	45958139	29327814	42553847	22524619	19902406	44633360	30216963	40176428	46911626	39712956	39673125	38813234	53614475	48755250	33711444	0	38531459	32698044	31812708	38382638	36576733	21323031	33070485
GHNGWVTQIATTPQFPDMILSASR	RACK1_HUMAN	13	36	yes	yes	3	6.5534e-53	9997898	8897253	11191936	8991334	14362538	15565173	14378208	0	0	8172638	0	17628244	14421980	14676479	9988266	0	13331300	0	0	15431787	0	0	0	0	0	0	0	0	0	0	0	0	0	0	3910420	0	0	0	0	0	0	0
GHPRILGSSCK	CI043_HUMAN	34	44	yes	yes	2	4.2387e-07	70785973	187000000	81600300	88536330	31651939	19876628	0	0	74191157	0	0	0	0	23386494	0	0	0	0	0	0	1373746	57517195	0	0	6363934	7223881	0	0	0	0	0	0	0	0	0	176000000	0	199000000	0	0	510000000	0
GHVFEESQVAGTPMFVVK	EF2_HUMAN	768	785	yes	yes	3	1.2497e-62	35271553	0	0	68713355	44279108	0	0	0	0	0	0	0	0	0	0	0	0	0	0	0	0	0	0	0	32635561	27493716	21567706	22694399	28637909	16279324	28990461	10574636	30109599	16405069	10285890	0	0	0	0	0	0	0
GHYTEGAELVDSVLDVVR	TBB2A_HUMAN;TBB5_HUMAN;TBB4B_HUMAN;TBB2B_HUMAN	104	121	no	no	2;3	4.3532e-144	160000000	230000000	199000000	78077898	98845817	90773220	274000000	288000000	169000000	218000000	206000000	208000000	106000000	102000000	172000000	307000000	275000000	264000000	167000000	140000000	244000000	221000000	207000000	204000000	56818511	50699159	45435669	12798386	120000000	44349298	91107745	122000000	169000000	137000000	123000000	188000000	20932025	122000000	142000000	62050268	0	102000000
GHYTEGAELVDSVLDVVRK	TBB2A_HUMAN;TBB5_HUMAN;TBB4B_HUMAN;TBB2B_HUMAN	104	122	no	no	3	2.0743e-151	33723380	5150273	31063936	8060886	32684345	0	0	32474269	47716115	63027140	39152000	79862803	46891585	50685814	27420756	39016188	67582502	56075555	91241310	123000000	28558167	55306853	48966965	37714340	94834104	260000000	145000000	39376825	76931080	44841485	41398461	77647369	74325481	100000000	96304321	111000000	0	65516616	78490313	164000000	0	0
GHYTIGKEIIDLVLDR	TBA1B_HUMAN;TBA1A_HUMAN;TBA1C_HUMAN	106	121	no	no	3	1.4354e-06	0	0	0	0	0	0	0	0	0	0	0	677013	652565	0	0	0	0	558033	741342	0	0	0	0	0	0	0	0	0	1006508	0	0	795198	0	0	0	0	0	0	0	0	0	0
GIAYIEFK	NUCL_HUMAN	430	437	yes	yes	2	0.0012847	62434081	0	52267839	52480908	46976952	39400119	2248605	55219420	0	59240054	52487000	53335521	43942385	44762167	43641471	46370956	0	27513337	0	0	42981559	35639085	0	49744820	0	0	11483911	0	0	0	9526479	6995635	0	0	12499448	0	0	0	0	0	0	0
GIDVQQVSLVINYDLPTNR	IF4A1_HUMAN;IF4A2_HUMAN	335	353	yes	no	2	1.3784e-05	2823526	5757904	4730921	4835416	3391196	3564140	8558645	9420893	6850387	5708239	4959800	5291968	5441586	4027436	8950719	13367364	15728913	9289424	5892233	8544506	7084879	11568614	8117179	9231454	3351551	0	0	5881360	4685018	4350313	1370442	4073767	7256353	5238691	3085166	5196437	6140840	7194540	6216104	6388051	6449518	0
GIFEPFGR	RBM39_HUMAN	268	275	yes	yes	2	0.0009024	0	0	0	0	0	0	0	1263878	0	0	0	0	2305965	4224462	2055392	0	208088	1457441	0	2143191	0	0	526891	582624	0	0	0	0	0	0	0	0	0	0	0	0	0	0	0	0	0	0
GIFPVLCK	KPYM_HUMAN	468	475	yes	yes	2	0.0035357	21137186	38221196	22382885	26556180	31605539	30474267	31409596	0	28457576	33040055	24982000	35197083	33073995	29043898	38079227	27012999	27018269	29931618	28214567	28955384	20565579	31894315	25058316	40190812	0	0	0	0	0	0	0	0	0	0	0	1866481	0	0	0	0	0	0
GIFPVLCKDPVQEAWAEDVDLR	KPYM_HUMAN	468	489	yes	yes	3	3.5425e-139	0	0	0	0	0	0	0	0	0	0	0	0	0	0	0	0	0	0	0	0	0	0	0	0	35183552	49787264	28628170	22526249	113000000	24845305	99150794	109000000	85988492	24057371	127000000	102000000	18078189	32124492	24704086	55170808	11082047	14935255
GIIRPGTAFELLEAQAATGYVIDPIK	PLEC_HUMAN	4093	4118	yes	yes	3	0.00080491	4093989	0	3754883	5050333	8162138	8697021	9179325	8702507	8474501	3154948	8121100	4150042	6744130	0	7322427	11024063	9375264	0	9405685	8789616	3794699	6565287	0	7593091	4997955	6223906	3326626	0	0	0	2411500	2749797	2368505	2478268	3303819	3966433	0	0	0	0	0	0
GILAADESTGSIAK	ALDOA_HUMAN	29	42	yes	yes	2	1.61e-27	42191127	47201790	52870649	60429831	38767420	40575272	44016771	0	36778835	35506529	44712000	39809794	37316501	39498491	59233991	63649645	48518923	45241575	38985737	37200527	67137993	47422329	37252539	99746617	102000000	121000000	106000000	215000000	0	0	162000000	0	0	134000000	141000000	174000000	0	0	188000000	156000000	67538638	150000000
GILAADESTGSIAKR	ALDOA_HUMAN	29	43	yes	yes	2;3	8.6614e-37	0	0	3556676	1991520	3639769	4517550	1953048	1532531	1777100	4472688	0	0	1783608	1370069	4525999	0	9103776	2341130	8337173	5747597	0	1849798	3386690	3749948	35673085	151000000	78522277	62475022	84409307	166000000	80508859	3986590	90050343	80687742	85932332	95097263	72448018	0	143000000	129000000	55244865	37675461
GILFVGSGVSGGEEGAR	6PGD_HUMAN	120	136	yes	yes	2	1.1165e-26	9734434	24238920	8865248	24059112	19553402	19573096	29324611	17678723	16016724	4138505	0	0	17307669	0	18765735	23687336	16612826	20377663	0	7633930	0	16031436	0	20119931	0	0	0	0	0	0	0	0	0	0	0	0	0	0	0	0	0	0
GILGYTEHQVVSSDFNSDTHSSTFDAGAGIALNDHFVK	G3P_HUMAN	272	309	yes	yes	4;5	1.0292e-182	0	0	0	0	0	0	0	0	0	0	0	0	0	0	0	0	0	0	0	0	0	0	0	0	66545117	75407426	44836827	0	114000000	35438221	39924609	39591889	69246982	66711476	16084593	0	252000000	165000000	167000000	103000000	103000000	108000000
GIRPAINVGLSVSR	ATPA_HUMAN	403	416	yes	yes	3	2.2123e-28	0	0	0	18536047	32465601	32650368	34129224	33524156	42001261	12081811	9321000	13677387	0	32480258	22251256	28699451	18573218	29136482	12680861	4338604	0	23387254	13070160	8891839	0	0	0	0	0	0	0	0	0	0	0	0	0	0	0	0	0	0
GISEETTTGVHNLYK	SAHH_HUMAN	152	166	yes	yes	2;3	6.8761e-08	14271677	19689524	14179346	0	16468116	14280476	0	11501404	7776895	8248443	14822000	8210626	15985495	14972340	17953868	0	10982091	11875669	10254823	13111437	15673445	0	0	11893461	0	7416834	32337468	0	52173324	8397070	0	41606999	23802354	0	0	9272316	0	8607815	35867438	23188410	0	0
GISLANWMCLAK	LYSC_HUMAN	40	51	yes	yes	2	4.0266e-06	0	0	0	0	0	0	0	0	0	0	0	0	0	0	0	0	0	0	1015086	0	0	0	0	0	871309	0	0	0	0	0	0	0	0	554586	1828313	0	0	0	0	0	0	0
GISQEQMNEFR	ACTN1_HUMAN	742	752	yes	yes	2	4.5303e-05	0	30159647	16146617	35800610	14828530	15108398	18082065	0	0	0	0	0	17059632	15140391	20325964	24252938	22372465	0	0	12824175	29228485	17911406	606316	31498904	0	0	22415478	26758431	21321408	17958738	21652771	22746845	0	0	19564615	25457124	0	20674808	25001545	0	0	0
GISQEQMQEFR	ACTN4_HUMAN	761	771	yes	yes	2	4.7051e-08	17063364	35454410	26759421	23943717	16215235	15481022	22189437	0	0	0	0	0	15369789	0	23515461	23187096	0	0	0	0	0	0	7877281	0	37396726	45847327	85423051	82362965	88503840	61921723	59033517	112000000	95162020	104000000	81050689	72218163	0	0	82649006	79266311	0	0
GIVDQSQQAYQEAFEISK	1433Z_HUMAN	140	157	yes	yes	2	3.2083e-65	33654725	47385116	39628568	74019787	36460664	32003738	80587305	33681479	0	29567362	33894000	29308188	25674436	32245243	0	0	38036137	0	18220405	15815844	63689573	34985085	47648139	63332624	0	0	0	0	0	0	15576672	11223777	0	0	14393638	0	0	0	0	0	0	0
GIVDQSQQAYQEAFEISKK	1433Z_HUMAN	140	158	yes	yes	3	1.837e-49	108000000	88058306	111000000	118000000	114000000	109000000	129000000	102000000	107000000	98124319	102000000	82567529	103000000	117000000	130000000	147000000	118000000	97363025	79824954	71593217	131000000	140000000	110000000	166000000	222000000	204000000	97335310	115000000	90000739	92747617	138000000	115000000	179000000	124000000	62644412	148000000	128000000	92826263	165000000	96770001	146000000	160000000
GIVEFASKPAAR	SFPQ_HUMAN	414	425	yes	yes	2	1.0299e-06	11583830	7285425	11875646	8080190	8679832	10738186	7230708	3711288	11134124	18652159	12476000	16873437	9304183	6313191	8908383	17865648	12742024	7506019	14363716	14358064	17698142	20733047	15430391	14391791	0	0	12629695	0	0	0	16249375	19766179	17319744	0	16920559	0	0	0	0	0	0	0
GIVEFSGKPAAR	NONO_HUMAN	191	202	yes	yes	2	0.0071304	0	0	0	0	0	0	0	0	0	0	0	0	0	0	0	0	0	0	0	0	0	0	0	0	0	0	27233221	0	0	0	0	0	0	1543707	0	0	11677849	0	0	0	0	0
GIVVTAYSPLGSPDRPWAKPEDPSLLEDPR	ALDR_HUMAN	204	233	yes	yes	4	0.0067529	14868976	0	18681180	11742786	12075668	12681913	19409137	15701756	11549609	15652652	11209000	22225580	15991268	11442297	16199221	12289225	19483438	0	17494136	19735654	18719549	0	0	0	14986975	12027692	8058887	0	0	13770710	0	10824181	11935539	0	0	0	0	0	0	0	0	0
GIYAYGFEKPSAIQQR	IF4A1_HUMAN;IF4A2_HUMAN;IF4A3_HUMAN	46	61	no	no	3	0.00064649	6374453	35359129	28207743	42330910	52757099	54240121	48137625	47663924	38097746	0	72111000	71042740	56674522	63882025	65535479	61441597	51959869	86524936	24082294	34426646	15495401	38918639	52242501	56135129	0	0	0	0	0	0	0	0	0	0	0	0	0	0	0	0	0	0
GKFEDMAK	HMGB1_HUMAN;HGB1A_HUMAN;SP100_HUMAN	58	65	yes	no	2	0.030891	30494875	35006949	0	37211083	0	471036	22721036	0	0	0	0	0	0	0	246888	40783532	0	0	0	0	0	603377	0	292767	0	0	0	0	0	0	0	0	0	0	0	0	0	16114569	0	0	12098931	0
GKLDGNQDLIR	IDHP_HUMAN	383	393	yes	yes	2	0.0067625	0	0	0	0	0	0	0	0	0	0	0	0	0	0	0	0	0	0	0	0	0	0	0	0	0	0	0	0	0	0	1376320	0	0	0	3288702	0	0	0	0	0	0	0
GLAFTDVDVDSIK	FINC_HUMAN	1637	1649	yes	yes	2	2.855e-11	253000000	604000000	241000000	33245201	35357000	33438725	234000000	190000000	173000000	247000000	281000000	153000000	1657141	35767238	21181142	178000000	86565583	103000000	108000000	71234139	185000000	137000000	141000000	159000000	0	0	0	0	0	0	0	0	0	2798773	0	0	0	0	0	8488146	0	0
GLAGAVSELLR	TLN1_HUMAN	614	624	yes	yes	2	0.0069518	14196156	0	2828272	3218563	3522774	4106541	3217136	4738700	2716944	0	0	0	6528886	0	5749172	3342812	0	1879047	10451811	0	0	0	0	0	4577319	0	5022758	0	3428200	0	0	0	2964630	4595735	0	4640049	0	0	0	0	0	0
GLAPDLPEDLYHLIK	RS13_HUMAN	79	93	yes	yes	3	8.1965e-12	35098198	34401488	32720429	30776016	30910529	32703516	33120920	43095148	28224186	30551238	31899000	28076035	38219505	35760799	40612848	32835982	30844875	30893691	27642505	25808373	26775234	35918328	37553335	29117866	0	0	0	0	12089528	0	6528813	5639290	12900051	0	0	0	0	0	0	0	0	0
GLCAIAQAESLR	RS3_HUMAN	95	106	yes	yes	2	1.0484e-14	16482371	0	15361287	12677095	21973176	26912785	0	20886980	0	24172400	27172000	24255173	26397302	40306554	26856390	22108310	20845611	20699210	21232930	22129771	11234228	22337707	24551454	0	0	0	0	0	0	0	0	10172593	0	5387828	0	7488682	0	0	4530461	0	0	0
GLDVDSLVIEHIQVNK	RL17_HUMAN	106	121	yes	yes	3	7.0041e-10	28069634	7753270	24702370	26320673	27178954	23846166	31045566	0	0	18588322	14403000	24191573	11438831	41732737	12890207	0	0	10470827	18700439	23704642	31776068	9186345	13492750	13090910	44665995	42424919	39070331	21715100	0	0	0	0	0	0	22310790	29868431	7188026	0	0	0	0	0
GLECNFGASSTALK	CCN1_HUMAN	75	88	yes	yes	2	2.9954e-09	0	0	0	0	7248715	0	0	3400014	2225671	0	0	0	6996093	0	0	0	2001010	2639306	0	0	0	0	0	15318935	0	0	79197442	11946976	0	0	0	0	0	0	7112822	0	0	12423872	0	43469572	0	0
GLEGCYPK	MUC5A_HUMAN	1202	1209	yes	yes	2	0.06054	0	0	0	0	0	0	0	0	0	0	0	0	0	0	209385	1319975	921742	0	0	0	0	0	0	0	0	0	0	0	0	0	0	0	2083417	0	0	0	0	0	0	0	1959566	0
GLESTTLADKDGEIYCK	CSRP1_HUMAN	152	168	yes	yes	3	1.7978e-26	18329193	18942950	0	21975147	13791815	14962538	0	0	18846259	17407352	16664000	21500825	13957313	13969505	18033980	19567631	0	18204908	17923431	18321978	24275129	21362887	0	0	5567989	12423676	0	0	0	0	73446564	70864009	0	31061252	52341503	0	0	0	0	0	22433480	5492585
GLEWMGIIYPGDSDTR	HV551_HUMAN	63	78	yes	yes	2	0.0013575	5209033	9356052	8706900	13088054	7640135	6392480	4677492	2868488	2878330	7132426	8990700	8272129	1905271	627198	3038685	6932184	4876673	5703095	0	0	0	0	0	0	5991405	6362245	7168491	0	5959388	4490856	10859803	9787675	4514366	12461739	18076896	7976506	9622553	19194645	0	0	0	0
GLEWVANIK	HV307_HUMAN	63	71	yes	yes	2	0.0016644	1737832	24973432	6546059	20335172	12353076	10799601	5548082	4529124	4283864	26883047	22173000	18486488	7183623	5557926	13126961	14411851	11007345	10492914	0	0	0	0	0	0	64376665	50802416	0	44632121	0	19603400	0	0	41436097	60882165	0	70731637	150000000	95808165	84294797	125000000	184000000	121000000
GLFDEYGSK	ENPL_HUMAN;ENPLL_HUMAN	396	404	yes	no	2	0.0035027	18120653	14629950	17367035	19954671	23609448	21566132	16938935	18653160	19521424	21411481	25430000	21943226	21179042	22106793	19541453	13874723	15579490	14299087	18385059	16018412	15891470	19492469	19302599	21563695	11327803	18558881	16220399	0	0	0	12035727	16151051	8270631	0	17801577	0	0	0	0	0	0	0
GLFIIDDK	PRDX1_HUMAN;PRDX4_HUMAN	129	136	no	no	2	0.0011171	210000000	85687120	215000000	85726538	85535570	97257232	76579127	58965464	52135782	84255890	143000000	160000000	68753077	86198721	78626943	74065395	53166305	59352665	134000000	122000000	172000000	71726532	105000000	97235491	73048054	66258612	31400457	19546906	42896060	29759086	21787747	0	35237864	34849887	66386738	42299491	26744899	32593785	0	0	51426838	0
GLFIKPTVFSEVTDNMR	AL1A3_HUMAN	390	406	yes	yes	3	1.7978e-26	0	0	0	0	0	0	0	0	0	0	0	0	0	0	0	0	0	0	0	0	0	0	0	0	0	0	0	0	0	0	0	0	0	0	0	0	0	0	0	0	0	0
GLGDVDQLVK	LIPL_HUMAN	256	265	yes	yes	2	0.0016857	45540638	40808272	48746681	0	0	1527168	30678647	24358511	18097359	58248198	58202000	48448144	0	275788	0	0	0	0	27994696	23404499	31564290	22902935	26014219	0	0	0	0	0	0	0	0	0	0	0	0	0	0	0	0	0	0	0
GLGTDDNTLIR	ANXA4_HUMAN	260	270	yes	yes	2	4.7221e-08	0	0	0	0	0	0	0	0	0	0	0	0	0	0	0	9582231	9034852	0	7027899	0	12478034	24670533	0	0	4267885	6535916	3741001	0	0	0	0	0	0	0	3942457	0	0	0	0	0	0	0
GLGTDDNTLIRVMVSR	ANXA4_HUMAN	260	275	yes	yes	2	0.010667	87260620	117000000	105000000	91140214	91932178	91095059	189000000	140000000	130000000	96161354	95942000	94588534	68607580	81707695	95287622	187000000	171000000	136000000	107000000	87099942	146000000	110000000	128000000	126000000	0	0	0	0	0	0	0	0	0	0	0	0	0	0	0	0	0	0
GLGTDEDAIISVLAYR	ANXA4_HUMAN	29	44	yes	yes	2;3	2.188e-29	0	0	0	0	0	0	0	0	0	0	0	0	0	0	0	0	0	0	0	0	0	0	0	0	2167122	2314324	2625863	0	0	0	11935584	0	9392024	0	9679088	1428405	0	0	6351052	9497187	6505726	5550073
GLGTDEDSLIEIICSR	ANXA2_HUMAN;AXA2L_HUMAN	120	135	yes	no	2;3	6.4442e-81	115000000	118000000	118000000	57259699	105000000	84085475	173000000	194000000	151000000	117000000	152000000	134000000	79265808	101000000	87520672	141000000	154000000	165000000	160000000	144000000	136000000	149000000	191000000	158000000	67547149	85893604	71002700	7749489	126000000	70193524	151000000	132000000	102000000	49716343	153000000	116000000	48435053	77184224	48852301	75902841	31042891	37592489
GLGTDEDTLIEILASR	ANXA1_HUMAN	129	144	yes	yes	2;3	5.805e-30	0	0	0	0	0	0	0	0	3318629	0	0	0	0	0	0	0	0	1597360	1560832	0	0	0	2618891	0	13344318	15537060	15241116	12779439	14127768	12564894	9568713	0	0	10693400	13838997	10297319	0	0	16459054	0	0	8747874
GLGTDEESILTLLTSR	ANXA5_HUMAN	30	45	yes	yes	2	3.0952e-29	0	0	0	0	0	0	0	0	0	0	0	0	0	0	0	0	0	0	0	0	0	0	0	0	19369810	18970664	14708029	15039998	15348856	12989192	14102820	0	13434443	20046420	16477046	15346975	14711364	12842461	16263810	11746992	0	13786283
GLHVVEVTYDDVPIPNSPFK	FLNB_HUMAN	1300	1319	yes	yes	3	2.2201e-20	0	0	0	0	0	0	0	0	0	0	0	0	0	0	0	0	0	0	0	0	0	0	0	0	0	0	0	0	0	0	0	0	0	0	0	0	0	0	0	0	0	0
GLLLYGPPGTGK	KATL2_HUMAN	289	300	yes	yes	2	4.0798e-06	30953147	25253247	33563968	34934937	24850986	27022033	22305002	17341603	16934255	21109855	0	0	27060121	24237052	35747513	25187411	23211130	22106107	23641060	24653077	36987430	0	21820302	32436711	0	0	4026684	0	6083252	0	7768960	0	10060191	6352773	0	5799027	8630640	0	0	7251261	0	0
GLPFGCTK	HNRPF_HUMAN	117	124	yes	yes	2	0.023918	10835490	0	11741469	6389596	9145160	10305918	8312203	11236524	6625974	13268368	9657400	0	9529126	0	0	9918745	0	0	10947763	13391284	0	10379727	8456113	0	0	0	0	0	0	2315296	0	3257774	0	0	0	6933082	0	0	0	0	0	5448530
GLPWSCSADEVQR	HNRH1_HUMAN	17	29	yes	yes	2	2.9396e-19	0	0	0	0	11244772	10388297	26903525	13312219	13723216	15866504	0	0	11174627	14252488	0	19009794	17861879	17151918	0	0	0	9807196	14745143	15855815	0	13306461	0	0	0	9004019	0	0	0	9882873	0	0	0	0	0	0	0	0
GLQAQIASSGLTVEVDAPK	K1C18_HUMAN	223	241	yes	yes	2	2.6552e-77	5164837	159000000	83963195	311000000	157000000	151000000	99366613	66093139	57397962	144000000	163000000	124000000	54688373	56197381	112000000	8678821	6780874	5844350	0	0	0	0	0	0	661000000	397000000	0	646000000	269000000	242000000	294000000	186000000	307000000	327000000	0	261000000	1670000000	0	448000000	549000000	1490000000	0
GLSEDTTEETLK	NUCL_HUMAN	578	589	yes	yes	2	5.1225e-13	39728984	0	30698895	49859866	36222034	32490925	37101170	42982774	31004350	34572923	36180000	30383090	29653662	30158446	40199262	48434044	36864953	29028615	0	25457491	48921963	27425875	0	39778689	15081255	12213430	9588048	0	0	0	0	0	0	0	0	0	0	0	0	0	0	0
GLSQSALPYR	RS13_HUMAN	10	19	yes	yes	2	9.0045e-05	69154556	21461280	78896043	13655589	17804444	18410343	22555393	27885426	0	102000000	0	0	17885269	21710488	13366971	45565911	65593698	39886737	114000000	94816226	0	0	0	0	9458752	8401881	5717062	0	0	0	6135097	6631513	8887492	0	6111765	0	0	0	0	0	0	0
GLTEGLHGFHVHEFGDNTAGCTSAGPHFNPLSR	SODC_HUMAN	38	70	yes	yes	5	3.4526e-223	0	0	0	0	0	0	0	0	0	0	0	0	0	0	0	0	0	0	0	0	0	0	0	0	203000000	154000000	53713779	148000000	154000000	124000000	98276715	69238710	171000000	117000000	45854004	127000000	128000000	115000000	142000000	0	126000000	126000000
GLTPSQIGVILR	RS13_HUMAN	44	55	yes	yes	2	0.00011218	8103103	11200656	6996144	10445991	10260755	9235879	5783834	9745170	7001065	12883754	11653000	7283191	8098175	14294661	8671304	3584778	7854723	2805678	5109255	4413152	8056934	9922376	9918878	8483447	4615394	4599910	0	4016429	0	2289515	0	0	4254398	3078706	0	0	0	0	0	0	0	0
GLTSVINQK	LDHB_HUMAN	300	308	yes	yes	2	0.014121	6846543	9945471	7813538	6721623	4535626	3905171	5683004	5028302	4219426	5631316	5801700	3538648	5407405	4665194	7454644	7459605	6582520	3948352	5989234	5048955	8099415	3560313	0	6905330	43891203	39450373	12141228	38663962	0	22676938	21799721	0	25932812	26746468	0	25384226	0	0	47204213	21524067	0	0
GLVGEIIKR	NDKA_HUMAN;NDKB_HUMAN	19	27	no	no	2	0.004863	24214650	0	26417072	27983812	25847266	511133	16364000	0	0	0	0	0	0	544782	23082336	24944086	0	457146	0	20932712	0	30465516	0	0	0	0	0	0	0	0	0	0	0	2025947	0	2337658	0	0	0	0	0	0
GLVYETSVLDPDEGIR	CISY_HUMAN	77	92	yes	yes	2	3.3685e-35	22565212	14335662	21528493	13573226	18115657	14518459	28326900	31031075	20303025	17396180	14077000	23125058	16790809	24311420	19239567	14806608	20323682	16615150	17375744	14084072	21145313	22414120	24154083	21280593	23235310	21856882	24266017	23179904	26732309	16756963	19174219	14458881	15017475	0	17732498	9256258	0	12782046	21990197	0	10996707	0
GMGGAFVLVLYDELKK	ADT3_HUMAN	281	296	yes	yes	3	0.046792	3639235	9518272	8738569	5727686	7431665	6225951	10551082	12495105	8963082	7219562	9071900	9197466	7543208	6957710	0	8853549	0	11669694	10316009	0	0	14868956	9933641	11675403	0	0	0	0	0	0	0	0	0	0	0	0	0	0	0	0	0	0
GMSLNLEPDNVGVVVFGNDK	ATPA_HUMAN	104	123	yes	yes	2	4.2476e-08	8269420	6417036	8989658	7868704	8956908	9264815	20351954	24135370	18816765	9826795	13342000	11821121	11612503	7113205	12686671	18295997	20728282	16315690	14344813	13099338	12607974	20992062	18046515	14990516	2772693	4282177	9196922	0	0	0	3915938	0	6999229	0	5858572	0	0	0	13435072	0	0	0
GMVEFQEGVELVDVR	ITB4_HUMAN	931	945	yes	yes	2	3.9137e-18	0	0	0	0	4813364	4483004	0	0	0	0	6209500	2144491	0	7400695	0	0	6677751	0	0	1581077	4762881	0	7698280	0	0	0	0	0	0	0	0	0	0	0	0	0	0	0	0	0	0	0
GMVFGIPDGVLELVPQR	PGBM_HUMAN	486	502	yes	yes	2;3	0.027353	31849096	72881995	46222970	475734	587228	2017868	35779877	22931370	21789284	17940384	32351000	25706080	1997303	2840389	2219557	23464720	18140733	13604627	19916194	12251210	46072643	18972190	17603625	27219860	0	0	0	0	0	0	0	0	0	0	0	0	0	0	0	0	0	0
GNDVAFHFNPR	LEG3_HUMAN	152	162	yes	yes	2	0.048643	2185549	0	0	3374796	1669117	1256824	3474653	0	0	0	0	0	1352429	1544881	1703356	2017465	0	1008045	0	0	0	0	0	0	0	0	3809575	0	0	0	0	14311274	0	0	9070985	0	0	0	0	0	0	0
GNFGGSFAGSFGGAGGHAPGVAR	HNRPM_HUMAN	628	650	yes	yes	3	5.804e-18	4728276	11650650	6240116	11515857	18962462	18736020	17861529	19449404	15138304	11251940	830110	4419257	0	25809394	15944557	16823102	14269931	14419282	0	0	0	12379372	6752834	11350716	0	0	0	0	0	0	0	0	0	0	0	0	0	0	0	0	0	0
GNFNYIEFTR	ML12A_HUMAN;ML12B_HUMAN	151	160	yes	no	2	5.5672e-09	10037374	56612960	27582241	46466666	44607224	47522850	54988701	57966144	45434149	62747059	46755000	47324319	43995503	53184047	53456812	64413920	102000000	57107999	28378724	25920000	23019454	54824781	46489244	61018763	59003885	53937446	56781964	48620367	39127485	46460285	40516762	9470444	51749503	32969464	13006034	0	38327231	29498606	34873992	17699023	54525129	36744984
GNFTLPEVAECFDEITYVELQKEEAQK	HNRPU_HUMAN	638	664	yes	yes	3	0.00053321	6424228	6704087	8122441	5426974	15852981	14476827	23741860	15757140	28923074	10032667	9132100	13060263	9517578	16669271	13643455	17064486	17980786	31788476	13388227	0	0	16839385	13516125	14878022	9473378	11359508	9158056	8698710	0	0	0	0	0	0	8744508	9214490	0	5469050	0	0	0	0
GNPTVEVDLFTSK	ENOA_HUMAN	16	28	yes	yes	2	8.9571e-09	0	0	0	0	0	0	0	0	0	1504461	0	0	1989521	0	0	0	0	1588833	0	0	0	1196753	0	1216697	71508139	65433801	30105314	72253804	38014214	68697568	38521511	46293698	97522349	51452261	69401223	45322783	76611044	28169480	61378915	0	61994959	65289514
GNPTVEVDLYTAK	ENOG_HUMAN	16	28	yes	yes	2	1.9839e-06	42631378	102000000	55960665	120000000	72821898	73774832	149000000	152000000	110000000	93264783	60898000	76892497	0	89643450	127000000	147000000	0	140000000	90977664	0	96693203	111000000	104000000	158000000	0	0	0	0	0	0	0	0	0	0	0	0	0	0	0	0	0	0
GNSIIMLEALERV	RUXG_HUMAN;RUXGL_HUMAN	64	76	yes	no	2	0.0016902	13638334	22216296	0	6544456	8470368	0	0	0	13543685	0	0	0	6826578	8246425	9119084	0	11421417	0	0	9744296	0	0	10362383	7721046	3899345	4739494	4506462	4761265	5568615	5747023	0	5561572	0	3227473	5429776	3001521	3959968	3114275	6899687	0	3815799	2476928
GNVFSSPTAAGTPNKETAGLK	CALD1_HUMAN	719	739	yes	yes	3	1.1233e-05	0	0	0	0	0	0	0	0	0	0	0	0	0	0	0	0	0	0	0	0	0	0	0	0	6658742	0	0	8505101	0	0	14862605	0	11644527	0	47066405	0	0	0	0	0	0	15361774
GNVGFVFTK	RLA0_HUMAN	84	92	yes	yes	2	0.0040993	16294427	17528199	13880407	0	21693449	0	0	16417734	0	0	14541000	0	20094051	25100810	25161013	0	11304614	15376732	14098578	13347180	0	13204177	17463377	20178577	0	5332288	0	0	0	3208263	8770178	0	0	0	0	0	0	0	0	0	0	0
GNVGFVFTKEDLTEIR	RLA0_HUMAN	84	99	yes	yes	3	0.00091031	8582744	0	9530608	0	6399922	8036514	0	4087016	5815520	0	0	0	7809952	7831770	5073105	2880558	3375021	5973277	0	0	9032112	4274544	3244657	0	25638255	40226666	0	0	0	0	42952862	0	0	0	0	0	0	0	0	0	0	0
GPAIGIDLGTTYSCVGVFQHGK	HSP72_HUMAN	5	26	yes	yes	3	0.0030422	0	0	0	0	0	0	0	1717625	0	3251740	0	0	0	1103633	1186764	1810703	0	0	0	0	0	0	0	0	0	0	0	9466637	0	0	0	0	0	7677683	0	0	0	0	0	0	0	0
GPAVGIDLGTTYSCVGVFQHGK	HSP7C_HUMAN	4	25	yes	yes	3	2.8181e-117	106000000	49003698	107000000	75418248	74442593	83766589	93431388	60348457	71805960	64038945	50837000	80505787	70820057	127000000	69124234	87280033	54544788	95236500	76586588	77143321	175000000	48582561	47600159	81065119	124000000	82529667	69658241	0	82748175	55261448	55687417	44470232	83277432	53689316	56186948	76054168	0	55239626	49220967	27864355	0	48880706
GPELLTMWFGESEANVR	TERA_HUMAN	544	560	yes	yes	2	0.011952	2700033	0	3018685	6910372	6668712	5264569	9209276	5290132	5981778	3045469	3367400	2426985	5393779	5087576	7876046	10259141	6650918	7598477	5915613	5492339	4090876	5943312	4457067	8328301	1010059	0	0	0	0	0	0	0	0	0	0	0	0	0	0	0	2408373	0
GPFSVEADPSR	LFNG_HUMAN	348	358	yes	yes	2	0.00010019	27108462	37609705	33540289	0	0	0	8207135	0	0	20951860	25482000	12311745	0	0	0	0	5224083	0	13568302	9414100	0	7654164	6228748	0	0	0	0	0	0	0	0	0	0	0	0	0	0	0	0	0	0	0
GPGLSQAFVGQK	FLNC_HUMAN	2642	2653	yes	yes	2	0.0011412	10189274	10085861	10409566	0	9275413	10086537	11802072	10276535	10512818	0	0	0	10444833	0	12271457	9110464	12401613	36026631	0	0	28344515	13826151	0	32929339	0	0	0	0	0	0	0	0	0	0	0	0	0	0	0	0	0	0
GPLLVQDVVFTDEMAHFDR	CATA_HUMAN	48	66	yes	yes	3	1.0046e-10	0	14717995	7605761	0	6269007	0	13112772	18827338	9660688	0	9734500	0	5397475	6647040	10454283	10564592	9589402	8258521	0	4771840	0	0	9928720	8550091	0	0	0	0	0	0	0	0	0	0	0	0	0	0	0	0	0	0
GPLMMYISK	EF2_HUMAN	392	400	yes	yes	2	0.0035027	10586615	14184900	14611474	17684101	17688112	16032281	14575632	9981957	12637054	6018084	9891100	15851652	16906744	15891149	26921196	19165109	23484196	17293687	23689810	21473282	17343929	12525455	11189110	22796866	0	0	6461153	0	0	0	0	0	0	0	6693337	0	0	0	7289026	0	0	0
GPLPAAPPVAPER	RTN4_HUMAN	92	104	yes	yes	2	0.021669	0	0	0	0	0	0	0	0	0	0	0	0	0	0	0	0	0	0	0	0	0	0	0	0	0	0	0	0	0	0	0	0	0	0	0	0	0	0	0	0	0	0
GPLQSVQVFGR	RS16_HUMAN	5	15	yes	yes	2	4.7612e-15	7210672	0	6127743	8792718	14330390	15658181	7271252	7770611	538054	10529792	9091600	10100440	15810436	22618029	13495932	0	7851040	8168118	0	7929389	0	9006551	8598207	7628812	0	0	0	0	0	0	0	0	0	0	0	0	0	0	0	0	0	0
GPPGGVGFPGSR	CO4A1_HUMAN	586	597	yes	yes	2	0.059188	0	0	0	0	0	0	0	0	0	14337625	15669000	10359031	0	0	0	4024899	3318461	2777068	7812369	9041361	23745997	0	3423289	0	0	0	0	0	0	0	0	0	0	0	0	0	0	12566279	0	0	0	0
GPQYGTVEK	PACN2_HUMAN	73	81	yes	yes	2	0.0089093	0	0	8387736	18414218	9973405	9904949	18458615	15397545	0	0	0	9254776	10784095	8177208	12137285	15209777	11076270	9027461	0	13050940	13667489	9266690	0	6868543	0	0	0	0	0	0	0	0	0	0	0	0	0	0	0	0	0	0
GPSCQDCDTGYTR	PGBM_HUMAN	1134	1146	yes	yes	2	4.7044e-31	81385460	115000000	81128707	3431893	4099132	3454006	0	51942134	0	62625770	57870000	0	0	0	0	35145632	28693494	37515199	32063297	30276558	77295839	35572225	0	43308660	0	0	0	0	0	0	0	0	0	0	0	0	0	0	0	0	0	0
GPSSVEDIK	NPM_HUMAN	240	248	yes	yes	2	0.0035027	123000000	47148721	139000000	62827806	64904025	62702407	37700182	123000000	3668202	104000000	74663000	90730630	81739256	46307466	65711334	97834918	113000000	93300026	126000000	143000000	154000000	136000000	0	57212088	357000000	311000000	79853820	0	228000000	247000000	259000000	0	369000000	297000000	222000000	274000000	246000000	178000000	279000000	279000000	223000000	253000000
GPSVFPLAPCSR	IGHG3_HUMAN;IGHG2_HUMAN;IGHG4_HUMAN	5	16	no	no	2	1.1247e-12	0	0	0	0	0	0	0	0	0	528000000	385000000	555000000	157000000	108000000	260000000	314000000	321000000	243000000	0	0	0	803004	0	0	5921662	0	4232169	0	0	0	0	0	3580780	1090000000	1350000000	1030000000	2130000000	1070000000	1620000000	2590000000	3460000000	2520000000
GPSVFPLAPSSK	IGG1_HUMAN;IGHG1_HUMAN	124	135	yes	no	2	2.0409e-07	0	10838103	3965619	15599708	0	0	5183474	0	0	2270000000	1990000000	1960000000	601000000	483000000	796000000	1330000000	1130000000	984000000	0	4144234	0	0	0	0	10840083	7958000	6893493	20352133	0	11945822	0	7406160	8768409	2300000000	3460000000	2890000000	3040000000	3940000000	5200000000	10400000000	3340000000	3640000000
GPSVFPLAPSSKSTSGGTAALGCLVK	IGG1_HUMAN;IGHG1_HUMAN	124	149	yes	no	3	8.6788e-157	0	0	0	0	2805625	1980163	0	2149460	0	50425064	44493000	50545529	13861470	17544619	0	0	17996044	24564452	0	0	0	0	0	1987841	0	0	0	0	0	0	0	0	0	265000000	115000000	316000000	393000000	327000000	358000000	782000000	227000000	394000000
GPSWDPFR	HSPB1_HUMAN	13	20	yes	yes	2	0.0011737	0	0	0	0	0	0	0	0	0	0	3834200	0	0	0	0	0	0	0	0	0	0	0	0	0	48201514	33007388	16387135	26100039	29095504	0	17716695	4401273	0	0	5303631	0	0	0	0	0	0	0
GPSWDPFRDWYPHSR	HSPB1_HUMAN	13	27	yes	yes	4	0.0034966	0	0	0	0	0	0	0	0	0	0	0	0	0	0	0	0	0	0	0	0	0	0	0	0	46968615	83232561	49123832	18992719	35721225	31687422	34249084	0	27595232	0	0	0	0	0	29774683	0	19768744	0
GPSYGLSAEVK	CNN3_HUMAN;CNN2_HUMAN	7	17	yes	no	2	4.1389e-06	21410090	20015170	19885812	1182043	12472059	14715106	27881975	22514787	16507869	22683419	23627000	19341936	15700505	17283206	17542888	26140004	15873601	20575933	20188794	19824643	23112537	0	13943636	20101804	0	0	0	1849893	0	4877978	15169566	6366637	15506840	4284771	15017359	13409271	4396310	9944816	4212443	4312038	0	12471564
GPVTDVAYSHDGAFLAVCDASK	WDR1_HUMAN	490	511	yes	yes	3	5.5207e-135	9647757	0	5901122	8688477	9753335	10258085	9050952	0	7504393	0	7345300	0	8232124	11042772	9461677	7952080	9011702	10659852	7318407	7861867	0	6867004	9532580	6764046	13540131	16129232	0	0	0	9230311	12161995	9977688	0	0	18028840	28946372	0	0	0	0	0	0
GQFSTDELVAEVEKR	CLH1_HUMAN;CLH2_HUMAN	838	852	yes	no	2;3	2.7819e-55	10390948	17233912	0	18062458	22970782	11568765	12747779	9899282	17449124	0	7726400	0	17773259	21309676	9830322	12527374	8173563	11920357	8086959	8370821	11864565	7293452	8990656	10666688	0	0	0	0	0	0	0	4955327	0	0	5164570	0	0	0	0	0	0	0
GQHVTGSPFQFTVGPLGEGGAHK	FLNB_HUMAN	2173	2195	yes	yes	3	3.1642e-108	0	6467692	0	5611004	5904102	4673449	6962500	2647113	4467178	0	0	0	3819872	4877029	6418074	5722094	2972367	5092721	0	0	0	0	2132697	4430831	0	0	0	0	0	0	0	0	0	0	0	0	0	0	0	0	0	0
GQLTTDQVFPYPSVLNEEQTQFLK	ACADV_HUMAN	80	103	yes	yes	3	0.0057031	0	0	0	0	0	0	0	0	0	0	0	0	0	0	0	0	0	0	0	0	0	0	0	0	0	1489886	1996023	0	2160976	0	3035873	4162494	0	0	5150654	0	0	0	0	0	0	0
GQWGTVCDNLWDLTDASVVCR	LG3BP_HUMAN	43	63	yes	yes	3	3.2762e-05	0	0	0	0	0	0	0	0	0	0	0	0	0	0	0	0	0	0	0	0	0	0	0	0	0	0	0	0	0	0	0	0	0	0	0	0	0	0	0	0	0	0
GQYISPFHDIPIYADKDVFHMVVEVPR	IPYR_HUMAN	26	52	yes	yes	4	0.0035323	0	0	0	0	0	0	0	0	0	0	0	0	0	0	0	0	0	0	0	0	0	0	0	0	10992866	0	0	0	22655328	0	0	0	27873685	0	0	0	0	19753482	0	0	0	0
GSAITGPVAK	RL23_HUMAN	114	123	yes	yes	2	0.014782	39164296	26873034	0	18285954	22455407	24432562	24349539	34531502	32556011	27646688	23702000	23568158	25080901	25148135	15870958	29435251	35328102	29698419	28480700	31456833	23056937	19957686	18269805	12878185	28268439	0	24604187	0	0	31039256	30750592	0	0	0	24191964	33373441	0	0	0	0	0	0
GSAVHQLSEELR	EPIPL_HUMAN	2421	2432	yes	no	2	0.0019588	0	0	0	0	0	0	0	0	0	0	0	0	0	0	0	0	0	0	0	0	0	0	0	0	7784427	15073026	24927092	2653699	0	24294121	23374804	40345414	19139756	0	33430643	17204886	0	0	0	0	0	5491400
GSDFDCELR	HNRPK_HUMAN	140	148	yes	yes	2	0.0026211	0	0	0	11367432	20479087	18545870	19548778	18287144	0	23193311	0	0	20605600	26171574	19534940	23985669	16087214	20539463	0	29265674	0	0	0	17293714	18850058	30039062	21376311	10383413	0	0	0	22872432	0	0	0	0	12406086	9695173	0	0	0	0
GSFSEQGINEFLR	PDIA6_HUMAN	374	386	yes	yes	2	4.2712e-19	9953272	13218817	0	11691737	14299898	13701167	14275163	14911932	14306050	11576707	14400000	10440802	0	16851488	12289693	0	10613268	0	0	0	0	14534090	15552186	11273943	0	0	0	0	0	0	0	0	0	0	0	0	0	0	0	0	0	0
GSGTAEVELK	KPYM_HUMAN	126	135	yes	yes	2	0.0058148	69257539	105000000	55574906	115000000	1519509	0	0	67187976	45761793	46265333	45592000	46654079	47113294	33211055	37887088	87422405	47104662	53604882	0	0	0	26354978	28162848	41616449	90116453	119000000	98973319	0	0	0	62953265	0	62284485	0	87722401	60732805	0	0	1405296	2398981	0	0
GSIQVDGEELVSGR	PGBM_HUMAN	4305	4318	yes	yes	2	4.341e-23	152000000	270000000	196000000	0	0	0	0	74538793	72325318	166000000	205000000	172000000	0	0	0	0	79310131	50452590	103000000	76151952	161000000	126000000	110000000	110000000	0	0	0	0	0	0	0	0	0	0	0	0	0	0	0	0	0	0
GSQAQPDSPSAQLALIAASQSFLQPGGK	TLN1_HUMAN	972	999	yes	yes	3	1.6786e-07	4687255	0	4192240	7567134	8751090	9822275	8760499	10895391	9642734	8242060	0	9084944	11188253	11162533	8273024	9712953	9811432	10319813	9528554	10597498	5912291	9579644	0	11615691	0	0	0	0	0	0	0	0	0	0	4055688	0	0	0	0	0	0	0
GSSNSYAIK	RS5_HUMAN	183	191	yes	yes	2	0.0098462	0	0	13138488	0	12707706	13328838	0	19715890	0	12061064	0	0	11905345	9196140	0	0	0	11368693	0	0	0	0	0	0	14121528	0	9619046	0	0	0	0	0	0	0	0	0	0	0	0	0	0	0
GSTDNLMDDIER	TCPQ_HUMAN	379	390	yes	yes	2	0.012795	5681123	0	8583970	10695226	11465505	1282364	0	0	0	0	0	0	0	10838020	11619814	0	11987542	9016674	0	9450789	7026156	7517633	7348889	0	7635633	0	0	0	9186497	9426701	10806466	12112676	6463178	4854733	0	0	4565469	7026889	7561334	0	0	3945937
GSYVSIHSSGFR	DX39B_HUMAN;DX39A_HUMAN	37	48	yes	no	2	0.0023746	8515291	0	12635324	10998941	5113309	4299644	23112031	7075824	5281159	8112791	5390400	13332133	5809716	6932599	14100354	23342410	12999306	10298753	12064527	12290241	10428972	0	0	16921577	12552604	0	7455231	0	0	0	0	0	0	0	0	0	0	0	0	0	0	0
GTAVVNGEFK	PRDX3_HUMAN	74	83	yes	yes	2	0.0081021	0	0	0	0	0	0	0	0	0	0	0	0	0	7271599	0	0	0	0	0	0	0	0	0	0	0	0	0	0	0	0	0	5256492	0	0	0	0	0	0	0	0	0	0
GTCEQGPSIVTPPK	IBP7_HUMAN	154	167	yes	yes	2	1.0045e-09	81467846	138000000	113000000	4430892	2694430	2877531	62699774	53958432	0	54357378	75495000	0	0	3183284	2701075	51900136	23561538	28548349	0	0	0	39480495	49853974	52147184	0	0	13755753	0	0	0	0	0	0	0	0	0	0	0	0	0	0	0
GTDSGDFDTLENLR	MUC5A_HUMAN	1401	1414	yes	yes	2	4.8333e-20	0	0	0	0	0	0	0	0	0	0	0	0	0	0	0	0	0	0	0	0	0	0	0	0	0	0	0	0	0	0	0	0	0	0	0	0	4137644	0	0	0	0	0
GTDVNVFNTILTTR	ANXA1_HUMAN	215	228	yes	yes	2	2.4627e-47	0	0	0	0	0	0	0	0	0	0	0	0	0	0	0	0	0	0	0	0	0	0	0	0	15657817	12745390	12698973	7112056	6216644	7735811	10262098	9653117	13797024	10444221	11194941	15484890	0	11382796	0	0	0	6494380
GTEDELDKYSEALK	TPM1_HUMAN;TPM3_HUMAN	53	66	no	no	3	0.012742	0	0	0	12990676	0	5938954	0	7332275	6088984	7562682	9140000	8780925	0	0	0	0	5526560	8815322	0	5568838	14916292	5985452	0	14039914	4684533	0	0	0	0	0	0	0	0	0	0	4061003	0	0	0	0	0	0
GTEDFIVESLDASFR	SSRA_HUMAN	111	125	yes	yes	2	2.1903e-36	0	0	0	5006148	6307784	4845293	7574417	10292589	5906247	11004574	0	0	6774384	5640664	6519679	0	7543249	7860954	4998822	0	4351007	8276700	6870323	6541190	7232161	6963250	6917565	4686663	7423942	6553271	5194727	10903284	0	7783098	12914929	0	3090125	0	7377919	0	3893942	0
GTGIVSAPVPK	RS2_HUMAN	201	211	yes	yes	2	0.018801	22646740	16577795	20356418	26158091	30475361	26806194	17511945	16194593	0	22327532	19950000	0	29291074	31194762	0	0	26750464	41760031	17112098	20151717	17427016	0	15575561	0	28431617	34699309	29628589	0	0	30994805	0	0	0	0	0	0	0	14221213	54275485	46715307	0	0
GTHEELLERK	ABCBB_HUMAN	638	647	yes	yes	2	0.0097009	0	0	0	0	0	0	0	206000000	0	0	274000000	0	52295757	63196299	41811271	188000000	144000000	120000000	137000000	0	240000000	0	0	0	627000000	0	0	0	0	330000000	0	0	0	0	0	0	0	0	0	0	0	0
GTHSLTESGASCLPWNSMILIGK	TPA_HUMAN	225	247	yes	yes	3	2.7128e-191	0	0	0	0	2859714	0	4381068	0	0	0	0	0	0	0	0	0	0	0	1421747	765188	4721337	0	0	1682561	0	0	0	0	0	0	0	0	0	0	0	0	0	0	0	0	0	0
GTIEILSDVQLIK	RLA0_HUMAN;RLA0L_HUMAN	150	162	yes	no	2	4.5787e-33	6704255	10375927	7340071	5154145	6155989	3717382	0	18660384	11577821	17575720	10391000	15155552	10209035	13785679	16616715	14943802	18032874	14348398	14062762	18312220	12571116	16710158	17471989	18805721	4426228	7299271	10589758	8016161	7544421	6278083	7783764	11720419	5189169	0	13540652	6960665	3247261	3602125	5865469	0	0	0
GTLSGWILSK	CALX_HUMAN	78	87	yes	yes	2	0.0077143	0	0	0	0	0	0	0	0	0	0	0	0	0	0	0	0	0	0	0	0	0	0	0	0	77036845	79324970	42468466	67838076	50607472	51687643	41452886	21294433	43147099	55496560	1093864	57901609	63856453	45461059	50336154	31690737	31221112	0
GTNESLER	VIME_HUMAN;GFAP_HUMAN	335	342	yes	no	2	0.0024193	118000000	93910286	97458831	58778274	72473896	73488426	196000000	1478110	90259175	86889136	99089000	89912922	72053317	83793849	2431984	107000000	168000000	32228677	0	145000000	693682	110000000	106000000	56732255	3442568	3491080	0	0	6181666	12652986	0	4593895	0	7628959	6157918	10580045	0	0	0	0	0	6946185
GTTVTVSSASPTSPK	IGA2_HUMAN	108	122	yes	yes	2	1.3369e-19	207000000	208000000	218000000	177000000	98421586	116000000	51296401	56760540	80333679	0	0	0	0	0	0	0	0	0	0	1355209	0	0	0	0	400000000	465000000	264000000	510000000	573000000	449000000	415000000	222000000	511000000	0	0	0	0	0	0	0	0	0
GTVAAPSVFIFPPSDEQLK	IGK_HUMAN	108	126	yes	yes	2	1.5134e-16	12309858	18860936	0	28514455	11466168	9562442	0	8676821	8043627	0	11676000	0	3478763	2758939	6207373	9606175	9425247	0	0	0	0	0	0	0	36190419	33635638	29181219	58302047	46059106	28849875	1322548	30434598	42234723	44113980	27768098	37364107	0	2666343	43914929	55966856	0	68464202
GTVEPQLEAR	FLNA_HUMAN	428	437	yes	yes	2	0.00015493	0	0	0	0	16307041	18405619	14234715	18753493	28337675	19126941	0	14300103	15477179	15853482	18159033	30997452	31113206	28208311	20624058	21960379	0	27355081	24555144	13842649	34545345	41471970	41419905	42440243	42511179	43041651	49753913	62560551	49305045	40525429	52558754	62608448	0	27447739	38411350	39661920	30306019	46915047
GTVTDFPGFDER	ANXA5_HUMAN	7	18	yes	yes	2	0.039793	0	0	0	0	0	0	0	0	0	0	0	0	0	0	0	0	0	0	0	0	0	0	1473899	0	34949059	24602522	17588342	20882636	0	12759667	23618632	23491399	26825044	0	25584574	0	35623685	0	0	0	0	32562772
GVAGPMGR	RBM33_HUMAN	1071	1078	yes	yes	1	0.001705	0	0	0	3868075	0	0	0	10343959	0	0	0	0	0	0	0	16269796	0	0	0	0	0	0	0	0	0	0	4473585	4710938	0	3200423	0	0	7186088	0	0	5128366	0	0	0	0	0	0
GVAINMVTEEDKR	IF4A1_HUMAN	370	382	yes	yes	3	0.0001306	0	3144293	0	14492521	17566477	16439156	14674825	0	2546005	0	0	0	15213437	17523049	12658664	11264800	0	0	0	0	0	0	0	0	1643744	0	0	0	0	0	0	0	0	0	2964427	0	0	0	0	0	0	0
GVAPLWMR	MPCP_HUMAN	219	226	yes	yes	2	0.0016743	10802020	13103032	11770080	7343638	11469814	11162186	0	15291594	15155616	10286416	22144000	0	11934213	14789479	10068052	0	11675542	8681772	12428159	12264090	6539504	14340812	14103569	16321253	0	0	0	0	0	0	0	8625583	0	0	8821897	0	10146730	0	0	0	0	0
GVCEETSGAYEK	AMBP_HUMAN	89	100	yes	yes	2	0.00222	8600766	15012282	9280210	14977693	8627797	0	7062560	0	0	0	0	0	0	0	0	0	0	0	0	0	0	0	0	0	18307341	0	0	16282180	0	0	0	8319769	0	0	0	0	0	0	0	0	0	0
GVCHIPMAEPFCPK	MTAP_HUMAN	134	147	yes	yes	3	9.7077e-10	0	0	10562488	11589641	16700449	14186877	14074850	14822034	11975354	10394140	11478000	13903131	15034453	15402770	16029553	16976475	10453322	14394626	9264908	11864030	1216942	12260821	12790893	19565990	0	0	0	0	0	0	0	0	0	0	0	0	0	0	0	0	0	0
GVDEATIIDILTK	ANXA1_HUMAN	59	71	yes	yes	2	3.0792e-21	116000000	310000000	129000000	134000000	110000000	99205979	268000000	239000000	166000000	152000000	158000000	156000000	143000000	127000000	183000000	230000000	193000000	135000000	152000000	151000000	283000000	227000000	186000000	324000000	17759789	14667462	10296325	14944081	19007107	14094793	12585428	20234278	0	15234204	15007347	13555066	0	17891412	16125991	0	12985405	9236622
GVDEATIIDILTKR	ANXA1_HUMAN	59	72	yes	yes	3	6.5905e-05	0	0	8849364	1772228	8083589	11061796	2793013	9002704	13911724	23802947	0	31007203	15585263	2026467	6068317	0	0	0	34963897	30465855	8720380	17210210	21633919	0	2554035	6319698	11259756	0	0	7147369	5534889	9856178	5378754	4830186	7083888	5858626	3118847	2224451	5535507	0	3288507	0
GVDEVTIVNILTNR	ANXA2_HUMAN	50	63	yes	yes	2;3	6.1948e-45	131000000	122000000	133000000	60622870	57304325	72074108	130000000	185000000	118000000	107000000	131000000	134000000	71817751	94456414	119000000	133000000	163000000	126000000	140000000	114000000	156000000	139000000	145000000	115000000	79634394	83047196	71057888	57033814	83544265	69150962	136000000	149000000	93396513	56019002	120000000	80498969	61161256	70182580	68646579	69333773	53143922	63406828
GVEEEEEDGEMRE	RUXF_HUMAN	74	86	yes	yes	2	1.4416e-16	8703749	9370646	10470735	12964080	14481522	13047746	12464645	14416687	20124135	9604166	13305000	12779307	13618744	15716981	10827488	20581055	19630757	17525345	18651690	20908514	14554582	15840405	8750142	10910869	0	3026175	12392507	0	4532445	14244308	13278813	14264791	7673558	0	12292209	0	0	0	0	0	19916118	7638413
GVEICIATPGR	DDX5_HUMAN;DDX17_HUMAN	217	227	yes	no	2	0.018281	8035735	0	6241201	0	0	1341417	0	0	0	0	0	3360150	0	0	0	0	0	0	9561385	7092970	0	2631284	1242059	0	0	0	0	0	0	4657990	6851558	0	0	0	0	0	0	0	0	0	0	0
GVGAAATAVTQALNELLQHVK	TLN1_HUMAN	766	786	yes	yes	3	0.059015	7059975	15505576	16803689	12262704	14459648	10776570	13595256	12690955	12634489	11314978	9877400	10849656	13013662	0	17588480	0	0	0	0	0	0	0	0	0	2062447	1688562	1240777	0	0	0	0	0	0	0	0	0	0	0	0	0	0	0
GVGTDEACLIEILASR	ANX11_HUMAN	287	302	yes	yes	2	1.726e-07	0	0	0	0	0	0	0	0	0	0	0	0	0	0	0	0	0	0	0	0	0	0	0	0	4651534	6981289	6558494	4691636	8120614	5747507	12743263	14224831	0	6430491	14577851	8426799	3919390	4261078	7160050	0	0	0
GVIALCIEDGSIHR	SDHA_HUMAN	233	246	yes	yes	2	5.8961e-13	0	0	0	0	0	0	0	0	0	0	0	0	1229980	0	0	0	0	0	0	0	0	0	0	0	0	0	0	0	0	0	0	0	0	0	0	0	0	0	0	0	0	0
GVLFGVPGAFTPGCSK	PRDX5_HUMAN	87	102	yes	yes	2	1.2644e-06	4310424	32629733	0	16391597	13486568	12458103	18241930	0	0	0	30809000	2050210	14893344	20867334	0	21261201	0	15899631	0	0	0	0	0	0	2146090	0	0	0	0	0	0	0	0	0	0	0	0	0	0	0	0	0
GVLFYGPPGCGK	TERA_HUMAN	513	524	yes	yes	2	0.0024004	20724397	27139582	22548633	30330739	31460372	25908590	28147774	0	23573052	25775488	20803000	26198103	26448110	27710112	36955705	40613334	31151088	18497691	0	22250764	33237273	27256195	30157696	45414061	0	0	0	0	0	0	0	7163140	0	3381149	6221992	5175454	0	5533888	3851127	0	0	0
GVNLPGAAVDLPAVSEK	KPYM_HUMAN	208	224	yes	yes	2	9.9595e-48	0	42383434	27476675	46247889	28695911	28247676	42783115	38421222	23861584	29185940	28028000	26335785	28374212	24424098	47015291	35321007	33259325	23514031	20613612	17818878	31103251	31381341	34200292	39866125	0	0	0	0	0	0	0	0	29243434	0	18221062	0	0	0	0	0	17393616	0
GVNLPGAAVDLPAVSEKDIQDLK	KPYM_HUMAN	208	230	yes	yes	3	0.039027	0	0	0	0	0	0	0	1897182	2055373	4179679	3456800	4757173	3995161	0	0	0	2716506	3428226	8406816	13019716	0	4083120	3495997	0	6013888	27784826	19791141	0	16242733	5895002	18130331	25691628	9234787	16581069	26243335	17203901	13799941	4162472	9293032	13765610	9938181	7494791
GVQDIVVGEGTHFLIPWVQKPIIFDCR	PHB_HUMAN	44	70	yes	yes	4	0.056974	5895413	6137101	4283698	7638344	13019914	10998905	22914607	23362402	21456511	7834385	6233400	8109286	14477869	14783684	4770243	14779428	20951891	16443077	5641023	4079443	3927326	18115922	20963434	18671901	1871589	862320	0	0	0	0	0	0	0	659964	0	0	0	1352536	0	993107	0	0
GVQVETISPGDGR	FKB1A_HUMAN	2	14	yes	yes	2	2.0329e-12	42996108	55221125	49260697	45750277	31981050	28538512	33445465	33288172	26369247	37506200	37769000	26579700	26535870	22167961	28472632	43904698	29421670	26170647	33668053	773346	47946160	35164317	32797809	41212323	38723906	31213454	25950994	21676023	3848058	0	9312477	20546616	0	3603835	7602788	0	0	0	0	0	0	0
GVQYLNEIK	EF2_HUMAN	668	676	yes	yes	2	0.0029082	32309944	0	32115646	24128606	40215771	38056664	19441880	38562492	38466425	29354309	23808000	39302395	43824602	36900457	40127617	20621825	41316085	45622192	38863863	40657828	58932377	36194761	28766900	54557012	0	0	0	0	0	0	11947557	9901846	0	13881782	13865027	0	5238934	0	0	0	0	0
GVSGFPGADGIPGHPGQGGPR	CO4A2_HUMAN	109	129	yes	yes	3	0.0043749	53239448	48996461	67755410	0	2180448	0	20619680	15078084	17881281	0	40539000	28090712	0	0	2453477	13832659	12638375	12267587	39786126	33795137	69311997	22664708	0	0	4466358	0	0	0	0	0	5728754	0	0	0	3916527	5180872	0	0	0	12182879	0	0
GVTFNVTTVDTK	CLIC1_HUMAN	38	49	yes	yes	2	0.00022208	0	0	0	0	0	11540715	1192534	0	0	0	0	0	9566770	15598186	11543610	10734143	0	0	16127158	0	0	0	0	0	0	0	0	0	9814843	0	0	0	0	0	18069888	0	0	0	0	0	0	0
GVVDSDDLPLNVSR	ENPL_HUMAN	435	448	yes	yes	2	2.9954e-09	35545315	50775453	39117512	55723966	60061826	59327532	66868780	89103974	78660195	54198585	58819000	64300494	60374301	89398778	73921181	57465557	64630865	59717359	46985643	0	27053856	64849415	70745439	0	0	0	0	0	16996197	0	20732974	27416419	19290239	0	32706807	0	0	0	0	0	0	0
GVVDSEDLPLNISR	HS90A_HUMAN;HS90B_HUMAN	379	392	no	no	2	1.4438e-33	88427756	173000000	121000000	232000000	225000000	212000000	407000000	209000000	236000000	172000000	147000000	197000000	186000000	259000000	258000000	228000000	236000000	176000000	220000000	226000000	133000000	217000000	219000000	259000000	111000000	122000000	235000000	108000000	92445423	75185699	131000000	157000000	78267657	85479579	198000000	103000000	75425425	70282912	90206091	92673364	63633215	60135339
GVVEVTHDLQK	SERPH_HUMAN	309	319	yes	yes	2	8.2786e-08	18604671	0	20345566	24453770	0	23923525	15165013	21313195	24286047	0	0	0	27304925	0	0	16982299	0	16524234	20341509	0	17195872	21547738	21935330	8692974	0	0	0	22727556	0	0	26202770	21033471	24513296	0	0	0	0	0	0	0	0	0
GVVPLAGTDGETTTQGLDGLSER	ALDOC_HUMAN	112	134	yes	yes	2;3	1.8003e-107	17659806	0	11038027	19448908	11609677	10978236	0	0	0	0	0	0	13656158	0	0	0	6509913	0	0	5547762	20673654	0	10088037	0	158000000	39928092	53662115	99020524	39399535	68385608	21559158	42143600	84013257	59346332	46601868	24050392	90117085	17111414	60156918	38579562	93572511	94015794
GVVQELQQAISK	EF1D_HUMAN	96	107	yes	yes	2	1.77e-22	0	0	0	0	0	0	0	0	0	3205698	0	0	0	410213	476047	0	0	0	0	0	0	0	0	0	44889609	60221191	43554601	23038989	51951422	27896214	38245028	29378521	50263633	51665314	64546611	48880003	38774760	35430044	42424185	0	26738186	0
GVVSDHCYPFSGR	TINAL_HUMAN	286	298	yes	yes	3	0.0090621	0	0	0	0	0	0	0	0	0	0	0	0	0	0	0	0	0	0	0	0	0	0	0	0	0	0	0	0	0	0	0	0	0	0	0	0	0	0	0	0	0	0
GWEEGVAQMSVGQR	FKB1A_HUMAN	59	72	yes	yes	2	1.61e-27	0	22007641	0	25808904	17113080	16609229	28662038	22546893	0	14562648	13728000	18127256	16035148	15425305	30353634	33740039	26949345	20895939	16558442	16403640	21620095	23951358	19989077	33217772	7566494	0	0	0	0	9999706	0	0	12622784	0	0	0	0	0	0	0	0	0
GWGDQLIWTQTYEEALYK	AGR2_HUMAN	47	64	yes	yes	2	2.1558e-32	0	0	0	0	0	0	0	0	0	0	0	0	0	0	0	0	0	0	0	0	0	0	0	0	0	0	0	0	0	0	0	0	0	0	0	0	0	0	0	0	0	0
GYAFIEFASFEDAK	NUCL_HUMAN	524	537	yes	yes	2	2.2914e-34	26785783	16173753	22805147	19999713	15359813	18791235	41828741	35873560	28435776	25369330	23886000	29422807	22227775	15293311	36577942	41120693	41466561	34408622	29556673	24647613	28887391	32766878	31406398	28432238	0	0	0	0	0	0	8138620	8518752	0	0	0	0	0	7149013	0	0	0	0
GYDFESETDTETIAK	GFPT1_HUMAN	140	154	yes	yes	2	1.0065e-21	2459654	3176014	2361613	0	1792044	2406141	0	3685763	0	2825154	2712100	5187553	0	4073151	2877256	0	0	0	2404449	2498483	0	2202475	2941893	2222053	2248469	0	0	0	0	0	0	0	0	0	0	0	0	0	0	0	0	0
GYDVIAQAQSGTGK	IF4A1_HUMAN;IF4A2_HUMAN	69	82	yes	no	2	1.6966e-33	35329909	0	28175185	21338547	29139034	30116997	31679247	37816815	28524259	29310421	32436000	24466239	29644424	40863506	33861951	47482746	36862322	31672904	33682479	38551365	26385412	0	33184107	0	9052379	13797865	18928104	0	16532334	0	0	23144810	4328929	0	27730054	0	0	0	0	0	0	0
GYEEWLLNEIR	ACTN4_HUMAN;ACTN2_HUMAN;ACTN1_HUMAN	396	406	no	no	2	4.7051e-08	27927174	22880855	29001952	21829295	16143314	15072081	24332204	23734037	21878409	27133604	42618000	35332668	15407202	11563667	26081649	34662217	37850410	26358644	22292985	25785736	34085635	31769022	23334738	39242875	48010536	35540294	41863753	63435375	47886977	38845540	53858709	39936032	68416364	50216554	46676955	60080665	47671915	62703012	55728329	43325079	36127311	61417462
GYEVIYLTEPVDEYCIQALPEFDGKR	ENPL_HUMAN	562	587	yes	yes	3	1.1591e-09	0	0	0	0	17838912	14920905	0	0	23558946	0	20869000	0	11426360	19012009	15680773	0	21430151	21655633	17459812	18587384	0	30245830	24996804	0	0	5609091	4168293	0	0	0	0	0	0	3560947	11340108	4361165	0	0	0	0	0	0
GYFEYIEENK	HNRPU_HUMAN	256	265	yes	yes	2	0.0010458	0	0	0	9973260	8536323	7913684	9582840	9281229	7458228	0	0	7632639	8021500	11569140	13053688	10582065	10678509	8927812	5826073	8255682	0	5027206	8518240	10339868	0	0	0	0	0	0	0	0	0	0	0	0	0	0	0	0	0	0
GYGFGLIK	VDAC1_HUMAN	21	28	yes	yes	1	0.0081462	0	0	0	0	1858529	1223813	2369852	3204645	2904618	2333934	0	2271551	2749892	3477889	2457515	1537027	2389195	2104028	2123591	0	0	0	3230325	0	0	0	0	0	0	0	0	0	0	0	0	0	0	0	0	0	0	0
GYGFVHFETQEAAER	PABP1_HUMAN	139	153	yes	yes	3	1.1131e-07	0	0	0	12921611	0	14927106	11319589	11079201	7855761	14827568	13082000	12580121	15254315	17991146	14612289	9608116	12798321	15549319	7152758	8003937	4350757	12676594	9391102	13701898	0	0	0	0	0	0	0	0	0	0	0	0	0	0	0	0	0	0
GYISPYFINTSK	CH60_HUMAN	222	233	yes	yes	2	0.0079203	1725560	0	2697746	0	1108105	0	0	0	0	0	0	7203517	1104622	0	0	0	0	0	0	0	0	0	0	0	11449038	0	22186509	0	0	15636815	33135532	0	17486815	0	0	11576972	0	0	0	0	0	0
GYLDKLEPSK	ATPA_HUMAN	494	503	yes	yes	2	0.0054943	13169763	8503945	10666080	6077301	8695078	8080213	10665684	11466087	13378260	2164847	14393000	8598513	9726586	13552274	10145885	11827813	11790766	8996128	12787314	12526374	9561870	17985571	11721807	11187573	0	0	8153527	0	0	0	6280632	0	0	0	8884169	0	0	0	0	0	0	0
GYLGPEQLPDCLK	MDHM_HUMAN	79	91	yes	yes	2	2.6981e-17	15756343	24839556	2317019	16881059	31695357	25870796	36536828	0	44134473	36480032	31349000	29577263	28194073	28859428	24512953	33572430	22366152	34520599	27991214	24053572	22476578	32190975	34076037	39480659	0	0	0	0	0	0	0	0	0	0	10954663	0	0	0	0	0	0	0
GYSFTTTAER	ACTG_HUMAN;ACTB_HUMAN	197	206	yes	no	2	2.2224e-08	559000000	551000000	537000000	515000000	424000000	431000000	457000000	549000000	1167208	475000000	506000000	0	398000000	496000000	499000000	632000000	468000000	476000000	514000000	488000000	523000000	467000000	523000000	541000000	407000000	398000000	0	0	398000000	225000000	353000000	341000000	275000000	380000000	506000000	352000000	271000000	308000000	432000000	305000000	198000000	257000000
HAACPVLVGCK	P4HA2_HUMAN	501	511	yes	yes	2	0.00051083	1776107	0	1900478	11254182	614008	27572111	0	18438848	0	7228100	4083900	22879047	20542782	33806639	15175677	13177751	18587950	23295728	29914335	34484801	12801011	18358082	16359844	4932257	0	0	14219562	0	0	0	7725420	13998936	3932460	0	0	0	0	0	0	0	0	0
HADYIASYGSK	PGTB2_HUMAN	23	33	yes	yes	2	0.00021452	0	0	0	0	0	0	0	0	0	0	0	0	0	0	0	0	0	0	0	0	0	0	0	0	0	0	0	0	0	0	0	0	0	0	0	0	0	0	0	0	0	0
HALIIYDDLSK	ATPA_HUMAN	306	316	yes	yes	2	2.4614e-23	28699544	26380947	22886048	19430891	29741243	28320016	42452791	32385173	42812356	40606248	44593000	36476062	34145591	41526697	30380338	31533932	30997455	36466318	26958519	22147334	21455796	31390893	47357185	29123730	0	0	0	0	0	0	7318532	4411141	0	0	4776421	0	0	0	0	0	0	0
HASSGSFLPSANEHLKEDLNLR	GLRX3_HUMAN	115	136	yes	yes	4	3.8893e-41	0	0	0	0	0	0	0	0	0	0	0	0	1043329	0	0	0	0	0	0	0	0	0	0	0	9290135	8044587	8383671	7367716	0	0	7036715	0	7780080	4273655	2492181	0	0	0	5389304	0	0	0
[truncated: 2,376 more rows]
[truncated: 31 more columns]
