# Supplementary material for: IgA transcytosis and antigen recognition govern ovarian cancer immunity
Source: Nature. 2021 Feb 3;591(7850):464–70. doi: 10.1038/s41586-020-03144-0 (PMC7969354; doi:10.1038/s41586-020-03144-0)
Supplement: Supplementary file 5 — Peptides of the secretory component of pIgR detected in Co-immunoprecipitates of IgA from supernatants of IgA-treated pIgR+ (WT) OVCAR3 cells, but not in the presence of the transcytosis inhibitors wortmannin or brefeldin-A, and also not in supernatants of IgA-treated pIgR-CRISPR (CR) OVCAR3 cells. (n = 2). [file 41586_2020_3144_MOESM5_ESM.xlsx]

## Sheet: Protein
Protein IDs	Fasta headers	Peptides	Mol. weight [kDa]	Q-value	IgA_BFA_WT_OvCar3_1	IgA_BFA_WT_OvCar3_2	IgA_Only_CR_OvCar3_1	IgA_Only_CR_OvCar3_2	IgA_Only_WT_OvCar3_1	IgA_Only_WT_OvCar3_2	IgA_Wort_WT_OvCar3_1	IgA_Wort_WT_OvCar3_2
IGA2_HUMAN;HV741_HUMAN	>sp|P0DOX2|IGA2_HUMAN Immunoglobulin alpha-2 heavy chain OS=Homo sapiens OX=9606 PE=1 SV=2	23	48.934	0	5.21812e+09	4.75018e+09	4.54047e+09	4.78001e+09	4898800000	4.72734e+09	4.61356e+09	5.09811e+09
PIGR_HUMAN	>sp|P01833|PIGR_HUMAN Polymeric immunoglobulin receptor OS=Homo sapiens OX=9606 GN=PIGR PE=1 SV=4	40	83.283	0	1.86726e+09	1.64578e+08	1.42388e+08	2.08382e+08	16409000000	1.23212e+10	1.96954e+09	3.3662e+09
LV469_HUMAN	>sp|A0A075B6H9|LV469_HUMAN Immunoglobulin lambda variable 4-69 OS=Homo sapiens OX=9606 GN=IGLV4-69 PE=1 SV=1	2	12.773	0	1.32235e+07	3.16545e+07	2.65437e+07	2.43175e+07	32432000	2.98217e+07	5.08774e+07	2.98454e+07
LV861_HUMAN	>sp|A0A075B6I0|LV861_HUMAN Immunoglobulin lambda variable 8-61 OS=Homo sapiens OX=9606 GN=IGLV8-61 PE=3 SV=7	1	12.814	0	0	4.73139e+07	4.35818e+07	0	42504000	4.81137e+07	6.89563e+07	5.2285e+07
LV537_HUMAN	>sp|A0A075B6J1|LV537_HUMAN Immunoglobulin lambda variable 5-37 OS=Homo sapiens OX=9606 GN=IGLV5-37 PE=3 SV=1	1	13.277	0	9.39743e+06	8.82985e+06	6.92246e+06	7.71804e+06	8172200	7.43829e+06	7.27473e+06	7.91816e+06
LV218_HUMAN	>sp|A0A075B6J9|LV218_HUMAN Immunoglobulin lambda variable 2-18 OS=Homo sapiens OX=9606 GN=IGLV2-18 PE=3 SV=2	2	12.412	0	5.64542e+07	4.50905e+07	5.16085e+07	3.91876e+07	57566000	5.05903e+07	4.38054e+07	4.62289e+07
LV312_HUMAN	>sp|A0A075B6K2|LV312_HUMAN Immunoglobulin lambda variable 3-12 OS=Homo sapiens OX=9606 GN=IGLV3-12 PE=3 SV=2	2	12.387	0	3.13538e+06	3.89461e+06	4.68101e+06	4.36676e+06	3912100	4.79861e+06	5.58882e+06	5.35965e+06
LV310_HUMAN;LV301_HUMAN	>sp|A0A075B6K4|LV310_HUMAN Immunoglobulin lambda variable 3-10 OS=Homo sapiens OX=9606 GN=IGLV3-10 PE=3 SV=2	6	12.441	0	6.81446e+08	9.18498e+08	5.47497e+08	3.46661e+08	274770000	6.51491e+08	7.12177e+08	1.1275e+09
LV39_HUMAN	>sp|A0A075B6K5|LV39_HUMAN Immunoglobulin lambda variable 3-9 OS=Homo sapiens OX=9606 GN=IGLV3-9 PE=3 SV=1	4	12.332	0	3.67686e+07	3.24599e+07	3.34261e+07	3.99156e+07	35614000	2.84348e+07	2.26803e+07	2.88137e+07
KVD28_HUMAN;KV228_HUMAN;KV229_HUMAN;KVD26_HUMAN;KVD29_HUMAN	>sp|P01615|KVD28_HUMAN Immunoglobulin kappa variable 2D-28 OS=Homo sapiens OX=9606 GN=IGKV2D-28 PE=1 SV=2;>sp|A0A075B6P5|KV228_HUMAN Immunoglobulin kappa variable 2-28 OS=Homo sapiens OX=9606 GN=IGKV2-28 PE=3 SV=1	4	12.957	0	1.73136e+09	1.73311e+09	1.63218e+09	1.89249e+09	1844600000	1.9147e+09	1.90094e+09	1.81169e+09
HV364_HUMAN	>sp|A0A075B6Q5|HV364_HUMAN Immunoglobulin heavy variable 3-64 OS=Homo sapiens OX=9606 GN=IGHV3-64 PE=3 SV=1	2	12.891	0	0	0	3.54776e+06	0	20789000	1.36036e+07	1.05968e+06	0
HV404_HUMAN	>sp|A0A075B6R2|HV404_HUMAN Immunoglobulin heavy variable 4-4 OS=Homo sapiens OX=9606 GN=IGHV4-4 PE=3 SV=2	2	12.848	0	3.50166e+06	4.01132e+06	2.22886e+07	2.79004e+07	30968000	6.44346e+06	0	2.50867e+07
KV127_HUMAN	>sp|A0A075B6S5|KV127_HUMAN Immunoglobulin kappa variable 1-27 OS=Homo sapiens OX=9606 GN=IGKV1-27 PE=3 SV=1	3	12.711	0	3.55469e+07	3.34532e+07	3.6604e+07	4.72961e+07	33178000	3.3662e+07	3.83786e+07	3.46512e+07
LV545_HUMAN	>sp|A0A087WSX0|LV545_HUMAN Immunoglobulin lambda variable 5-45 OS=Homo sapiens OX=9606 GN=IGLV5-45 PE=3 SV=1	3	13.162	0	2.41874e+07	2.41671e+07	2.70114e+07	2.28822e+07	29441000	2.91175e+07	2.43424e+07	2.37708e+07
KVD15_HUMAN	>sp|A0A087WSY6|KVD15_HUMAN Immunoglobulin kappa variable 3D-15 OS=Homo sapiens OX=9606 GN=IGKV3D-15 PE=3 SV=6	3	12.534	0	1.11717e+08	1.12447e+08	1.06854e+08	9.81856e+07	111130000	9.62789e+07	1.0625e+08	9.44087e+07
KVD08_HUMAN	>sp|A0A087WSZ0|KVD08_HUMAN Immunoglobulin kappa variable 1D-8 OS=Homo sapiens OX=9606 GN=IGKV1D-8 PE=3 SV=6	1	12.837	0	0	1.31133e+07	1.23919e+07	1.27908e+07	0	1.29191e+07	0	808932
KVD40_HUMAN;KV240_HUMAN	>sp|P01614|KVD40_HUMAN Immunoglobulin kappa variable 2D-40 OS=Homo sapiens OX=9606 GN=IGKV2D-40 PE=1 SV=2;>sp|A0A087WW87|KV240_HUMAN Immunoglobulin kappa variable 2-40 OS=Homo sapiens OX=9606 GN=IGKV2-40 PE=3 SV=2	3	13.31	0	0	2.77384e+06	3.71536e+06	2.23927e+06	4408000	5.955e+06	0	4.529e+06
KV311_HUMAN;KVD11_HUMAN	>sp|P04433|KV311_HUMAN Immunoglobulin kappa variable 3-11 OS=Homo sapiens OX=9606 GN=IGKV3-11 PE=1 SV=1;>sp|A0A0A0MRZ8|KVD11_HUMAN Immunoglobulin kappa variable 3D-11 OS=Homo sapiens OX=9606 GN=IGKV3D-11 PE=3 SV=6	3	12.575	0	1.45692e+09	1.16783e+09	9.72817e+08	1.12923e+09	1111400000	9.01881e+07	1.44722e+09	1.19275e+09
HV145_HUMAN	>sp|A0A0A0MS14|HV145_HUMAN Immunoglobulin heavy variable 1-45 OS=Homo sapiens OX=9606 GN=IGHV1-45 PE=3 SV=1	2	13.508	0	3.13975e+07	3.25189e+07	2.17317e+07	2.94104e+07	34562000	3.1063e+07	2.6438e+07	3.46249e+07
HV349_HUMAN;HV373_HUMAN	>sp|A0A0A0MS15|HV349_HUMAN Immunoglobulin heavy variable 3-49 OS=Homo sapiens OX=9606 GN=IGHV3-49 PE=3 SV=1	3	13.056	0	2.40607e+08	2.52543e+08	2.47732e+08	2.64496e+08	236000000	2.52018e+08	1.32054e+08	2.77929e+08
KVD21_HUMAN	>sp|A0A0A0MT36|KVD21_HUMAN Immunoglobulin kappa variable 6D-21 OS=Homo sapiens OX=9606 GN=IGKV6D-21 PE=3 SV=1	1	12.34	0	3.41209e+07	2.53662e+07	3.11784e+07	3.40729e+07	26183000	3.56863e+07	3.55166e+07	3.53091e+07
LV136_HUMAN	>sp|A0A0B4J1U3|LV136_HUMAN Immunoglobulin lambda variable 1-36 OS=Homo sapiens OX=9606 GN=IGLV1-36 PE=1 SV=5	2	12.478	0	1.08568e+07	3.83795e+07	1.20646e+06	2.56055e+07	25898000	3.21869e+07	6.38454e+06	2.78399e+07
HV601_HUMAN	>sp|A0A0B4J1U7|HV601_HUMAN Immunoglobulin heavy variable 6-1 OS=Homo sapiens OX=9606 GN=IGHV6-1 PE=3 SV=1	3	13.481	0	1.12494e+07	1.03873e+08	9.08702e+07	8.9711e+07	84950000	9.42315e+07	6.7383e+07	9.84898e+07
HV315_HUMAN	>sp|A0A0B4J1V0|HV315_HUMAN Immunoglobulin heavy variable 3-15 OS=Homo sapiens OX=9606 GN=IGHV3-15 PE=3 SV=1	4	12.926	0	7.20385e+07	9.93823e+07	6.98213e+07	9.57631e+07	115660000	1.12058e+08	6.0067e+07	7.72722e+07
HV321_HUMAN;HV348_HUMAN	>sp|A0A0B4J1V1|HV321_HUMAN Immunoglobulin heavy variable 3-21 OS=Homo sapiens OX=9606 GN=IGHV3-21 PE=1 SV=1;>sp|P01763|HV348_HUMAN Immunoglobulin heavy variable 3-48 OS=Homo sapiens OX=9606 GN=IGHV3-48 PE=1 SV=2	3	12.839	0	0	5.30486e+06	8.0769e+06	9.27225e+06	8189700	9.47283e+06	0	7.38895e+06
HV226_HUMAN	>sp|A0A0B4J1V2|HV226_HUMAN Immunoglobulin heavy variable 2-26 OS=Homo sapiens OX=9606 GN=IGHV2-26 PE=3 SV=1	2	13.182	0	5.74756e+06	1.92937e+07	2.06105e+07	2.22818e+07	15695000	1.57324e+07	1.66489e+06	2.23357e+07
HV374_HUMAN	>sp|A0A0B4J1X5|HV374_HUMAN Immunoglobulin heavy variable 3-74 OS=Homo sapiens OX=9606 GN=IGHV3-74 PE=3 SV=1	4	12.839	0	0	1.28635e+07	1.35854e+07	9.6264e+06	14825000	1.14731e+07	1.47077e+07	1.26281e+07
HV343_HUMAN	>sp|A0A0B4J1X8|HV343_HUMAN Immunoglobulin heavy variable 3-43 OS=Homo sapiens OX=9606 GN=IGHV3-43 PE=3 SV=1	3	13.077	0	2.52369e+07	5.49652e+07	4.71248e+07	5.72476e+07	52525000	5.52539e+07	4.57509e+07	4.50529e+07
LV949_HUMAN	>sp|A0A0B4J1Y8|LV949_HUMAN Immunoglobulin lambda variable 9-49 OS=Homo sapiens OX=9606 GN=IGLV9-49 PE=1 SV=1	2	13.024	0	7.6084e+07	9.00692e+07	8.93337e+07	8.7725e+07	91454000	8.93828e+07	9.66658e+07	9.57607e+07
HV372_HUMAN	>sp|A0A0B4J1Y9|HV372_HUMAN Immunoglobulin heavy variable 3-72 OS=Homo sapiens OX=9606 GN=IGHV3-72 PE=3 SV=1	3	13.203	0	1.14211e+08	1.38098e+08	1.1234e+08	1.97255e+08	159030000	1.64657e+08	1.76588e+08	1.907e+08
KV113_HUMAN;KVD13_HUMAN	>sp|P0DP09|KV113_HUMAN Immunoglobulin kappa variable 1-13 OS=Homo sapiens OX=9606 GN=IGKV1-13 PE=3 SV=1;>sp|A0A0B4J2D9|KVD13_HUMAN Immunoglobulin kappa variable 1D-13 OS=Homo sapiens OX=9606 GN=IGKV1D-13 PE=3 SV=1	1	12.569	0	6.27923e+07	7.04148e+07	6.29138e+07	6.25873e+07	56915000	6.12616e+07	3.36368e+07	7.03166e+07
HV69D_HUMAN	>sp|A0A0B4J2H0|HV69D_HUMAN Immunoglobulin heavy variable 1-69D OS=Homo sapiens OX=9606 GN=IGHV1-69D PE=1 SV=1	3	12.66	0	0	1.09419e+07	1.02185e+07	5.59056e+06	10539000	6.9255e+06	0	5.55748e+06
KV621_HUMAN	>sp|A0A0C4DH24|KV621_HUMAN Immunoglobulin kappa variable 6-21 OS=Homo sapiens OX=9606 GN=IGKV6-21 PE=3 SV=1	1	12.43	0	4.25813e+07	7.74995e+07	4.06053e+07	4.03117e+07	40743000	5.00163e+07	3.81627e+07	4.20024e+07
KVD20_HUMAN	>sp|A0A0C4DH25|KVD20_HUMAN Immunoglobulin kappa variable 3D-20 OS=Homo sapiens OX=9606 GN=IGKV3D-20 PE=3 SV=1	2	12.515	0	2.17088e+08	2.04278e+08	2.19393e+08	2.19064e+08	228460000	2.12877e+08	2.11323e+08	2.35434e+08
HV103_HUMAN	>sp|A0A0C4DH29|HV103_HUMAN Immunoglobulin heavy variable 1-3 OS=Homo sapiens OX=9606 GN=IGHV1-3 PE=3 SV=1	2	13.008	0	9.5745e+06	1.4767e+07	1.31166e+07	6.36046e+06	17166000	1.47549e+07	7.82585e+06	3.53988e+06
HV118_HUMAN	>sp|A0A0C4DH31|HV118_HUMAN Immunoglobulin heavy variable 1-18 OS=Homo sapiens OX=9606 GN=IGHV1-18 PE=3 SV=1	3	12.82	0	3.37637e+07	5.43767e+07	6.04123e+07	4.89419e+07	71300000	7.02787e+07	9.3635e+06	6.43294e+07
HV320_HUMAN	>sp|A0A0C4DH32|HV320_HUMAN Immunoglobulin heavy variable 3-20 OS=Homo sapiens OX=9606 GN=IGHV3-20 PE=3 SV=2	2	12.673	0.0049751	1.66976e+06	1.53206e+06	1.6176e+06	2.70988e+06	0	1.64288e+06	1.91417e+06	0
HV428_HUMAN	>sp|A0A0C4DH34|HV428_HUMAN Immunoglobulin heavy variable 4-28 OS=Homo sapiens OX=9606 GN=IGHV4-28 PE=3 SV=1	2	13.124	0	2.58979e+08	1.18682e+08	1.10494e+08	1.38289e+08	135630000	1.5872e+08	2.73054e+07	1.8694e+08
HV551_HUMAN	>sp|A0A0C4DH38|HV551_HUMAN Immunoglobulin heavy variable 5-51 OS=Homo sapiens OX=9606 GN=IGHV5-51 PE=3 SV=1	4	12.674	0	1.82708e+08	3.04974e+08	3.1556e+08	3.23359e+08	317790000	3.4248e+08	1.24138e+08	3.04138e+08
HV459_HUMAN;HV461_HUMAN;HVD82_HUMAN;HVD34_HUMAN;HV439_HUMAN;HV431_HUMAN;HV432_HUMAN	>sp|P01825|HV459_HUMAN Immunoglobulin heavy variable 4-59 OS=Homo sapiens OX=9606 GN=IGHV4-59 PE=1 SV=2;>sp|A0A0C4DH41|HV461_HUMAN Immunoglobulin heavy variable 4-61 OS=Homo sapiens OX=9606 GN=IGHV4-61 PE=3 SV=1;>sp|P0DP08|HVD82_HUMAN Immunoglobulin heavy	5	12.936	0	8.30555e+08	1.33471e+09	4.98171e+08	1.45123e+09	1388100000	1.32875e+09	8.10517e+08	1.57069e+09
HV70D_HUMAN;HV270_HUMAN	>sp|A0A0C4DH43|HV70D_HUMAN Immunoglobulin heavy variable 2-70D OS=Homo sapiens OX=9606 GN=IGHV2-70D PE=3 SV=1;>sp|P01814|HV270_HUMAN Immunoglobulin heavy variable 2-70 OS=Homo sapiens OX=9606 GN=IGHV2-70 PE=1 SV=2	2	13.312	0	8.8448e+06	1.71553e+07	1.88568e+07	2.12489e+07	21241000	2.05056e+07	1.21072e+07	2.76694e+07
KV108_HUMAN;KV109_HUMAN	>sp|A0A0C4DH67|KV108_HUMAN Immunoglobulin kappa variable 1-8 OS=Homo sapiens OX=9606 GN=IGKV1-8 PE=3 SV=1;>sp|A0A0C4DH69|KV109_HUMAN Immunoglobulin kappa variable 1-9 OS=Homo sapiens OX=9606 GN=IGKV1-9 PE=3 SV=1	3	12.537	0	1.55709e+08	2.58538e+08	2.18198e+08	2.46867e+08	212560000	2.68483e+08	5.42586e+07	2.52605e+08
KV224_HUMAN	>sp|A0A0C4DH68|KV224_HUMAN Immunoglobulin kappa variable 2-24 OS=Homo sapiens OX=9606 GN=IGKV2-24 PE=3 SV=1	2	13.079	0	2.69447e+08	2.22325e+08	4.38021e+08	4.32496e+08	238690000	2.43434e+08	2.57821e+08	2.66474e+08
KVD12_HUMAN;KV112_HUMAN	>sp|P01611|KVD12_HUMAN Immunoglobulin kappa variable 1D-12 OS=Homo sapiens OX=9606 GN=IGKV1D-12 PE=1 SV=2;>sp|A0A0C4DH73|KV112_HUMAN Immunoglobulin kappa variable 1-12 OS=Homo sapiens OX=9606 GN=IGKV1-12 PE=3 SV=1	3	12.62	0	2.5719e+08	3.92958e+08	3.5508e+08	3.36591e+08	333150000	3.81312e+08	8.08327e+07	3.8799e+08
HV64D_HUMAN	>sp|A0A0J9YX35|HV64D_HUMAN Immunoglobulin heavy variable 3-64D OS=Homo sapiens OX=9606 GN=IGHV3-64D PE=3 SV=1	3	12.822	0	1.3893e+08	1.46231e+08	1.41665e+08	1.82954e+08	158050000	1.4229e+08	1.14945e+08	1.78185e+08
HV5X1_HUMAN	>sp|A0A0J9YXX1|HV5X1_HUMAN Immunoglobulin heavy variable 5-10-1 OS=Homo sapiens OX=9606 GN=IGHV5-10-1 PE=3 SV=1	3	12.772	0	0	6.27774e+06	5.9375e+06	5.48883e+06	3985100	5.44786e+06	0	5.24041e+06
CE290_HUMAN	>sp|O15078|CE290_HUMAN Centrosomal protein of 290 kDa OS=Homo sapiens OX=9606 GN=CEP290 PE=1 SV=2	1	290.38	1	7.69671e+06	6.50607e+06	5.96005e+06	5.76074e+06	6537500	5.77973e+06	7.81396e+06	0
MUSK_HUMAN	>sp|O15146|MUSK_HUMAN Muscle, skeletal receptor tyrosine-protein kinase OS=Homo sapiens OX=9606 GN=MUSK PE=1 SV=1	1	97.055	0.0048077	4.45429e+07	8.05502e+08	6.09976e+08	5.86818e+08	604590000	7.01656e+08	0	6.74662e+08
CD5L_HUMAN	>sp|O43866|CD5L_HUMAN CD5 antigen-like OS=Homo sapiens OX=9606 GN=CD5L PE=1 SV=1	4	38.087	0	1.43671e+06	1.14775e+07	1.62589e+07	1.90939e+07	16191000	1.12187e+07	3.24388e+06	1.03239e+07
H2B1L_HUMAN;H2B1M_HUMAN;H2B1N_HUMAN;H2B1H_HUMAN;H2B2F_HUMAN;H2B1C_HUMAN;H2B1D_HUMAN;H2BFS_HUMAN;H2B1K_HUMAN;H2B1A_HUMAN	>sp|Q99880|H2B1L_HUMAN Histone H2B type 1-L OS=Homo sapiens OX=9606 GN=HIST1H2BL PE=1 SV=3;>sp|Q99879|H2B1M_HUMAN Histone H2B type 1-M OS=Homo sapiens OX=9606 GN=HIST1H2BM PE=1 SV=3;>sp|Q99877|H2B1N_HUMAN Histone H2B type 1-N OS=Homo sapiens OX=9606 GN=HIS	3	13.952	0	8.11955e+07	0	7.87342e+06	0	7379100	1.1199e+06	3.58263e+07	1.41975e+06
CAC1F_HUMAN	>sp|O60840|CAC1F_HUMAN Voltage-dependent L-type calcium channel subunit alpha-1F OS=Homo sapiens OX=9606 GN=CACNA1F PE=1 SV=2	1	220.68	1	0	0	0	0	0	0	0	2.65611e+07
FCN3_HUMAN	>sp|O75636|FCN3_HUMAN Ficolin-3 OS=Homo sapiens OX=9606 GN=FCN3 PE=1 SV=2	1	32.903	0.0093458	0	5.30776e+06	6.78086e+06	7.11449e+06	6354000	7.36599e+06	6.06019e+06	509395
LDHA_HUMAN;LDH6A_HUMAN;LDHC_HUMAN;LDHB_HUMAN	>sp|P00338|LDHA_HUMAN L-lactate dehydrogenase A chain OS=Homo sapiens OX=9606 GN=LDHA PE=1 SV=2	5	36.688	0	4.82427e+07	2.75086e+06	2.42719e+07	1.28779e+06	27720000	538927	9.56399e+07	9.10555e+06
HPTR_HUMAN;HPT_HUMAN	>sp|P00739|HPTR_HUMAN Haptoglobin-related protein OS=Homo sapiens OX=9606 GN=HPR PE=2 SV=2;>sp|P00738|HPT_HUMAN Haptoglobin OS=Homo sapiens OX=9606 GN=HP PE=1 SV=1	4	39.029	0	2.29523e+07	1.63928e+07	1.85327e+07	1.56188e+07	20567000	1.90348e+07	1.4658e+07	1.71769e+07
PLMN_HUMAN;APOA_HUMAN	>sp|P00747|PLMN_HUMAN Plasminogen OS=Homo sapiens OX=9606 GN=PLG PE=1 SV=2	30	90.568	0	1.39916e+09	1.45782e+09	1.35603e+09	1.60699e+09	1527700000	1.4372e+09	1.06325e+09	1.55244e+09
FA12_HUMAN	>sp|P00748|FA12_HUMAN Coagulation factor XII OS=Homo sapiens OX=9606 GN=F12 PE=1 SV=3	1	67.791	0	1.22944e+07	1.98013e+07	1.63375e+07	8.81585e+06	17062000	1.2376e+07	1.45948e+07	1.25056e+07
A1AT_HUMAN	>sp|P01009|A1AT_HUMAN Alpha-1-antitrypsin OS=Homo sapiens OX=9606 GN=SERPINA1 PE=1 SV=3	18	46.736	0	3.99086e+08	6.00434e+08	6.08623e+08	5.42816e+08	546910000	5.66057e+08	3.69429e+08	6.5395e+08
A2MG_HUMAN;PZP_HUMAN;CON__ENSBTAP00000024146	>sp|P01023|A2MG_HUMAN Alpha-2-macroglobulin OS=Homo sapiens OX=9606 GN=A2M PE=1 SV=3	43	163.29	0	9.87112e+08	1.28834e+09	1.46017e+09	1.3579e+09	1258900000	1.31581e+09	8.60937e+08	1.31844e+09
CO3_HUMAN;CON__Q2UVX4	>sp|P01024|CO3_HUMAN Complement C3 OS=Homo sapiens OX=9606 GN=C3 PE=1 SV=2	28	187.15	0	2.57815e+09	1.70983e+09	2.30731e+09	1.78111e+09	2323500000	1.88412e+09	1.73623e+09	2.18264e+09
CYTA_HUMAN	>sp|P01040|CYTA_HUMAN Cystatin-A OS=Homo sapiens OX=9606 GN=CSTA PE=1 SV=1	3	11.006	0	2.73587e+07	1.16024e+07	3.74305e+07	4.98182e+06	14406000	9.18071e+06	2.95825e+07	1.21909e+07
KNG1_HUMAN	>sp|P01042|KNG1_HUMAN Kininogen-1 OS=Homo sapiens OX=9606 GN=KNG1 PE=1 SV=2	7	71.957	0	1.90362e+08	1.49929e+08	1.66113e+08	1.56333e+08	149680000	1.48175e+08	1.50996e+08	1.68032e+08
IGJ_HUMAN	>sp|P01591|IGJ_HUMAN Immunoglobulin J chain OS=Homo sapiens OX=9606 GN=JCHAIN PE=1 SV=4	10	18.098	0	1.52404e+09	1.51618e+09	1.42221e+09	1.56022e+09	1558900000	1.52012e+09	1.64912e+09	1.61539e+09
KV133_HUMAN;KVD33_HUMAN	>sp|P01594|KV133_HUMAN Immunoglobulin kappa variable 1-33 OS=Homo sapiens OX=9606 GN=IGKV1-33 PE=1 SV=2;>sp|P01593|KVD33_HUMAN Immunoglobulin kappa variable 1D-33 OS=Homo sapiens OX=9606 GN=IGKV1D-33 PE=1 SV=2	2	12.848	0	2.40232e+08	2.47716e+08	2.20631e+08	2.60296e+08	242330000	2.53089e+08	1.09643e+08	2.52605e+08
KVD39_HUMAN;KV139_HUMAN	>sp|P04432|KVD39_HUMAN Immunoglobulin kappa variable 1D-39 OS=Homo sapiens OX=9606 GN=IGKV1D-39 PE=3 SV=2;>sp|P01597|KV139_HUMAN Immunoglobulin kappa variable 1-39 OS=Homo sapiens OX=9606 GN=IGKV1-39 PE=1 SV=2	2	12.737	0	5.41393e+07	5.55678e+07	5.47319e+07	6.28756e+07	63616000	5.54723e+07	5.05615e+07	5.3073e+07
KV117_HUMAN	>sp|P01599|KV117_HUMAN Immunoglobulin kappa variable 1-17 OS=Homo sapiens OX=9606 GN=IGKV1-17 PE=1 SV=2	3	12.778	0	1.08439e+08	1.81855e+08	1.57974e+08	1.73123e+08	185460000	1.81027e+08	1.5576e+08	1.79704e+08
KVD16_HUMAN	>sp|P01601|KVD16_HUMAN Immunoglobulin kappa variable 1D-16 OS=Homo sapiens OX=9606 GN=IGKV1D-16 PE=3 SV=2	2	12.73	0	1.68925e+07	1.63699e+07	1.39022e+07	1.37532e+07	15167000	1.88369e+07	1.10456e+07	1.3592e+07
KV105_HUMAN	>sp|P01602|KV105_HUMAN Immunoglobulin kappa variable 1-5 OS=Homo sapiens OX=9606 GN=IGKV1-5 PE=1 SV=2	3	12.781	0	8.79573e+07	1.19561e+08	1.02675e+08	1.22547e+08	103830000	1.10251e+08	5.2948e+07	9.61017e+07
KV320_HUMAN	>sp|P01619|KV320_HUMAN Immunoglobulin kappa variable 3-20 OS=Homo sapiens OX=9606 GN=IGKV3-20 PE=1 SV=2	4	12.557	0	2.02681e+09	2.89125e+09	2.45089e+09	2.73622e+09	2649400000	2.97506e+09	1.79973e+09	3.20292e+09
KV315_HUMAN;KVD07_HUMAN	>sp|P01624|KV315_HUMAN Immunoglobulin kappa variable 3-15 OS=Homo sapiens OX=9606 GN=IGKV3-15 PE=1 SV=2	3	12.496	0	1.99733e+09	1.70943e+09	1.73958e+09	1.75684e+09	1851500000	1.75793e+09	2.00388e+09	1.96219e+09
LV144_HUMAN	>sp|P01699|LV144_HUMAN Immunoglobulin lambda variable 1-44 OS=Homo sapiens OX=9606 GN=IGLV1-44 PE=1 SV=2	3	12.201	0	0	2.10214e+07	2.16173e+07	2.52529e+07	20532000	2.42423e+07	0	2.24089e+07
LV147_HUMAN	>sp|P01700|LV147_HUMAN Immunoglobulin lambda variable 1-47 OS=Homo sapiens OX=9606 GN=IGLV1-47 PE=1 SV=2	4	12.283	0	1.34773e+09	1.16324e+09	1.21894e+09	1.12239e+09	1156700000	1.16496e+09	1.28326e+09	1.25821e+09
LV151_HUMAN	>sp|P01701|LV151_HUMAN Immunoglobulin lambda variable 1-51 OS=Homo sapiens OX=9606 GN=IGLV1-51 PE=1 SV=2	4	12.249	0	3.2819e+08	4.05349e+08	3.70414e+08	3.3655e+08	392100000	3.70955e+08	2.66651e+08	3.87039e+08
LV140_HUMAN	>sp|P01703|LV140_HUMAN Immunoglobulin lambda variable 1-40 OS=Homo sapiens OX=9606 GN=IGLV1-40 PE=1 SV=2	2	12.301	0	1.05121e+08	1.6144e+08	1.57733e+08	1.81606e+08	147710000	1.71082e+08	1.27178e+08	1.72841e+08
LV214_HUMAN	>sp|P01704|LV214_HUMAN Immunoglobulin lambda variable 2-14 OS=Homo sapiens OX=9606 GN=IGLV2-14 PE=1 SV=2	1	12.597	0	3.12217e+07	3.72993e+07	3.20259e+07	2.69723e+07	52928000	4.60586e+07	3.0411e+07	3.67781e+07
LV211_HUMAN	>sp|P01706|LV211_HUMAN Immunoglobulin lambda variable 2-11 OS=Homo sapiens OX=9606 GN=IGLV2-11 PE=1 SV=2	2	12.644	0	0	9.06288e+06	0	1.75425e+07	4857000	6.07939e+06	0	0
LV319_HUMAN	>sp|P01714|LV319_HUMAN Immunoglobulin lambda variable 3-19 OS=Homo sapiens OX=9606 GN=IGLV3-19 PE=1 SV=2	6	12.042	0	2.39679e+08	3.53827e+08	2.62091e+08	3.55621e+08	267190000	2.98765e+08	2.96535e+08	3.4637e+08
LV325_HUMAN	>sp|P01717|LV325_HUMAN Immunoglobulin lambda variable 3-25 OS=Homo sapiens OX=9606 GN=IGLV3-25 PE=1 SV=2	3	12.011	0	5.81758e+07	4.9851e+07	4.96839e+07	4.73273e+07	50229000	2.6724e+07	5.32233e+07	5.20456e+07
LV327_HUMAN	>sp|P01718|LV327_HUMAN Immunoglobulin lambda variable 3-27 OS=Homo sapiens OX=9606 GN=IGLV3-27 PE=1 SV=2	2	12.165	0.0091743	2.44942e+07	2.26792e+07	3.47119e+07	2.60068e+07	28468000	2.7734e+07	2.08383e+07	2.44517e+07
LV657_HUMAN	>sp|P01721|LV657_HUMAN Immunoglobulin lambda variable 6-57 OS=Homo sapiens OX=9606 GN=IGLV6-57 PE=1 SV=2	2	12.566	0	4.39715e+07	6.98552e+07	7.34891e+07	3.87593e+07	71155000	3.73105e+07	1.34841e+07	3.83902e+07
HV169_HUMAN	>sp|P01742|HV169_HUMAN Immunoglobulin heavy variable 1-69 OS=Homo sapiens OX=9606 GN=IGHV1-69 PE=1 SV=2	4	12.659	0	6.31759e+08	6.24776e+08	5.61593e+08	6.42144e+08	617100000	6.47113e+08	6.8434e+08	6.3866e+08
HV146_HUMAN	>sp|P01743|HV146_HUMAN Immunoglobulin heavy variable 1-46 OS=Homo sapiens OX=9606 GN=IGHV1-46 PE=1 SV=2	4	12.933	0	2.78364e+07	5.40889e+07	5.67624e+07	5.7735e+07	64975000	6.57153e+07	4.98765e+06	5.29823e+07
HV311_HUMAN	>sp|P01762|HV311_HUMAN Immunoglobulin heavy variable 3-11 OS=Homo sapiens OX=9606 GN=IGHV3-11 PE=1 SV=2	3	12.909	0	0	1.26356e+06	0	3.79483e+06	623500	2.80493e+06	0	2.48943e+06
HV323_HUMAN	>sp|P01764|HV323_HUMAN Immunoglobulin heavy variable 3-23 OS=Homo sapiens OX=9606 GN=IGHV3-23 PE=1 SV=2	5	12.582	0	0	1.22649e+07	1.28198e+07	1.68404e+07	11858000	2.99785e+06	0	1.96481e+07
HV313_HUMAN	>sp|P01766|HV313_HUMAN Immunoglobulin heavy variable 3-13 OS=Homo sapiens OX=9606 GN=IGHV3-13 PE=1 SV=2	3	12.506	0	3.76e+07	4.05129e+07	4.03368e+07	4.41207e+07	46574000	4.62625e+07	3.87758e+07	4.70606e+07
HV353_HUMAN	>sp|P01767|HV353_HUMAN Immunoglobulin heavy variable 3-53 OS=Homo sapiens OX=9606 GN=IGHV3-53 PE=1 SV=2	4	12.769	0	0	2.6973e+06	2.34444e+06	6.10794e+06	2176700	3.21098e+06	0	3.94536e+06
HV335_HUMAN;HV330_HUMAN	>sp|P0DP03|HV335_HUMAN Immunoglobulin heavy variable 3-30-5 OS=Homo sapiens OX=9606 GN=IGHV3-30-5 PE=3 SV=1;>sp|P01768|HV330_HUMAN Immunoglobulin heavy variable 3-30 OS=Homo sapiens OX=9606 GN=IGHV3-30 PE=1 SV=2	6	12.947	0	5.27209e+08	5.80819e+08	5.19882e+08	6.10898e+08	583480000	5.90814e+08	5.60759e+08	6.45283e+08
HV307_HUMAN	>sp|P01780|HV307_HUMAN Immunoglobulin heavy variable 3-7 OS=Homo sapiens OX=9606 GN=IGHV3-7 PE=1 SV=2	5	12.943	0	8.80644e+08	8.87442e+08	9.01895e+08	1.05228e+09	1028900000	1.1677e+09	8.02853e+08	1.06207e+09
HV43D_HUMAN;HV309_HUMAN	>sp|P0DP04|HV43D_HUMAN Immunoglobulin heavy variable 3-43D OS=Homo sapiens OX=9606 GN=IGHV3-43D PE=3 SV=1;>sp|P01782|HV309_HUMAN Immunoglobulin heavy variable 3-9 OS=Homo sapiens OX=9606 GN=IGHV3-9 PE=1 SV=2	3	13.017	0	2.86133e+08	3.12018e+08	2.86791e+08	4.53206e+08	332710000	2.99887e+08	3.07119e+08	3.4002e+08
HV205_HUMAN	>sp|P01817|HV205_HUMAN Immunoglobulin heavy variable 2-5 OS=Homo sapiens OX=9606 GN=IGHV2-5 PE=1 SV=2	1	13.231	0	0	2.30929e+06	1.10588e+06	7.52484e+06	0	0	0	4.89318e+06
IGKC_HUMAN	>sp|P01834|IGKC_HUMAN Immunoglobulin kappa constant OS=Homo sapiens OX=9606 GN=IGKC PE=1 SV=2	15	11.765	0	8.39921e+09	8.06322e+09	7.61625e+09	7.9045e+09	7950800000	7.89574e+09	9.70568e+09	8.31283e+09
IGHG2_HUMAN	>sp|P01859|IGHG2_HUMAN Immunoglobulin heavy constant gamma 2 OS=Homo sapiens OX=9606 GN=IGHG2 PE=1 SV=2	5	35.9	0	1.95977e+07	2.6961e+07	3.14008e+07	3.30514e+07	29283000	3.18477e+07	1.88496e+07	3.76011e+07
IGHM_HUMAN	>sp|P01871|IGHM_HUMAN Immunoglobulin heavy constant mu OS=Homo sapiens OX=9606 GN=IGHM PE=1 SV=4	14	49.439	0	1.53029e+09	1.65107e+09	1.63711e+09	1.7417e+09	1756400000	1.68657e+09	1.54468e+09	1.78917e+09
IGHA1_HUMAN	>sp|P01876|IGHA1_HUMAN Immunoglobulin heavy constant alpha 1 OS=Homo sapiens OX=9606 GN=IGHA1 PE=1 SV=2	32	37.654	0	2.31646e+11	1.94026e+11	1.63984e+11	1.76141e+11	176430000000	1.43574e+11	1.99834e+11	1.66633e+11
FIBA_HUMAN;CON__P02672	>sp|P02671|FIBA_HUMAN Fibrinogen alpha chain OS=Homo sapiens OX=9606 GN=FGA PE=1 SV=2	5	94.972	0	3.26535e+08	2.52942e+08	2.52263e+08	2.55173e+08	299200000	2.59351e+08	2.90445e+08	2.73928e+08
FIBB_HUMAN;CON__P02676	>sp|P02675|FIBB_HUMAN Fibrinogen beta chain OS=Homo sapiens OX=9606 GN=FGB PE=1 SV=2	22	55.928	0	7.16237e+08	7.681e+08	8.2638e+08	7.82279e+08	865240000	8.2647e+08	6.76239e+08	8.3877e+08
FIBG_HUMAN	>sp|P02679|FIBG_HUMAN Fibrinogen gamma chain OS=Homo sapiens OX=9606 GN=FGG PE=1 SV=3	13	51.511	0	7.79484e+08	8.23429e+08	8.06924e+08	8.14873e+08	866810000	7.40993e+08	6.59286e+08	8.51164e+08
FINC_HUMAN	>sp|P02751|FINC_HUMAN Fibronectin OS=Homo sapiens OX=9606 GN=FN1 PE=1 SV=4	1	262.62	0	6.78993e+06	5.65191e+06	4.6958e+06	4.27321e+06	4550700	4.85249e+06	6.94005e+06	5.06368e+06
AMBP_HUMAN	>sp|P02760|AMBP_HUMAN Protein AMBP OS=Homo sapiens OX=9606 GN=AMBP PE=1 SV=1	11	38.999	0	7.44783e+08	8.01086e+08	8.35379e+08	8.26778e+08	840510000	8.39697e+08	6.84402e+08	8.05336e+08
FETUA_HUMAN	>sp|P02765|FETUA_HUMAN Alpha-2-HS-glycoprotein OS=Homo sapiens OX=9606 GN=AHSG PE=1 SV=2	10	39.34	0	1.36731e+09	1.11677e+09	1.15759e+09	1.27348e+09	1165400000	1.12598e+09	1.03003e+09	1.28204e+09
TRFE_HUMAN	>sp|P02787|TRFE_HUMAN Serotransferrin OS=Homo sapiens OX=9606 GN=TF PE=1 SV=3	1	77.063	0.0048309	0	1.44553e+06	0	0	1350900	952166	0	0
KLKB1_HUMAN	>sp|P03952|KLKB1_HUMAN Plasma kallikrein OS=Homo sapiens OX=9606 GN=KLKB1 PE=1 SV=1	1	71.369	0	6.77611e+06	5.23532e+06	5.42494e+06	6.3449e+06	6169000	6.53495e+06	8.00289e+06	5.39594e+06
SLPI_HUMAN	>sp|P03973|SLPI_HUMAN Antileukoproteinase OS=Homo sapiens OX=9606 GN=SLPI PE=1 SV=2	1	14.326	0.0092593	0	0	4.7516e+06	0	9174600	0	2.58685e+07	0
CATA_HUMAN	>sp|P04040|CATA_HUMAN Catalase OS=Homo sapiens OX=9606 GN=CAT PE=1 SV=3	2	59.755	0	1.52654e+07	2.05088e+06	2.986e+06	1.87735e+06	3392400	0	1.41091e+07	0
ALDOA_HUMAN	>sp|P04075|ALDOA_HUMAN Fructose-bisphosphate aldolase A OS=Homo sapiens OX=9606 GN=ALDOA PE=1 SV=2	4	39.42	0	8.19136e+07	882525	3.00751e+07	3.39588e+06	41559000	7.18464e+06	7.29631e+07	6.09871e+06
APOB_HUMAN	>sp|P04114|APOB_HUMAN Apolipoprotein B-100 OS=Homo sapiens OX=9606 GN=APOB PE=1 SV=2	3	515.6	0	1.26954e+07	2.47147e+06	5.14186e+06	3.88422e+06	4377400	3.126e+06	4.83532e+06	3.36839e+06
HRG_HUMAN	>sp|P04196|HRG_HUMAN Histidine-rich glycoprotein OS=Homo sapiens OX=9606 GN=HRG PE=1 SV=1	4	59.578	0	4.74934e+06	2.19997e+07	2.54592e+07	3.02867e+07	15407000	2.35476e+07	3.15411e+06	1.67485e+07
K2C6B_HUMAN	>sp|P04259|K2C6B_HUMAN Keratin, type II cytoskeletal 6B OS=Homo sapiens OX=9606 GN=KRT6B PE=1 SV=5	28	60.066	0	1.11459e+08	3.78569e+06	4.86309e+06	2.32815e+07	3504900	1.14012e+07	9.2706e+06	3.0217e+06
G3P_HUMAN	>sp|P04406|G3P_HUMAN Glyceraldehyde-3-phosphate dehydrogenase OS=Homo sapiens OX=9606 GN=GAPDH PE=1 SV=3	6	36.053	0	6.87334e+07	1.81156e+07	7.68076e+07	1.33996e+07	50839000	2.09622e+07	1.23922e+08	2.48211e+07
KV116_HUMAN	>sp|P04430|KV116_HUMAN Immunoglobulin kappa variable 1-16 OS=Homo sapiens OX=9606 GN=IGKV1-16 PE=1 SV=2	2	12.618	0	4.30973e+07	5.43447e+07	4.59878e+07	4.8691e+07	61055000	5.47159e+07	3.94921e+07	4.06865e+07
S10A8_HUMAN	>sp|P05109|S10A8_HUMAN Protein S100-A8 OS=Homo sapiens OX=9606 GN=S100A8 PE=1 SV=1	3	10.834	0	4.87289e+08	7.18547e+06	4.08496e+06	3.7661e+06	2604400	0	1.15739e+07	4.89995e+06
IC1_HUMAN	>sp|P05155|IC1_HUMAN Plasma protease C1 inhibitor OS=Homo sapiens OX=9606 GN=SERPING1 PE=1 SV=2	4	55.154	0	3.24737e+07	7.31098e+07	8.44965e+07	6.72861e+07	83389000	7.31707e+07	5.08242e+07	6.64913e+07
F13B_HUMAN;CON__Q2TBQ1	>sp|P05160|F13B_HUMAN Coagulation factor XIII B chain OS=Homo sapiens OX=9606 GN=F13B PE=1 SV=3	5	75.51	0	5.24354e+06	9.52303e+06	1.68945e+07	1.34908e+07	16053000	1.77052e+07	8.00195e+06	3.06039e+07
CASB_HUMAN	>sp|P05814|CASB_HUMAN Beta-casein OS=Homo sapiens OX=9606 GN=CSN2 PE=1 SV=4	1	25.382	0	1.30076e+08	0	0	0	0	0	0	0
KV230_HUMAN;KVD30_HUMAN	>sp|P06310|KV230_HUMAN Immunoglobulin kappa variable 2-30 OS=Homo sapiens OX=9606 GN=IGKV2-30 PE=3 SV=2;>sp|A0A075B6S6|KVD30_HUMAN Immunoglobulin kappa variable 2D-30 OS=Homo sapiens OX=9606 GN=IGKV2D-30 PE=3 SV=1	4	13.185	0	4.75737e+07	4.75367e+07	4.11517e+07	5.09092e+07	40029000	4.68048e+07	4.9032e+07	3.88984e+07
KV401_HUMAN	>sp|P06312|KV401_HUMAN Immunoglobulin kappa variable 4-1 OS=Homo sapiens OX=9606 GN=IGKV4-1 PE=1 SV=1	4	13.38	0	5.0968e+08	1.2154e+09	9.06195e+08	8.21313e+08	872880000	8.34959e+08	7.50462e+08	8.23916e+08
S10A9_HUMAN	>sp|P06702|S10A9_HUMAN Protein S100-A9 OS=Homo sapiens OX=9606 GN=S100A9 PE=1 SV=1	4	13.242	0	9.0134e+08	1.00096e+08	2.55085e+07	1.41701e+07	16111000	1.17986e+07	1.07185e+08	1.32849e+07
ENOA_HUMAN	>sp|P06733|ENOA_HUMAN Alpha-enolase OS=Homo sapiens OX=9606 GN=ENO1 PE=1 SV=2	3	47.168	0	1.30839e+07	0	8.80772e+06	0	7130200	0	2.17723e+07	0
H2B3B_HUMAN;H2B2E_HUMAN;H2B1B_HUMAN;H2B1O_HUMAN;H2B1J_HUMAN;H2B2D_HUMAN;H2B2C_HUMAN	>sp|Q8N257|H2B3B_HUMAN Histone H2B type 3-B OS=Homo sapiens OX=9606 GN=HIST3H2BB PE=1 SV=3;>sp|Q16778|H2B2E_HUMAN Histone H2B type 2-E OS=Homo sapiens OX=9606 GN=HIST2H2BE PE=1 SV=3;>sp|P33778|H2B1B_HUMAN Histone H2B type 1-B OS=Homo sapiens OX=9606 GN=HIS	3	13.908	1	2.11713e+07	0	0	0	0	0	1.02064e+07	0
GDN_HUMAN	>sp|P07093|GDN_HUMAN Glia-derived nexin OS=Homo sapiens OX=9606 GN=SERPINE2 PE=1 SV=1	1	44.002	0	3.14505e+07	2.65823e+06	3.24265e+06	0	0	0	1.94683e+07	0
ANXA2_HUMAN;AXA2L_HUMAN	>sp|P07355|ANXA2_HUMAN Annexin A2 OS=Homo sapiens OX=9606 GN=ANXA2 PE=1 SV=2;>sp|A6NMY6|AXA2L_HUMAN Putative annexin A2-like protein OS=Homo sapiens OX=9606 GN=ANXA2P2 PE=5 SV=2	4	38.604	0	3.02043e+07	4.27403e+06	1.49573e+07	3.18796e+06	3095500	263865	2.01889e+07	2.54419e+06
CATL1_HUMAN	>sp|P07711|CATL1_HUMAN Cathepsin L1 OS=Homo sapiens OX=9606 GN=CTSL PE=1 SV=2	1	37.564	0	0	0	0	0	2526000	0	6.64384e+06	0
HS90B_HUMAN;H90B3_HUMAN	>sp|P08238|HS90B_HUMAN Heat shock protein HSP 90-beta OS=Homo sapiens OX=9606 GN=HSP90AB1 PE=1 SV=4	4	83.263	0	1.19068e+08	3.29905e+06	1.02855e+07	0	6850700	1.44628e+06	6.58848e+07	1.98525e+06
A2AP_HUMAN;CON__P28800	>sp|P08697|A2AP_HUMAN Alpha-2-antiplasmin OS=Homo sapiens OX=9606 GN=SERPINF2 PE=1 SV=3	8	54.565	0	4.6976e+07	3.08081e+08	3.40952e+08	3.28855e+08	323030000	3.05627e+08	1.45929e+08	2.8888e+08
RSSA_HUMAN	>sp|P08865|RSSA_HUMAN 40S ribosomal protein SA OS=Homo sapiens OX=9606 GN=RPSA PE=1 SV=4	1	32.854	0	8.50894e+06	6.09308e+06	4.99272e+06	5.42744e+06	2626800	4.79981e+06	0	0
ALDOC_HUMAN	>sp|P09972|ALDOC_HUMAN Fructose-bisphosphate aldolase C OS=Homo sapiens OX=9606 GN=ALDOC PE=1 SV=2	1	39.455	0	1.22498e+07	4.51535e+06	1.69322e+07	0	4078000	0	9.76949e+06	1.72327e+07
CO4A_HUMAN;CON__P01030;CON__ENSBTAP00000007350	>sp|P0C0L4|CO4A_HUMAN Complement C4-A OS=Homo sapiens OX=9606 GN=C4A PE=1 SV=2	13	192.78	0	6.35684e+07	1.14945e+08	1.14416e+08	1.34836e+08	116280000	1.40551e+08	9.16738e+06	1.24652e+08
CO4B_HUMAN	>sp|P0C0L5|CO4B_HUMAN Complement C4-B OS=Homo sapiens OX=9606 GN=C4B PE=1 SV=2	14	192.75	0	1.81981e+09	1.55235e+09	1.49583e+09	1.55504e+09	1650500000	1.6207e+09	1.12202e+09	1.64523e+09
H2A1J_HUMAN;H2A1H_HUMAN;H2AJ_HUMAN;H2A2C_HUMAN;H2A2A_HUMAN;H2A1D_HUMAN;H2A1_HUMAN;H2A1C_HUMAN;H2A3_HUMAN;H2A1B_HUMAN;H2AV_HUMAN;H2AZ_HUMAN;H2A2B_HUMAN;H2A1A_HUMAN;H2AX_HUMAN	>sp|Q99878|H2A1J_HUMAN Histone H2A type 1-J OS=Homo sapiens OX=9606 GN=HIST1H2AJ PE=1 SV=3;>sp|Q96KK5|H2A1H_HUMAN Histone H2A type 1-H OS=Homo sapiens OX=9606 GN=HIST1H2AH PE=1 SV=3;>sp|Q9BTM1|H2AJ_HUMAN Histone H2A.J OS=Homo sapiens OX=9606 GN=H2AFJ PE=1	3	13.936	0	3.34028e+08	9.75766e+06	4.69653e+07	4.29313e+07	81057000	4.79484e+07	1.45685e+08	1.23045e+07
RL40_HUMAN;RS27A_HUMAN;UBB_HUMAN;UBC_HUMAN	>sp|P62987|RL40_HUMAN Ubiquitin-60S ribosomal protein L40 OS=Homo sapiens OX=9606 GN=UBA52 PE=1 SV=2;>sp|P62979|RS27A_HUMAN Ubiquitin-40S ribosomal protein S27a OS=Homo sapiens OX=9606 GN=RPS27A PE=1 SV=2;>sp|P0CG47|UBB_HUMAN Polyubiquitin-B OS=Homo sapien	1	14.728	0	4.03565e+07	4.16601e+06	1.26121e+07	3.8305e+06	7249600	3.91035e+06	2.2831e+07	3.59649e+06
HS71B_HUMAN;HS71A_HUMAN;HSP76_HUMAN;HSP77_HUMAN;HS71L_HUMAN	>sp|P0DMV9|HS71B_HUMAN Heat shock 70 kDa protein 1B OS=Homo sapiens OX=9606 GN=HSPA1B PE=1 SV=1;>sp|P0DMV8|HS71A_HUMAN Heat shock 70 kDa protein 1A OS=Homo sapiens OX=9606 GN=HSPA1A PE=1 SV=1;>sp|P17066|HSP76_HUMAN Heat shock 70 kDa protein 6 OS=Homo sapie	2	70.051	0	3.07802e+07	919917	1.02269e+07	0	13366000	3.05832e+06	2.61762e+07	1.88535e+06
IGD_HUMAN;IGHD_HUMAN	>sp|P0DOX3|IGD_HUMAN Immunoglobulin delta heavy chain OS=Homo sapiens OX=9606 PE=1 SV=1;>sp|P01880|IGHD_HUMAN Immunoglobulin heavy constant delta OS=Homo sapiens OX=9606 GN=IGHD PE=1 SV=3	4	56.224	0	1.15085e+08	1.77808e+08	1.85485e+08	1.87268e+08	146040000	1.64759e+08	1.35726e+08	2.02744e+08
IGG1_HUMAN;IGHG1_HUMAN;IGHG3_HUMAN	>sp|P0DOX5|IGG1_HUMAN Immunoglobulin gamma-1 heavy chain OS=Homo sapiens OX=9606 PE=1 SV=2;>sp|P01857|IGHG1_HUMAN Immunoglobulin heavy constant gamma 1 OS=Homo sapiens OX=9606 GN=IGHG1 PE=1 SV=1	12	49.328	0	5.31803e+08	5.85366e+08	6.21292e+08	6.7424e+08	612920000	6.20634e+08	4.09152e+08	6.41939e+08
IGM_HUMAN	>sp|P0DOX6|IGM_HUMAN Immunoglobulin mu heavy chain OS=Homo sapiens OX=9606 PE=1 SV=2	11	63.485	1	2.05937e+07	2.24134e+07	2.58766e+07	2.4555e+07	0	2.54828e+07	790717	2.55435e+07
IGK_HUMAN	>sp|P0DOX7|IGK_HUMAN Immunoglobulin kappa light chain OS=Homo sapiens OX=9606 PE=1 SV=1	16	23.379	0	4.23658e+10	5.5206e+10	5.82759e+10	5.75213e+10	54843000000	5.4662e+10	3.4719e+10	6.00199e+10
IGL1_HUMAN;IGLC1_HUMAN;IGLL5_HUMAN;LV208_HUMAN	>sp|P0DOX8|IGL1_HUMAN Immunoglobulin lambda-1 light chain OS=Homo sapiens OX=9606 PE=1 SV=1;>sp|P0CG04|IGLC1_HUMAN Immunoglobulin lambda constant 1 OS=Homo sapiens OX=9606 GN=IGLC1 PE=1 SV=1;>sp|B9A064|IGLL5_HUMAN Immunoglobulin lambda-like polypeptide 5 O	11	22.83	0	7.54417e+08	9.74917e+08	9.50477e+08	1.05819e+09	881930000	9.56706e+08	9.5177e+08	1.03878e+09
IGLC2_HUMAN;IGLC6_HUMAN;IGLC7_HUMAN	>sp|P0DOY2|IGLC2_HUMAN Immunoglobulin lambda constant 2 OS=Homo sapiens OX=9606 GN=IGLC2 PE=1 SV=1	13	11.293	0	6.19359e+07	1.03823e+08	1.26667e+08	1.19259e+08	126030000	1.03766e+08	4.40306e+07	1.05961e+08
IGLC3_HUMAN	>sp|P0DOY3|IGLC3_HUMAN Immunoglobulin lambda constant 3 OS=Homo sapiens OX=9606 GN=IGLC3 PE=1 SV=1	13	11.265	0	5.14854e+10	5.26579e+10	4.36154e+10	5.03087e+10	50386000000	4.6612e+10	4.39305e+10	5.34785e+10
HV108_HUMAN	>sp|P0DP01|HV108_HUMAN Immunoglobulin heavy variable 1-8 OS=Homo sapiens OX=9606 GN=IGHV1-8 PE=3 SV=1	2	12.992	0	0	1.36139e+07	1.17626e+07	1.26311e+07	10837000	1.40593e+07	0	1.78786e+07
HVC33_HUMAN	>sp|P0DP02|HVC33_HUMAN Immunoglobulin heavy variable 3-30-3 OS=Homo sapiens OX=9606 GN=IGHV3-30-3 PE=3 SV=1	6	12.989	0	8.73195e+08	8.86672e+08	8.84789e+08	8.69576e+08	1026400000	6.4247e+08	6.55501e+08	8.00713e+08
CLUS_HUMAN	>sp|P10909|CLUS_HUMAN Clusterin OS=Homo sapiens OX=9606 GN=CLU PE=1 SV=1	2	52.494	0	9.22705e+06	2.63225e+06	9.23176e+06	4.05824e+06	4191900	0	7.60346e+06	3.08389e+06
PYC_HUMAN	>sp|P11498|PYC_HUMAN Pyruvate carboxylase, mitochondrial OS=Homo sapiens OX=9606 GN=PC PE=1 SV=2	1	129.63	0.0095238	0	1.12387e+06	1.15811e+06	1.42136e+06	593490	0	0	1.27057e+06
KPYM_HUMAN	>sp|P14618|KPYM_HUMAN Pyruvate kinase PKM OS=Homo sapiens OX=9606 GN=PKM PE=1 SV=4	2	57.936	0	1.04799e+07	0	8.18566e+06	0	7900500	0	3.97079e+06	1.39855e+06
IDE_HUMAN	>sp|P14735|IDE_HUMAN Insulin-degrading enzyme OS=Homo sapiens OX=9606 GN=IDE PE=1 SV=4	1	117.97	0.0094787	9.18913e+07	1.97463e+08	1.8559e+08	2.00594e+08	186900000	2.44839e+08	8.49364e+06	2.03061e+08
PLAK_HUMAN	>sp|P14923|PLAK_HUMAN Junction plakoglobin OS=Homo sapiens OX=9606 GN=JUP PE=1 SV=3	9	81.744	0	1.46668e+08	1.4822e+07	9.75156e+07	9.57724e+06	20930000	6.57427e+06	4.77214e+07	2.22275e+07
IGLL1_HUMAN	>sp|P15814|IGLL1_HUMAN Immunoglobulin lambda-like polypeptide 1 OS=Homo sapiens OX=9606 GN=IGLL1 PE=1 SV=1	2	22.963	0	3.6856e+07	1.51338e+08	7.18718e+07	8.23967e+07	77422000	7.74e+07	8.16741e+06	7.47551e+07
DESP_HUMAN	>sp|P15924|DESP_HUMAN Desmoplakin OS=Homo sapiens OX=9606 GN=DSP PE=1 SV=3	16	331.77	0	1.11642e+08	1.44133e+07	9.31273e+07	4.88538e+06	21196000	1.23349e+07	4.53349e+07	2.20974e+07
CSK22_HUMAN	>sp|P19784|CSK22_HUMAN Casein kinase II subunit alpha OS=Homo sapiens OX=9606 GN=CSNK2A2 PE=1 SV=1	1	41.213	1	0	2.40971e+06	0	0	67322000	0	0	0
HV102_HUMAN	>sp|P23083|HV102_HUMAN Immunoglobulin heavy variable 1-2 OS=Homo sapiens OX=9606 GN=IGHV1-2 PE=1 SV=2	5	13.085	0	7.19136e+08	7.35334e+08	5.87206e+08	7.7335e+08	742590000	7.49671e+08	7.34135e+08	7.232e+08
ZA2G_HUMAN	>sp|P25311|ZA2G_HUMAN Zinc-alpha-2-glycoprotein OS=Homo sapiens OX=9606 GN=AZGP1 PE=1 SV=2	2	34.258	0	0	2.07376e+06	2.8721e+06	2.40281e+06	1420700	1.3171e+06	0	1.91935e+06
MOES_HUMAN	>sp|P26038|MOES_HUMAN Moesin OS=Homo sapiens OX=9606 GN=MSN PE=1 SV=3	3	67.819	0.0092166	3.79011e+07	0	5.51095e+06	0	2241000	0	2.94658e+07	0
S10A7_HUMAN;S1A7A_HUMAN	>sp|P31151|S10A7_HUMAN Protein S100-A7 OS=Homo sapiens OX=9606 GN=S100A7 PE=1 SV=4	4	11.471	0.004878	1.14764e+08	1.0745e+07	4.10909e+06	2.41225e+06	2532100	0	5.90755e+07	400559
CASPE_HUMAN	>sp|P31944|CASPE_HUMAN Caspase-14 OS=Homo sapiens OX=9606 GN=CASP14 PE=1 SV=2	4	27.679	0	2.0918e+07	1.0756e+06	4.21355e+06	889456	911910	497345	3.07967e+07	692564
PRDX2_HUMAN;PRDX1_HUMAN	>sp|P32119|PRDX2_HUMAN Peroxiredoxin-2 OS=Homo sapiens OX=9606 GN=PRDX2 PE=1 SV=5;>sp|Q06830|PRDX1_HUMAN Peroxiredoxin-1 OS=Homo sapiens OX=9606 GN=PRDX1 PE=1 SV=1	2	21.892	0.0049261	2.37846e+07	3.08161e+06	4.64409e+06	0	1345700	0	1.2227e+06	0
5HT7R_HUMAN	>sp|P34969|5HT7R_HUMAN 5-hydroxytryptamine receptor 7 OS=Homo sapiens OX=9606 GN=HTR7 PE=1 SV=2	1	53.554	0	5.55487e+07	6.98052e+07	6.78611e+07	6.67738e+07	65260000	6.55517e+07	6.84965e+07	6.58825e+07
TRY3_HUMAN	>sp|P35030|TRY3_HUMAN Trypsin-3 OS=Homo sapiens OX=9606 GN=PRSS3 PE=1 SV=2	1	32.528	0.009009	2.0207e+07	3.92918e+06	4.02193e+06	5.54556e+06	4096600	5.06126e+06	9.73758e+06	0
K22E_HUMAN;K22O_HUMAN;CON__Q01546;CON__P07744;CON__Q6NXH9;CON__Q9DCV7;K2C7_HUMAN;CON__Q3KNV1;CON__P08729;CON__Q9R0H5;KRT84_HUMAN;CON__Q9NSB2;CON__Q6ISB0;NFH_HUMAN	>sp|P35908|K22E_HUMAN Keratin, type II cytoskeletal 2 epidermal OS=Homo sapiens OX=9606 GN=KRT2 PE=1 SV=2	48	65.432	0	7.03436e+09	1.484e+09	3.4435e+09	1.25751e+09	3759500000	1.03089e+09	4.272e+09	1.61747e+09
SRP14_HUMAN	>sp|P37108|SRP14_HUMAN Signal recognition particle 14 kDa protein OS=Homo sapiens OX=9606 GN=SRP14 PE=1 SV=2	1	14.57	0	8.24087e+06	0	0	0	5164800	0	935755	915998
TPIS_HUMAN	>sp|P60174|TPIS_HUMAN Triosephosphate isomerase OS=Homo sapiens OX=9606 GN=TPI1 PE=1 SV=3	3	30.791	0	1.1608e+07	9.50495e+06	1.19598e+07	0	9369000	981978	7.41892e+06	0
ACTG_HUMAN;ACTB_HUMAN;POTEE_HUMAN;ACTBM_HUMAN;POTEF_HUMAN;ACTBL_HUMAN;POTEJ_HUMAN;POTEI_HUMAN	>sp|P63261|ACTG_HUMAN Actin, cytoplasmic 2 OS=Homo sapiens OX=9606 GN=ACTG1 PE=1 SV=1;>sp|P60709|ACTB_HUMAN Actin, cytoplasmic 1 OS=Homo sapiens OX=9606 GN=ACTB PE=1 SV=1	7	41.792	0	3.64546e+08	2.73837e+07	9.2627e+07	6.69936e+07	87938000	2.51958e+07	2.32308e+08	4.79656e+07
LYSC_HUMAN	>sp|P61626|LYSC_HUMAN Lysozyme C OS=Homo sapiens OX=9606 GN=LYZ PE=1 SV=1	1	16.537	0	3.06187e+07	6.96443e+06	2.72569e+07	3.75241e+06	0	7.28366e+06	1.21879e+07	8.16823e+06
B2MG_HUMAN	>sp|P61769|B2MG_HUMAN Beta-2-microglobulin OS=Homo sapiens OX=9606 GN=B2M PE=1 SV=1	1	13.714	0	0	2.08156e+06	1.30872e+07	4.42307e+06	5189600	3.1194e+06	0	5.79826e+06
1433G_HUMAN	>sp|P61981|1433G_HUMAN 14-3-3 protein gamma OS=Homo sapiens OX=9606 GN=YWHAG PE=1 SV=2	1	28.302	0	1.92806e+06	0	1.00695e+06	455902	875500	0	1.19258e+06	0
RS7_HUMAN	>sp|P62081|RS7_HUMAN 40S ribosomal protein S7 OS=Homo sapiens OX=9606 GN=RPS7 PE=1 SV=1	1	22.127	0.0093897	0	0	616667	0	0	0	0	0
1433Z_HUMAN	>sp|P63104|1433Z_HUMAN 14-3-3 protein zeta/delta OS=Homo sapiens OX=9606 GN=YWHAZ PE=1 SV=1	1	27.745	0	7.7034e+06	0	2.36248e+06	0	1611300	0	5.38332e+06	804035
EF1A3_HUMAN;EF1A1_HUMAN;EF1A2_HUMAN	>sp|Q5VTE0|EF1A3_HUMAN Putative elongation factor 1-alpha-like 3 OS=Homo sapiens OX=9606 GN=EEF1A1P5 PE=5 SV=1;>sp|P68104|EF1A1_HUMAN Elongation factor 1-alpha 1 OS=Homo sapiens OX=9606 GN=EEF1A1 PE=1 SV=1	4	50.184	0	9.68824e+07	2.03509e+06	2.15041e+07	0	16531000	1.66687e+06	6.52561e+07	1.14225e+07
TBA1C_HUMAN;TBA1A_HUMAN;TBA1B_HUMAN;TBA4A_HUMAN;TBA8_HUMAN;TBA3E_HUMAN;TBA3D_HUMAN;TBA3C_HUMAN	>sp|Q9BQE3|TBA1C_HUMAN Tubulin alpha-1C chain OS=Homo sapiens OX=9606 GN=TUBA1C PE=1 SV=1;>sp|Q71U36|TBA1A_HUMAN Tubulin alpha-1A chain OS=Homo sapiens OX=9606 GN=TUBA1A PE=1 SV=1;>sp|P68363|TBA1B_HUMAN Tubulin alpha-1B chain OS=Homo sapiens OX=9606 GN=TUB	2	49.895	0	7.37066e+06	0	0	0	3467200	0	3.17382e+07	0
LV321_HUMAN	>sp|P80748|LV321_HUMAN Immunoglobulin lambda variable 3-21 OS=Homo sapiens OX=9606 GN=IGLV3-21 PE=1 SV=2	5	12.446	0	1.12092e+09	1.14255e+09	1.03627e+09	1.10102e+09	1127100000	1.09428e+09	9.81641e+08	1.19865e+09
DCD_HUMAN	>sp|P81605|DCD_HUMAN Dermcidin OS=Homo sapiens OX=9606 GN=DCD PE=1 SV=2	2	11.284	0	1.04193e+08	1.49009e+07	4.51561e+07	2.07916e+07	11694000	1.23306e+07	2.14185e+07	1.43527e+07
FABP5_HUMAN;FB5L3_HUMAN	>sp|Q01469|FABP5_HUMAN Fatty acid-binding protein 5 OS=Homo sapiens OX=9606 GN=FABP5 PE=1 SV=3	3	15.164	0	2.83203e+07	0	2.4853e+06	0	0	0	0	0
DSG1_HUMAN	>sp|Q02413|DSG1_HUMAN Desmoglein-1 OS=Homo sapiens OX=9606 GN=DSG1 PE=1 SV=2	7	113.75	0	9.37156e+07	1.37268e+07	8.92309e+07	2.58087e+07	33365000	1.43377e+07	4.37178e+07	2.04755e+07
REG3A_HUMAN	>sp|Q06141|REG3A_HUMAN Regenerating islet-derived protein 3-alpha OS=Homo sapiens OX=9606 GN=REG3A PE=1 SV=1	1	19.395	0	1.42596e+08	1.49289e+08	1.15098e+08	1.25513e+08	136920000	1.27161e+08	1.16534e+08	1.26576e+08
LG3BP_HUMAN	>sp|Q08380|LG3BP_HUMAN Galectin-3-binding protein OS=Homo sapiens OX=9606 GN=LGALS3BP PE=1 SV=1	6	65.33	0	5.44559e+07	1.96734e+06	3.42966e+07	6.79487e+06	20338000	1.68152e+06	6.47025e+07	1.15329e+07
DSC1_HUMAN	>sp|Q08554|DSC1_HUMAN Desmocollin-1 OS=Homo sapiens OX=9606 GN=DSC1 PE=1 SV=2	2	99.986	0	5.81312e+07	1.00246e+07	4.56323e+07	8.22339e+06	17997000	7.50588e+06	3.13409e+07	1.18193e+07
PKP1_HUMAN	>sp|Q13835|PKP1_HUMAN Plakophilin-1 OS=Homo sapiens OX=9606 GN=PKP1 PE=1 SV=2	2	82.86	0	1.21129e+07	3.52908e+06	7.74421e+06	0	5751600	0	7.39702e+06	0
BLMH_HUMAN	>sp|Q13867|BLMH_HUMAN Bleomycin hydrolase OS=Homo sapiens OX=9606 GN=BLMH PE=1 SV=1	1	52.562	0.0090909	1.16276e+07	4.5867e+06	8.06368e+06	4.39973e+06	4644700	4.64758e+06	1.2862e+07	5.27998e+06
ITIH4_HUMAN	>sp|Q14624|ITIH4_HUMAN Inter-alpha-trypsin inhibitor heavy chain H4 OS=Homo sapiens OX=9606 GN=ITIH4 PE=1 SV=4	9	103.36	0	3.04804e+07	1.09199e+08	7.86262e+07	9.13142e+07	69955000	1.15279e+08	3.7509e+07	8.2043e+07
ADIPO_HUMAN	>sp|Q15848|ADIPO_HUMAN Adiponectin OS=Homo sapiens OX=9606 GN=ADIPOQ PE=1 SV=1	2	26.413	0	0	3.07802e+07	3.29939e+07	2.78911e+07	36075000	2.71215e+07	2.236e+07	3.48457e+07
LAMA3_HUMAN	>sp|Q16787|LAMA3_HUMAN Laminin subunit alpha-3 OS=Homo sapiens OX=9606 GN=LAMA3 PE=1 SV=2	2	366.65	0	6.8109e+07	1.30533e+07	0	2.19022e+07	3558800	0	5.99638e+07	1.32685e+07
Z585A_HUMAN;Z585B_HUMAN	>sp|Q6P3V2|Z585A_HUMAN Zinc finger protein 585A OS=Homo sapiens OX=9606 GN=ZNF585A PE=2 SV=2;>sp|Q52M93|Z585B_HUMAN Zinc finger protein 585B OS=Homo sapiens OX=9606 GN=ZNF585B PE=2 SV=1	1	87.974	0	6.44114e+06	8.95476e+06	1.14741e+07	6.89028e+06	9541700	9.35119e+06	2.33959e+07	8.16943e+06
SYEM_HUMAN	>sp|Q5JPH6|SYEM_HUMAN Probable glutamate--tRNA ligase, mitochondrial OS=Homo sapiens OX=9606 GN=EARS2 PE=1 SV=2	1	58.688	0	1.25821e+07	1.50528e+07	1.37333e+07	3.5279e+07	14897000	1.54891e+07	1.28507e+07	1.37669e+07
KPRP_HUMAN	>sp|Q5T749|KPRP_HUMAN Keratinocyte proline-rich protein OS=Homo sapiens OX=9606 GN=KPRP PE=1 SV=1	1	64.135	0	0	0	2.50638e+06	0	0	0	7.48179e+06	0
WAC2C_HUMAN;WAC2A_HUMAN	>sp|Q9Y4E1|WAC2C_HUMAN WASH complex subunit 2C OS=Homo sapiens OX=9606 GN=WASHC2C PE=1 SV=4;>sp|Q641Q2|WAC2A_HUMAN WASH complex subunit 2A OS=Homo sapiens OX=9606 GN=WASHC2A PE=1 SV=3	1	144.91	0	0	0	0	0	75785000	0	0	7.44054e+07
MUC17_HUMAN	>sp|Q685J3|MUC17_HUMAN Mucin-17 OS=Homo sapiens OX=9606 GN=MUC17 PE=1 SV=2	1	451.74	0.005	5.47949e+08	1.96274e+08	6.52726e+08	9.04566e+07	109580000	9.64673e+07	1.3552e+08	4.76082e+08
VASN_HUMAN	>sp|Q6EMK4|VASN_HUMAN Vasorin OS=Homo sapiens OX=9606 GN=VASN PE=1 SV=1	1	71.712	0	3.0761e+06	3.62031e+06	4.08801e+06	3.75273e+06	2801700	5.18264e+06	417285	4.19871e+06
ATAD2_HUMAN	>sp|Q6PL18|ATAD2_HUMAN ATPase family AAA domain-containing protein 2 OS=Homo sapiens OX=9606 GN=ATAD2 PE=1 SV=1	1	158.55	0.0095694	3.22592e+07	2.99278e+07	2.99544e+07	2.97329e+07	28104000	3.26846e+07	3.47065e+07	3.24303e+07
GLB1L_HUMAN	>sp|Q6UWU2|GLB1L_HUMAN Beta-galactosidase-1-like protein OS=Homo sapiens OX=9606 GN=GLB1L PE=2 SV=1	1	74.157	0.0091324	0	0	9.25326e+06	1.17113e+07	6930700	1.89765e+06	0	0
PLGT3_HUMAN	>sp|Q7Z4H8|PLGT3_HUMAN Protein O-glucosyltransferase 3 OS=Homo sapiens OX=9606 GN=POGLUT3 PE=1 SV=2	1	58.572	0	3.52226e+07	3.16305e+07	2.48047e+07	4.17314e+07	2099500	3.94222e+07	6.26443e+06	4.88465e+06
LOXH1_HUMAN	>sp|Q8IVV2|LOXH1_HUMAN Lipoxygenase homology domain-containing protein 1 OS=Homo sapiens OX=9606 GN=LOXHD1 PE=2 SV=4	1	235.67	0.0093023	0	0	0	0	0	0	0	0
WHAMM_HUMAN	>sp|Q8TF30|WHAMM_HUMAN WASP homolog-associated protein with actin, membranes and microtubules OS=Homo sapiens OX=9606 GN=WHAMM PE=1 SV=2	1	90.923	0.009434	2.03453e+06	0	4.16856e+08	3.1893e+08	63185000	6.3817e+07	1.98277e+07	4.36801e+08
RYR2_HUMAN	>sp|Q92736|RYR2_HUMAN Ryanodine receptor 2 OS=Homo sapiens OX=9606 GN=RYR2 PE=1 SV=3	1	564.56	0	8.83008e+08	1.00645e+09	0	9.21096e+08	885000000	9.79579e+08	9.28686e+08	0
PRG4_HUMAN	>sp|Q92954|PRG4_HUMAN Proteoglycan 4 OS=Homo sapiens OX=9606 GN=PRG4 PE=1 SV=3	1	151.06	0.0049505	0	0	0	0	0	0	5.86751e+07	5.32719e+07
FERM2_HUMAN	>sp|Q96AC1|FERM2_HUMAN Fermitin family homolog 2 OS=Homo sapiens OX=9606 GN=FERMT2 PE=1 SV=1	1	77.86	1	2.5029e+07	0	0	2.45902e+07	25382000	2.40042e+07	2.66786e+07	2.8394e+07
SPB12_HUMAN	>sp|Q96P63|SPB12_HUMAN Serpin B12 OS=Homo sapiens OX=9606 GN=SERPINB12 PE=1 SV=1	1	46.276	0	1.98377e+07	5.15418e+06	3.11616e+06	4.35286e+06	4348900	4.50478e+06	1.09155e+07	4.33708e+06
PGRP2_HUMAN;CON__ENSBTAP00000016285	>sp|Q96PD5|PGRP2_HUMAN N-acetylmuramoyl-L-alanine amidase OS=Homo sapiens OX=9606 GN=PGLYRP2 PE=1 SV=1	4	62.216	0	2.15487e+07	2.36894e+07	1.17385e+07	2.57393e+07	12688000	1.34503e+07	1.81996e+07	1.32598e+07
TEX12_HUMAN	>sp|Q9BXU0|TEX12_HUMAN Testis-expressed protein 12 OS=Homo sapiens OX=9606 GN=TEX12 PE=2 SV=1	1	14.107	1	5.52543e+06	0	6.80048e+06	6.13677e+06	5511300	7.3223e+06	2.64265e+06	6.32463e+06
S10AE_HUMAN	>sp|Q9HCY8|S10AE_HUMAN Protein S100-A14 OS=Homo sapiens OX=9606 GN=S100A14 PE=1 SV=1	1	11.662	0	3.39318e+06	0	0	0	717090	0	4.90257e+06	0
FETUB_HUMAN	>sp|Q9UGM5|FETUB_HUMAN Fetuin-B OS=Homo sapiens OX=9606 GN=FETUB PE=1 SV=2	2	42.054	0.0090498	8.51964e+06	3.98484e+06	4.99828e+06	5.33545e+06	4526300	4.44952e+06	3.76154e+06	4.65612e+06
MYH4_HUMAN	>sp|Q9Y623|MYH4_HUMAN Myosin-4 OS=Homo sapiens OX=9606 GN=MYH4 PE=2 SV=2	1	223.07	1	1.55495e+08	1.42574e+06	0	2.82904e+06	173840000	1.81378e+08	1.7042e+08	1.68665e+08

## Sheet: Peptide
Sequence	Length	Missed cleavages	Mass	Proteins	Start position	End position	Unique (Groups)	Unique (Proteins)	Charges	PEP	IgA_BFA_WT_OvCar3_1	IgA_BFA_WT_OvCar3_2	IgA_Only_CR_OvCar3_1	IgA_Only_CR_OvCar3_2	IgA_Only_WT_OvCar3_1	IgA_Only_WT_OvCar3_2	IgA_Wort_WT_OvCar3_1	IgA_Wort_WT_OvCar3_2	MS/MS Count
AAPSVTLFPPSSEELQANK	19	0	1985.01	IGLC2_HUMAN;IGLC6_HUMAN;IGLC7_HUMAN;IGLC3_HUMAN	5	23	no	no	2;3	2.3972e-47	2.44774e+09	3.12587e+09	3268600000	3.27016e+09	3.05967e+09	3.08263e+09	2.76435e+09	3.0889e+09	267
AAQVTIQSSGTFSSK	15	0	1510.76	A2MG_HUMAN	1275	1289	yes	yes	2	3.3831e-14	7.48477e+06	5.86295e+06	8012500	7.67081e+06	6.46069e+06	7.5584e+06	0	6.47762e+06	16
AATGECTATVGK	12	0	1164.54	KNG1_HUMAN	102	113	yes	yes	2	0.025051	0	5.27299e+06	351740	948765	612829	945721	0	6.36548e+06	2
SPIFGPEEVNSVEGNSVSITCYYPPTSVNR	30	0	3298.55	PIGR_HUMAN	20	49	yes	yes	3	9.2449e-124					4.63673e+07	3.81932e+07		1.18934e+07	12
GGCITLISSEGYVSSK	16	0	1656.8	PIGR_HUMAN	62	77	yes	yes	2	4.375e-48	5.91827e+07				5.36328e+08	3.84801e+08	3.62818e+07	9.5527e+07	11
TVTINCPFK	9	0	1078.55	PIGR_HUMAN	147	155	yes	yes	2	0.034022	1.40373e+08	1.4873e+07	13870000	1.5856e+07	9.90678e+08	6.78953e+08	1.79078e+08	1.94216e+08	5
ADGSYAAWLSR	11	0	1195.56	CO4A_HUMAN;CO4B_HUMAN	1062	1072	no	no	2	0.0055962	7.62462e+07	4.57767e+07	44250000	5.0836e+07	4.12244e+07	4.09192e+07	6.10594e+07	4.4172e+07	6
ADLFYDVEALDLESPK	16	0	1823.88	HRG_HUMAN	220	235	yes	yes	2;3	1.4687e-12	1.88256e+06	6.68361e+06	6785800	7.95234e+06	5.64212e+06	6.57865e+06	175786	5.55378e+06	5
ADLTGISPSPNLYLSK	16	0	1674.88	SPB12_HUMAN	328	343	yes	yes	2	0.0036619	1.89068e+07	4.88287e+06	2971100	3.9748e+06	4.05035e+06	4.07704e+06	1.07175e+07	3.91371e+06	2
ADSSPVKAGVETTTPSK	17	1	1673.85	IGLC2_HUMAN;IGLC3_HUMAN	44	60	no	no	2;3	7.2972e-22	8.27375e+07	1.2991e+08	120280000	1.13352e+08	1.1491e+08	1.05814e+08	6.91302e+07	1.60131e+08	8
ADVLTTGAGNPVGDKLNVITVGPR	24	1	2363.28	CATA_HUMAN	24	47	yes	yes	3	1.1692e-06	7.97236e+06	0	0	0	0	0	7.04139e+06	0	2
ADYEKHKVYACEVTHQGLSSPVTK	24	2	2746.34	IGK_HUMAN;IGKC_HUMAN	184	207	no	no	4	4.5323e-14	9.504e+06	8.9147e+06	7634300	8.52232e+06	8.39101e+06	1.12939e+07	8.45655e+06	8.43467e+06	8
AEAQAQYSAAVAK	13	0	1306.65	ITIH4_HUMAN	99	111	yes	yes	2	2.4197e-18	1.32168e+07	1.0701e+07	12258000	1.09536e+07	1.09601e+07	1.1977e+07	1.10028e+07	1.03588e+07	12
AEDTALYHCAR	11	0	1305.58	HV320_HUMAN	107	117	yes	yes	2	0.0048866	1.59141e+06	1.45142e+06	1542300	2.47452e+06	0	1.48689e+06	1.87944e+06	0	3
AEDTALYYCAK	11	0	1303.58	HV43D_HUMAN;HV309_HUMAN	107	117	yes	no	2	0.00054815	2.63652e+08	2.39032e+08	214280000	3.54336e+08	2.4095e+08	2.03193e+08	2.98479e+08	2.43539e+08	18
AEDTAVYYCAK	11	0	1289.56	HV335_HUMAN;HV330_HUMAN;HV323_HUMAN	107	117	no	no	2	1.8274e-06	4.83766e+08	5.05782e+08	449150000	5.16182e+08	5.01067e+08	4.85816e+08	5.50585e+08	5.43316e+08	16
AEDTAVYYCAR	11	0	1317.57	IGA2_HUMAN;HV741_HUMAN;HV321_HUMAN;HV348_HUMAN;HVC33_HUMAN;HV374_HUMAN;HV353_HUMAN;HV311_HUMAN;HV307_HUMAN	87	97	no	no	2;3	7.5011e-83	1.50358e+09	1.26322e+09	1135700000	1.30274e+09	1.20386e+09	1.10993e+09	1.55001e+09	1.29142e+09	30
AEDTAVYYCVK	11	0	1317.59	HV64D_HUMAN	107	117	yes	yes	2	0.002227	4.96349e+07	4.7849e+07	46191000	5.29042e+07	5.22413e+07	4.69395e+07	4.07411e+07	4.32252e+07	7
AEMADQAAAWLTR	13	0	1432.68	CO4B_HUMAN	1279	1291	yes	yes	2	8.1962e-10	2.57131e+07	1.92087e+07	27202000	2.03673e+07	2.71871e+07	2.56991e+07	1.31059e+07	2.35274e+07	11
AFQPFFVELTMPYSVIR	17	0	2044.05	A2MG_HUMAN;PZP_HUMAN	788	804	yes	no	2;3	0.0060658	1.01939e+06	3.42379e+06	3961500	1.03049e+07	3.03304e+06	8.22292e+06	438981	5.45821e+06	3
TVTINCPFKTENAQK	15	1	1749.87	PIGR_HUMAN	147	161	yes	yes	2;3	1.1441e-29	2.15276e+07	2.57804e+06		4.51864e+06	9.55566e+07	9.14011e+07	3.79709e+07	1.4794e+07	5
AGDFLEANYMNLQR	14	0	1640.76	CO3_HUMAN	1172	1185	yes	yes	2;3	2.7964e-129	2.83411e+08	1.64757e+08	188740000	1.36969e+08	2.47767e+08	1.77794e+08	1.39163e+08	4.39748e+08	28
AGDTAVYYCAR	11	0	1245.54	HV313_HUMAN	106	116	yes	yes	2	1.0999e-10	3.58356e+07	3.51902e+07	35002000	3.91599e+07	3.80448e+07	3.69791e+07	3.80723e+07	3.90562e+07	8
AGEVQEPELR	10	0	1126.56	ZA2G_HUMAN	242	251	yes	yes	2	0.022668	0	0	0	0	0	0	0	0	2
AGLLRPDYALLGHR	14	1	1550.87	PGRP2_HUMAN;CON__ENSBTAP00000016285	510	523	yes	no	3	3.5194e-12	9.56521e+06	1.21447e+07	0	8.37857e+06	0	0	1.1769e+07	0	7
AGLQFPVGR	9	0	943.524	H2A1J_HUMAN;H2A1H_HUMAN;H2AJ_HUMAN;H2A2C_HUMAN;H2A2A_HUMAN;H2A1D_HUMAN;H2A1_HUMAN;H2A1C_HUMAN;H2A3_HUMAN;H2A1B_HUMAN;H2AV_HUMAN;H2AZ_HUMAN;H2A2B_HUMAN;H2A1A_HUMAN;H2AX_HUMAN	22	30	yes	no	2	0.024686	2.1857e+08	5.29543e+06	24894000	4.93852e+06	2.47348e+07	3.39314e+06	1.02126e+08	6.05234e+06	2
AGPGEAALQELCGQLER	17	0	1797.87	WHAMM_HUMAN	135	151	yes	yes	3	0.010861	1.93906e+06	0	397450000	2.9123e+08	5.88474e+07	5.77574e+07	1.94679e+07	3.94162e+08	7
AGVETTTPSK	10	0	989.503	IGLC2_HUMAN;IGLC3_HUMAN	51	60	no	no	2	1.303e-05	1.19045e+10	1.12047e+10	5436300000	8.79684e+09	9.7112e+09	7.19525e+09	1.18093e+10	1.2281e+10	69
AGVETTTPSKQSNNKYAASSYLSLTPEQWK	30	2	3285.62	IGLC2_HUMAN;IGLC3_HUMAN	51	80	no	no	4	6.5087e-70	2.20453e+07	2.57359e+07	23806000	3.95927e+07	2.98759e+07	2.08682e+07	1.78092e+07	2.46143e+07	8
AHYGGFTVQNEANK	14	0	1534.72	FIBB_HUMAN	354	367	yes	yes	2;3	1.8549e-40	1.07075e+08	1.02334e+08	119130000	1.10359e+08	1.14966e+08	9.78206e+07	8.54315e+07	1.17573e+08	15
AHYGGFTVQNEANKYQISVNK	21	1	2367.16	FIBB_HUMAN	354	374	yes	yes	3;4	6.8978e-31	4.76752e+07	4.46445e+07	41312000	3.84203e+07	3.73798e+07	5.26853e+07	4.95489e+07	3.0165e+07	13
AIGYLNTGYQR	11	0	1254.64	A2MG_HUMAN	1004	1014	yes	yes	2	2.0693e-31	9.51633e+07	6.64906e+07	100490000	8.29154e+07	9.10358e+07	6.4984e+07	1.02823e+08	7.92516e+07	8
AIVAIENPADVSVISSR	17	0	1739.94	RSSA_HUMAN	64	80	yes	yes	2	4.1146e-13	8.10967e+06	5.77236e+06	4760300	4.95604e+06	2.44647e+06	4.34405e+06	0	0	1
ALDLINKR	8	1	941.566	HRG_HUMAN	34	41	yes	yes	2	0.031862	0	2.38719e+06	2671800	1.90255e+06	1.73213e+06	1.56147e+06	2.61694e+06	2.3417e+06	1
ALELEQER	8	0	986.503	MOES_HUMAN	372	379	yes	yes	2	0.017567	0	0	2450500	0	0	0	1.37655e+07	0	1
ALEWLAHIFSNDEK	14	0	1671.83	HV226_HUMAN	65	78	yes	yes	3	0.0061268	5.47786e+06	1.55612e+07	14712000	1.50075e+07	1.46176e+07	1.42385e+07	1.63468e+06	1.63878e+07	6
ALEWLALIYWDDDKR	15	1	1905.96	HV205_HUMAN	65	79	yes	yes	3	1.2101e-14	0	2.18773e+06	1054400	6.87128e+06	0	0	0	4.41553e+06	4
ALLAYAFALAGNQDK	15	0	1564.82	A2MG_HUMAN	1148	1162	yes	yes	2;3	4.1471e-59	1.72953e+07	4.33126e+07	47299000	4.20368e+07	3.89035e+07	4.67658e+07	2.33111e+06	4.42894e+07	8
ALLQAILQTEDMLK	14	0	1585.87	DESP_HUMAN	772	785	yes	yes	2	1.3588e-08	3.23528e+06	683991	6936000	578767	1.78736e+06	571394	200398	1.53079e+06	3
ALMGSPQLVAAVVR	14	0	1410.8	PLAK_HUMAN	178	191	yes	yes	2	1.4481e-05	1.70453e+07	3.51542e+06	10517000	0	3.3212e+06	1.2146e+06	1.35318e+07	2.71056e+06	2
AMGIMNSFVNDIFER	15	0	1742.81	H2B1L_HUMAN;H2B1M_HUMAN;H2B1N_HUMAN;H2B1H_HUMAN;H2B2F_HUMAN;H2B1C_HUMAN;H2B1D_HUMAN;H2BFS_HUMAN;H2B1K_HUMAN;H2B3B_HUMAN;H2B2E_HUMAN;H2B1B_HUMAN;H2B1O_HUMAN;H2B1J_HUMAN	59	73	no	no	2	2.7023e-12	2.43145e+07	0	2593500	0	2.39627e+06	0	8.50968e+06	0	5
ANPTVTLFPPSSEELQANK	19	0	2042.03	IGL1_HUMAN;IGLC1_HUMAN;IGLL5_HUMAN	115	133	yes	no	2;3	2.9001e-38	7.15064e+08	9.20296e+08	906230000	9.60413e+08	8.18704e+08	8.56561e+08	9.24029e+08	9.32488e+08	174
ANQQFLVYCEIDGSGNGWTVFQK	23	0	2660.23	FIBG_HUMAN	200	222	yes	yes	3	7.9913e-47	0	1.19421e+07	10630000	7.928e+06	0	1.41005e+07	0	1.59115e+07	6
ANSYTTEYAASVK	13	0	1403.66	HV372_HUMAN	74	86	yes	yes	2	0.00042968	1.45457e+07	3.12407e+07	15067000	1.71041e+07	1.5589e+07	1.51371e+07	1.7406e+07	1.5087e+07	7
APDVFPIISGCR	12	0	1330.67	IGD_HUMAN;IGHD_HUMAN	134	145	yes	no	2	0.0043408	0	1.03574e+07	0	7.62933e+06	0	8.861e+06	3.69083e+06	1.10778e+07	2
APELLIYAASTLQSGVPSR	19	0	1972.06	KVD08_HUMAN	65	83	yes	yes	3	6.2153e-11	0	1.2423e+07	11815000	1.16799e+07	0	1.16924e+07	0	729967	4
APSTWLTAYVVK	12	0	1334.72	CO3_HUMAN	1073	1084	yes	yes	2;3	7.2621e-59	1.72141e+08	1.46458e+08	194660000	1.58134e+08	1.75383e+08	1.43525e+08	2.21631e+08	1.55357e+08	19
APWCHTTNSQVR	12	0	1455.67	PLMN_HUMAN	332	343	yes	yes	2;3	1.4295e-06	2.01082e+07	2.69912e+07	24765000	2.94819e+07	2.42794e+07	2.79033e+07	2.19678e+07	3.29315e+07	9
AQLVPLPPSTYVEFTVSGTDCVAK	24	0	2578.3	FETUA_HUMAN	188	211	yes	yes	3	6.9276e-05	0	0	0	1.35009e+07	5.31243e+06	0	0	1.28797e+07	3
AQQIHSQTSQQYPLYDLDLGK	21	0	2432.2	DESP_HUMAN	835	855	yes	yes	3	3.6345e-25	1.76349e+07	1.87855e+06	13326000	0	2.5695e+06	0	5.65142e+06	0	3
ASAGLLGAHAAAITAYALTLTK	22	0	2084.16	CO4A_HUMAN;CO4B_HUMAN	1183	1204	no	no	3;4	7.2885e-38	5.70401e+07	2.10802e+08	216300000	2.04942e+08	2.15738e+08	2.17606e+08	4.17637e+06	1.76483e+08	27
ASDTAMYYCAR	11	0	1307.53	HV5X1_HUMAN;HV551_HUMAN	107	117	no	no	2	3.1685e-42	5.09102e+07	5.4929e+07	54331000	4.32906e+07	7.52792e+07	6.47561e+07	3.77038e+07	4.45005e+07	17
ASGVPDRFSGSGSGTDFTLK	20	1	1984.95	KVD28_HUMAN;KV228_HUMAN;KVD40_HUMAN;KV240_HUMAN	80	99	no	no	3	1.8351e-32	8.43529e+07	6.64792e+07	51015000	3.43692e+07	3.83419e+07	5.5012e+07	1.47468e+08	3.00999e+07	3
ASGYTFTGYYMHWVR	15	0	1837.82	HV102_HUMAN	43	57	yes	yes	3	0.0026916	4.24953e+06	9.31542e+06	8571900	6.95973e+06	1.02765e+07	9.10134e+06	862362	7.89025e+06	6
ASGYTFTSYDINWVR	15	0	1778.83	HV108_HUMAN	43	57	yes	yes	2	3.4076e-15	0	1.28973e+07	11215000	1.1534e+07	1.00931e+07	1.27244e+07	0	1.61334e+07	6
ASGYTFTSYGISWVR	15	0	1693.81	HV118_HUMAN	43	57	yes	yes	2	1.7452e-15	3.8226e+06	1.86947e+07	24123000	2.25236e+07	2.22649e+07	2.60566e+07	0	2.1551e+07	5
ASGYTFTSYYMHWVR	15	0	1867.84	HV146_HUMAN	43	57	yes	yes	3	0.0076837	0	6.61451e+06	6533600	4.86097e+06	7.29015e+06	6.17781e+06	0	4.83489e+06	5
ASGYTFTYR	9	0	1064.49	HV145_HUMAN	43	51	yes	yes	2	1.0931e-05	2.33075e+07	2.23951e+07	20720000	2.14583e+07	2.02923e+07	1.93385e+07	2.2914e+07	2.21516e+07	7
ASHEEVEGLVEK	12	0	1325.65	LG3BP_HUMAN	334	345	yes	yes	3	0.017704	2.06565e+07	0	12012000	0	7.28195e+06	0	2.77123e+07	5.04486e+06	3
ASQGISNYLAWFQQKPGK	18	1	2022.03	KV116_HUMAN	47	64	yes	yes	3	1.7974e-13	1.60961e+07	2.70016e+07	19502000	2.1141e+07	2.95685e+07	2.46742e+07	1.33175e+07	1.61866e+07	8
ASQGISNYLAWYQQKPGK	18	1	2038.03	KV127_HUMAN	47	64	yes	yes	3	0.0023571	3.38789e+07	3.16923e+07	34900000	3.71826e+07	3.09004e+07	3.04657e+07	3.76823e+07	2.60661e+07	8
ASQGISSWLAWYQQK	15	0	1751.86	KVD16_HUMAN;KVD12_HUMAN;KV112_HUMAN	47	61	no	no	2	0.019146	0	0	3490200	3.9515e+06	2.85524e+06	2.15233e+06	0	0	2
ASQGISSWLAWYQQKPGK	18	1	2034.03	KVD12_HUMAN;KV112_HUMAN	47	64	yes	no	3	1.6352e-09	2.78616e+07	3.90942e+07	41666000	4.07849e+07	3.89342e+07	4.02323e+07	2.66214e+07	2.8014e+07	7
ASQGISSYLAWYQQKPGK	18	1	2011.02	KV108_HUMAN;KV109_HUMAN	45	62	yes	no	2;3	1.2896e-21	3.91047e+07	3.91397e+07	29984000	5.58757e+07	4.10931e+07	4.04029e+07	3.67763e+07	3.68815e+07	11
ASQSISSWLAWYQQK	15	0	1781.87	KV105_HUMAN	47	61	yes	yes	2	1.7373e-12	2.60137e+06	5.63083e+06	8458600	8.13349e+06	8.46933e+06	7.28573e+06	1.76253e+06	6.27385e+06	3
ASQSISSWLAWYQQKPGK	18	1	2064.04	KV105_HUMAN	47	64	yes	yes	2;3	3.6251e-43	8.12284e+07	1.07635e+08	89436000	1.03769e+08	8.82334e+07	9.24943e+07	5.02277e+07	8.0447e+07	15
ASQSISSYLNWYQQKPGK	18	1	2084.03	KVD39_HUMAN;KV139_HUMAN	47	64	yes	no	2;3	4.172e-22	5.15988e+07	5.26428e+07	52184000	5.74146e+07	5.92488e+07	5.02051e+07	4.96442e+07	4.78922e+07	12
ASQSVSSNLAWYQQK	15	0	1695.82	KV315_HUMAN;KVD15_HUMAN	45	59	no	no	2	7.7454e-23	1.15011e+07	1.11252e+07	12637000	1.32945e+07	1.15897e+07	1.08101e+07	9.17733e+06	1.23284e+07	6
ASQSVSSNLAWYQQKPGQAPR	21	1	2302.15	KV315_HUMAN;KVD15_HUMAN	45	65	no	no	2;3;4	3.6815e-142	1.91759e+08	2.47041e+08	201900000	2.02973e+08	2.37634e+08	2.28693e+08	1.74948e+08	2.39584e+08	33
ASQSVSSSYLAWYQQK	16	0	1831.87	KV320_HUMAN	45	60	yes	yes	2	0.018941	1.1547e+06	4.03457e+06	3844100	4.0854e+06	4.35313e+06	3.41702e+06	3.24215e+06	4.05465e+06	2
ASQSVSSSYLAWYQQKPGQAPR	22	1	2438.2	KV320_HUMAN	45	66	yes	yes	3;4	6.7577e-109	1.16686e+08	1.54012e+08	145550000	1.29488e+08	1.33723e+08	1.22026e+08	1.22822e+08	1.18648e+08	11
ASQSVSSYLAWYQQK	15	0	1744.84	KV311_HUMAN;KVD11_HUMAN	45	59	yes	no	2	1.6193e-11	0	1.61652e+07	11143000	1.87272e+07	1.47666e+07	1.5617e+07	0	1.79925e+07	6
ASQSVSSYLAWYQQKPGQAPR	21	1	2351.17	KV311_HUMAN;KVD11_HUMAN	45	65	yes	no	2;3	4.4138e-48	6.75529e+07	7.50702e+07	2047500	8.85555e+07	2.301e+06	5.43204e+07	6.94404e+07	7.72268e+07	10
ASSLESGVPSR	11	0	1088.55	IGK_HUMAN;KV105_HUMAN	51	61	no	no	2	0.0023524	3.18771e+08	3.3721e+08	276760000	2.8284e+08	2.84723e+08	2.87639e+08	3.36131e+08	2.83641e+08	8
ASSQWVVGPSYFVEYLIK	18	0	2072.06	FETUB_HUMAN	195	212	yes	yes	3	0.0075532	0	460948	0	696797	474253	691800	0	578269	1
QIGLYPVLVIDSSGYVNPNYTGR	23	0	2524.3	PIGR_HUMAN	168	190	yes	yes	2;3	1.5055e-30					1.10561e+07	1.58047e+07		3.82948e+06	7
ATAGDTHLGGEDFDNR	16	0	1674.72	HS71B_HUMAN;HS71A_HUMAN;HSP76_HUMAN;HSP77_HUMAN;HS71L_HUMAN	221	236	yes	no	3	0.00091711	1.30791e+07	871496	5330100	0	6.43098e+06	2.76793e+06	9.62234e+06	1.70131e+06	4
ATGGGLSSVGGGSSTIK	17	0	1434.73	K2C6B_HUMAN	534	550	no	no	2	1.0366e-22	7.07029e+07	3.58642e+06	4636700	2.12594e+07	3.26429e+06	1.03186e+07	9.1024e+06	2.72674e+06	5
ATGGGLSSVGGGSSTIKYTTTSSSSR	26	1	2405.17	K2C6B_HUMAN	534	559	no	no	3	2.8752e-06	3.55283e+07	0	0	0	0	0	0	0	1
ATLVCLISDFYPGAVTVAWK	20	0	2210.14	IGLC2_HUMAN;IGLC3_HUMAN;IGL1_HUMAN;IGLC1_HUMAN;IGLL5_HUMAN	24	43	no	no	2;3	2.9861e-36	0	1.34625e+07	33852000	7.51228e+07	7.91565e+06	3.19373e+07	0	5.05295e+07	13
ATLVCLISDFYPGAVTVAWKADGSPVK	27	1	2864.48	IGL1_HUMAN;IGLC1_HUMAN;IGLL5_HUMAN	134	160	yes	no	3	0.00058721	0	0	0	5.95433e+06	0	6.24689e+06	0	4.88963e+06	2
ATLVCLISDFYPGAVTVAWKADSSPVK	27	1	2894.49	IGLC2_HUMAN;IGLC3_HUMAN	24	50	no	no	3	1.6772e-29	0	2.05009e+06	1544500	1.19952e+07	0	4.31234e+06	0	8.72434e+06	4
ATTVTGTPCQDWAAQEPHR	19	0	2124.96	PLMN_HUMAN	494	512	yes	yes	3	3.5354e-23	7.37892e+07	7.0246e+07	59086000	5.43473e+07	6.41179e+07	5.18092e+07	6.4671e+07	6.31291e+07	11
AVFVDLEPTVIDEVR	15	0	1700.9	TBA1C_HUMAN;TBA1A_HUMAN;TBA1B_HUMAN	65	79	yes	no	2	0.0099084	7.02481e+06	0	0	0	3.22918e+06	0	3.93652e+06	0	1
AVQYLSSQDEK	11	0	1266.61	PKP1_HUMAN	250	260	yes	yes	2	0.001034	0	0	0	0	0	0	0	0	1
AVTGYNDPETGNIISLFQAMNK	22	0	2382.15	DESP_HUMAN	2335	2356	yes	yes	3	0.047719	0	810493	3763600	0	1.46241e+06	1.21219e+06	0	1.58336e+06	1
AYGGTTEYAASVK	13	0	1316.62	HV349_HUMAN	74	86	yes	yes	2	1.078e-07	0	0	0	0	0	0	0	0	3
AYGSHCYALFLSPK	14	0	1612.77	REG3A_HUMAN	46	59	yes	yes	2	0.00034021	1.35905e+08	1.41431e+08	109740000	1.14611e+08	1.27521e+08	1.15087e+08	1.1442e+08	1.1422e+08	12
AYIFIDEAHITQALIWLSQR	20	0	2387.26	A2MG_HUMAN	1054	1073	yes	yes	3	0.049651	728114	0	521720	562394	203407	0	441315	0	1
CDPTEVELDNQIVTATQSNICDEDSATETCYTYDR	35	0	4112.7	IGJ_HUMAN	94	128	yes	yes	3	4.1342e-68	0	6.45906e+06	0	6.73946e+06	0	0	0	5.22318e+06	3
CLDPVDTPNPTR	12	0	1383.65	SLPI_HUMAN	72	83	yes	yes	2	0.012685	0	0	4530400	0	8.54477e+06	0	2.53991e+07	0	1
CNEYYLLR	8	0	1129.52	F13B_HUMAN;CON__Q2TBQ1	425	432	yes	no	2	0.017567	0	3.48106e+06	8271500	3.43427e+06	4.26e+06	3.84375e+06	5.38976e+06	3.69328e+06	4
LDIQGTGQLLFSVVINQLR	19	0	2113.19	PIGR_HUMAN	193	211	yes	yes	3	0.032291					228647	393012			1
CTTPPPSSGPTYQCLK	16	0	1792.81	PLMN_HUMAN	262	277	yes	yes	2;3	2.023e-14	1.42307e+07	1.62078e+07	17309000	1.98219e+07	1.71099e+07	1.70025e+07	1.82119e+07	1.7673e+07	14
CYTAVVPLVYGGETK	15	0	1655.82	IGJ_HUMAN	131	145	yes	yes	2;3	1.8182e-37	1.97005e+08	2.08445e+08	193780000	2.10302e+08	2.26775e+08	2.0838e+08	2.5416e+08	2.04532e+08	22
LSDAGQYLCQAGDDSNSNK	19	0	2041.86	PIGR_HUMAN	212	230	yes	yes	2;3	2.1617e-47	8.99515e+06				6.60784e+07	4.18666e+07	6.53282e+06	1.01349e+07	6
DASGATFTWTPSSGK	15	0	1511.69	IGA2_HUMAN	256	270	no	no	2	2.1806e-138	2.15391e+08	2.27057e+08	239210000	2.21098e+08	2.2575e+08	2.1766e+08	2.35777e+08	2.33618e+08	16
DASGVTFTWTPSSGK	15	0	1539.72	IGHA1_HUMAN	154	168	yes	yes	2;3	1.2218e-289	3.32132e+10	2.56763e+10	25632000000	2.66031e+10	2.43865e+10	2.3067e+10	2.65161e+10	2.60848e+10	135
DASGVTFTWTPSSGKSAVQGPPER	24	1	2461.19	IGHA1_HUMAN	154	177	yes	yes	2;3	0	1.55043e+08	2.13529e+08	261940000	2.12281e+08	1.76109e+08	1.81647e+08	1.09312e+08	3.20409e+08	27
DATNVGDEGGFAPNILENK	19	0	1959.92	ENOA_HUMAN	203	221	yes	yes	2	0.0063448	0	0	0	0	0	0	2.96864e+06	0	1
DDSKNTLYLQMNSLK	15	1	1768.87	HV315_HUMAN	94	108	yes	yes	3	7.0644e-15	1.30842e+07	1.64814e+07	16938000	1.17765e+07	2.17275e+07	1.64334e+07	1.23184e+07	1.40099e+06	5
DFDFVPPVVR	10	0	1189.61	CO3_HUMAN	1245	1254	yes	yes	2	0.01335	1.00949e+08	1.72112e+08	248570000	2.03825e+08	2.05046e+08	1.7384e+08	6.77851e+07	2.01672e+08	9
DGNASGTTLLEALDCILPPTRPTDKPLR	28	2	3020.56	EF1A3_HUMAN;EF1A1_HUMAN	220	247	yes	no	4	0.0024289	784058	0	1575900	0	1.46641e+06	0	0	0	2
DGNILSCPENCPVELYNLMRLCWSKLPADR	30	2	3619.7	MUSK_HUMAN	817	846	yes	yes	3	0.0090124	4.24528e+07	7.63103e+08	581580000	5.3585e+08	5.63086e+08	6.35032e+08	0	6.08804e+08	1
LSDAGQYLCQAGDDSNSNKK	20	1	2169.96	PIGR_HUMAN	212	231	yes	yes	2;3	0	2.15731e+08				1.49631e+09	1.05194e+09	2.43292e+08	2.88858e+08	12
KNADLQVLKPEPELVYEDLR	20	2	2368.26	PIGR_HUMAN	231	250	yes	yes	4	0.0029105					2.30062e+07	1.25205e+07	1.1882e+06		2
DHAVDLIQK	9	0	1037.55	CO4A_HUMAN;CO4B_HUMAN	1043	1051	no	no	2	1.7909e-51	3.85699e+08	2.39912e+08	234780000	1.84384e+08	2.32232e+08	1.85958e+08	2.28114e+08	2.38075e+08	12
DIAPTLTLYVGK	12	0	1289.72	HPTR_HUMAN;HPT_HUMAN	158	169	yes	no	2	0.016495	5.68999e+06	6.0147e+06	6330000	5.84676e+06	5.20569e+06	5.45189e+06	2.71232e+06	6.47594e+06	6
DIAPTLTLYVGKK	13	1	1417.82	HPTR_HUMAN;HPT_HUMAN	158	170	yes	no	3	0.03047	4.09564e+06	2.71379e+06	2489500	2.29582e+06	2.53579e+06	2.14039e+06	3.51425e+06	1.95863e+06	4
DICEEQVNSLPGSITK	16	0	1788.86	CO3_HUMAN	1156	1171	yes	yes	2;3	0	2.05949e+08	1.35325e+08	185040000	1.44517e+08	1.81744e+08	1.51348e+08	1.54528e+08	1.53434e+08	27
DIPTNSPELEETLTHTITK	19	0	2138.07	KNG1_HUMAN	270	288	yes	yes	3	1.5674e-24	2.30256e+07	1.56199e+07	21347000	1.54488e+07	1.67764e+07	1.50464e+07	2.01353e+07	1.88959e+07	7
DIQMTQSPSTLSASVGDR	18	0	1891.89	IGK_HUMAN	1	18	yes	yes	2;3	1.5026e-192	6.90153e+08	5.87015e+08	556130000	5.26589e+08	6.73013e+08	4.50725e+08	4.87259e+08	6.1627e+08	119
DLADELALVDVIEDK	15	0	1656.85	LDHA_HUMAN	43	57	yes	yes	2	1.3664e-13	1.75405e+06	404962	2367800	0	1.79276e+06	0	354557	1.71907e+06	1
DLADELALVDVIEDKLK	17	1	1898.02	LDHA_HUMAN	43	59	yes	yes	3	0.02715	0	0	1313400	0	0	0	0	482562	1
DLCGCYSVSSVLPGCAEPWNHGK	23	0	2592.12	IGHA1_HUMAN	178	200	yes	yes	2;3;4	1.5581e-219	2.70688e+09	2.04327e+08	267850000	3.5265e+08	3.17432e+08	3.11387e+08	1.85988e+08	2.56095e+08	77
DLCGCYSVSSVLPGCAEPWNHGKTFTCTAAYPESK	35	1	3948.72	IGHA1_HUMAN	178	212	yes	yes	4	2.1174e-15	0	1.59332e+07	14516000	3.20311e+07	1.87947e+07	1.84174e+07	0	2.21989e+07	8
DLCGCYSVSSVLPGCAQPWNHGETFTCTAAHPELK	35	0	3948.73	IGA2_HUMAN	280	314	no	no	4	6.0512e-67	0	3.92362e+07	45139000	8.06664e+07	5.66196e+07	5.90227e+07	0	4.75244e+07	7
DLETNKATMVSQPSARR	17	2	1902.96	CAC1F_HUMAN	1657	1673	yes	yes	3	0.018004	0	0	0	0	0	0	0	2.39683e+07	1
DLLLQTRLVNHVSSMR	16	1	1881.03	RYR2_HUMAN	641	656	yes	yes	2	0.00026712	8.41574e+08	9.53476e+08	0	8.41095e+08	8.24246e+08	8.86565e+08	9.11837e+08	0	5
DLQNFLKK	8	1	1004.57	S10A9_HUMAN	44	51	yes	yes	2	0.026285	2.7831e+07	1.07919e+06	0	0	0	1.1273e+06	3.49889e+06	0	1
DMYSFLEDMGLK	12	0	1447.64	A2MG_HUMAN	665	676	yes	yes	2	0.0012953	0	3.73637e+06	4718200	4.28019e+06	3.44954e+06	4.14999e+06	0	4.85945e+06	4
DNSKNTLYLQMNSLR	15	1	1795.89	HV335_HUMAN;HV330_HUMAN;HV323_HUMAN;HVC33_HUMAN;HV353_HUMAN	92	106	no	no	3	1.1073e-14	3.27447e+07	2.30464e+07	14721000	1.69905e+06	1.90694e+07	1.99843e+07	3.50933e+07	1.27347e+07	8
DNSVHWERPQKPK	13	2	1619.82	A2MG_HUMAN	1178	1190	yes	yes	3	0.02428	3.02723e+06	4.0465e+06	4059900	3.90169e+06	5.09607e+06	3.2625e+06	2.90261e+06	4.30753e+06	2
DPTAEQFQEELEK	13	0	1562.71	CASPE_HUMAN	55	67	yes	yes	2	2.1911e-07	7.43503e+06	0	2295500	0	0	0	5.19321e+06	0	1
DPTAEQFQEELEKFQQAIDSR	21	1	2508.18	CASPE_HUMAN	55	75	yes	yes	3	0.00051557	0	0	1069000	0	616266	0	0	0	2
DQFNLIVFSTEATQWRPSLVPASAENVNK	29	1	3260.65	ITIH4_HUMAN	308	336	yes	yes	3	0.00034454	0	657143	714010	941351	0	1.02597e+06	0	0	3
DSFHLDEQFTVPVEMMQAR	19	0	2279.04	A2AP_HUMAN	253	271	yes	yes	3	1.4148e-19	0	8.32342e+06	11972000	8.32677e+06	1.01592e+07	1.21902e+07	0	1.09002e+07	4
DSGVPDRFSGSGSGTDFTLK	20	1	2028.94	KV230_HUMAN	80	99	yes	yes	3	6.5039e-07	3.67466e+07	2.21689e+07	10943000	1.21325e+07	1.41733e+07	1.67676e+07	4.81424e+07	8.23229e+06	1
DSPVLIDFFEDTER	14	0	1681.78	HRG_HUMAN	140	153	yes	yes	2	1.8094e-07	2.64379e+06	6.61337e+06	6593100	1.03532e+07	4.71618e+06	7.2268e+06	304139	7.21821e+06	11
DSSTWLTAFVLK	12	0	1366.71	CO4A_HUMAN;CON__P01030;CON__ENSBTAP00000007350	1073	1084	yes	no	2	6.7777e-09	5.10335e+07	7.11008e+07	67280000	7.78264e+07	6.34427e+07	7.67656e+07	9.00105e+06	6.70545e+07	13
DSTYSLSSTLTLSK	14	0	1501.75	IGK_HUMAN;IGKC_HUMAN	170	183	no	no	2;3	1.6802e-12	1.0741e+09	4.09412e+09	4274700000	4.20159e+09	3.57108e+09	3.7649e+09	1.15755e+08	4.93401e+09	145
DSTYSLSSTLTLSKADYEK	19	1	2108.02	IGK_HUMAN;IGKC_HUMAN	170	188	no	no	2;3	3.0394e-25	2.18247e+07	4.48272e+07	36010000	5.05727e+07	4.57284e+07	3.85654e+07	3.69206e+06	5.358e+07	18
DSYVGDEAQSKR	12	1	1353.62	ACTG_HUMAN;ACTB_HUMAN	51	62	no	no	3	0.012996	0	0	4606900	2.53266e+06	195146	0	0	1.18619e+06	2
DSYYMTSSQLSTPLQQWR	18	0	2190.01	IGD_HUMAN;IGHD_HUMAN	190	207	yes	no	3	0.006095	0	1.29162e+06	2943600	1.63541e+06	2.49509e+06	2.0748e+06	0	1.49439e+06	1
DTEEEDFHVDQVTTVK	16	0	1890.85	A1AT_HUMAN	226	241	yes	yes	3	1.8448e-10	3.44983e+07	3.50255e+07	40474000	4.21514e+07	3.85626e+07	3.45997e+07	2.16546e+07	4.67442e+07	8
DTSASTAYMELSSLR	15	0	1630.75	HV103_HUMAN	92	106	yes	yes	2	7.7926e-23	9.12523e+06	1.39897e+07	12506000	5.80803e+06	1.59876e+07	1.33539e+07	7.68386e+06	3.19433e+06	5
DTSISTAYMELSR	13	0	1472.68	HV102_HUMAN	92	104	yes	yes	2	1.516e-09	2.22035e+07	2.81111e+07	23716000	2.62243e+07	3.87144e+07	3.58092e+07	1.77067e+07	2.91847e+07	6
DTSTSTVYMELSSLR	15	0	1688.79	HV146_HUMAN	92	106	yes	yes	2;3	3.7861e-59	2.65302e+07	4.18471e+07	47586000	4.49714e+07	5.32249e+07	5.01066e+07	4.89716e+06	4.29747e+07	17
DTVIKPLLVEPEGLEK	16	1	1779	A2MG_HUMAN	897	912	yes	yes	2;3	2.5653e-14	6.7927e+07	6.91649e+07	88340000	7.21986e+07	7.06523e+07	5.80086e+07	6.6185e+07	7.49831e+07	9
DVMQGTDEHVVCK	13	0	1516.66	IGHM_HUMAN	77	89	yes	yes	2;3	0.00057307	1.25341e+07	1.91036e+06	28873000	2.14952e+07	3.64279e+07	2.31158e+07	1.49749e+07	2.7871e+07	8
EATLQDCPSGPWGK	14	0	1544.69	CD5L_HUMAN	212	225	yes	yes	2	0.02774	0	0	2452200	4.00093e+06	0	2.96315e+06	3.18503e+06	1.48562e+06	1
ECEEIIR	7	0	947.438	FIBB_HUMAN;CON__P02676	240	246	yes	no	2	0.00057619	2.45207e+07	2.27823e+07	21311000	2.46353e+07	2.42962e+07	2.05596e+07	2.41277e+07	2.89549e+07	6
EGFGHLSPTGTTEFWLGNEK	20	0	2206.03	FIBG_HUMAN	239	258	yes	yes	2;3	7.8604e-57	1.32343e+08	1.48427e+08	146140000	1.47708e+08	1.42338e+08	1.49061e+08	6.69897e+07	1.60703e+08	20
EHAVEGDCDFQLLK	14	0	1659.76	FETUA_HUMAN	107	120	yes	yes	2;3	1.845e-111	3.30521e+08	2.45469e+08	310060000	2.74933e+08	2.46827e+08	2.51099e+08	2.21892e+08	2.96936e+08	21
EHAVEGDCDFQLLKLDGK	18	1	2072.98	FETUA_HUMAN	107	124	yes	yes	3;4	0.0002248	8.85232e+06	1.44574e+07	9285900	0	1.09257e+07	7.52328e+06	0	1.28432e+07	3
EINLMLSTYAKLLSER	16	1	1880.01	TEX12_HUMAN	63	78	yes	yes	2	0.039899	5.26616e+06	0	6483900	5.60377e+06	5.13296e+06	6.62703e+06	2.5947e+06	5.70724e+06	3
EKYLTWASR	9	1	1152.59	IGHA1_HUMAN;IGA2_HUMAN	274	282	no	no	2	5.2291e-05	6.58525e+08	6.43114e+08	4526500	6.87166e+08	6.88501e+08	7.21874e+08	7.3224e+08	6.63404e+08	9
ELASQPDVDGFLVGGASLKPEFVDIINAK	29	1	3028.58	TPIS_HUMAN	257	285	yes	yes	3	9.611e-05	0	940242	2495400	0	1.67615e+06	0	0	0	1
ELDRDTVFALVNYIFFK	17	1	2089.09	A1AT_HUMAN	199	215	yes	yes	3	0.018075	0	285579	300580	916133	172710	292439	0	433406	1
ELEAVCQDVLSLLDNYLIK	19	0	2234.15	1433G_HUMAN	92	110	yes	yes	3	0.001495	1.83759e+06	0	960070	416305	815398	0	1.17094e+06	0	2
ELRPWCFTTDPNK	13	1	1662.78	PLMN_HUMAN	240	252	yes	yes	3	0.032866	1.2024e+07	9.25701e+06	10333000	1.24649e+07	8.04138e+06	9.60374e+06	8.3939e+06	1.19388e+07	5
ELRPWCFTTDPNKR	14	2	1818.88	PLMN_HUMAN	240	253	yes	yes	4	0.0015141	6.01816e+07	5.57375e+07	66730000	7.5834e+07	7.3668e+07	6.72216e+07	5.52919e+07	6.26014e+07	10
ELSEALGQIFDSQR	14	0	1591.78	LG3BP_HUMAN	138	151	yes	yes	2	2.4886e-07	6.65242e+06	0	0	0	0	0	6.0998e+06	0	1
ENAAYFQFFEEAQSTEAYLK	20	0	2385.08	DESP_HUMAN	374	393	yes	yes	3	0.026319	0	0	1337100	0	0	0	0	0	1
ENAGEDPGLAR	11	0	1127.52	DCD_HUMAN	43	53	yes	yes	2	0.023248	5.28529e+07	6.64281e+06	13659000	1.41571e+07	4.62341e+06	5.47205e+06	1.10148e+07	6.85881e+06	1
ENFPNFLSACDK	12	0	1440.63	S10A7_HUMAN;S1A7A_HUMAN	38	49	yes	no	2	0.042934	1.56943e+07	0	0	0	0	0	1.03576e+07	0	1
EPGQDLVVLPLSITTDFIPSFR	22	0	2443.3	CO3_HUMAN	509	530	yes	yes	3	2.2125e-06	1.3616e+06	410453	1299300	827885	561307	517146	0	745886	5
EQVANSAFVER	11	0	1248.61	HS90B_HUMAN;H90B3_HUMAN	492	502	yes	no	2	0.042892	1.69348e+07	1.24249e+06	925660	0	0	0	1.23108e+07	0	1
ESGPVLVKPTETLTLTCTVSGFSLSNAR	28	1	2963.53	HV226_HUMAN	25	52	yes	yes	3	6.528e-07	0	2.71748e+06	4939200	5.33956e+06	0	0	0	3.76735e+06	4
ETLFSVMPGLK	11	0	1220.65	ITIH4_HUMAN	816	826	yes	yes	2	0.037006	9.05977e+06	9.49595e+06	11720000	6.91948e+06	1.37384e+07	1.09675e+07	4.5102e+06	8.97031e+06	1
ETLLQDFR	8	0	1020.52	AMBP_HUMAN	159	166	yes	yes	2	6.1539e-08	3.42517e+08	2.83885e+08	310900000	2.75652e+08	2.58767e+08	2.52239e+08	3.62481e+08	2.77388e+08	15
ETTFNSLLCPSGGEVSEELSLK	22	0	2396.14	A2MG_HUMAN	913	934	yes	yes	2;3	1.2758e-24	781592	1.18342e+07	17829000	1.66581e+07	6.86201e+06	1.69436e+07	0	2.05351e+07	9
EVDLKDYEDQQK	12	1	1508.7	FIBA_HUMAN	191	202	yes	yes	2;3	8.1684e-164	1.54848e+08	1.06764e+08	121220000	1.20833e+08	1.45896e+08	1.17955e+08	1.39007e+08	1.24625e+08	17
EVDLKDYEDQQKQLEQVIAK	20	2	2418.23	FIBA_HUMAN	191	210	yes	yes	4	0.044291	4.82363e+07	2.26034e+07	13760000	8.9404e+06	1.84147e+07	1.55224e+07	5.30961e+07	1.38265e+07	1
EVQLPDRGWFVYQQR	15	1	1919.96	IDE_HUMAN	768	782	yes	yes	2	0.010785	8.75795e+07	1.8707e+08	176950000	1.83172e+08	1.7407e+08	2.21591e+08	8.33954e+06	1.83239e+08	1
EVQLVETGGGLIQPGGSLR	19	0	1909.03	IGA2_HUMAN	1	19	yes	yes	2;3	1.0236e-96	3.47049e+08	2.72761e+08	260710000	2.55217e+08	2.36368e+08	2.44191e+08	1.41955e+08	2.69389e+08	115
EVTPFFIIYCR	11	0	1443.72	DSG1_HUMAN	118	128	yes	yes	2	0.01786	1.66376e+06	0	3041500	0	692134	715462	466130	968023	2
FGMHFCGGTLISPEWVLTAAHCLEK	25	0	2860.35	PLMN_HUMAN	602	626	yes	yes	4	1.1523e-09	0	7.73677e+06	9086200	1.32632e+07	9.08011e+06	1.30515e+07	0	1.09624e+07	9
FILDAPDLGQLMK	13	0	1459.77	LOXH1_HUMAN	223	235	yes	yes	2	0.012548	0	0	0	0	0	0	0	0	1
FLENEDRR	8	1	1077.52	A1AT_HUMAN	299	306	yes	yes	2	0.014102	1.2356e+07	8.18729e+06	5878900	5.80216e+06	6.22897e+06	5.47298e+06	5.65449e+06	8.06709e+06	3
FNTANDDNVTQVR	13	0	1492.69	CATA_HUMAN	432	444	yes	yes	2	0.0056751	6.57632e+06	1.94293e+06	2847000	1.71429e+06	3.15952e+06	0	6.81167e+06	0	2
FNWYVDGVEVHNAK	14	0	1676.79	IGG1_HUMAN;IGHG1_HUMAN	277	290	yes	no	2;3	3.4692e-05	5.30229e+07	6.07605e+07	63971000	6.60537e+07	7.02369e+07	5.78357e+07	4.15518e+07	6.08518e+07	11
FQVDNNNR	8	0	1005.46	A2MG_HUMAN	1290	1297	yes	yes	2	0.003682	7.97831e+06	1.38903e+07	8688200	9.59656e+06	9.13031e+06	8.478e+06	9.4221e+06	1.20897e+07	7
FSGQLNSHGCFYQQVK	16	0	1898.87	A2MG_HUMAN	290	305	yes	yes	3	2.73e-05	1.18548e+07	1.14309e+07	13394000	1.46808e+07	1.43326e+07	1.2553e+07	1.15083e+07	1.33925e+07	1
FSGSGAGTDFTLK	13	0	1286.61	KV224_HUMAN	87	99	yes	yes	2	1.4253e-30	2.08147e+08	1.65874e+08	361890000	3.45936e+08	1.75699e+08	1.74181e+08	2.11991e+08	1.9107e+08	10
FSGSGSGTDFTLK	13	0	1302.61	KVD28_HUMAN;KV228_HUMAN;KV229_HUMAN;KVD26_HUMAN;KVD29_HUMAN;KV230_HUMAN;KVD30_HUMAN;KVD40_HUMAN;KV240_HUMAN	87	99	no	no	2	5.3535e-40	1.5492e+09	1.56171e+09	1488100000	1.67443e+09	1.66209e+09	1.66777e+09	1.71063e+09	1.58799e+09	22
FSGSGSGTDFTLTISR	16	0	1631.78	KV320_HUMAN;KVD20_HUMAN	83	98	no	no	2;3	3.4805e-260	5.70444e+08	1.19809e+09	1130500000	1.25975e+09	9.89281e+08	1.2453e+09	6.89244e+07	1.38807e+09	45
FSGSGSGTDFTLTISSLQPEDVATYYCQK	29	0	3158.44	KV127_HUMAN	84	112	yes	yes	3	0.00066832	0	0	0	6.00604e+06	0	0	0	5.20267e+06	2
FSGSIDSSSNSASLTISGLK	20	0	1956.96	LV657_HUMAN	82	101	yes	yes	2;3	2.8062e-79	1.23883e+07	3.09709e+07	34467000	3.53929e+07	2.55209e+07	3.37678e+07	1.32395e+07	3.46427e+07	17
FSGSNPGNTATLTISR	16	0	1621.81	LV312_HUMAN	80	95	yes	yes	2	3.0754e-12	2.98825e+06	3.68961e+06	4463100	3.98749e+06	3.64354e+06	4.34297e+06	5.48742e+06	4.83647e+06	7
FSGSNSGNTATLTISR	16	0	1611.79	LV321_HUMAN;LV39_HUMAN	80	95	no	no	2;3	0	9.92315e+08	9.54328e+08	872990000	8.98235e+08	9.42248e+08	8.71369e+08	8.74922e+08	9.44688e+08	64
FSGSSSGNTASLTITGAQAEDEADYYCNSR	30	0	3158.34	LV319_HUMAN	80	109	yes	yes	3	2.4087e-88	3.18775e+06	1.70541e+07	19005000	2.36401e+07	1.8247e+07	1.96796e+07	0	2.08053e+07	8
FSPATHPSEGLEENYCR	17	0	1992.86	PLMN_HUMAN	137	153	yes	yes	2;3	5.8089e-47	1.56956e+08	1.24827e+08	126740000	1.62992e+08	1.66004e+08	1.34221e+08	1.2995e+08	1.18757e+08	8
FSPATHPSEGLEENYCRNPDNDPQGPWCYTTDPEKR	36	2	4263.83	PLMN_HUMAN	137	172	yes	yes	5	0.042012	1.37325e+07	1.14925e+07	9065800	0	1.09182e+07	1.04186e+07	1.80476e+07	0	1
FSSHVGGTLGQFYQEVLWGSPAASDDGR	28	0	2967.38	ITIH4_HUMAN	867	894	yes	yes	3	2.3607e-47	0	4.19532e+06	6127200	6.86295e+06	3.91391e+06	6.54949e+06	0	7.70237e+06	6
FSSHVGGTLGQFYQEVLWGSPAASDDGRR	29	1	3123.48	ITIH4_HUMAN	867	895	yes	yes	4	3.8053e-75	0	2.43065e+07	25366000	3.32253e+07	1.83355e+07	2.4568e+07	0	2.71737e+07	10
FSVLGSGLNR	10	0	1048.57	LV949_HUMAN	86	95	yes	yes	2	1.8701e-22	7.07539e+07	8.26302e+07	81841000	7.61399e+07	8.22569e+07	7.74859e+07	9.19023e+07	8.30202e+07	15
FTAVAQTDLKEPLK	14	1	1559.86	GDN_HUMAN	296	309	yes	yes	3	0.00084268	2.99748e+07	2.51831e+06	3091700	0	0	0	1.91151e+07	0	1
FTCTVTHTDLPSPLK	15	0	1715.86	IGM_HUMAN;IGHM_HUMAN	301	315	no	no	2;3	2.66e-16	2.90638e+08	1.3879e+08	1654300	1.67566e+08	1.89949e+08	1.53395e+08	2.12387e+08	1.62892e+08	14
FVTWIEGVMR	10	0	1236.63	PLMN_HUMAN	799	808	yes	yes	2	1.1262e-14	3.68555e+07	4.6712e+07	71453000	6.72715e+07	8.52168e+07	7.72858e+07	4.79274e+07	7.01612e+07	10
FVYHLSDLCK	10	0	1280.62	IGJ_HUMAN	83	92	yes	yes	2	0.0052536	1.92954e+07	3.50577e+07	35716000	3.51135e+07	3.40986e+07	3.79327e+07	2.93178e+07	4.42253e+07	6
FVYHLSDLCKK	11	1	1408.72	IGJ_HUMAN	83	93	yes	yes	3	0.0014931	1.87712e+07	2.43112e+07	19472000	2.15103e+07	0	0	2.28074e+07	2.06456e+07	2
GALQNIIPASTGAAK	15	0	1410.78	G3P_HUMAN	201	215	yes	yes	2	1.3903e-13	2.34652e+07	6.60106e+06	19936000	4.09156e+06	1.39926e+07	4.64379e+06	3.2271e+07	5.25553e+06	5
GCGEQTMIYLAPTLAASR	18	0	1937.93	CO4A_HUMAN;CO4B_HUMAN	1009	1026	no	no	2;3	6.2985e-14	7.69349e+07	4.87275e+07	51824000	4.15529e+07	6.6519e+07	5.33203e+07	3.21512e+07	5.00038e+07	19
GDTFSCMVGHEALPLAFTQK	20	0	2208.03	IGHA1_HUMAN	308	327	yes	yes	2;3;4	8.061e-182	3.41131e+09	1.1643e+09	4124500000	1.03257e+09	4.62071e+09	1.09807e+09	1.27779e+09	1.14368e+09	141
GDTFSCMVGHEALPLAFTQKTIDR	24	1	2693.29	IGHA1_HUMAN	308	331	yes	yes	4	7.8977e-18	1.51608e+07	1.85356e+07	19281000	1.74602e+07	2.56578e+07	2.11473e+07	6.43823e+06	2.3418e+07	6
GECVPGEQEPEPILIPR	17	0	1918.95	AMBP_HUMAN	186	202	yes	yes	2;3	7.1265e-26	1.68072e+08	1.34388e+08	142980000	1.43181e+08	1.44378e+08	1.34787e+08	1.39016e+08	1.46954e+08	24
GETFSCMVGHEALPLAFTQK	20	0	2222.05	IGA2_HUMAN	410	429	no	no	3	0.0064145	7.52728e+06	6.88014e+06	5360100	5.70386e+06	7.68095e+06	7.19184e+06	1.86916e+06	4.7476e+06	4
GFFDPNTEENLTYLQLK	17	0	2027.98	DESP_HUMAN	2414	2430	yes	yes	2	0.00013262	4.22288e+06	1.60847e+06	6082800	1.59962e+06	2.21168e+06	1.63544e+06	0	2.57554e+06	4
GFPIKEDFLEQSEQLFGAK	19	1	2182.09	A2AP_HUMAN;CON__P28800	171	189	yes	no	3	1.1377e-22	3.0337e+06	1.87552e+07	23312000	1.96458e+07	1.86149e+07	1.76491e+07	0	1.98822e+07	6
GFPIKEDFLEQSEQLFGAKPVSLTGK	26	2	2864.5	A2AP_HUMAN	171	196	yes	yes	3;4	4.3026e-55	3.31792e+06	9.26402e+07	85444000	8.66521e+07	9.46346e+07	8.78734e+07	0	9.21432e+07	18
GFSPKDVLVR	10	1	1116.63	IGHA1_HUMAN;IGA2_HUMAN	254	263	no	no	2	3.2628e-05	1.11062e+08	1.66186e+08	154410000	1.55937e+08	1.68854e+08	1.62691e+08	1.05655e+08	1.79136e+08	13
GFSPKDVLVRWLQGSQELPR	20	2	2311.24	IGHA1_HUMAN;IGA2_HUMAN	254	273	no	no	3;4	5.6268e-42	1.78751e+06	2.57567e+07	18836000	4.08161e+07	2.68322e+07	3.02549e+07	0	1.66285e+07	18
GFYPSDIAVEWESNGQPENNYK	22	0	2543.12	IGG1_HUMAN;IGHG1_HUMAN	373	394	no	no	2	3.9571e-25	0	1.99158e+06	2429200	2.95614e+06	0	2.11496e+06	0	0	2
NADLQVLKPEPELVYEDLR	19	1	2240.17	PIGR_HUMAN	232	250	yes	yes	2;3	1.384e-130	3.46216e+08	4.04489e+07	32402000	4.29885e+07	2.95089e+09	1.98401e+09	2.39794e+08	5.66039e+08	29
GGEGTGYFVDFSVR	14	0	1489.68	HRG_HUMAN	188	201	yes	yes	2	0.00081602	0	5.15722e+06	8223800	7.44751e+06	2.25909e+06	5.94506e+06	0	0	3
GGETSEMYLIQPDSSVKPYR	20	1	2256.07	FIBB_HUMAN	248	267	yes	yes	3	8.0792e-18	3.88199e+07	3.04995e+07	31712000	2.56495e+07	4.67501e+07	3.1393e+07	2.79352e+07	2.92458e+07	19
GGGFGGGSSFGGGSGFSGGGFGGGGFGGGR	30	0	2398.01	K22E_HUMAN	93	122	yes	yes	2;3	4.0612e-151	5.80051e+07	9.26326e+07	115770000	1.32064e+08	1.99775e+08	5.96615e+07	0	8.49641e+07	19
GHFSISIPVK	10	0	1083.61	A2MG_HUMAN	522	531	yes	yes	2	0.00084158	1.99211e+07	2.44409e+07	56409000	1.97291e+07	2.22314e+07	1.98308e+07	2.03601e+07	2.27365e+07	10
GILAADESTGSIAK	14	0	1331.69	ALDOA_HUMAN	29	42	yes	yes	2	5.4238e-06	2.42087e+07	0	10289000	1.53977e+06	1.14901e+07	2.08682e+06	2.48368e+07	2.48412e+06	3
GLEWIGEIYHSGSTNYNPSLK	21	0	2364.14	HV404_HUMAN	64	84	yes	yes	3	2.1439e-13	3.33735e+06	3.80018e+06	21251000	2.54772e+07	2.88421e+07	5.83164e+06	0	2.26378e+07	4
GLEWIGYIYYSGSTNYNPSLK	21	0	2424.16	HV459_HUMAN;HV461_HUMAN	63	83	yes	no	3	0.044661	6.82543e+06	1.4517e+07	6213900	8.70802e+06	0	0	3.17766e+06	9.7832e+06	1
GLEWLGR	7	0	829.445	HV601_HUMAN	66	72	yes	yes	1	0.048593	1.01374e+07	4.78688e+07	46790000	4.28597e+07	4.56613e+07	4.55532e+07	3.72339e+07	4.84771e+07	3
GLEWMGIIYPGDSDTR	16	0	1808.84	HV551_HUMAN	63	78	yes	yes	2;3	1.5469e-14	1.87406e+07	4.69847e+07	46709000	4.19762e+07	5.4416e+07	5.04338e+07	4.12846e+06	4.64276e+07	21
GLEWVANIK	9	0	1028.57	HV307_HUMAN	63	71	yes	yes	2	0.0036381	1.97383e+08	2.67053e+08	279190000	2.67651e+08	2.54045e+08	2.58247e+08	1.92339e+08	2.81826e+08	15
GLEWVANIKQDGSEK	15	1	1672.84	HV307_HUMAN	63	77	yes	yes	3	0.03021	7.49837e+06	6.42868e+06	0	2.3463e+06	5.94481e+06	989526	9.12973e+06	5.67568e+06	1
GLEWVAVISYDGSNK	15	0	1636.81	HV335_HUMAN;HV330_HUMAN;HVC33_HUMAN	63	77	no	no	2	6.6166e-12	0	0	0	5.94117e+06	0	5.81264e+06	0	3.77504e+06	2
GLEWVGFIR	9	0	1075.58	HV349_HUMAN	63	71	yes	yes	2	1.963e-13	1.62236e+08	1.96858e+08	195000000	1.97802e+08	1.79574e+08	1.87167e+08	7.72287e+07	2.04394e+08	16
GLEWVSAISGSGGSTYYADSVK	22	0	2233.05	HV323_HUMAN	63	84	yes	yes	2	6.1222e-25	0	9.41558e+06	10313000	1.2409e+07	9.39268e+06	0	0	1.53661e+07	6
GLEWVSVIYSGGSTYYADSVK	21	0	2280.09	HV353_HUMAN	63	83	yes	yes	2;3	0.00030005	0	2.55532e+06	2235300	5.57744e+06	2.02727e+06	2.90609e+06	0	3.56023e+06	6
GPSVFPLAPSSK	12	0	1185.64	IGG1_HUMAN;IGHG1_HUMAN	124	135	yes	no	2	0.00014264	8.05908e+07	6.66335e+07	79959000	7.03179e+07	7.10351e+07	6.32582e+07	8.56127e+07	6.83977e+07	8
GQWGTVCDDGWDIKDVAVLCR	21	1	2449.12	CD5L_HUMAN	43	63	yes	yes	3	0.0007807	0	0	0	0	0	0	0	0	1
GSCFIQTLVDVFTK	14	0	1613.81	CASPE_HUMAN	184	197	yes	yes	2	0.020966	0	662975	652840	812203	233043	450121	0	624959	1
GSQTQSHPDLGTEGCWDQLSAPR	23	0	2526.12	PGRP2_HUMAN	234	256	yes	yes	3	3.7999e-23	5.15266e+06	3.5816e+06	4460200	4.15784e+06	4.97025e+06	5.71945e+06	4.75405e+06	4.54374e+06	8
GSSTWLTAFVLK	12	0	1308.71	CO4B_HUMAN	1073	1084	yes	yes	2	1.9552e-05	7.33215e+07	8.36526e+07	84381000	8.74362e+07	8.18034e+07	8.77494e+07	3.09381e+07	7.23655e+07	8
NADLQVLKPEPELVYEDLRGSVTFHCALGPEVANVAK	37	2	4078.08	PIGR_HUMAN	232	268	yes	yes	4;5	2.0958e-30					3.57918e+07	9.25951e+07		8.32914e+06	3
GTNYLADVFEK	11	0	1255.61	S10A7_HUMAN	51	61	yes	yes	2	0.0041561	6.12657e+07	6.35664e+06	2291500	1.1427e+06	2.35827e+06	0	3.09074e+07	0	1
GTNYLADVFEKK	12	1	1383.7	S10A7_HUMAN	51	62	yes	yes	3	0.019446	2.26885e+07	3.82243e+06	1626300	1.06003e+06	0	0	1.18701e+07	361458	2
GTTVTVSSASPTSPK	15	0	1418.73	IGA2_HUMAN	108	122	yes	yes	2;3	1.0662e-29	2.19386e+09	1.90932e+09	1932300000	1.81846e+09	2.02075e+09	1.94145e+09	1.95585e+09	2.04098e+09	58
GTVAAPSVFIFPPSDEQLK	19	0	2002.04	IGK_HUMAN	108	126	yes	yes	2;3	7.6607e-27	7.41505e+08	6.82978e+08	616940000	7.35262e+08	4.07652e+08	6.58655e+08	9.48874e+08	6.73326e+08	196
GSVTFHCALGPEVANVAK	18	0	1855.93	PIGR_HUMAN	251	268	yes	yes	2;3	1.098e-272	1.25639e+08	1.71099e+07	17361000	2.14365e+07	1.03222e+09	7.1623e+08	1.29241e+08	2.00361e+08	10
QSSGENCDVVVNTLGK	16	0	1705.79	PIGR_HUMAN	273	288	yes	yes	2;3	3.0316e-260	8.07396e+07	7.53712e+06	6432800	1.28143e+07	8.45099e+08	5.50973e+08	1.1098e+08	1.36046e+08	18
GVALHRPDVYLLPPAR	16	1	1773.01	IGM_HUMAN;IGHM_HUMAN	323	338	no	no	3;4	2.7675e-38	1.6843e+08	2.27416e+08	223220000	1.53248e+08	1.86922e+08	1.88586e+08	2.06181e+08	2.06515e+08	37
GVCEETSGAYEK	12	0	1328.56	AMBP_HUMAN	89	100	yes	yes	2	1.2936e-12	7.77468e+07	7.06966e+07	71713000	8.13217e+07	6.95747e+07	7.39024e+07	9.32383e+07	7.87457e+07	15
GVCEETSGAYEKTDTDGK	18	1	1945.82	AMBP_HUMAN	89	106	yes	yes	3	2.8789e-38	2.4894e+07	2.47722e+07	21098000	2.03247e+07	2.6143e+07	2.55402e+07	2.92718e+07	1.8313e+07	8
GVDEVTIVNILTNR	14	0	1541.84	ANXA2_HUMAN	50	63	yes	yes	2	0.046066	5.61602e+06	0	0	0	0	0	2.0989e+06	0	1
GVTSVSQIFHSPDLAIR	17	0	1825.97	IC1_HUMAN	217	233	yes	yes	2;3	1.7003e-22	3.0453e+07	3.37305e+07	40448000	2.93739e+07	4.29651e+07	2.76436e+07	2.54728e+07	2.95368e+07	12
GVVDSEDLPLNISR	14	0	1512.78	HS90B_HUMAN	379	392	no	no	2	0.0014786	6.53296e+07	0	6315100	0	0	0	3.36622e+07	0	0
GVVPLAGTDGETTTQGLDGLSER	23	0	2272.12	ALDOC_HUMAN	112	134	yes	yes	3	0.0036145	1.1675e+07	4.27767e+06	16144000	0	3.79805e+06	0	9.59224e+06	1.55505e+07	1
GYFNEELSEILSDPSDDTK	19	0	2157.96	DESP_HUMAN	2395	2413	yes	yes	2	0.00089197	0	0	0	0	0	0	0	0	1
GYSFTTTAER	10	0	1131.52	ACTG_HUMAN;ACTB_HUMAN	197	206	yes	no	2	0.033901	8.41829e+07	5.22348e+06	13512000	2.41079e+07	1.46949e+07	5.52368e+06	6.62465e+07	9.98992e+06	5
GYTQQLAFR	9	0	1082.55	CO3_HUMAN;CON__Q2UVX4	1052	1060	yes	no	2	0.0040999	4.14606e+08	1.89701e+08	338470000	1.84393e+08	2.41695e+08	2.02573e+08	2.77657e+08	2.09927e+08	10
HGTDDGVVWMNWK	13	0	1543.69	FIBB_HUMAN	459	471	yes	yes	2;3	8.5402e-05	2.57187e+07	1.62655e+07	36500000	1.91685e+07	3.67474e+07	2.12225e+07	1.63959e+07	3.01838e+07	12
HKVYACEVTHQGLSSPVTK	19	1	2140.07	IGK_HUMAN;IGKC_HUMAN	189	207	no	no	2;3;4	0	1.90412e+09	1.55489e+09	1217900000	9.39362e+08	1.43083e+09	1.40843e+09	1.49384e+09	1.32416e+09	64
HLIVTPSGCGEQNMIGMTPTVIAVHYLDETEQWEK	35	0	3982.89	CO3_HUMAN	1002	1036	yes	yes	4	7.2215e-97	0	3.25263e+07	50034000	5.04638e+07	4.32072e+07	3.14155e+07	0	5.53524e+07	19
HPEAEMAQNSVR	12	0	1367.63	PLAK_HUMAN	466	477	yes	yes	3	2.1274e-06	7.53195e+06	1.86151e+06	8248800	594647	1.94094e+06	0	3.26795e+06	2.07856e+06	4
HQLYIDETVNSNIPTNLR	18	0	2126.08	FIBB_HUMAN	179	196	yes	yes	3	6.1056e-70	2.0024e+07	4.64176e+07	44238000	4.50765e+07	3.70408e+07	3.93802e+07	0	4.97425e+07	13
HQMDLVATLSQLGLQELFQAPDLR	24	0	2722.41	A2AP_HUMAN	343	366	yes	yes	3	2.8884e-41	0	2.00219e+06	3018600	5.03549e+06	0	2.86376e+06	0	5.77727e+06	6
HSIFTPETNPR	11	0	1297.64	PLMN_HUMAN	513	523	yes	yes	2	1.6031e-68	8.52754e+07	5.65951e+07	53382000	5.0228e+07	6.47233e+07	5.27683e+07	6.4023e+07	6.54685e+07	11
HTLNQIDEVK	10	0	1195.62	FETUA_HUMAN	58	67	yes	yes	2	2.2167e-82	6.58823e+08	6.10312e+08	574040000	6.42583e+08	6.00582e+08	5.29543e+08	4.59527e+08	6.11437e+08	29
HVAAGTQQPYTDGVR	15	0	1598.78	PLAK_HUMAN	541	555	yes	yes	3	9.4706e-05	1.50401e+07	1.42946e+06	10052000	0	2.71154e+06	1.53728e+06	4.57224e+06	1.97165e+06	3
HVEDVPAFQALGSLNDLQFFR	21	0	2402.2	ZA2G_HUMAN	40	60	yes	yes	3	1.8472e-07	0	1.9646e+06	2738400	2.19412e+06	1.32317e+06	1.19204e+06	0	1.73199e+06	6
HYDGSYSTFGER	12	0	1417.59	A2MG_HUMAN	1020	1031	yes	yes	2	1.2463e-05	1.52582e+07	1.49818e+07	15297000	1.20596e+07	1.26058e+07	1.19568e+07	1.42815e+07	1.33531e+07	7
IADFELPTIIVPEQTIEIPSIK	22	0	2465.37	APOB_HUMAN	3847	3868	yes	yes	3	4.472e-05	5.60114e+06	914304	2135700	1.53882e+06	1.71713e+06	1.1142e+06	1.95702e+06	1.19802e+06	6
IAQWQSFQLEGGLK	14	0	1603.84	A2MG_HUMAN	175	188	yes	yes	2	4.3887e-09	2.89396e+07	4.80459e+07	50379000	4.57896e+07	4.48809e+07	4.49477e+07	1.00068e+07	4.73902e+07	4
IASFSQNCDIYPGK	14	0	1598.74	KNG1_HUMAN	241	254	yes	yes	2	1.8094e-07	1.89502e+07	1.57136e+07	19669000	2.0337e+07	2.09442e+07	1.70134e+07	1.50496e+07	1.82726e+07	7
IAYGTQGSSGYSLR	14	0	1458.71	KLKB1_HUMAN	360	373	yes	yes	2	1.4593e-07	6.45815e+06	4.95974e+06	5172400	5.79382e+06	5.7455e+06	5.91444e+06	7.85769e+06	4.86921e+06	5
IDPSDSYTNYSPSFQGHVTISADK	24	0	2628.2	HV5X1_HUMAN	70	93	yes	yes	3	7.4708e-18	0	5.9473e+06	5661100	5.0121e+06	3.71153e+06	4.93057e+06	0	4.72886e+06	6
IDWDDDKFYSTSLK	14	1	1731.8	HV70D_HUMAN	72	85	yes	yes	3	0.0004967	8.42977e+06	1.10759e+07	11140000	1.20587e+07	1.24177e+07	1.07845e+07	1.18876e+07	1.09417e+07	6
IEDDNDNAPYFEHR	14	0	1733.73	DSC1_HUMAN	232	245	yes	yes	3	0.01749	1.42813e+07	2.31383e+06	13527000	1.25388e+06	3.08575e+06	1.36384e+06	4.41193e+06	3.17944e+06	2
IEVLEEELR	9	0	1128.6	DESP_HUMAN	1034	1042	yes	yes	2	0.045397	0	0	16023000	0	0	0	2.15243e+07	688495	1
IFYNQQNHYDGSTGK	15	0	1770.8	ADIPO_HUMAN	135	149	yes	yes	3	0.0002936	0	2.61089e+07	27924000	2.18664e+07	3.14843e+07	2.11543e+07	2.19543e+07	2.81609e+07	6
IGEHTPSALAIMENANVLAR	20	0	2106.09	ALDOA_HUMAN	154	173	yes	yes	3	2.0882e-24	1.02921e+07	0	0	0	7.28857e+06	0	1.93672e+06	0	3
IGPITPLEFYR	11	0	1304.71	BLMH_HUMAN	245	255	yes	yes	2	0.013516	1.1082e+07	4.34527e+06	7688300	4.0176e+06	4.32585e+06	4.20628e+06	1.26286e+07	4.76457e+06	1
IHLISTQSAIPYALR	15	0	1681.95	FIBG_HUMAN	259	273	yes	yes	2;3	4.8273e-13	3.26848e+07	7.03028e+07	67974000	6.24316e+07	7.21387e+07	7.06756e+07	5.28688e+07	5.60191e+07	16
IHTGEKPYECNTCGKAFTQK	20	2	2368.09	Z585A_HUMAN;Z585B_HUMAN	515	534	yes	no	4	0.0036364	6.13889e+06	8.4834e+06	10940000	6.29183e+06	8.88667e+06	8.46327e+06	2.29714e+07	7.37197e+06	5
RAPAFEGR	8	1	902.472	PIGR_HUMAN	289	296	yes	yes	2	5.9324e-05	8.09734e+07				8.37676e+07	5.82636e+07	7.86199e+07	4.09351e+07	2
IINEPTAAAIAYGLDR	16	0	1686.89	HS71B_HUMAN;HS71A_HUMAN;HSP76_HUMAN	172	187	yes	no	2	1.5207e-09	1.62563e+07	0	4420700	0	6.01755e+06	0	1.6079e+07	0	2
IIRSSEDPNEDIVER	15	1	1770.87	IGJ_HUMAN	44	58	yes	yes	3	0.00017846	1.79882e+07	1.54249e+07	23559000	1.257e+07	2.54184e+07	1.84973e+07	1.65086e+07	1.22573e+07	6
IIRSSEDPNEDIVERNIR	18	2	2154.1	IGJ_HUMAN	44	61	yes	yes	4	0.041726	0	0	0	0	0	0	1.31034e+07	0	1
IIYGGSVTGATCK	13	0	1325.66	TPIS_HUMAN	244	256	yes	yes	2	0.0036908	0	7.3636e+06	4081500	0	3.02233e+06	0	0	0	1
ILGEELGFASLHDLQLLGK	19	0	2052.13	APOB_HUMAN	779	797	yes	yes	3	0.00089069	4.30798e+06	684937	1656600	1.2284e+06	1.28061e+06	1.05326e+06	1.54377e+06	919794	2
ILLFTTDGPEGLKCGSLR	18	1	1976.04	GLB1L_HUMAN	213	230	yes	yes	3	0.013397	0	0	8822500	1.06941e+07	6.45491e+06	1.71746e+06	0	0	2
ILLNPQDKDGSFSVVITGLR	20	1	2171.2	PIGR_HUMAN	297	316	yes	yes	2;3;4	2.5842e-93	3.68538e+07	1.39244e+07	13761000	1.39545e+07	7.53007e+08	7.11407e+08	836595	1.69737e+08	25
ILLNPQDK	8	0	939.539	PIGR_HUMAN	297	304	yes	yes	2	0.017351	6.65624e+07	644136		313417	5.03675e+08	3.15225e+08	7.04109e+07	1.05087e+08	2
ILLNPQDKDGSFSVVITGLRK	21	2	2299.29	PIGR_HUMAN	297	317	yes	yes	3;4	1.7773e-30	3.71314e+07	4.58733e+06		2.51912e+06	2.82227e+08	2.44773e+08	6.26134e+06	6.3278e+07	8
INSDGSSTSYADSVK	15	0	1529.68	HV374_HUMAN	70	84	yes	yes	2	9.8407e-19	0	1.21864e+07	12953000	8.79031e+06	1.38073e+07	1.03837e+07	1.44409e+07	1.13954e+07	7
IPGGLSEAKPATPEIQEIVDK	21	1	2191.17	CYTA_HUMAN	2	22	yes	yes	3	0.00049292	8.15218e+06	3.42918e+06	10793000	1.83484e+06	1.66507e+06	951148	1.07709e+07	1.25207e+06	5
IPIEDGSGEVVLSR	14	0	1469.77	CO3_HUMAN	291	304	yes	yes	2	4.0243e-10	6.90195e+06	4.47941e+06	6994900	5.46513e+06	5.50699e+06	5.51996e+06	4.9423e+06	5.31668e+06	6
IRPFFPQQ	8	1	1031.56	FIBB_HUMAN	484	491	yes	yes	2	0.032829	7.85078e+07	7.31049e+07	76696000	7.43435e+07	7.7304e+07	6.86598e+07	1.04617e+08	7.70749e+07	7
ISGVGIDQPPYGIFVINQK	19	0	2044.1	DSG1_HUMAN	87	105	yes	yes	2;3	8.6048e-05	0	0	14730000	2.76609e+06	5.66913e+06	0	0	0	2
ITCGGNNIGSK	11	0	1119.53	LV321_HUMAN;LV39_HUMAN;LV312_HUMAN	39	49	no	no	2	0.021091	0	0	0	0	0	0	5.05286e+06	1.52211e+07	2
ITCQGDSLR	9	0	1048.5	LV319_HUMAN	39	47	yes	yes	2	2.2118e-20	2.04703e+08	2.88949e+08	196920000	2.69876e+08	2.04962e+08	2.21164e+08	2.74233e+08	2.6287e+08	13
ITCSGDALPK	10	0	1060.52	LV310_HUMAN;LV325_HUMAN	39	48	no	no	2	0.0066193	1.6167e+08	1.96053e+08	160050000	2.08427e+08	1.73557e+08	1.67273e+08	1.89858e+08	2.09099e+08	10
ITCSGDVLAK	10	0	1062.54	LV327_HUMAN	39	48	yes	yes	2	0.012622	1.59392e+07	1.18863e+07	23023000	1.17083e+07	1.4842e+07	1.35842e+07	1.23083e+07	1.26311e+07	6
ITINPDTSK	9	0	987.524	HV601_HUMAN	91	99	yes	yes	2	0.031006	583920	4.2932e+07	33033000	3.06827e+07	3.34569e+07	3.14558e+07	2.89263e+07	3.24305e+07	6
ITPNLAEFAFSLYR	14	0	1640.86	A1AT_HUMAN	50	63	yes	yes	2;3	3.5021e-23	3.02592e+06	4.00286e+07	37084000	4.58341e+07	2.41751e+07	4.51299e+07	0	4.27597e+07	16
IWLDNVR	7	0	914.497	CD5L_HUMAN	308	314	yes	yes	2	0.04819	1.3693e+06	0	5957800	5.51163e+06	6.48956e+06	6.25837e+06	0	7.33715e+06	1
IYTSPTWSAFVTDSSWSAR	19	0	2161.01	LG3BP_HUMAN	408	426	yes	yes	3	0.005506	0	602748	2829100	1.74526e+06	1.10365e+06	0	0	1.49015e+06	1
IYWYQQK	7	0	1027.51	LV545_HUMAN	54	60	no	no	2	0.048502	9.76076e+06	9.85758e+06	10549000	7.89817e+06	1.1355e+07	1.18413e+07	1.12362e+07	7.90869e+06	2
IYWYQQKPGSPPQYLLR	17	1	2136.12	LV545_HUMAN	54	70	yes	yes	3	0.0013927	5.54758e+06	8.98457e+06	9256600	7.74836e+06	8.78348e+06	7.94303e+06	7.42958e+06	6.14238e+06	6
KADGSYAAWLSR	12	1	1323.66	CO4A_HUMAN;CO4B_HUMAN	1061	1072	no	no	2;3	3.8766e-104	1.70547e+08	1.13012e+08	110500000	9.71682e+07	1.11604e+08	1.09125e+08	1.13732e+08	9.67885e+07	23
KAQQELEEQTRR	12	2	1514.78	MOES_HUMAN	360	371	yes	yes	3	0.0097021	0	0	0	0	0	0	0	0	1
KCDPTEVELDNQIVTATQSNICDEDSATETCYTYDR	36	1	4240.8	IGJ_HUMAN	93	128	yes	yes	3;4	2.2914e-97	0	1.17651e+07	7536700	1.50047e+07	1.02989e+07	1.5769e+07	0	1.59085e+07	11
KEGGLGPLNIPLLADVTR	18	1	1862.06	PRDX2_HUMAN	92	109	yes	yes	3	0.0049832	4.16485e+06	0	2441300	0	1.25332e+06	0	1.20052e+06	0	2
KESYSIYVYK	10	1	1278.65	H2B3B_HUMAN;H2B2E_HUMAN;H2B1B_HUMAN;H2B1O_HUMAN;H2B1J_HUMAN;H2B2D_HUMAN;H2B2C_HUMAN	35	44	yes	no	2	0.027092	2.01779e+07	0	0	0	0	0	1.00213e+07	0	1
KESYSVYVYK	10	1	1264.63	H2B1L_HUMAN;H2B1M_HUMAN;H2B1N_HUMAN;H2B1H_HUMAN;H2B2F_HUMAN;H2B1C_HUMAN;H2B1D_HUMAN;H2BFS_HUMAN;H2B1K_HUMAN	35	44	yes	no	2	0.0083354	5.30697e+07	0	4913400	0	4.47617e+06	1.01356e+06	2.66669e+07	1.28116e+06	3
KGADVWFK	8	1	949.502	S10A8_HUMAN	49	56	yes	yes	2	0.024063	2.98859e+07	0	0	0	0	0	0	0	1
KGDTFSCMVGHEALPLAFTQK	21	1	2336.13	IGHA1_HUMAN	307	327	yes	yes	2;3;4	0	5.55735e+09	1.71554e+10	17539000000	5.18843e+09	6.53119e+09	6.55554e+09	4.70706e+09	6.32938e+09	242
KGDTFSCMVGHEALPLAFTQKTIDR	25	2	2821.39	IGHA1_HUMAN	307	331	yes	yes	4;5	8.3712e-40	3.85044e+07	1.14319e+08	96941000	6.92516e+07	8.97925e+07	1.16847e+08	3.43778e+07	1.16459e+08	19
KGETFSCMVGHEALPLAFTQK	21	1	2350.14	IGA2_HUMAN	409	429	no	no	3;4	0.0077589	4.50948e+07	2.80675e+07	35260000	1.91969e+07	5.69987e+07	4.25047e+07	1.52004e+07	0	6
KGGETSEMYLIQPDSSVKPYR	21	2	2384.17	FIBB_HUMAN	247	267	yes	yes	3;4	4.9724e-13	6.11296e+07	5.37069e+07	69247000	4.57906e+07	7.13368e+07	6.30969e+07	3.71602e+07	5.73417e+07	11
KGTNYLADVFEK	12	1	1383.7	S10A7_HUMAN	50	61	yes	yes	3	0.046856	9.72888e+06	0	0	0	0	0	4.87075e+06	0	1
KGVCEETSGAYEK	13	1	1456.65	AMBP_HUMAN	88	100	yes	yes	2;3	1.0165e-07	5.76991e+06	5.59836e+06	22928000	2.24526e+07	2.23319e+07	2.8567e+07	1.98776e+07	1.88496e+07	8
KGVCEETSGAYEKTDTDGK	19	2	2073.92	AMBP_HUMAN	88	106	yes	yes	3;4	7.5483e-14	7.22928e+06	9.85568e+06	6887100	7.12251e+06	1.06416e+07	7.71238e+06	8.73326e+06	6.90408e+06	5
KGYTQQLAFR	10	1	1210.65	CO3_HUMAN;CON__Q2UVX4	1051	1060	yes	no	2	5.4135e-16	7.53578e+07	4.46417e+07	49625000	4.32243e+07	6.05751e+07	4.26249e+07	6.035e+07	4.31611e+07	8
KLLETECPQYIR	12	1	1548.8	S10A8_HUMAN	36	47	yes	yes	3	0.00077999	4.0204e+07	3.67323e+06	833890	0	0	0	7.6077e+06	0	1
KLYDYCDVPQCAAPSFDCGKPQVEPK	26	2	3071.38	PLMN_HUMAN	550	575	yes	yes	4	6.5222e-17	1.27837e+07	1.26493e+07	12065000	1.24554e+07	1.50441e+07	1.14265e+07	1.47372e+07	1.39113e+07	8
DGSFSVVITGLR	12	0	1249.67	PIGR_HUMAN	305	316	yes	yes	2	2.6699e-35	7.91582e+06	1.52441e+06	1261200		1.19511e+08	1.06775e+08		3.64377e+07	7
KQINDYVEK	9	1	1135.59	A1AT_HUMAN	179	187	yes	yes	2	0.00061096	4.25697e+06	3.5975e+06	3557000	3.45794e+06	4.13389e+06	4.24753e+06	4.03541e+06	3.56536e+06	3
KVYLSECK	8	1	1025.52	PLMN_HUMAN	97	104	yes	yes	2	0.014043	0	1.99698e+07	5800300	1.44801e+07	7.92831e+06	1.03946e+07	1.45081e+07	1.67084e+07	1
KWDPYKQGFGNVATNTDGK	19	2	2125.02	FIBB_HUMAN	295	313	yes	yes	3;4	0.0087379	1.01085e+07	1.07446e+07	2265900	2.92319e+06	1.16307e+07	7.94458e+06	1.85285e+07	2.65642e+06	4
KYAYWYQQK	9	1	1276.62	LV310_HUMAN	49	57	no	no	2	3.3571e-14	1.89311e+07	1.95116e+07	19924000	1.9142e+07	1.99002e+07	2.23971e+07	1.70918e+07	1.7673e+07	4
KYSDASDCHGEDSQAFCEK	19	1	2232.87	A2MG_HUMAN	271	289	yes	yes	3	0.0007527	2.21572e+06	2.71521e+06	2341800	2.42291e+06	2.57053e+06	2.27344e+06	3.46665e+06	2.59142e+06	3
LAGKPTHVNVSVVMAEVDGTCY	22	1	2346.13	IGHA1_HUMAN	332	353	yes	yes	3	1.5648e-06	1.2498e+07	0	0	1.12395e+07	1.7719e+07	9.54637e+06	0	7.05912e+06	5
LAGLGLQQLDEGLFSR	16	0	1715.92	VASN_HUMAN	199	214	yes	yes	2	4.8831e-12	2.93176e+06	3.42975e+06	3897700	3.42679e+06	2.60937e+06	4.69054e+06	409714	3.78885e+06	3
LAPITSDPTEATAVGAVEASFK	22	0	2174.11	KPYM_HUMAN	401	422	yes	yes	3	0.0047506	4.3964e+06	0	3128100	0	2.5546e+06	0	657858	0	2
LCQDLGPGAFR	11	0	1232.6	A2AP_HUMAN;CON__P28800	151	161	yes	no	2	0.0022399	0	5.44784e+07	62968000	6.08293e+07	6.33654e+07	4.91104e+07	6.50303e+07	0	5
LCYVALDFEQEMATAASSSSLEK	23	0	2549.17	ACTG_HUMAN;ACTB_HUMAN;POTEE_HUMAN	216	238	yes	no	3	0.00067477	0	0	935820	0	1.10812e+06	0	0	0	2
DGSFSVVITGLRK	13	1	1377.76	PIGR_HUMAN	305	317	yes	yes	2;3	0.00024835	1.49015e+06				3.21819e+07	2.41082e+07		1.33334e+06	4
LESDVSAQMEYCR	13	0	1586.67	FIBB_HUMAN	212	224	yes	yes	2	4.5204e-08	9.01981e+06	8.85004e+06	10900000	7.68435e+06	1.40513e+07	1.04829e+07	8.94393e+06	1.18628e+07	7
YLCGAHSDGQLQEGSPIQAWQLFVNEESTIPR	32	0	3629.72	PIGR_HUMAN	323	354	yes	yes	3;4	1.3076e-230		2.1457e+06	1692200	6.99211e+06	1.74153e+08	3.38546e+08		8.06166e+07	31
LFDSDPITVTVPVEVSR	17	0	1872.98	CLUS_HUMAN	409	425	yes	yes	2	0.00066794	2.89073e+06	0	3155200	0	0	0	0	0	1
LGHPDTLNQGEFK	13	0	1454.72	S10A9_HUMAN	26	38	yes	yes	3	2.4732e-05	3.79233e+08	4.55258e+07	12136000	7.89145e+06	1.03231e+07	7.15695e+06	5.54147e+07	7.97191e+06	8
LGKDAVEDLESVGK	14	1	1458.76	DCD_HUMAN	83	96	yes	yes	2;3	9.2358e-05	4.64509e+07	7.47407e+06	29395000	4.82858e+06	6.26771e+06	5.68774e+06	1.00151e+07	6.09258e+06	6
LHEAFSPVSYQHDLALLR	18	0	2095.09	FA12_HUMAN	449	466	yes	yes	3;4	4.4029e-22	1.17175e+07	1.8759e+07	15577000	8.05016e+06	1.58907e+07	1.12009e+07	1.433e+07	1.12849e+07	13
LHTEAQIQEEGTVVELTGR	19	0	2109.07	A2MG_HUMAN	320	338	yes	yes	3	1.7337e-150	2.15845e+07	2.26933e+07	23979000	2.06817e+07	1.85181e+07	2.37244e+07	3.61744e+06	2.52574e+07	19
LICQATGFSPR	11	0	1248.63	IGM_HUMAN;IGHM_HUMAN	132	142	no	no	2	1.3232e-16	1.20623e+08	1.34407e+08	150480000	1.47831e+08	1.40215e+08	1.42905e+08	1.58137e+08	1.44607e+08	11
LISWYDNEFGYSNR	14	0	1762.8	G3P_HUMAN	310	323	yes	yes	2	2.2063e-17	8.90078e+06	2.69363e+06	10127000	2.46742e+06	9.02759e+06	3.75156e+06	5.01908e+06	3.50342e+06	2
LIYAASSLQSGVPSR	15	0	1547.83	KV117_HUMAN	69	83	yes	yes	2	2.5739e-47	3.1452e+07	2.99069e+07	31286000	3.28692e+07	2.94074e+07	3.22699e+07	2.65397e+07	3.49465e+07	13
LLDSLPSDTR	10	0	1115.58	IC1_HUMAN	277	286	yes	yes	2	0.046982	0	2.40546e+07	27315000	2.37338e+07	2.23906e+07	2.54154e+07	2.44302e+07	2.13261e+07	1
LLETECPQYIR	11	0	1420.7	S10A8_HUMAN	37	47	yes	yes	2	1.6653e-83	3.94316e+08	3.13401e+06	3060900	3.439e+06	2.42561e+06	0	3.75625e+06	4.42164e+06	2
LLGEVDHYQLALGK	14	0	1554.84	FCN3_HUMAN	200	213	yes	yes	3	0.01146	0	5.02838e+06	6465200	6.49657e+06	5.9178e+06	6.66657e+06	5.95023e+06	459670	2
LLIPVAEGMNEIWLR	15	0	1752.96	FERM2_HUMAN	443	457	yes	yes	3	0.021634	2.38546e+07	0	0	2.24545e+07	2.36396e+07	2.17249e+07	2.61945e+07	2.56223e+07	1
LLIYAASSLQSGVPSR	16	0	1660.91	KVD39_HUMAN;KV139_HUMAN;KVD12_HUMAN;KV112_HUMAN	68	83	no	no	2;3	1.6214e-59	2.17261e+08	3.33187e+08	293390000	2.62622e+08	2.6849e+08	3.02719e+08	5.2746e+07	3.22096e+08	48
LLIYAASTLQSGVPSR	16	0	1674.93	KV127_HUMAN;KV108_HUMAN;KV109_HUMAN	68	83	no	no	2;3	2.195e-39	1.00031e+08	1.9806e+08	174050000	1.63371e+08	1.46678e+08	1.94083e+08	9.51608e+06	1.83456e+08	32
LLIYAVLPTGDVIGDSAK	18	0	1844.03	A2MG_HUMAN	540	557	yes	yes	2;3	7.4527e-22	2.17337e+07	4.34082e+07	54507000	4.20159e+07	3.31775e+07	4.72822e+07	1.98887e+06	4.60982e+07	19
LLIYDASNLETGVPSR	16	0	1746.92	KV133_HUMAN;KVD33_HUMAN	68	83	yes	no	2;3	1.1557e-119	2.2896e+08	2.1208e+08	187960000	2.0909e+08	2.05484e+08	2.04325e+08	1.07654e+08	2.03812e+08	27
LLIYDASNR	9	0	1063.57	KV311_HUMAN;KVD11_HUMAN	66	74	yes	no	2	0.0014208	1.321e+09	1.0151e+09	914340000	9.23908e+08	1.01797e+09	1.16847e+07	1.35152e+09	9.81121e+08	15
LLIYDASSLESGVPSR	16	0	1705.89	KV113_HUMAN;KVD13_HUMAN	68	83	yes	no	2	4.2385e-16	5.98458e+07	6.67083e+07	59985000	5.71513e+07	5.30078e+07	5.54446e+07	3.30265e+07	6.34526e+07	9
LLIYDASSR	9	0	1036.56	KVD20_HUMAN	67	75	yes	yes	2	2.2109e-13	2.06901e+08	1.93526e+08	209180000	2.00037e+08	2.12776e+08	1.92664e+08	2.07489e+08	2.12452e+08	10
LLIYDNNK	8	0	991.534	LV151_HUMAN	66	73	yes	yes	2	0.011938	8.86847e+07	9.47702e+07	96731000	9.44324e+07	9.88257e+07	9.80455e+07	0	1.0345e+08	7
LLIYDNNKRPSGIPDR	16	2	1870.01	LV151_HUMAN	66	81	yes	yes	4	2.3934e-15	2.18498e+08	2.63247e+08	229760000	1.82878e+08	2.43437e+08	2.1083e+08	2.49231e+08	2.19179e+08	22
LLIYGASIR	9	0	1004.6	KVD15_HUMAN	66	74	yes	yes	2	0.0019676	1.06475e+08	1.06528e+08	101880000	8.96578e+07	1.03501e+08	8.71369e+07	1.04322e+08	8.51929e+07	15
LLIYGASSR	9	0	978.55	KV320_HUMAN	67	75	yes	yes	2	0.0012679	1.24342e+09	1.38288e+09	1056900000	1.1053e+09	1.34021e+09	1.3219e+09	1.57209e+09	1.37949e+09	26
LLIYGASTR	9	0	992.565	KV315_HUMAN;KVD07_HUMAN	66	74	yes	no	2	3.1733e-08	1.70036e+09	1.3613e+09	1444000000	1.38797e+09	1.47526e+09	1.35152e+09	1.78341e+09	1.51876e+09	31
LLIYGNSNRPSGVPDR	16	1	1756.92	LV140_HUMAN	67	82	yes	yes	2;3	1.1276e-14	1.00188e+08	1.2424e+08	119470000	1.32111e+08	1.1139e+08	1.22065e+08	1.2487e+08	1.19851e+08	16
LLIYSNNQRPSGVPDR	16	1	1827.96	LV144_HUMAN;LV147_HUMAN	66	81	no	no	2;3	6.5506e-24	3.64223e+08	3.61435e+08	373580000	3.60652e+08	3.85039e+08	3.71249e+08	4.52095e+08	3.893e+08	25
LLIYWASTR	9	0	1121.62	KV401_HUMAN	72	80	yes	yes	2	1.9467e-05	3.44681e+08	4.24833e+08	484970000	4.11779e+08	4.25627e+08	4.35413e+08	2.24097e+08	3.95721e+08	30
LLIYYDDLLPSGVSDR	16	0	1837.95	LV136_HUMAN	66	81	yes	yes	2;4	1.5305e-18	1.03474e+07	3.17027e+07	1150300	2.33815e+07	1.97465e+07	2.44354e+07	6.26871e+06	2.51222e+07	4
LLLQQVSLPELPGEYSMK	18	0	2044.09	A2MG_HUMAN	1298	1315	yes	yes	2;3	4.299e-07	1.13949e+07	2.30436e+07	27385000	1.37613e+07	2.51903e+07	2.54231e+07	0	1.85034e+07	13
LLNQPNQWPLVK	12	0	1448.81	PLAK_HUMAN	488	499	yes	yes	2	0.0033635	2.14982e+07	0	10884000	0	2.83438e+06	0	5.4865e+06	0	1
LLQLPLGFLYVHHTYVPAPPCTDFTR	26	0	3054.58	PGRP2_HUMAN	399	424	yes	yes	4	0.0016974	0	0	0	3.94165e+06	0	0	0	0	1
LMIYEVSNRPSGVPDR	16	1	1831.93	LV218_HUMAN	67	82	yes	yes	3	0.011504	1.76188e+07	2.78318e+06	2474900	0	8.55725e+06	0	3.46941e+06	0	1
LMIYEVSNRPSGVSNR	16	1	1820.92	LV214_HUMAN	67	82	yes	yes	3	2.5546e-07	2.97567e+07	3.5336e+07	30535000	2.46296e+07	4.92946e+07	4.16852e+07	2.98593e+07	3.31879e+07	8
LNDSILQATEQR	12	0	1386.71	DESP_HUMAN	1256	1267	yes	yes	2	1.5527e-05	1.01132e+07	0	5992600	0	0	0	1.38549e+06	1.80556e+06	2
LPPNVVEESAR	11	0	1209.64	A2MG_HUMAN;CON__ENSBTAP00000024146	935	945	yes	no	2	0.011551	2.68273e+07	2.65292e+07	26316000	2.68531e+07	0	2.61946e+07	2.72495e+07	0	7
LQDLVSPVYSYLWTR	15	0	1838.96	SYEM_HUMAN	413	427	yes	yes	2	7.2927e-06	1.19917e+07	1.42605e+07	13094000	3.22148e+07	1.38743e+07	1.40183e+07	1.26176e+07	1.2423e+07	3
LQETSNWLLSQQQADGSFQDLSPVIHR	27	0	3096.53	CO4B_HUMAN	1100	1126	yes	yes	4	1.972e-37	9.98691e+06	3.02827e+07	0	3.18342e+07	3.15337e+07	2.49936e+07	0	3.79141e+07	3
LQETSNWLLSQQQADGSFQDPCPVLDR	27	0	3131.46	CO4A_HUMAN	1100	1126	yes	yes	3	7.7568e-47	9.54906e+06	3.77964e+07	41812000	4.52943e+07	4.48511e+07	5.04361e+07	0	4.54335e+07	3
LQHLENELTHDIITK	15	0	1802.95	A1AT_HUMAN	284	298	yes	yes	3;4	2.7586e-13	2.49807e+07	6.7637e+07	78337000	6.87194e+07	7.50194e+07	4.80086e+07	6.72568e+07	9.54837e+07	13
LQQVLHAGSGPCLPHLLSR	19	0	2082.12	A2AP_HUMAN	132	150	yes	yes	3;4	3.786e-07	3.76819e+07	4.87028e+07	67468000	5.26864e+07	5.01691e+07	3.90135e+07	4.35941e+07	5.68357e+07	10
LQSIGTENTEENRR	14	1	1645.8	ALDOA_HUMAN	44	57	yes	yes	3	0.00050898	2.46967e+07	0	8420000	1.56117e+06	1.15003e+07	3.49369e+06	2.54799e+07	0	2
LRSDDTAVYYCAR	13	1	1588.73	HV102_HUMAN	105	117	yes	yes	2;3	3.0742e-07	4.23984e+07	7.29071e+07	4277100	4.66504e+07	4.65741e+07	5.21829e+07	5.01386e+07	4.44709e+07	7
LSAAGMHEALK	11	0	1126.58	5HT7R_HUMAN	410	420	yes	yes	2	0.002328	5.29422e+07	6.61309e+07	64702000	6.09742e+07	6.078e+07	5.93274e+07	6.72538e+07	5.94513e+07	3
LSCAASGFTFDDYAMHWVR	19	0	2232.97	HV43D_HUMAN;HV309_HUMAN	39	57	yes	no	3	1.6734e-27	9.05467e+06	5.65582e+07	59164000	5.95064e+07	6.89284e+07	6.82217e+07	3.0675e+06	6.32849e+07	16
LSCAASGFTFDDYTMHWVR	19	0	2262.98	HV343_HUMAN	39	57	yes	yes	3	2.319e-14	0	8.66895e+06	10259000	9.93178e+06	8.48275e+06	1.23111e+07	0	1.06724e+07	7
LSCAASGFTFSDHYMDWVR	19	0	2248.97	HV372_HUMAN	39	57	yes	yes	3	1.4142e-22	0	2.38379e+06	3037300	3.56145e+06	6.86918e+06	0	0	6.59962e+06	3
LSCAASGFTFSDYYMSWIR	19	0	2260.99	HV311_HUMAN	39	57	yes	yes	2;3	0.00062039	0	1.19705e+06	0	3.46523e+06	580697	2.53859e+06	0	2.24642e+06	5
LSCAASGFTFSR	12	0	1302.6	IGG1_HUMAN	20	31	yes	yes	2	5.2158e-35	1.26217e+08	1.15805e+08	128450000	1.42594e+08	1.26599e+08	1.29376e+08	1.28415e+08	1.29941e+08	14
LSCAASGFTFSSYAMHWVR	19	0	2176.98	HVC33_HUMAN;HV364_HUMAN	39	57	no	no	3	1.8605e-19	0	2.35472e+07	22882000	2.27878e+07	2.53458e+07	2.43354e+07	0	2.14612e+07	11
LSCAASGFTFSSYAMSWVR	19	0	2126.96	HV323_HUMAN	39	57	yes	yes	3	0.0019709	0	2.20335e+06	1909400	2.96931e+06	1.65119e+06	2.71319e+06	0	2.36399e+06	2
LSCAASGFTFSSYDMHWVR	19	0	2220.97	HV313_HUMAN	39	57	yes	yes	3	2.1252e-06	0	3.19015e+06	3456900	1.12935e+06	5.33226e+06	4.89064e+06	0	3.41042e+06	4
LSCAASGFTFSSYGMHWVR	19	0	2162.97	HV335_HUMAN;HV330_HUMAN	39	57	no	no	3	8.6106e-24	1.86815e+07	4.44684e+07	46537000	4.1658e+07	4.23597e+07	4.88995e+07	0	3.89813e+07	19
LSCAASGFTFSSYSMNWVR	19	0	2169.96	HV321_HUMAN	39	57	yes	yes	2;3	3.4833e-22	0	5.02563e+06	7700900	8.46692e+06	7.62749e+06	8.57336e+06	0	6.66767e+06	3
LSCAASGFTFSSYWMHWVR	19	0	2292.02	HV374_HUMAN	39	57	yes	yes	3	0.0023891	0	0	0	0	0	0	0	0	1
LSCSASGFTFSSYAMHWVR	19	0	2192.98	HV64D_HUMAN	39	57	yes	yes	3	7.5428e-05	0	2.83885e+06	4063600	2.76154e+06	2.59894e+06	2.5151e+06	0	2.23863e+06	4
SPTVVKGVAGGSVAVLCPYNR	21	1	2130.13	PIGR_HUMAN	355	375	yes	yes	3	2.0491e-19					8.86646e+06	5.73061e+06		1.01536e+06	2
GVAGGSVAVLCPYNR	15	0	1518.76	PIGR_HUMAN	361	375	yes	yes	2	1.2913e-289	1.33775e+08	9.16831e+06	7052800	9.84655e+06	1.07953e+09	6.46561e+08	1.31479e+08	1.74629e+08	18
LSINTHPSQKPLSITVR	17	1	1890.07	CO3_HUMAN	409	425	yes	yes	4	0.013506	9.13033e+06	8.14279e+06	9513200	7.18549e+06	9.86673e+06	6.48196e+06	9.77558e+06	9.69986e+06	3
LSITGTYDLK	10	0	1109.6	A1AT_HUMAN	315	324	yes	yes	2	0.0030418	0	6.1212e+07	59140000	449496	5.76637e+07	5.32931e+07	572236	6.07581e+07	8
LSLHRPALEDLLLGSEANLTCTLTGLR	27	1	2962.59	IGHA1_HUMAN;IGA2_HUMAN	127	153	no	no	4	2.5935e-13	0	2.36078e+06	2906300	5.38975e+06	1.24913e+06	6.69742e+06	0	5.78812e+06	6
GVAGGSVAVLCPYNRK	16	1	1646.86	PIGR_HUMAN	361	376	yes	yes	2;3	6.5878e-73	2.08487e+07			1.0606e+06	1.01555e+08	9.30447e+07	3.66074e+07	1.42506e+07	9
LSSPAVITDK	10	0	1029.57	PLMN_HUMAN	671	680	yes	yes	2	0.034029	1.95887e+08	1.48219e+08	143680000	1.47272e+08	1.56793e+08	1.48906e+08	1.86071e+08	1.50514e+08	7
LSSVTAADTAVYYCAR	16	0	1746.82	HV459_HUMAN;HV461_HUMAN;HVD82_HUMAN;HVD34_HUMAN;HV439_HUMAN;HV431_HUMAN;HV432_HUMAN;HV404_HUMAN	101	116	no	no	2;3	0	2.9023e+08	4.98474e+08	434040000	4.7908e+08	4.81723e+08	4.31296e+08	2.6544e+08	4.57323e+08	71
LSSVTAVDTAVYYCAR	16	0	1774.86	HV428_HUMAN	102	117	yes	yes	2	4.1337e-06	1.89196e+08	3.15654e+07	22012000	6.15405e+07	2.75512e+07	6.3935e+07	2.61414e+07	6.98318e+07	10
LSSWVLLMK	9	0	1075.61	A1AT_HUMAN	259	267	yes	yes	2	0.044262	7.5311e+06	1.08184e+07	11137000	8.21219e+06	1.18384e+07	9.67042e+06	4.54429e+06	9.36955e+06	2
LTCTLSSGHSSYAIAWHQQQPEK	23	0	2628.24	LV469_HUMAN	40	62	yes	yes	4	4.0808e-06	1.2603e+07	1.34227e+07	15375000	1.17187e+07	1.70176e+07	1.38292e+07	1.26452e+07	1.65032e+07	4
LVDKFLEDVKK	11	2	1332.77	A1AT_HUMAN	150	160	yes	yes	3	0.00098887	3.61162e+07	3.83407e+07	33623000	2.76097e+07	3.7187e+07	3.38197e+07	3.6549e+07	3.40588e+07	9
LVGGDNLCSGR	11	0	1146.55	CD5L_HUMAN	246	256	yes	yes	2	0.037806	0	1.08733e+07	7092400	7.92298e+06	8.58957e+06	932076	0	493322	1
LVHVEEPHTETVR	13	0	1544.79	A2MG_HUMAN	720	732	yes	yes	3	2.1481e-09	1.78981e+07	1.97956e+07	19972000	1.55596e+07	1.78046e+07	0	1.75381e+07	2.42238e+07	7
LVINGNPITIFQER	14	0	1612.89	G3P_HUMAN	67	80	yes	yes	2	1.2756e-05	1.41984e+07	0	5019000	0	3.54277e+06	0	2.03708e+07	3.4045e+06	1
LVINGNPITIFQERDPSK	18	1	2040.1	G3P_HUMAN	67	84	yes	yes	3	6.6524e-07	0	2.14059e+06	7825700	0	4.5883e+06	1.61621e+06	3.47524e+07	0	4
LVLLNAIYLSAK	12	0	1316.81	IC1_HUMAN	287	298	yes	yes	2	0.046571	496944	5.31966e+06	5917000	3.75027e+06	3.98907e+06	5.70162e+06	0	3.68391e+06	1
YWCLWEGAQNGR	12	0	1538.67	PIGR_HUMAN	383	394	yes	yes	2;3	3.1081e-35	1.34936e+07				1.76715e+08	1.2215e+08	1.49068e+07	2.53964e+07	9
LVVECVMNNVTCTR	14	0	1693.8	FABP5_HUMAN	116	129	yes	yes	2	0.023925	6.73956e+06	0	0	0	0	0	0	0	1
LYHSEAFTVNFGDTEEAKK	19	1	2185.03	A1AT_HUMAN	161	179	yes	yes	4	1.4128e-14	5.9646e+07	5.44358e+07	68909000	6.58397e+07	5.77158e+07	6.13246e+07	2.58159e+07	5.65102e+07	15
MGPTELLIEMEDWK	14	0	1690.79	FIBB_HUMAN	335	348	yes	yes	2;3	2.4886e-07	0	5.98507e+06	7707800	6.71257e+06	7.26743e+06	8.51211e+06	0	7.30214e+06	8
MGPTELLIEMEDWKGDK	17	1	1990.94	FIBB_HUMAN	335	351	yes	yes	3	5.4618e-13	5.55608e+06	7.90594e+06	7700900	4.74127e+06	8.3586e+06	7.93218e+06	1.97431e+06	0	7
MGPTELLIEMEDWKGDKVK	19	2	2218.1	FIBB_HUMAN	335	353	yes	yes	4	0.0080264	2.48791e+06	6.70567e+06	4201900	2.39848e+06	6.79206e+06	7.68393e+06	840066	3.60511e+06	3
MLEEIMKYEASILTHDSSIR	20	1	2365.17	FIBG_HUMAN	115	134	yes	yes	3;4	0.0068458	0	7.39683e+06	2739100	0	1.8396e+06	7.81511e+06	0	5.43523e+06	2
MPGPAAGSR	9	0	842.407	CSK22_HUMAN	1	9	yes	yes	1	0.017352	0	2.28287e+06	0	0	6.27004e+07	0	0	0	1
MTQSPSSFSASTGDR	15	0	1557.67	KV108_HUMAN	24	38	yes	yes	2	3.223e-14	9.26764e+06	7.73213e+06	4003000	6.1853e+06	1.01955e+07	8.50126e+06	6.98181e+06	7.61192e+06	9
MTVSTLVLGEGATEAEISMTSTR	23	0	2383.16	AMBP_HUMAN	63	85	yes	yes	3	0.0072734	0	4.96713e+06	3785900	6.35244e+06	0	2.79654e+06	0	6.33964e+06	1
MVETALTPDACYPD	14	0	1581.67	IGJ_HUMAN	146	159	yes	yes	2	3.973e-09	7.70029e+07	7.47275e+07	62886000	7.32781e+07	8.96509e+07	7.49777e+07	7.86567e+07	7.74241e+07	11
MVSGFIPLKPTVK	13	1	1415.82	A2MG_HUMAN;PZP_HUMAN;CON__ENSBTAP00000024146	1385	1397	yes	no	3	0.024218	2.61412e+07	2.49757e+07	38277000	1.68247e+07	3.58663e+07	3.24831e+07	2.40635e+07	2.41074e+07	5
CPLLVDSEGWVK	12	0	1401.7	PIGR_HUMAN	395	406	yes	yes	2	1.6557e-59	7.64715e+07		11606000	1.26335e+07	7.14337e+08	4.99268e+08	9.39784e+07	1.28935e+08	11
LSLLEEPGNGTFTVILNQLTSR	22	0	2401.29	PIGR_HUMAN	413	434	yes	yes	3	0.00034674					379330	816477			1
NALFCLESAWK	11	0	1337.64	A2MG_HUMAN	1123	1133	yes	yes	2	0.0024444	8.83276e+06	2.11825e+07	21738000	2.14772e+07	1.77078e+07	2.38632e+07	4.26236e+06	2.08576e+07	9
NDEELNKLLGK	11	1	1271.67	H2A1J_HUMAN;H2A1H_HUMAN;H2AJ_HUMAN;H2A2C_HUMAN;H2A2A_HUMAN;H2A1D_HUMAN;H2A1_HUMAN	90	100	yes	no	2	0.019506	1.27875e+07	0	0	3.14042e+07	3.4622e+07	3.71838e+07	3.47678e+07	0	1
NDLGWYQQKPGK	12	1	1432.71	KV117_HUMAN	53	64	no	no	2;3	5.0893e-06	3.19625e+07	8.98892e+07	75251000	8.10603e+07	9.35915e+07	8.39271e+07	7.71458e+07	7.81519e+07	12
NEDSLVFVQTDK	12	0	1393.67	A2MG_HUMAN	124	135	yes	yes	2	3.5286e-105	4.52223e+07	4.8504e+07	55824000	5.20538e+07	5.21706e+07	4.62921e+07	5.76198e+07	4.93243e+07	10
NEGTATYAAAVLFR	14	0	1482.75	PLAK_HUMAN	638	651	yes	yes	2	0.048034	2.34915e+07	2.1795e+06	11944000	0	0	0	0	0	0
NFPPSQDASGDLYTTSSQLTLPATQCLAGK	30	0	3167.51	IGHA1_HUMAN	52	81	yes	yes	2;3;4	3.2736e-229	1.44781e+09	2.52616e+09	2359200000	2.70927e+09	2.49155e+09	2.52332e+09	9.81059e+07	2.71342e+09	500
NFPPSQDASGDLYTTSSQLTLPATQCPDGK	30	0	3195.47	IGA2_HUMAN	167	196	no	no	3	3.7163e-47	4.8181e+07	3.72464e+07	28101000	7.14306e+06	2.55498e+07	2.37051e+07	7.57576e+06	2.72526e+07	68
NIETIINTFHQYSVK	15	0	1805.93	S10A9_HUMAN	11	25	yes	yes	2;3	6.8069e-260	4.03711e+08	4.63958e+07	12185000	5.04828e+06	4.68172e+06	2.394e+06	3.1365e+07	4.01589e+06	10
NLDENYCR	8	0	1082.45	PLMN_HUMAN	318	325	yes	yes	2	3.0422e-08	2.93137e+07	2.88258e+07	21935000	3.15065e+07	2.74395e+07	2.70482e+07	3.32108e+07	3.31426e+07	8
NLDIERPTYTNLNR	14	1	1717.87	TBA1C_HUMAN;TBA1A_HUMAN;TBA1B_HUMAN;TBA4A_HUMAN;TBA8_HUMAN;TBA3E_HUMAN;TBA3D_HUMAN;TBA3C_HUMAN	216	229	yes	no	3	0.00058852	0	0	0	0	0	0	2.7227e+07	0	2
NNNEKDMALTAFVLISLQEAK	21	1	2348.2	CO3_HUMAN	1135	1155	yes	yes	3	6.5001e-31	1.308e+06	1.43722e+07	16554000	1.25871e+07	1.4123e+07	1.91369e+07	0	1.90419e+07	16
NNRPSGIPDR	10	1	1124.57	LV319_HUMAN	70	79	yes	yes	2	0.0028186	2.50011e+06	8.60192e+06	9627600	1.1838e+07	7.33094e+06	1.04581e+07	0	9.30693e+06	5
NPDADKGPWCFTTDPSVR	18	1	2061.92	PLMN_HUMAN	428	445	yes	yes	2;3	3.4262e-19	6.03092e+07	6.14421e+07	54621000	6.85272e+07	7.44531e+07	6.34807e+07	6.74012e+07	6.73257e+07	20
NPDDITQEEYGEFYK	15	0	1846.79	HS90B_HUMAN	292	306	yes	yes	2	0.032697	5.8392e+06	0	0	0	1.3119e+06	0	3.82443e+06	0	1
NPDGDVGGPWCYTTNPR	17	0	1904.81	PLMN_HUMAN	533	549	yes	yes	2	1.6678e-82	2.48302e+07	1.66688e+07	16085000	1.87537e+07	1.75644e+07	1.38656e+07	1.93337e+07	2.09562e+07	13
NPDNDPQGPWCYTTDPEKR	19	1	2288.98	PLMN_HUMAN	154	172	yes	yes	3	1.8754e-19	3.60184e+07	3.38109e+07	34807000	4.43474e+07	4.00751e+07	3.53874e+07	3.91072e+07	3.81321e+07	9
NQFSLNLR	8	0	990.525	IGD_HUMAN	78	85	yes	yes	2	0.019193	5.60922e+07	7.67609e+07	99175000	7.75442e+07	6.26753e+07	6.23604e+07	6.88538e+07	8.09608e+07	6
NQFSLQLNSVTPEDTAVYYCAR	22	0	2575.2	HV601_HUMAN	100	121	yes	yes	3	3.0064e-08	0	7.60093e+06	6817300	8.37667e+06	0	8.27874e+06	0	7.96836e+06	7
NQGNTWLTAFVLK	13	0	1490.79	A2MG_HUMAN;PZP_HUMAN	1035	1047	yes	no	2	1.0022e-08	2.58938e+07	3.70457e+07	40615000	3.5622e+07	3.35538e+07	4.01749e+07	1.79732e+07	3.48833e+07	12
NQVSLTCLVK	10	0	1160.62	IGG1_HUMAN;IGHG1_HUMAN;IGHG3_HUMAN;IGHG2_HUMAN	363	372	no	no	2	0.047884	6.84669e+07	7.4878e+07	72858000	5.47375e+07	6.68403e+07	6.48918e+07	8.41847e+07	7.44179e+07	2
NQVVLTMTNMDPVDTATYYCAR	22	0	2562.16	HV70D_HUMAN;HV270_HUMAN	97	118	yes	no	3	1.6199e-31	0	5.17624e+06	6839600	7.3442e+06	7.36484e+06	7.77402e+06	0	1.40257e+07	6
NSLYLQMNSLR	11	0	1337.68	HV313_HUMAN;HV321_HUMAN;HV348_HUMAN;HV311_HUMAN;HV307_HUMAN;HV43D_HUMAN;HV309_HUMAN;HV343_HUMAN;HV320_HUMAN	96	106	no	no	2	6.3853e-117	6.30256e+08	5.6368e+08	578530000	6.88416e+08	6.95403e+08	7.9345e+08	5.77058e+08	6.68907e+08	66
NTLYLQMGSLR	11	0	1294.67	HV364_HUMAN	97	107	yes	yes	2	6.4151e-40	0	0	3382600	0	1.93619e+07	1.23119e+07	1.04045e+06	0	8
NTLYLQMNSLK	11	0	1323.69	HV315_HUMAN	98	108	yes	yes	2	0.0013536	1.94203e+07	4.98455e+07	16580000	5.03881e+07	5.73563e+07	5.56888e+07	1.44157e+07	4.33564e+07	8
NTLYLQMNSLR	11	0	1351.69	HV335_HUMAN;HV330_HUMAN;HV323_HUMAN;HVC33_HUMAN;HV374_HUMAN;HV353_HUMAN	96	106	no	no	2;3	7.182e-137	7.9613e+08	7.86694e+08	799410000	7.5799e+08	9.05962e+08	5.26775e+08	6.04851e+08	6.77083e+08	75
NTLYLQMSSLR	11	0	1324.68	HV64D_HUMAN	96	106	yes	yes	2	1.7856e-68	8.27758e+07	8.78463e+07	84812000	1.11401e+08	9.2363e+07	7.93218e+07	7.21184e+07	1.15334e+08	12
NTVYLQMNSLR	11	0	1337.68	IGA2_HUMAN	76	86	yes	yes	2	1.9131e-15	7.53195e+07	2.06798e+08	194670000	2.02291e+08	1.89893e+08	2.23172e+08	6.44222e+07	1.79915e+08	26
NVEITEQLANGRHFTR	16	1	1883.96	ATAD2_HUMAN	92	107	yes	yes	2	0.010166	3.07455e+07	2.83525e+07	28560000	2.71505e+07	2.61747e+07	2.95811e+07	3.40768e+07	2.92646e+07	1
NVHWYQQKPGQAPVLVIYR	19	1	2295.23	LV39_HUMAN	50	68	yes	yes	3;4	2.8429e-07	2.14455e+07	2.02046e+07	19100000	2.34734e+07	1.94373e+07	1.4413e+07	1.14592e+07	1.53897e+07	7
NVPLPVIAELPPK	13	0	1385.83	IGM_HUMAN;IGHM_HUMAN	100	112	no	no	2	0.0036908	3.81359e+07	3.41195e+07	45662000	3.64241e+07	3.67111e+07	3.71194e+07	4.49085e+07	3.32422e+07	45
NYCGLPGEYWLGNDK	15	0	1784.78	FIBB_HUMAN	314	328	yes	yes	2	4.7303e-14	3.45952e+07	3.53313e+07	40517000	4.2068e+07	4.43016e+07	4.20225e+07	2.96228e+07	4.26147e+07	11
NYCGLPGEYWLGNDKISQLTR	21	1	2483.19	FIBB_HUMAN	314	334	yes	yes	3	0.006678	6.91768e+06	8.24002e+06	7069900	5.20301e+06	0	9.93015e+06	689582	8.27489e+06	2
NYLAWYQQK	9	0	1212.59	KV401_HUMAN	57	65	yes	yes	2	0.0017279	7.87331e+07	4.49276e+08	73097000	7.97753e+07	8.15361e+07	6.64114e+07	1.93319e+08	6.80387e+07	7
NYLAWYQQKPGQPPK	15	1	1816.93	KV401_HUMAN	57	71	yes	yes	2;3	4.5754e-103	1.0103e+07	2.00304e+08	251350000	1.94346e+08	2.47823e+08	1.89989e+08	2.52474e+08	2.10815e+08	13
PALEDLLLGSEANLTCTLTGLR	22	0	2356.23	IGHA1_HUMAN;IGA2_HUMAN	132	153	no	no	3	1.1499e-05	0	308725	570280	733946	257425	472155	0	596574	3
PAPKELAPTTTKEPTSTTSDK	21	2	2199.13	PRG4_HUMAN	728	748	yes	yes	4	0.0050209	0	0	0	0	0	0	5.76106e+07	4.80717e+07	2
PEDTAVYYCAR	11	0	1343.58	IGG1_HUMAN	88	98	yes	yes	2	3.726e-10	2.23e+06	1.40873e+07	2178000	1.41126e+07	1.03352e+07	1.71545e+07	3.91687e+06	5.19744e+06	5
PEVHLLPPPSEELALNELVTLTCLAR	26	0	2910.55	IGHA1_HUMAN;IGA2_HUMAN	228	253	no	no	3;4	4.275e-120	0	3.80075e+06	6990000	1.75274e+07	1.91532e+06	9.78362e+06	0	1.64983e+07	7
PGQAPVLVIYGK	12	0	1240.72	LV319_HUMAN	58	69	yes	yes	2	0.042826	1.19194e+07	8.98958e+06	11301000	8.55461e+06	1.29141e+07	7.83527e+06	1.2085e+07	8.90739e+06	0
PGQAPVLVIYR	11	0	1211.7	LV39_HUMAN	58	68	yes	yes	2	0.047176	1.35977e+07	1.05467e+07	12770000	1.29753e+07	1.37309e+07	1.13218e+07	1.08096e+07	1.06113e+07	3
PGQAPVLVVYDDSDRPSGIPER	22	1	2366.19	LV321_HUMAN	58	79	yes	yes	3	3.0905e-42	1.35935e+07	1.65211e+07	20633000	1.90302e+07	1.96487e+07	1.97727e+07	1.17617e+07	2.31073e+07	12
PGQSPQLLIYLGSNR	15	0	1641.88	KVD28_HUMAN;KV228_HUMAN	65	79	yes	no	2;3	3.4506e-14	1.65467e+07	1.37001e+07	17040000	1.53276e+07	1.75094e+07	1.01209e+07	8.37639e+06	1.6734e+07	11
PGSAPTTVIYEDNQRPSGVPDR	22	1	2355.15	LV657_HUMAN	60	81	yes	yes	3	1.8004e-42	2.95203e+07	3.52082e+07	35600000	0	4.07494e+07	0	0	0	6
PGSPPQYLLR	10	0	1126.61	LV545_HUMAN	61	70	yes	yes	2	0.034314	7.74408e+06	4.0536e+06	5948200	5.24866e+06	7.2814e+06	6.56911e+06	5.23498e+06	7.39909e+06	2
PGTALELLEAQAATGFIVDPVSNLR	25	0	2581.38	DESP_HUMAN	2285	2309	yes	yes	3	0.025668	0	0	906230	0	0	0	0	0	1
PVPGHVTVSICR	12	0	1320.7	A2MG_HUMAN	259	270	yes	yes	3	0.01329	3.34466e+06	5.42105e+06	4508800	7.98823e+06	3.54957e+06	3.08014e+06	1.9498e+06	1.01655e+07	3
QAPGQGLEWMGGIIPIFGTANYAQK	25	0	2646.33	HV169_HUMAN;HV69D_HUMAN	58	82	no	no	3	4.9151e-08	0	4.9551e+06	4612500	4.24762e+06	4.12309e+06	5.83567e+06	0	5.52587e+06	5
QAPGQGLEWMGWINPNSGGTNYAQK	25	0	2703.25	HV102_HUMAN	58	82	yes	yes	3	0.00149	0	5.49773e+06	3683300	0	4.14274e+06	0	0	0	1
QDGSEKYYVDSVK	13	1	1516.7	HV307_HUMAN	72	84	yes	yes	3	0.043893	4.18066e+06	3.57156e+06	2190200	2.46618e+06	2.83047e+06	4.12759e+06	9.76637e+06	1.98191e+06	1
QDGSVDFGR	9	0	979.436	FIBB_HUMAN;CON__P02676	286	294	yes	no	2	0.04606	0	6.42915e+07	61727000	5.71125e+07	5.52245e+07	5.02547e+07	7.83404e+07	6.5794e+07	4
QELSEAEQATR	11	0	1260.59	CO3_HUMAN	429	439	yes	yes	2	0.033458	0	0	1123300	1.25672e+06	1.48066e+06	1.393e+06	1.39452e+06	850982	2
QEPSQGTTTFAVTSILR	17	0	1834.94	IGHA1_HUMAN	283	299	yes	yes	2;3	1.7482e-239	1.04248e+10	2.9514e+10	5853700000	2.25331e+10	2.71796e+10	5.0571e+09	2.00213e+10	2.91265e+10	240
QEPSQGTTTFAVTSILRVAAEDWK	24	1	2634.33	IGHA1_HUMAN	283	306	yes	yes	3	6.6128e-40	0	4.96334e+06	3939700	1.30473e+07	3.95806e+06	5.38583e+06	0	4.67442e+06	4
QEPSQGTTTFAVTSILRVAAEDWKK	25	2	2762.42	IGHA1_HUMAN	283	307	yes	yes	4	7.1559e-42	1.80481e+06	1.75047e+07	11313000	2.81561e+07	1.56942e+07	1.2529e+07	0	1.28383e+07	6
QEPSQGTTTYAVTSILR	17	0	1850.94	IGA2_HUMAN	385	401	no	no	2;3	4.1165e-21	2.83577e+07	4.18765e+07	38048000	2.82622e+07	2.94838e+07	2.53301e+07	3.22587e+07	4.00751e+07	20
QEYDESGPSIVHR	13	0	1515.7	ACTG_HUMAN;ACTB_HUMAN;POTEE_HUMAN;ACTBM_HUMAN;POTEF_HUMAN;POTEJ_HUMAN;POTEI_HUMAN	360	372	yes	no	3	0.017248	8.15133e+07	5.20162e+06	14074000	6.30017e+06	1.53384e+07	4.06463e+06	5.96958e+07	1.08815e+07	5
QFSFPLSSEPFQGSYK	16	0	1847.87	A2MG_HUMAN	189	204	yes	yes	2	1.4003e-29	2.74828e+07	3.4377e+07	33680000	3.26997e+07	3.40204e+07	3.81196e+07	2.77077e+07	3.37975e+07	13
QGALELIKK	9	1	998.612	CO3_HUMAN	1043	1051	yes	yes	2	0.035236	2.08045e+07	9.47134e+06	12384000	1.1767e+07	376219	1.06589e+07	2.24601e+07	221329	5
QGFGNVATNTDGK	13	0	1307.61	FIBB_HUMAN	301	313	yes	yes	2	4.4947e-40	1.10977e+08	8.68883e+07	99185000	8.58785e+07	9.80713e+07	9.22617e+07	9.40644e+07	1.01231e+08	20
DAGFYWCLTNGDTLWR	16	0	1973.87	PIGR_HUMAN	435	450	yes	yes	2;3	4.8831e-12					2.27836e+06	9.32231e+06		2.60799e+06	5
IIEGEPNLK	9	0	1011.56	PIGR_HUMAN	457	465	yes	yes	2	0.044182	9.30548e+07	1.3081e+07	13678000	1.74564e+07	8.74632e+08	5.77488e+08	9.65028e+07	1.96238e+08	8
QGIPFFGQVR	10	0	1147.61	A2MG_HUMAN	361	370	yes	yes	2	0.01692	0	3.50047e+07	37523000	3.53843e+07	3.35203e+07	3.72032e+07	4.15672e+07	3.53992e+07	9
QGPVNLLSDPEQGVEVTGQYER	22	0	2414.17	ITIH4_HUMAN	754	775	yes	yes	2;3	1.1328e-57	0	4.34101e+07	4261400	1.33049e+07	4.87152e+06	3.26715e+07	1.42471e+07	6.08183e+06	4
QGSFQGGFR	9	0	982.462	CO4A_HUMAN;CON__P01030;CON__ENSBTAP00000007350;CO4B_HUMAN	1292	1300	no	no	2	1.3682e-13	8.54752e+07	7.6014e+07	69978000	6.11911e+07	7.51181e+07	6.45677e+07	8.23175e+07	6.55987e+07	8
QGYDLSPLTPLSELSVQCNR	20	0	2276.11	F13B_HUMAN	488	507	yes	yes	2;3	4.5239e-09	3.20331e+06	3.47746e+06	5244700	4.95699e+06	5.65442e+06	7.22471e+06	862454	6.90881e+06	7
VPCHFPCK	8	0	1043.47	PIGR_HUMAN	480	487	yes	yes	2	0.023051					1.85469e+07	1.71878e+07	2.3312e+06	3.93778e+06	2
QIQVSWLR	8	0	1028.58	IGHM_HUMAN	143	150	yes	yes	2	9.6091e-05	1.54354e+08	1.49714e+08	157060000	1.71287e+08	1.35912e+08	1.49084e+08	1.6422e+08	1.3363e+08	12
QITVNDLPVGR	11	0	1210.67	PRDX2_HUMAN;PRDX1_HUMAN	140	150	yes	no	2	0.035152	1.85038e+07	2.91941e+06	1986600	0	0	0	0	0	1
QKPDGVFQEDAPVIHQEMIGGLR	23	1	2563.29	CO3_HUMAN	1112	1134	yes	yes	3;4	5.3971e-60	5.34438e+08	2.71389e+08	363650000	2.0909e+08	4.05501e+08	2.70986e+08	2.73072e+08	1.74846e+08	30
QLEEGMK	7	0	833.395	CE290_HUMAN	646	652	yes	yes	1	0.018362	7.33555e+06	6.16361e+06	5682600	5.2604e+06	6.08871e+06	5.23093e+06	7.67219e+06	0	3
QLEQVIAK	8	0	927.539	FIBA_HUMAN	203	210	yes	yes	2	0.019193	8.65167e+07	7.82812e+07	75752000	7.82241e+07	8.48126e+07	7.06701e+07	7.4262e+07	7.87072e+07	6
QLKEHAVEGDCDFQLLK	17	1	2028.99	FETUA_HUMAN	104	120	yes	yes	2;3;4	2.4214e-21	2.21414e+08	1.74791e+08	155550000	1.59782e+08	1.84706e+08	1.86989e+08	2.15259e+08	1.94857e+08	25
QLLQEQESVK	10	0	1200.63	DESP_HUMAN	1667	1676	yes	yes	2	0.0050952	0	0	0	0	0	0	0	0	2
QLQNIIQATSR	11	0	1270.7	DESP_HUMAN	271	281	yes	yes	2	0.037186	2.82829e+07	2.19237e+06	12711000	0	4.61615e+06	1.80934e+06	6.68515e+06	3.06197e+06	2
QLSEPCLYPEPLPALRPTPR	20	1	2333.22	KPRP_HUMAN	426	445	yes	yes	3	0.0016874	0	0	2389700	0	0	0	7.34604e+06	0	1
QLYNVEATSYALLALLQLK	19	0	2150.2	CO3_HUMAN	1226	1244	yes	yes	2;3	1.7051e-23	369911	4.76823e+06	9039800	1.58835e+07	3.81053e+06	8.07406e+06	543368	1.09979e+07	11
QPNCDDPETEEAALVAIDYINQNLPWGYK	29	0	3362.54	FETUA_HUMAN	29	57	yes	yes	3	2.8002e-61	0	1.33583e+06	2820800	5.22072e+06	452273	2.74715e+06	0	2.74124e+06	4
QQNAQGGFSSTQDTVVALHALSK	23	0	2386.19	A2MG_HUMAN	1241	1263	yes	yes	3	3.3503e-43	6.03007e+07	8.0113e+07	69739000	6.10159e+07	6.29547e+07	5.49445e+07	5.03382e+07	4.97947e+07	16
QSGLYFIKPLK	11	1	1292.75	FIBG_HUMAN	189	199	yes	yes	2	0.003689	1.7129e+07	2.18726e+07	21582000	1.71647e+07	2.05661e+07	1.81693e+07	2.19005e+07	1.84797e+07	6
QSNNKYAASSYLSLTPEQWK	20	1	2314.12	IGLC2_HUMAN;IGLC6_HUMAN;IGLC7_HUMAN;IGLC3_HUMAN;IGL1_HUMAN;IGLC1_HUMAN;IGLL5_HUMAN	61	80	no	no	2;3	1.0063e-160	1.8852e+08	2.40262e+08	187260000	2.32906e+08	2.21429e+08	2.10558e+08	1.29093e+08	2.33746e+08	20
WNNTGCQALPSQDEGPSK	18	0	1987.87	PIGR_HUMAN	498	515	yes	yes	2;3	1.2296e-38	6.41053e+06	3.35667e+06			7.10062e+07	4.97872e+07		1.47743e+07	5
QVGSGVTTDQVQAEAK	16	0	1616.8	IGM_HUMAN;IGHM_HUMAN	154	169	no	no	2	6.0184e-260	2.5935e+08	2.74986e+08	292190000	2.64402e+08	2.83531e+08	2.69924e+08	2.86468e+08	2.74834e+08	19
QVHPDTGISSK	11	0	1167.59	H2B1L_HUMAN;H2B1M_HUMAN;H2B1N_HUMAN;H2B1H_HUMAN;H2B2F_HUMAN;H2B1C_HUMAN;H2B1D_HUMAN;H2BFS_HUMAN;H2B1K_HUMAN;H2B1A_HUMAN;H2B3B_HUMAN;H2B2E_HUMAN;H2B1B_HUMAN;H2B1O_HUMAN;H2B1J_HUMAN	48	58	no	no	2	0.0016793	0	0	0	0	0	0	0	0	1
QVVAGLNFR	9	0	1002.56	KNG1_HUMAN	188	196	yes	yes	2	0.002541	1.20253e+08	8.6716e+07	99674000	8.8405e+07	8.46207e+07	8.38108e+07	9.46878e+07	9.00039e+07	10
QYAYWYQQK	9	0	1276.59	LV325_HUMAN	49	57	yes	yes	2	2.3082e-18	3.62233e+07	2.34772e+07	22550000	2.03929e+07	2.13065e+07	0	3.73782e+07	2.38608e+07	8
QYAYWYQQKPGQAPVLVIYK	20	1	2442.27	LV325_HUMAN	49	68	yes	yes	3	1.2811e-30	1.92218e+07	2.37498e+07	24821000	2.28238e+07	2.54734e+07	2.41865e+07	1.48819e+07	2.31043e+07	7
RAEDGSVIDYELIDQDAR	18	1	2063.98	ANXA2_HUMAN	179	196	yes	yes	3	1.5817e-06	5.91784e+06	986326	2157300	1.12897e+06	0	0	5.16127e+06	0	2
AFVNCDENSR	10	0	1210.5	PIGR_HUMAN	516	525	yes	yes	2	1.8664e-14	7.78064e+07	7.57025e+06	6635100	8.8887e+06	5.22432e+08	4.07269e+08	1.04669e+08	1.32772e+08	7
RAPSTWLTAYVVK	13	1	1490.82	CO3_HUMAN	1072	1084	yes	yes	2;3	2.3439e-05	7.07794e+06	1.32892e+07	16673000	1.22367e+07	1.70856e+07	1.28577e+07	7.0718e+06	1.31874e+07	9
RAPWCHTTNSQVR	13	1	1611.77	PLMN_HUMAN	331	343	yes	yes	3	0.0011011	1.21039e+07	2.30436e+07	18168000	2.47603e+07	2.66236e+07	1.80019e+07	1.30518e+07	2.08892e+07	6
RATTVTGTPCQDWAAQEPHR	20	1	2281.07	PLMN_HUMAN	493	512	yes	yes	3;4	0.00060072	1.05213e+07	6.39232e+06	8193500	8.51673e+06	8.68029e+06	5.87738e+06	5.62408e+06	3.93235e+06	5
RIDITLSSVK	10	1	1130.67	LG3BP_HUMAN	216	225	yes	yes	2	0.022471	9.60857e+06	0	4825600	1.87035e+06	3.484e+06	0	1.04915e+07	1.59746e+06	2
RIPIEDGSGEVVLSR	15	1	1625.87	CO3_HUMAN	290	304	yes	yes	3	0.017135	2.34941e+06	3.3188e+06	3771000	0	1.09164e+06	2.33096e+06	3.3177e+06	2.8585e+06	3
RLDYQEGPPGVEISCWSVEL	20	1	2333.1	ITIH4_HUMAN	911	930	yes	yes	3	8.4946e-05	0	2.87605e+06	4447900	5.35775e+06	2.1789e+06	5.70301e+06	0	4.25092e+06	6
RLEVDIDIK	9	1	1099.62	FIBA_HUMAN;CON__P02672	168	176	yes	no	2	0.031829	5.49912e+06	1.34104e+07	12408000	6.93028e+06	6.60645e+06	8.33611e+06	0	1.2929e+07	8
RLGMFNIQHCK	11	1	1402.7	A1AT_HUMAN	247	257	yes	yes	3	0.0018185	755873	6.00987e+06	10837000	7.21939e+06	8.59441e+06	5.7479e+06	3.13742e+06	6.53768e+06	6
RLIYAASSLQSGVPSR	16	1	1703.93	KV117_HUMAN	68	83	yes	yes	2;3	4.6162e-05	3.99375e+07	5.24847e+07	44083000	4.4157e+07	4.97258e+07	4.76396e+07	4.92449e+07	4.90619e+07	13
RPSGIPDRFSGSK	13	2	1402.73	LV151_HUMAN	74	86	yes	yes	3	0.035883	5.60837e+06	1.93204e+06	1384000	1.69337e+06	1.72486e+06	1.8671e+06	1.25835e+07	1.32328e+06	1
RPSGIPER	8	1	910.498	LV310_HUMAN;LV301_HUMAN	72	79	yes	no	2	0.024705	3.70574e+08	5.89817e+08	282940000	1.99175e+06	0	3.18086e+08	4.13276e+08	7.24099e+08	3
RPSGVPDRFSGSK	13	2	1388.72	IGL1_HUMAN;LV208_HUMAN;LV211_HUMAN	56	68	no	no	3	0.017836	3.97785e+06	3.30385e+06	0	0	2.68499e+06	3.02812e+06	1.04736e+07	0	2
RQGALELIK	9	1	1026.62	CO3_HUMAN	1042	1050	yes	yes	2	0.02012	1.01621e+08	5.95497e+07	77905000	5.87754e+07	8.22104e+07	6.18115e+07	7.07272e+07	7.56715e+07	7
RTVAAPSVFIFPPSDEQLK	19	1	2101.12	IGKC_HUMAN	1	19	yes	yes	2;3	6.5362e-66	3.57238e+08	3.89333e+08	389910000	3.69099e+08	4.02642e+08	3.8218e+08	4.0996e+08	3.48518e+08	133
SAGWNIPIGLLYCDLPEPR	19	0	2170.09	TRFE_HUMAN	144	162	yes	yes	3	0.0079866	0	1.36944e+06	0	0	1.25816e+06	861755	0	0	1
SAIVHLINYQDDAELATR	18	0	2028.03	PLAK_HUMAN	125	142	yes	yes	3	0.0028107	2.6775e+07	0	14485000	5.56087e+06	0	0	1.21127e+07	6.74381e+06	1
SANAEDAQEFSDVER	15	0	1666.71	S10AE_HUMAN	6	20	yes	yes	2	0.0016983	3.23396e+06	0	0	0	667863	0	4.81362e+06	0	1
SAVEGPPER	9	0	940.461	IGA2_HUMAN	271	279	yes	yes	2	0.0043016	5.09017e+08	4.67622e+08	414520000	4.24014e+08	5.09496e+08	3.84243e+08	5.25003e+08	4.65489e+08	6
SAVQGPPER	9	0	939.477	IGHA1_HUMAN	169	177	no	no	2	6.4915e-49	8.28311e+09	9.96455e+09	0	76437.2	0	139672	0	0	39
SAVQGPPERDLCGCYSVSSVLPGCAEPWNHGK	32	1	3513.59	IGHA1_HUMAN	169	200	yes	yes	4	2.247e-24	1.30425e+08	7.84611e+07	13233000	9.54731e+07	6.97917e+07	7.68059e+07	5.23068e+07	4.48526e+07	16
SDDTAVYYCAR	11	0	1319.55	HV102_HUMAN;HV118_HUMAN	107	117	no	no	2;3	2.4433e-68	6.16525e+08	5.80805e+08	519620000	6.26352e+08	5.91902e+08	5.81388e+08	6.52115e+08	5.7106e+08	21
SDLAVPSELALLK	13	0	1354.77	LG3BP_HUMAN	311	323	yes	yes	2	0.028475	1.4984e+07	1.26105e+06	9440700	2.5891e+06	5.20383e+06	1.52185e+06	1.73839e+07	2.27424e+06	2
SEADSDKNATILELR	15	1	1660.83	DESP_HUMAN	1739	1753	yes	yes	3	0.045466	0	0	4148900	613019	487097	833611	0	1.27386e+06	1
SEDTAMYYCAR	11	0	1365.53	HV145_HUMAN	107	117	yes	yes	2	1.3411e-13	6.61671e+06	8.41117e+06	0	5.3978e+06	1.1898e+07	8.77494e+06	3.04409e+06	9.09379e+06	5
SEDTAVYYCAR	11	0	1333.56	HV103_HUMAN;HV169_HUMAN;HV69D_HUMAN;HV108_HUMAN;HV146_HUMAN	107	117	no	no	2	1.9979e-117	5.77798e+08	5.66075e+08	501950000	5.60708e+08	5.34456e+08	5.49476e+08	6.52913e+08	5.44292e+08	36
SGIPIVTSPYQIHFTK	16	0	1786.96	CO3_HUMAN	344	359	yes	yes	3	0.033655	9.53461e+06	7.75779e+06	9954100	7.15461e+06	7.07249e+06	1.06853e+07	8.90094e+06	1.15808e+07	3
SGNTFRPEVHLLPPPSEELALNELVTLTCLAR	32	1	3572.87	IGHA1_HUMAN;IGA2_HUMAN	222	253	no	no	3;4;5;6	3.9126e-123	4.04922e+07	5.89353e+08	675040000	2.72669e+09	2.0065e+08	1.50014e+09	5.80989e+06	2.20402e+09	89
SGQAPVLVIYEDSK	14	0	1504.78	LV310_HUMAN	58	71	yes	yes	2	0.0070019	2.80431e+07	2.49625e+06	0	3.49383e+07	0	2.21257e+07	0	0	3
SGQAPVLVIYEDSKRPSGIPER	22	2	2397.27	LV310_HUMAN	58	79	yes	yes	3;4	1.3348e-08	3.49965e+07	3.11622e+07	27470000	1.97547e+07	2.59959e+07	2.92601e+07	4.73163e+07	3.02469e+07	10
SGTASVVCLLNNFYPR	16	0	1796.89	IGK_HUMAN;IGKC_HUMAN	127	142	no	no	2;3	0	4.14674e+09	7.967e+09	7934500000	8.01228e+09	7.20652e+09	7.56507e+09	1.15043e+09	7.49919e+09	149
SGTASVVCLLNNFYPREAK	19	1	2125.06	IGK_HUMAN;IGKC_HUMAN	127	145	no	no	3	1.9415e-22	1.33163e+07	1.00034e+07	7772800	1.44687e+07	1.11939e+07	1.10675e+07	6.6873e+06	7.48233e+06	5
SGTSASLAISGLR	13	0	1218.66	LV147_HUMAN	87	99	yes	yes	2	9.1056e-09	9.15797e+08	7.31958e+08	778740000	6.5192e+08	6.85065e+08	6.73627e+08	7.99773e+08	7.41477e+08	4
SGYLLHGSNEITCNR	15	0	1719.8	F13B_HUMAN	366	380	yes	yes	3	0.006473	0	0	0	1.14782e+06	0	0	0	1.20976e+07	3
SHKSYSCQVTHEGSTVEK	18	1	2062.94	IGLC3_HUMAN	81	98	yes	yes	3;4	1.2601e-218	426972	4.09819e+07	79864000	5.83947e+07	9.76522e+07	7.65857e+07	3.00088e+07	7.22748e+07	10
SHRSYSCQVTHEGSTVEK	18	1	2090.94	IGLC2_HUMAN;IGLC6_HUMAN;IGL1_HUMAN;IGLC1_HUMAN;IGLL5_HUMAN	81	98	no	no	4	5.5806e-27	8.15855e+06	1.05543e+07	13271000	2.40974e+07	3.38742e+07	1.03046e+07	1.72328e+06	473794	3
SISTAYLQWSSLK	13	0	1482.77	HV5X1_HUMAN;HV551_HUMAN	94	106	no	no	2	2.0646e-22	8.33072e+07	1.28585e+08	136960000	1.43882e+08	1.16279e+08	1.34904e+08	7.43941e+07	1.22071e+08	10
SKTDGGTTDYAAPVK	15	1	1509.73	HV315_HUMAN	72	86	yes	yes	2	1.2338e-05	6.71193e+06	3.43297e+06	2360000	3.00766e+06	2.0364e+06	2.58092e+06	0	0	5
SLFTDLEAENDVLHCVAFAVPK	22	0	2474.22	A2MG_HUMAN	72	93	yes	yes	3	1.9502e-32	1.88847e+06	3.85878e+07	38987000	5.72242e+07	2.03035e+07	4.98577e+07	393253	4.83351e+07	11
SLIYAASSLQSGVPSK	16	0	1606.86	KV116_HUMAN	68	83	yes	yes	2	2.1575e-29	2.49794e+07	2.44825e+07	24345000	2.33209e+07	2.72951e+07	2.48463e+07	2.54569e+07	2.05282e+07	11
SLIYAASSLQSGVPSR	16	0	1634.86	KVD16_HUMAN	68	83	yes	yes	2;3	2.2823e-48	1.60999e+07	1.55082e+07	13255000	1.25587e+07	1.41258e+07	1.70483e+07	1.08452e+07	1.22652e+07	10
SLPGQNEDLVLTGYQVDK	18	0	1974.99	CYTA_HUMAN	72	89	yes	yes	2	8.2428e-09	8.66527e+06	7.56297e+06	17012000	2.71438e+06	1.17518e+07	7.35775e+06	1.01103e+07	9.74878e+06	3
SLPTNSFVGCLK	12	0	1321.67	LAMA3_HUMAN	3118	3129	yes	yes	2	8.1172e-05	2.51142e+07	1.59238e+06	0	5.14723e+06	0	0	1.99587e+07	0	2
SLTNDWEDHLAVK	13	0	1526.74	HS90B_HUMAN	307	319	no	no	3	0.011018	2.53756e+07	1.88291e+06	2565900	0	5.06851e+06	1.30895e+06	1.48929e+07	1.79146e+06	3
SNFLNCYVSGFHPSDIEVDLLK	22	0	2553.22	B2MG_HUMAN	40	61	yes	yes	3	1.3532e-05	0	1.97199e+06	12478000	4.03891e+06	4.83334e+06	2.82321e+06	0	5.23226e+06	5
SNLDEDIIAEENIVSR	16	0	1815.88	CO3_HUMAN	749	764	yes	yes	2	3.3723e-15	1.50703e+06	0	0	0	6.92329e+06	4.63115e+06	0	1.18273e+07	3
SPCYGYQWVSEEHEEAHHTAYLVFSPSK	28	0	3337.48	A2MG_HUMAN	429	456	yes	yes	4;5	5.9951e-24	0	1.44886e+07	16924000	1.94109e+07	1.58888e+07	1.8181e+07	0	1.75753e+07	13
LVSLTLNLVTR	11	0	1227.76	PIGR_HUMAN	526	536	yes	yes	2	0.00035464	3.57528e+06	2.57397e+06	1870900	1.31486e+06	6.77614e+07	8.69508e+07		3.47877e+07	6
SPNQNVQQAAAGALR	15	0	1523.78	PKP1_HUMAN	298	312	yes	yes	2	1.1891e-13	1.15445e+07	3.34332e+06	7383700	0	5.35676e+06	0	7.26282e+06	0	2
ADEGWYWCGVK	11	0	1369.58	PIGR_HUMAN	537	547	yes	yes	2	0.0023418	9.20898e+07	8.98589e+06	5873600	1.2464e+07	7.47158e+08	5.41886e+08	1.04236e+08	1.30404e+08	5
SRVTISVDTSK	11	1	1191.65	HV459_HUMAN;HV461_HUMAN;HVD82_HUMAN;HVD34_HUMAN;HV439_HUMAN	84	94	no	no	2	0.048776	3.72219e+06	4.9268e+06	3304500	3.97006e+06	4.40548e+06	4.31467e+06	3.27347e+06	4.59029e+06	1
SSEDPNEDIVER	12	0	1388.61	IGJ_HUMAN	47	58	yes	yes	2	4.3469e-46	1.09153e+09	1.04502e+09	985130000	1.00776e+09	1.02924e+09	9.95651e+08	1.14202e+09	1.0771e+09	23
SSEDPNEDIVERNIR	15	1	1771.83	IGJ_HUMAN	47	61	yes	yes	3	4.4428e-14	3.08981e+07	1.52346e+07	27872000	4.24203e+07	3.63367e+07	2.45625e+07	6.26379e+07	332018	6
SSGSLLNNAIK	11	0	1102.6	A2MG_HUMAN;PZP_HUMAN	1082	1092	yes	no	2	8.4954e-07	5.71677e+07	4.67802e+07	51334000	4.83994e+07	5.29976e+07	4.51051e+07	5.40051e+07	4.90343e+07	9
SSQSLLHSNGYNYLDWYLQKPGQSPQLLIYLGSNR	35	1	4039.02	KVD28_HUMAN;KV228_HUMAN	45	79	yes	no	4	6.6214e-16	0	0	0	3.98237e+06	0	0	0	0	1
SSQSLVHSDGNTYLSWLQQRPGQPPR	26	1	2937.45	KV224_HUMAN	45	70	yes	yes	4	3.6714e-170	4.86571e+07	4.47505e+07	55744000	4.89932e+07	4.6602e+07	4.6144e+07	4.11526e+07	4.93963e+07	16
SSQSLVYSDGNTYLNWFQQR	20	0	2392.11	KV230_HUMAN;KVD30_HUMAN	45	64	yes	no	3	0.0029192	0	3.21533e+06	3316900	3.49781e+06	0	0	0	2.40087e+06	2
SSQSLVYSDGNTYLNWFQQRPGQSPR	26	1	3014.43	KV230_HUMAN;KVD30_HUMAN	45	70	yes	no	3	1.6831e-52	8.59301e+06	1.96508e+07	24976000	3.08559e+07	2.31078e+07	2.55937e+07	0	2.44683e+07	6
SSQSVLYSSNNK	12	0	1312.63	KV401_HUMAN	45	56	yes	yes	2	2.0462e-122	5.22407e+07	7.70042e+07	54584000	6.40822e+07	5.79682e+07	6.3866e+07	6.69528e+07	6.89116e+07	8
SSSNEEVMFLTVQVK	15	0	1696.83	A2MG_HUMAN	94	108	yes	yes	2	0.028558	0	0	8890000	0	4.33367e+06	0	0	1.25878e+06	1
STDYGIFQINSR	12	0	1399.67	LYSC_HUMAN	69	80	yes	yes	2	4.7232e-36	2.9182e+07	6.59784e+06	25988000	3.4265e+06	0	6.59206e+06	1.19668e+07	7.37088e+06	3
STQDTVIALDALSAYWIASHTTEER	25	0	2777.35	CO4A_HUMAN;CO4B_HUMAN	1301	1325	no	no	3	4.1066e-138	1.13651e+06	1.06348e+08	99921000	1.25388e+08	7.7833e+07	1.22956e+08	0	1.5802e+08	13
STSESTAALGCLVK	14	0	1422.7	IGHG2_HUMAN	17	30	no	no	2	1.3719e-05	1.12856e+07	1.24893e+07	14226000	1.43456e+07	1.2075e+07	1.20274e+07	1.32404e+07	1.39429e+07	6
STSGGTAALGCLVK	14	0	1320.67	IGG1_HUMAN;IGHG1_HUMAN;IGHG3_HUMAN	136	149	yes	no	2	2.814e-06	6.00881e+07	6.22524e+07	70061000	7.71503e+07	5.95208e+07	6.87683e+07	0	6.94757e+07	5
STSTAYMELSSLR	13	0	1444.69	HV169_HUMAN	94	106	yes	yes	2	9.6198e-09	2.43269e+07	2.08587e+07	28887000	2.14128e+07	3.45839e+07	3.03556e+07	1.90088e+07	2.41882e+07	12
STTTGHLIYK	10	0	1119.59	EF1A3_HUMAN;EF1A1_HUMAN;EF1A2_HUMAN	21	30	yes	no	2	0.012622	2.54542e+07	1.92797e+06	5301000	0	4.18661e+06	1.50859e+06	2.35939e+07	3.38497e+06	2
SVHWYQQK	8	0	1074.52	LV321_HUMAN	50	57	yes	yes	2	4.7163e-05	0	1.60431e+07	14058000	1.69033e+07	1.35912e+07	1.64311e+07	1.38693e+07	1.67173e+07	10
SVHWYQQKPGQAPVLVVYDDSDRPSGIPER	30	2	3422.7	LV321_HUMAN	50	79	yes	yes	4;5	3.7498e-46	6.24134e+07	9.54802e+07	80343000	7.12431e+07	7.42324e+07	8.28107e+07	5.82125e+07	8.18722e+07	29
SVLGQLGITK	10	0	1014.61	A1AT_HUMAN	325	334	yes	yes	2	0.03446	1.01629e+08	1.07957e+08	125740000	1.06448e+08	8.37229e+07	9.51846e+07	1.21191e+08	8.20309e+07	4
SVSGSPGQSVTISCTGTSSDVGGYNYVSWYQQHPGK	36	0	3776.7	LV211_HUMAN	28	63	yes	yes	3;4	3.4065e-67	0	8.58583e+06	0	1.60189e+07	4.52357e+06	5.50213e+06	0	0	5
SVTEQGAELSNEER	14	0	1547.71	1433Z_HUMAN	28	41	yes	yes	2	1.4998e-05	7.34193e+06	0	2252500	0	1.50069e+06	0	5.28565e+06	725549	4
SVVEFLQGYIGVPHGGFPEPFR	22	0	2431.23	PYC_HUMAN	943	964	yes	yes	3	0.010306	0	1.06471e+06	1104200	1.29791e+06	552748	0	0	1.14654e+06	0
SYELPDGQVITIGNER	16	0	1789.88	ACTG_HUMAN;ACTB_HUMAN;POTEE_HUMAN;ACTBM_HUMAN;POTEF_HUMAN;ACTBL_HUMAN	239	254	no	no	2	1.5245e-14	3.70017e+07	3.97048e+06	14704000	1.9605e+07	1.17397e+07	3.39174e+06	2.56795e+07	5.91801e+06	11
SYSCQVMHEGSTVEK	15	0	1740.74	IGLL1_HUMAN	191	205	yes	yes	2;3	0.014489	0	6.87313e+07	0	0	6.69232e+06	0	0	0	1
SYSCQVTHEGSTVEK	15	0	1710.75	IGLC2_HUMAN;IGLC6_HUMAN;IGLC3_HUMAN;IGL1_HUMAN;IGLC1_HUMAN;IGLL5_HUMAN	84	98	no	no	2;3	0	1.90628e+10	1.88168e+10	16682000000	1.74175e+10	1.86158e+10	1.69738e+10	2.14221e+10	1.64825e+10	167
SYSCQVTHEGSTVEKTVAPTECS	23	1	2556.11	IGLC2_HUMAN;IGLC3_HUMAN;IGL1_HUMAN;IGLC1_HUMAN;IGLL5_HUMAN	84	106	no	no	3	4.0446e-69	3.69354e+07	4.96807e+07	43950000	6.22375e+07	6.3398e+07	5.93948e+07	3.79249e+07	7.59062e+07	12
SYTVAIAGYALAQMGR	16	0	1670.85	CO3_HUMAN	1186	1201	yes	yes	2;3	1.9905e-48	3.8544e+07	7.6954e+07	80575000	6.546e+07	7.12204e+07	7.64012e+07	6.89767e+06	7.59427e+07	31
SYYASWYQQK	10	0	1322.59	LV319_HUMAN	48	57	yes	yes	2	0.027828	6.12444e+06	5.43904e+06	5702800	5.31021e+06	5.39066e+06	5.24039e+06	4.83635e+06	4.88805e+06	1
SYYASWYQQKPGQAPVLVIYGK	22	1	2545.3	LV319_HUMAN	48	69	yes	yes	3	4.1479e-10	0	6.1726e+06	7327500	5.50992e+06	0	6.02143e+06	0	5.77372e+06	4
TATESFASDPILYRPVAVALDTK	23	1	2464.28	KPYM_HUMAN	93	115	yes	yes	3	0.00068502	5.59136e+06	0	4676400	0	4.80344e+06	0	3.24092e+06	1.26203e+06	1
TDCPGDALFDLLR	13	0	1491.7	PGRP2_HUMAN	528	540	yes	yes	2	0.004694	5.82007e+06	6.71665e+06	6731900	7.02554e+06	6.84627e+06	6.45351e+06	1.34633e+06	7.42177e+06	4
TDGGTTDYAAPVK	13	0	1294.6	HV315_HUMAN	74	86	yes	yes	2	1.9439e-12	2.94413e+07	2.43926e+07	30693000	2.22726e+07	2.65994e+07	2.67132e+07	3.22434e+07	2.49713e+07	14
TDTDGKFLYHK	11	1	1323.65	AMBP_HUMAN	101	111	yes	yes	3	0.01067	7.86651e+06	6.46749e+06	4101200	4.92839e+06	3.55851e+06	4.98771e+06	0	0	2
TDTSHHDQDHPTFNK	15	0	1778.76	A1AT_HUMAN	35	49	yes	yes	4	4.2465e-15	1.11942e+07	2.92575e+07	8501500	1.00606e+07	1.42459e+07	1.23065e+07	6.83502e+06	3.70344e+07	7
TEDTALYYCAK	11	0	1333.59	HV343_HUMAN	107	117	yes	yes	2	0.0023298	2.40527e+07	4.34025e+07	34672000	4.23445e+07	4.04365e+07	3.76963e+07	4.49208e+07	2.99836e+07	10
TEDTAVYYCAR	11	0	1347.58	HV372_HUMAN	109	119	yes	yes	2	1.4508e-55	9.43046e+07	9.72031e+07	89004000	1.5945e+08	1.25649e+08	1.3388e+08	1.55981e+08	1.50396e+08	21
TEDTAVYYCTR	11	0	1377.59	HV349_HUMAN;HV373_HUMAN	109	119	yes	no	2	8.2245e-30	6.7081e+07	4.23829e+07	41201000	4.37148e+07	4.02269e+07	4.09231e+07	5.24296e+07	4.6402e+07	9
TEGDGVYTLNDKK	13	1	1438.69	HPTR_HUMAN;HPT_HUMAN	61	73	yes	no	3	0.026315	6.1712e+06	0	1352400	343114	3.18047e+06	3.31126e+06	942364	0	2
TEHPFTVEEFVLPK	14	0	1671.85	A2MG_HUMAN	215	228	yes	yes	2;3	1.2953e-09	1.03538e+08	1.07257e+08	116610000	1.05378e+08	1.03538e+08	9.12925e+07	1.12067e+08	1.12464e+08	16
TEQWSTLPPETK	12	0	1415.69	CO4A_HUMAN;CO4B_HUMAN	1031	1042	no	no	2	6.8871e-07	1.1178e+07	4.78755e+06	9577600	6.48804e+06	6.81898e+06	7.3859e+06	1.13329e+07	7.93542e+06	10
TEVSSNHVLIYLDK	14	0	1616.84	A2MG_HUMAN	1408	1421	yes	yes	3	1.5475e-06	4.75519e+06	1.66773e+07	18486000	1.823e+07	1.16996e+07	1.43378e+07	4.74391e+06	1.74688e+07	6
TFTCTAAYPESK	12	0	1374.61	IGHA1_HUMAN	201	212	yes	yes	2;3	2.1898e-06	1.76889e+10	1.24183e+10	13096000000	1.43304e+10	1.45803e+10	1.31298e+10	1.97287e+10	1.44696e+10	153
TFTCTAAYPESKTPLTATLSK	21	1	2287.14	IGHA1_HUMAN	201	221	yes	yes	2;3	1.1622e-93	9.11461e+07	1.22469e+08	127000000	1.21041e+08	1.28238e+08	1.26995e+08	9.61466e+07	1.36766e+08	25
THTCPPCPAPELLGGPSVFLFPPKPK	26	1	2843.45	IGG1_HUMAN;IGHG1_HUMAN	225	250	yes	no	4	4.378e-07	6.33146e+06	3.94322e+06	8242400	8.17639e+06	4.72279e+06	4.71736e+06	5.12104e+06	6.184e+06	12
TITLEVEPSDTIENVK	16	0	1786.92	RL40_HUMAN;RS27A_HUMAN;UBB_HUMAN;UBC_HUMAN	12	27	yes	no	2	7.1062e-14	3.84628e+07	3.94672e+06	12025000	3.49781e+06	6.75192e+06	3.53905e+06	2.24168e+07	3.24542e+06	4
TLELQGLINDLQR	13	0	1511.83	DESP_HUMAN	1763	1775	yes	yes	2	0.00040391	3.42215e+06	0	3518000	0	0	0	0	701010	1
TLHPDLGTDKDKEQWK	16	2	1909.95	LDHA_HUMAN	213	228	yes	yes	4	5.5277e-13	4.14925e+06	0	5250000	0	6.07492e+06	0	4.9724e+06	0	2
TLIYSTNTR	9	0	1067.56	LV861_HUMAN	72	80	yes	yes	2	1.5568e-11	0	4.48234e+07	41553000	0	3.95861e+07	4.35452e+07	6.77052e+07	4.71811e+07	5
TLNQPDSQLQLTTGNGLFLSEGLK	24	0	2573.33	A1AT_HUMAN	126	149	yes	yes	2;3	2.8028e-68	4.89887e+06	3.42568e+07	29679000	3.22376e+07	2.15952e+07	3.30056e+07	0	3.10872e+07	14
TLTAVHDAILEDLVFPSEIVGK	22	0	2366.27	RS7_HUMAN	121	142	yes	yes	3	0.011449	0	0	587960	0	0	0	0	0	1
TLVTQNSGVEALIHAILR	18	0	1934.09	PLAK_HUMAN	427	444	yes	yes	3	2.4926e-14	642074	1.98448e+06	11693000	802705	3.50598e+06	1.41408e+06	0	3.17697e+06	5
TMIQSPSGVILQEAADVHAR	20	0	2122.08	DESP_HUMAN	983	1002	yes	yes	3	4.0779e-18	3.10282e+07	4.62112e+06	12372000	0	5.40137e+06	3.64899e+06	7.29936e+06	5.46699e+06	9
TMNNFLDREQYGQYALAVR	19	1	2288.1	DSG1_HUMAN	220	238	yes	yes	3	5.517e-10	2.10532e+07	5.50653e+06	14002000	8.75224e+06	8.10769e+06	3.81537e+06	1.56751e+07	5.5596e+06	9
TMQNTSDLDTAR	12	0	1351.6	PLAK_HUMAN	192	203	yes	yes	2	0.0075231	3.3714e+06	668579	3681100	503597	966370	467511	1.42069e+06	752691	1
TMSGLECQAWDSQSPHAHGYIPSK	24	0	2686.19	PLMN_HUMAN	200	223	yes	yes	4	1.3046e-23	3.19753e+07	3.32439e+07	43322000	4.28966e+07	4.9546e+07	4.00703e+07	2.24395e+07	3.47305e+07	15
TMSGLECQAWDSQSPHAHGYIPSKFPNK	28	1	3172.45	PLMN_HUMAN	200	227	yes	yes	4	0.00011027	5.51995e+06	7.7451e+06	5495900	5.50443e+06	7.6273e+06	6.71138e+06	3.96662e+06	5.25898e+06	6
TNPEIQSTLR	10	0	1157.6	CASPE_HUMAN	227	236	yes	yes	2	0.049579	1.25018e+07	355992	0	0	0	0	2.50447e+07	0	1
TNQELQEINR	10	0	1243.62	ANXA2_HUMAN;AXA2L_HUMAN	136	145	yes	no	2	1.939e-05	1.72528e+07	2.39817e+06	5852700	1.7821e+06	2.883e+06	0	1.25626e+07	2.29584e+06	4
TPAQYDASELK	11	0	1221.59	ANXA2_HUMAN;AXA2L_HUMAN	105	115	yes	no	2	0.0352	0	664461	6251200	0	0	238810	0	0	1
TPCTVSCNIPVVSGK	15	0	1617.79	FIBB_HUMAN	225	239	yes	yes	2	4.6616e-138	2.83233e+07	2.86138e+07	29947000	3.87139e+07	4.34047e+07	3.21288e+07	2.72479e+07	3.22076e+07	13
TPCTVSCNIPVVSGKECEEIIR	22	1	2547.21	FIBB_HUMAN	225	246	yes	yes	3	2.9588e-58	1.32678e+07	1.07455e+07	7781800	1.1268e+07	1.0162e+07	1.11024e+07	1.78424e+07	7.06662e+06	5
TPEVTCVVVDVSHEDPEVK	19	0	2138.02	IGG1_HUMAN;IGHG1_HUMAN	258	276	yes	no	3	9.1014e-49	4.90355e+07	5.52727e+07	52270000	5.5122e+07	5.14953e+07	4.57579e+07	3.52899e+07	5.26342e+07	16
TPLTATLSK	9	0	930.539	IGHA1_HUMAN	213	221	yes	yes	2	2.7577e-13	6.54359e+10	3.21808e+10	33657000000	3.07309e+10	3.2344e+10	2.89299e+10	6.08045e+10	3.30015e+10	79
TPLTSITVR	9	0	986.576	MUC17_HUMAN	1690	1698	yes	yes	2	0.0046295	5.22237e+08	1.85943e+08	622340000	8.26001e+07	1.02057e+08	8.73075e+07	1.33061e+08	4.29609e+08	18
TQANHGALQFGDIPTSHLLFK	21	0	2294.18	LAMA3_HUMAN	2980	3000	yes	yes	4	0.035323	3.97976e+07	1.07739e+07	0	1.48532e+07	3.31449e+06	0	3.89199e+07	1.19733e+07	1
TQTVCNFTDGALVQHQEWDGKESTITR	27	1	3120.46	FABP5_HUMAN;FB5L3_HUMAN	83	109	yes	no	4	0.001821	1.19683e+07	0	0	0	0	0	0	0	1
TQVVAGTNYYIK	12	0	1355.71	CYTA_HUMAN	45	56	yes	yes	2	0.037795	9.25744e+06	0	7882000	0	0	0	8.16449e+06	0	0
TSTADYAMFK	10	0	1133.51	FIBG_HUMAN	283	292	yes	yes	2	0.049579	2.01128e+07	1.85867e+07	18410000	1.47045e+07	2.55563e+07	2.12597e+07	1.42406e+07	1.91011e+07	3
TTGGKDEEVVQCLSDGWSSQPTCR	24	1	2696.18	F13B_HUMAN	124	147	yes	yes	3	0.018794	0	0	0	0	2.61877e+06	2.53216e+06	0	2.26556e+06	1
TTGIVMDSGDGVTHTVPIYEGYALPHAILR	30	0	3182.61	ACTG_HUMAN;ACTB_HUMAN	148	177	yes	no	4	6.7458e-18	9.38497e+07	3.67181e+06	8404100	0	1.07962e+07	2.30484e+06	0	4.0795e+06	3
TTPPMLDSDGSFFLYSK	17	0	1904.89	IGHG2_HUMAN	272	288	yes	yes	2	0.023054	0	0	1795500	4.28663e+06	4.14349e+06	4.5002e+06	1.02037e+06	8.0446e+06	2
TTPPVLDSDGSFFLYSK	17	0	1872.91	IGG1_HUMAN;IGHG1_HUMAN	395	411	yes	no	2;3	1.1186e-08	1.69135e+07	5.00585e+07	44868000	5.45225e+07	4.63198e+07	5.1727e+07	2.37205e+06	5.76208e+07	15
TTQFSCTLGEKFEETTADGR	20	1	2277.02	FABP5_HUMAN	62	81	yes	yes	3	8.7704e-06	8.28396e+06	0	2369600	0	0	0	0	0	2
TVAAPSVFIFPPSDEQLK	18	0	1945.02	IGKC_HUMAN	2	19	yes	yes	2;3	7.1382e-25	7.648e+09	7.24953e+09	6871800000	6.84884e+09	7.00227e+09	6.76379e+09	9.1196e+09	7.15282e+09	604
TVAPTECS	8	0	863.369	IGLC2_HUMAN;IGLC3_HUMAN;IGL1_HUMAN;IGLC1_HUMAN;IGLL5_HUMAN	99	106	no	no	1	0.0019846	2.6764e+08	4.19986e+08	316340000	4.26959e+08	3.36674e+08	3.08441e+08	4.09622e+08	4.96231e+08	8
TVGSDTFYSFK	11	0	1250.58	KNG1_HUMAN	65	75	yes	yes	2	3.8142e-05	0	0	0	0	0	0	0	0	2
TVLSLFDEEEDK	12	0	1423.67	WAC2C_HUMAN;WAC2A_HUMAN	799	810	yes	no	2	0.00046913	0	0	0	0	7.05824e+07	0	0	6.71422e+07	2
QGHFYGETAAVYVAVEERK	19	1	2153.05	PIGR_HUMAN	548	566	yes	yes	3;4	7.1811e-06			2268000		2.38351e+07	2.76731e+07	2.36422e+06		6
QGHFYGETAAVYVAVEER	18	0	2024.96	PIGR_HUMAN	548	565	yes	yes	2;3	2.0928e-149	6.38418e+06	1.74886e+06		2.10482e+06	1.35698e+08	1.19677e+08	156595	3.55727e+07	32
TWQDCEYKDAAK	12	1	1513.65	KNG1_HUMAN	90	101	yes	yes	3	0.00020648	7.58764e+06	6.64357e+06	5714600	7.18908e+06	6.97377e+06	7.09958e+06	8.66262e+06	6.32889e+06	1
TYVVTGNMGSNDKVGDFVATDLDTGRPSTTVR	32	2	3372.63	DSG1_HUMAN	391	422	yes	yes	4	2.2348e-12	0	0	11741000	0	0	0	0	0	1
VAAEDWK	7	0	817.397	IGHA1_HUMAN;IGA2_HUMAN	300	306	no	no	1	1.3311e-05	6.44242e+08	1.01179e+09	777190000	9.26161e+08	7.31735e+08	7.88333e+08	7.88441e+08	9.97611e+08	14
VAAEDWKK	8	1	945.492	IGHA1_HUMAN;IGA2_HUMAN	300	307	no	no	2	0.047396	5.56416e+07	9.3903e+07	30525000	5.76324e+07	4.25944e+07	2.18055e+06	1.3381e+08	3.5342e+06	4
VAAEDWKKGDTFSCMVGHEALPLAFTQK	28	2	3135.52	IGHA1_HUMAN	300	327	yes	yes	4;5	1.7816e-60	9.89679e+07	1.46297e+08	174640000	1.25606e+08	1.64104e+08	2.05379e+08	1.58517e+07	1.40977e+08	21
VAPEEHPVLLTEAPLNPK	18	0	1953.06	ACTG_HUMAN;ACTB_HUMAN	96	113	yes	no	3	0.00016618	5.08974e+07	7.87461e+06	32079000	8.62904e+06	2.8029e+07	7.51847e+06	7.64701e+07	1.12277e+07	9
VAQLEAQCQEPCK	13	0	1559.71	FIBG_HUMAN	154	166	yes	yes	2	1.8152e-08	6.08533e+06	4.46322e+06	4272300	5.40329e+06	4.77289e+06	4.82048e+06	5.33018e+06	4.68123e+06	4
VAQLEAQCQEPCKDTVQIHDITGK	24	1	2767.33	FIBG_HUMAN	154	177	yes	yes	3;4	1.0085e-60	4.28332e+07	5.00386e+07	69585000	6.59174e+07	6.89824e+07	5.07191e+07	4.96442e+07	6.3066e+07	12
VAQLEAQCQEPCKDTVQIHDITGKDCQDIANK	32	2	3711.73	FIBG_HUMAN	154	185	yes	yes	4;5	1.1414e-18	3.10027e+07	2.67725e+07	26125000	2.83957e+07	4.22228e+07	2.84654e+07	4.91006e+07	2.77901e+07	13
VDLSFSPSQSLPASHAHLR	19	0	2048.04	A2MG_HUMAN	568	586	yes	yes	3;4	0.0012275	3.01176e+07	3.80425e+07	52173000	4.2461e+07	3.8666e+07	3.2297e+07	2.10747e+07	3.52433e+07	12
VDNALQSGNSQESVTEQDSK	20	0	2134.96	IGK_HUMAN;IGKC_HUMAN	150	169	no	no	2;3	0	1.11917e+10	1.10939e+10	16344000000	1.26477e+10	1.23758e+10	1.10063e+10	1.00529e+10	1.36411e+10	69
VDNALQSGNSQESVTEQDSKDSTYSLSSTLTLSK	34	1	3618.7	IGK_HUMAN;IGKC_HUMAN	150	183	no	no	3;4;5	0	6.34762e+08	9.23467e+09	7624400000	7.68785e+09	6.65702e+09	8.53692e+09	3.20775e+07	8.93086e+09	147
VDNALQSGNSQESVTEQDSKDSTYSLSSTLTLSKADYEK	39	2	4224.97	IGK_HUMAN;IGKC_HUMAN	150	188	no	no	4	3.1439e-91	6.53934e+06	6.07131e+07	35117000	4.37764e+07	5.07884e+07	5.52469e+07	0	6.68493e+07	14
VEAEDVGVYYCMQR	14	0	1717.74	KVD40_HUMAN;KV240_HUMAN	104	117	yes	no	2	3.7466e-09	0	2.62783e+06	3542400	2.04478e+06	4.1054e+06	5.38956e+06	0	4.0869e+06	3
VEFRKMMER	9	2	1224.61	MYH4_HUMAN	803	811	yes	yes	2	0.040702	1.48199e+08	1.3507e+06	0	2.58332e+06	1.61906e+08	1.64156e+08	1.67328e+08	1.52201e+08	6
VELEDWNGR	9	0	1116.52	FIBG_HUMAN	274	282	yes	yes	2	9.9557e-05	5.63982e+07	5.69577e+07	65630000	6.11172e+07	5.69568e+07	6.87559e+07	4.91497e+07	6.12059e+07	8
VETGVLKPGMVVTFAPVNVTTEVK	24	1	2514.38	EF1A3_HUMAN;EF1A1_HUMAN	267	290	yes	no	3	0.046223	0	0	3495000	0	0	0	0	0	1
VFAIPPSFASIFLTK	15	0	1636.92	IGM_HUMAN;IGHM_HUMAN	224	238	no	no	2;3	1.1317e-11	2.41177e+07	1.60828e+08	174620000	1.95785e+08	1.32261e+08	1.72816e+08	3.84869e+06	1.92253e+08	32
VFQEPLFYEAPR	12	0	1494.75	CATL1_HUMAN	105	116	yes	yes	2	0.0018034	0	0	0	0	2.35259e+06	0	6.5233e+06	0	1
VFSNGADLSGVTEEAPLK	18	0	1832.92	A1AT_HUMAN	335	352	yes	yes	2	8.9068e-38	6.71873e+07	6.18434e+07	54004000	5.81807e+07	5.87059e+07	5.61982e+07	5.17018e+07	6.35236e+07	9
VFSNGADLSGVTEEAPLKLSK	21	1	2161.13	A1AT_HUMAN	335	355	yes	yes	3	0.044347	6.75359e+06	0	0	0	0	0	7.59173e+06	0	1
VGDFVATDLDTGRPSTTVR	19	1	2006.01	DSG1_HUMAN	404	422	yes	yes	3	1.9332e-10	2.29087e+07	2.51793e+06	19086000	3.99904e+06	6.00097e+06	3.85406e+06	1.20909e+07	5.19764e+06	3
VGPEADKYR	9	1	1033.52	FIBG_HUMAN	293	301	yes	yes	2	0.045487	0	0	0	0	0	0	0	0	1
VIAPSSSLPTSLTIHHPR	18	0	1912.05	DSG1_HUMAN	898	915	yes	yes	4	0.02145	2.90251e+07	4.97962e+06	11276000	1.79999e+06	5.45632e+06	2.2201e+06	0	2.67496e+06	2
VIEHIMEDLDTNADK	15	0	1741.82	S10A9_HUMAN	58	72	yes	yes	2;3	8.5722e-06	4.82831e+07	1.82847e+06	0	0	0	0	1.49593e+07	0	3
VIGSGCNLDSAR	12	0	1247.59	LDHA_HUMAN;LDH6A_HUMAN;LDHC_HUMAN;LDHB_HUMAN	158	169	yes	no	2	0.0018034	1.85927e+07	917532	7224700	0	8.64946e+06	0	4.16133e+07	2.26339e+06	4
VIHDNFGIVEGLMTTVHAITATQK	24	0	2594.35	G3P_HUMAN	163	186	yes	yes	3;4	1.4942e-13	2.25886e+06	4.34962e+06	15826000	1.15246e+06	5.92824e+06	4.84699e+06	0	4.57688e+06	5
VILGAHQEVNLEPHVQEIEVSR	22	0	2495.31	PLMN_HUMAN	635	656	yes	yes	3;4	1.7233e-58	2.46691e+08	3.50264e+08	270780000	2.9445e+08	2.78297e+08	2.4416e+08	1.89584e+07	2.88858e+08	19
VIPACLPSPNYVVADR	16	0	1769.91	PLMN_HUMAN	681	696	yes	yes	2	1.8721e-14	4.25399e+07	4.85296e+07	47834000	5.48322e+07	5.74495e+07	4.54176e+07	4.01545e+07	6.13223e+07	16
VLEGNEQFINAAK	13	0	1431.74	TRY3_HUMAN	137	149	yes	yes	2	0.014041	1.92588e+07	3.72236e+06	3834700	5.0639e+06	3.81537e+06	4.58068e+06	9.56091e+06	0	1
VLLESEQFLTELTR	14	0	1676.9	SRP14_HUMAN	2	15	yes	yes	2	1.4998e-05	7.85418e+06	0	0	0	4.81024e+06	0	918778	826582	1
VLLPDLEFYVNLGDWPLEHRK	21	1	2552.34	PLGT3_HUMAN	229	249	yes	yes	4	0.0030246	3.35699e+07	2.99656e+07	23650000	3.81069e+07	1.95537e+06	3.56789e+07	6.15078e+06	4.40783e+06	2
VLPIPQQVVPYPQR	14	0	1632.94	CASB_HUMAN	176	189	yes	yes	2	4.2082e-09	1.23972e+08	0	0	0	0	0	0	0	2
VLSLAQEQVGGSPEK	15	0	1540.81	CO4A_HUMAN;CO4B_HUMAN	1085	1099	no	no	2;3	2.1122e-138	6.25112e+08	4.23517e+08	406770000	4.45926e+08	5.09142e+08	4.602e+08	4.84434e+08	4.55094e+08	17
VNQIGSVTESLQACK	15	0	1632.81	ENOA_HUMAN	344	358	yes	yes	2	0.0021709	5.82092e+06	0	0	0	2.31767e+06	0	9.08674e+06	0	1
VPGTSTSATLTGLTR	15	0	1460.78	FINC_HUMAN	2150	2164	yes	yes	2	9.1072e-09	6.47132e+06	5.35441e+06	4477200	3.90207e+06	4.2383e+06	4.39173e+06	6.81413e+06	4.56938e+06	6
VPTANVSVVDLTCR	14	0	1529.79	G3P_HUMAN	235	248	yes	yes	2	1.4172e-12	1.66869e+07	1.37682e+06	14498000	4.52413e+06	1.02691e+07	4.11317e+06	2.92604e+07	5.65783e+06	5
VPVAVQGEDTVQSLTQGDGVAK	22	0	2197.12	CO3_HUMAN	387	408	yes	yes	3	1.4504e-07	0	6.67415e+06	7480000	7.47251e+06	7.54441e+06	6.04609e+06	1.10498e+07	9.55556e+06	1
VQHIQLLQK	9	0	1105.66	FIBA_HUMAN	149	157	yes	yes	2	1.3734e-08	1.61118e+07	1.85687e+07	17375000	1.80842e+07	2.2928e+07	2.22413e+07	1.88107e+07	1.71019e+07	8
VQSTELCAGHLAGGTDSCQGDSGGPLVCFEK	31	0	3236.42	PLMN_HUMAN	739	769	yes	yes	3	7.2742e-25	0	0	0	8.05953e+06	3.84015e+06	5.15689e+06	0	0	3
VQWKVDNALQSGNSQESVTEQDSK	24	1	2676.26	IGK_HUMAN;IGKC_HUMAN	146	169	no	no	3	2.2263e-155	1.03278e+08	9.61618e+07	99503000	1.08608e+08	1.20051e+08	1.14808e+08	4.84311e+07	1.51954e+08	16
VQWKVDNALQSGNSQESVTEQDSKDSTYSLSSTLTLSK	38	2	4160	IGK_HUMAN;IGKC_HUMAN	146	183	no	no	4	3.892e-156	0	3.77017e+07	13157000	4.11078e+07	2.088e+07	3.25188e+07	0	4.03118e+07	30
VQYECATGYYTAGGK	15	0	1666.73	F13B_HUMAN	176	190	yes	yes	2	0.0091037	1.79401e+06	2.06325e+06	2592000	2.7802e+06	2.41751e+06	2.42315e+06	1.60452e+06	2.65149e+06	5
VSNQTLSLFFTVLQDVPVR	19	0	2162.17	A2MG_HUMAN	1422	1440	yes	yes	3	0.0034487	0	491942	888170	1.32168e+06	0	735101	0	1.09022e+06	4
VSVFVPPR	8	0	899.523	IGM_HUMAN;IGHM_HUMAN	113	120	no	no	2	0.031354	1.12329e+08	1.02041e+08	103920000	9.77174e+07	1.01555e+08	960142	1.30478e+08	9.73161e+07	1
VSVQLEASPAFLAVPVEK	18	0	1883.04	A2MG_HUMAN	824	841	yes	yes	2;3	7.0462e-20	3.31613e+07	4.13473e+07	36422000	3.66514e+07	3.55143e+07	4.14433e+07	4.6828e+06	4.47638e+07	14
VSWYQQPPGTAPK	13	0	1457.73	LV218_HUMAN	54	66	yes	yes	2	1.9669e-16	3.61851e+07	3.99339e+07	46731000	3.5784e+07	4.50569e+07	4.57866e+07	3.95433e+07	4.17162e+07	12
VTAAPQSVCALR	12	0	1271.67	A2MG_HUMAN	587	598	yes	yes	2	4.2256e-59	5.32142e+07	5.74831e+07	58309000	6.10017e+07	5.16993e+07	6.20913e+07	5.8667e+07	5.0277e+07	7
VTASDPLDTLGSEGALSPGGVASLLR	26	0	2482.29	CO4A_HUMAN;CO4B_HUMAN	980	1005	no	no	2;3	1.6939e-106	313427	2.95282e+07	29796000	2.53162e+07	2.52424e+07	2.53541e+07	1.65157e+06	2.27591e+07	14
VTATDLDEPDTLHTR	15	0	1682.81	DSC1_HUMAN	264	278	yes	yes	3	0.0020929	4.11226e+07	7.18345e+06	29981000	6.25528e+06	1.3675e+07	5.42933e+06	2.63613e+07	7.48598e+06	4
VTGEGCVYLQTSLK	14	0	1553.78	A2MG_HUMAN	1316	1329	yes	yes	2	1.2233e-08	4.89802e+06	0	0	6.07072e+06	0	7.7965e+06	0	7.32137e+06	5
VTIAQGGVLPNIQAVLLPK	19	0	1930.16	H2A1J_HUMAN;H2A1H_HUMAN;H2AJ_HUMAN;H2A2C_HUMAN;H2A2A_HUMAN;H2A1D_HUMAN;H2A1_HUMAN;H2A1C_HUMAN;H2A3_HUMAN;H2A1B_HUMAN	101	119	yes	no	2;3	8.9605e-24	8.69928e+07	3.94862e+06	19885000	2.85946e+06	1.61357e+07	2.81801e+06	6.14863e+06	5.05118e+06	10
VTISCSGSSSNIGNNAVNWYQQLPGK	26	0	2780.32	LV136_HUMAN	37	62	yes	yes	3	0.01561	0	4.657e+06	0	0	4.37372e+06	4.69503e+06	0	0	1
VTISCSGSSSNIGNNYVSWYQQLPGTAPK	29	0	3114.47	LV151_HUMAN	37	65	yes	yes	3	3.1477e-54	0	2.40641e+07	25292000	2.83124e+07	2.12013e+07	2.49897e+07	0	2.53017e+07	8
VTISCSGSSSNIGSNTVNWYQQLPGTAPK	29	0	3052.46	LV144_HUMAN	37	65	yes	yes	3	1.0345e-18	0	1.99149e+07	20611000	2.30596e+07	1.91225e+07	2.19404e+07	0	2.02215e+07	8
VTISCSGSSSNIGSNYVYWYQQLPGTAPK	29	0	3163.49	LV147_HUMAN	37	65	yes	yes	3	0.020813	0	4.3571e+06	5616700	6.86115e+06	2.77626e+06	5.27217e+06	0	4.58507e+06	1
VTISCTGSSSNIGAGYDVHWYQQLPGTAPK	30	0	3193.51	LV140_HUMAN	37	66	yes	yes	3	1.259e-70	0	2.86999e+07	30915000	3.37243e+07	2.61859e+07	3.27731e+07	0	3.61172e+07	12
VTISVDTSK	9	0	948.513	HV459_HUMAN;HV461_HUMAN;HVD82_HUMAN;HVD34_HUMAN;HV439_HUMAN	86	94	no	no	2	0.0062211	4.55794e+08	7.20181e+08	14729000	8.20025e+08	7.8444e+08	7.41109e+08	4.96349e+08	9.25446e+08	8
VTISVDTSKNQFSLK	15	1	1665.89	HV459_HUMAN;HV461_HUMAN;HVD82_HUMAN;HVD34_HUMAN;HV439_HUMAN	86	100	no	no	3	1.0125e-06	3.50165e+07	2.64043e+07	16688000	1.33901e+07	2.21932e+07	2.58744e+07	2.75682e+07	2.02185e+07	5
VTISVDTSR	9	0	976.519	IGD_HUMAN	69	77	yes	yes	2	0.0043731	5.35926e+07	8.0042e+07	74730000	8.41919e+07	7.08414e+07	7.5822e+07	6.07185e+07	8.94171e+07	7
VTITADESTSTAYMELSSLR	20	0	2174.04	HV69D_HUMAN	87	106	yes	yes	2;3	1.106e-17	0	1.03659e+07	9742800	5.105e+06	9.81551e+06	6.2679e+06	0	5.01498e+06	5
VTITADK	7	0	746.417	HV169_HUMAN	87	93	yes	yes	1	0.010539	0	0	0	0	1.58004e+06	0	0	2.31132e+06	1
VTITCQASQDISNYLNWYQQKPGK	24	1	2841.38	KV133_HUMAN;KVD33_HUMAN	41	64	yes	no	3	3.4569e-30	0	2.26025e+07	22404000	2.85899e+07	2.02103e+07	2.47347e+07	0	2.4132e+07	6
VTMSVDTSK	9	0	966.469	HV428_HUMAN	87	95	yes	yes	2	0.044348	5.7631e+07	8.08704e+07	83341000	6.47365e+07	9.87698e+07	7.97172e+07	668484	9.88537e+07	4
VTMTTDTSTSTAYMELR	17	0	1906.87	HV118_HUMAN	87	103	yes	yes	2;3	3.7901e-129	2.83568e+07	3.28198e+07	33476000	2.21675e+07	4.41405e+07	3.75482e+07	9.19361e+06	3.64998e+07	31
VTSTLTIK	8	0	861.517	IGM_HUMAN;IGHM_HUMAN	178	185	no	no	1	0.044098	4.21714e+06	6.91412e+06	7189700	6.33255e+06	5.78453e+06	6.07408e+06	5.14131e+06	8.41406e+06	1
VTTVASHTSDSDVPSGVTEVVVK	23	0	2313.17	CLUS_HUMAN	386	408	yes	yes	3	4.4187e-05	5.90339e+06	2.49369e+06	5646800	3.70576e+06	3.90413e+06	0	7.46551e+06	2.78286e+06	5
VVAQGVGIPEDSIFTMADR	19	0	2004	AMBP_HUMAN	167	185	yes	yes	2;3	3.1443e-69	6.33104e+07	1.10305e+08	119550000	1.1999e+08	1.59084e+08	1.38594e+08	1.66748e+07	9.70055e+07	22
VVAQGVGIPEDSIFTMADRGECVPGEQEPEPILIPR	36	1	3904.93	AMBP_HUMAN	167	202	yes	yes	3;4	7.5414e-67	3.39516e+06	6.25383e+07	63924000	4.17224e+07	6.44011e+07	6.45204e+07	0	5.06666e+07	23
VVGGCVAHPHSWPWQVSLR	19	0	2171.08	PLMN_HUMAN	581	599	yes	yes	3;4	1.8069e-10	3.85448e+07	4.96741e+07	50334000	5.66939e+07	5.19303e+07	4.44663e+07	4.10267e+07	4.31591e+07	26
VVLHPNYHQVDIGLIK	16	0	1844.03	HPTR_HUMAN	178	193	yes	yes	4	0.0012403	5.91827e+06	6.80109e+06	7497900	5.77621e+06	8.23286e+06	6.32388e+06	7.2232e+06	7.06583e+06	6
VVSMDENFHPLNELIPLVYIQDPK	24	0	2809.44	A2MG_HUMAN	148	171	yes	yes	3;4	1.7158e-17	2.0745e+06	4.21775e+07	41684000	4.21267e+07	2.02718e+07	4.74171e+07	460510	1.82085e+07	15
VVSVLTVLHQDWLNGK	16	0	1807	IGG1_HUMAN;IGHG1_HUMAN;IGHG3_HUMAN	304	319	no	no	2;3	5.6827e-99	2.79849e+07	3.35648e+07	42558000	4.58303e+07	3.95014e+07	2.95237e+07	7.07149e+06	3.28023e+07	16
VVSVLTVVHQDWLNGK	16	0	1792.98	IGHG2_HUMAN	181	196	yes	yes	3	8.9232e-15	7.39252e+06	1.30526e+07	13918000	1.15492e+07	1.10551e+07	1.22964e+07	4.2467e+06	1.19437e+07	4
VWPQQPSGELFEIEIDTLETTCHVLDPTPVAR	32	0	3676.81	FETUA_HUMAN	68	99	yes	yes	3	1.6514e-32	0	2.62547e+06	4321900	2.20804e+07	800953	9.55025e+06	0	1.52526e+07	5
VYACEVTHQGLSSPVTK	17	0	1874.92	IGK_HUMAN;IGKC_HUMAN	191	207	no	no	2;3;4	0	1.94888e+10	1.64217e+10	16447000000	1.71496e+10	1.81222e+10	1.54465e+10	1.93531e+10	1.58405e+10	130
VYACEVTHQGLSSPVTKSFNR	21	1	2379.16	IGK_HUMAN;IGKC_HUMAN	191	211	no	no	3;4	7.3321e-162	3.26729e+07	6.87238e+07	71555000	7.54685e+07	9.15816e+07	8.31286e+07	5.26078e+07	8.91942e+07	17
VYCDMNTENGGWTVIQNR	18	0	2155.94	FIBB_HUMAN	268	285	yes	yes	2;3	5.3356e-82	1.60557e+07	1.32788e+07	14459000	1.01079e+07	1.9726e+07	1.58039e+07	4.12417e+06	1.48936e+07	17
VYDYYETDEFAIAEYNAPCSK	21	0	2547.08	A2MG_HUMAN	1449	1469	yes	yes	2;3	4.4224e-32	0	8.70558e+06	9933700	1.17859e+07	7.92608e+06	9.44636e+06	0	9.22438e+06	9
WELCDIPR	8	0	1087.51	PLMN_HUMAN	254	261	yes	yes	2	0.019572	5.01833e+07	5.66311e+07	54869000	7.93738e+07	0	5.30117e+07	3.26057e+07	7.98345e+07	8
WERPFEVKDTEEEDFHVDQVTTVK	24	2	2962.4	A1AT_HUMAN	218	241	yes	yes	4	0.0020507	0	0	2927500	3.33929e+06	0	3.18163e+06	0	2.44516e+06	2
WFLLEQPEIQVAHFPFK	17	0	2128.11	A2AP_HUMAN	277	293	yes	yes	3	2.7199e-38	737594	3.35279e+07	40162000	4.03142e+07	3.02596e+07	3.17729e+07	0	3.98522e+07	15
WFQQKPGQAPVLVIYK	16	1	1901.06	LV327_HUMAN	53	68	yes	yes	3	0.029211	7.4057e+06	9.59819e+06	10073000	1.20397e+07	1.16726e+07	1.15164e+07	8.1519e+06	9.43337e+06	1
WLQGSQELPR	10	0	1212.63	IGHA1_HUMAN;IGA2_HUMAN	264	273	no	no	1;2	6.8037e-29	3.86133e+10	3.04635e+10	31743000000	3.19412e+10	2.88272e+10	2.73436e+10	2.73244e+10	3.22303e+10	303
WLQGSQELPREK	12	1	1469.76	IGHA1_HUMAN;IGA2_HUMAN	264	275	no	no	2;3	6.0382e-07	9.54778e+07	9.02669e+07	64613000	7.87497e+07	5.89508e+07	7.6923e+07	1.74819e+08	7.22353e+07	13
WQQGNVFSCSVMHEALHNHYTQK	23	0	2800.26	IGG1_HUMAN;IGHG1_HUMAN;IGHG2_HUMAN	419	441	no	no	4;5	6.9941e-07	1.59825e+07	1.53094e+07	24524000	2.40974e+07	2.42365e+07	2.65783e+07	8.19643e+06	2.17581e+07	10
WYNLAIGSTCPWLK	14	0	1707.84	AMBP_HUMAN	44	57	yes	yes	2	2.0473e-10	9.03809e+06	4.54416e+07	28621000	3.19137e+07	2.39273e+07	2.6324e+07	2.70931e+06	2.55621e+07	5
YAASSYLSLTPEQWK	15	0	1742.85	IGLC2_HUMAN;IGLC6_HUMAN;IGLC7_HUMAN;IGLC3_HUMAN;IGL1_HUMAN;IGLC1_HUMAN;IGLL5_HUMAN	66	80	no	no	2;3	1.4531e-259	1.50575e+10	1.58177e+10	15391000000	1.54204e+10	1.46539e+10	1.41036e+10	6.43823e+09	1.52704e+10	153
YAASSYLSLTPEQWKSHK	18	1	2095.04	IGLC3_HUMAN	66	83	yes	yes	4	0.043383	0	0	0	1.33323e+07	1.38632e+07	1.36524e+07	7.37491e+06	1.33038e+07	1
YAASSYLSLTPEQWKSHR	18	1	2123.04	IGLC2_HUMAN;IGLC6_HUMAN;IGLC7_HUMAN;IGL1_HUMAN;IGLC1_HUMAN;IGLL5_HUMAN	66	83	no	no	3;4	2.9947e-22	5.08719e+07	8.78056e+07	107500000	8.48027e+07	8.35031e+07	8.36092e+07	4.15088e+07	9.51434e+07	26
YAASSYLSLTPEQWR	15	0	1770.86	IGLL1_HUMAN	173	187	yes	yes	2;3	1.2786e-119	3.51266e+07	7.46451e+07	68526000	7.52403e+07	6.54153e+07	7.00507e+07	8.01923e+06	6.74578e+07	19
YAATSQVLLPSK	12	0	1276.7	IGM_HUMAN;IGHM_HUMAN	65	76	no	no	2	1.7369e-05	8.30946e+07	9.26213e+07	122640000	9.5814e+07	1.05317e+08	9.57583e+07	8.50415e+07	1.07701e+08	7
YAATSQVLLPSKDVMQGTDEHVVCK	25	1	2775.36	IGHM_HUMAN	65	89	yes	yes	3;4	1.4215e-41	3.4511e+07	6.8489e+07	75928000	5.15263e+07	8.84597e+07	8.14229e+07	4.24087e+07	4.32637e+07	18
YASQSFSGVPSR	12	0	1284.61	KV621_HUMAN	69	80	yes	yes	2	3.1715e-08	4.05832e+07	7.34201e+07	38715000	3.68105e+07	3.7946e+07	4.52671e+07	3.74704e+07	3.79023e+07	9
YASQSISGVPSR	12	0	1250.63	KVD21_HUMAN	69	80	yes	yes	2	5.6064e-18	3.25199e+07	2.4031e+07	29727000	3.11135e+07	2.43856e+07	3.22978e+07	3.48722e+07	3.18624e+07	13
YDVENCLANKVDLSFSPSQSLPASHAHLR	29	1	3254.58	A2MG_HUMAN	558	586	yes	yes	5	8.9306e-06	1.11457e+07	1.40447e+07	15734000	1.3999e+07	0	1.39664e+07	0	1.0627e+07	5
YEASILTHDSSIR	13	0	1490.74	FIBG_HUMAN	122	134	yes	yes	2;3	1.1709e-09	1.38315e+08	1.39604e+08	122300000	1.25501e+08	1.41938e+08	1.23631e+08	1.02482e+08	1.28235e+08	24
YFAHSILTVSEEEWNTGETYTCVVAHEALPNR	32	0	3722.73	IGHM_HUMAN	392	423	yes	yes	3;4	2.3331e-75	0	2.05832e+07	19363000	5.20443e+07	7.91928e+06	4.98508e+07	0	4.92385e+07	13
YISPDQLADLYK	12	0	1424.72	ENOA_HUMAN	270	281	yes	yes	2	0.0057101	6.64902e+06	0	8397700	0	4.32305e+06	0	9.32198e+06	0	1
YLDKTEQWSTLPPETK	16	1	1934.96	CO4A_HUMAN;CO4B_HUMAN	1027	1042	no	no	2;3	4.0398e-15	1.35722e+08	3.90204e+07	40888000	3.71059e+07	3.52069e+07	4.09657e+07	3.86742e+07	3.58607e+07	34
YLLYYYSDSDKGQGSGVPSR	20	1	2254.05	LV537_HUMAN	67	86	yes	yes	3	1.2468e-30	8.95647e+06	8.36507e+06	6600200	7.0477e+06	7.61119e+06	6.732e+06	7.14274e+06	7.14522e+06	7
YLQEIYNSNNQK	12	0	1512.72	FIBG_HUMAN	135	146	yes	yes	2;3	1.7008e-74	2.66003e+08	2.23715e+08	213970000	2.07831e+08	2.29997e+08	1.13164e+08	2.35626e+08	2.07442e+08	21
YLTWASR	7	0	895.455	IGHA1_HUMAN;IGA2_HUMAN	276	282	no	no	1;2	8.3026e-07	3.18397e+10	1.91443e+10	19596000000	1.99232e+10	2.03882e+10	1.78212e+10	3.32906e+10	7.61695e+06	55
YLTWASRQEPSQGTTTFAVTSILR	24	1	2712.39	IGHA1_HUMAN	276	299	yes	yes	3	2.0154e-155	2.53747e+06	3.99065e+07	28253000	7.53605e+07	2.49649e+07	2.8674e+07	0	1.79895e+07	12
YNSQNQSNNQFVLYR	15	0	1873.87	KNG1_HUMAN	44	58	yes	yes	2	3.7822e-120	1.161e+07	1.20699e+07	11623000	1.0428e+07	9.47463e+06	1.01922e+07	9.72061e+06	1.17662e+07	8
YSPSFQGQVTISADK	15	0	1626.79	HV551_HUMAN	79	93	yes	yes	2	1.464e-30	2.11752e+07	5.84232e+07	62867000	6.61229e+07	4.99959e+07	5.98608e+07	5.66002e+06	6.14455e+07	23
YSQPEDSLIPFFEITVPESQLTVSQFTLPK	30	0	3439.74	APOB_HUMAN	3800	3829	yes	yes	3	0.0036169	2.19042e+06	742153	1110200	779694	1.07916e+06	661702	1.24671e+06	921797	4
YSSDYFQAPSDYR	13	0	1597.67	LG3BP_HUMAN	442	454	yes	yes	2	0.00016463	0	0	3592700	0	1.86857e+06	0	1.84228e+06	0	2
YVMGNNPADLLAVDSR	16	0	1733.84	DSG1_HUMAN	423	438	yes	yes	2	1.5362e-14	1.46686e+07	0	11200000	6.24979e+06	5.14786e+06	2.37144e+06	1.46933e+07	4.07694e+06	7
YVTSAPMPEPQAPGR	15	0	1599.77	IGM_HUMAN;IGHM_HUMAN	377	391	no	no	2;3	1.355e-15	1.56161e+08	1.51333e+08	158090000	1.28948e+08	1.84855e+08	1.55403e+08	1.62473e+08	1.32742e+08	31
YYADSVK	7	0	844.397	HV335_HUMAN;HV330_HUMAN;HVC33_HUMAN	78	84	no	no	1	0.002314	3.35563e+06	6.7122e+06	6590500	5.63587e+06	5.60338e+06	4.55928e+06	3.66135e+06	7.48874e+06	1
YYGGGYGSTQATFMVFQALAQYQK	24	0	2678.25	CO3_HUMAN	1261	1284	yes	yes	2;3	1.8834e-116	0	2.4864e+06	2531000	0	2.99746e+07	3.1845e+07	0	6.02028e+06	10
YYVTIIDAPGHR	12	0	1403.72	EF1A3_HUMAN;EF1A1_HUMAN	85	96	yes	no	3	0.0012442	6.60991e+07	0	10131000	0	9.7438e+06	0	4.048e+07	6.92252e+06	5
