# Supplementary material for: IgA transcytosis and antigen recognition govern ovarian cancer immunity
Source: Nature. 2021 Feb 3;591(7850):464–70. doi: 10.1038/s41586-020-03144-0 (PMC7969354; doi:10.1038/s41586-020-03144-0)
Supplement: Supplementary file 6 — RNA-seq analysis of OVCAR3 cells 8 h after incubation with irrelevant IgA, IgG or no treatment, n = 3/group. Data were processed as shown in Method. The normalized gene count, log2 fold-change, nominal P value, and FDR adjusted P value were shown for each gene. [file 41586_2020_3144_MOESM6_ESM.xlsx]

## Sheet: normalized.count
GeneName	Untreated_1	Untreated_2	Untreated_3	IgA_Coated_1	IgA_Coated_2	IgA_Coated_3	IgG_Coated_1	IgG_Coated_2	IgG_Coated_3	log2FoldChange(IgA.vs.IgG)	pvalue(IgA.vs.IgG)	padj(IgA.vs.IgG)	log2FoldChange(IgA.vs.Untreated)	pvalue(IgA.vs.Untreated)	padj(IgA.vs.Untreated)
5S_rRNA	426.224	434.362	402.798	734.179	585.84	801.65	512.374	566.76	326.357	0.541391	0.00366025	0.0189609	0.683958	0.000241746	0.00195912
7SK	36.6207	54.3983	47.8961	58.7343	56.1632	69.7761	49.0571	37.2519	34.4668	0.476051	0.0830531	0.204878	0.317128	0.244965	0.428556
A1BG	18.3103	9.06638	10.2074	13.0521	16.4616	0	6.35925	7.09559	31.2355	-0.183172	0.563245	0.730295	-0.0971956	0.759124	0.863367
A1BG-AS1	133.259	110.445	111.496	85.9261	98.7697	91.4842	122.643	148.12	134.636	-0.493118	0.0174402	0.0642883	-0.318325	0.125305	0.269012
A1CF	1.01724	4.12108	0	0	0	3.10116	3.63386	0	3.23126	-0.0909621	0.618159	NA	-0.0521898	0.775313	NA
A2M	0	5.76951	0.785182	4.35069	8.71497	3.10116	6.35925	3.5478	1.07709	0.124294	0.640768	NA	0.247258	0.353352	NA
A2M-AS1	11.1897	24.7265	25.1258	6.52604	7.74664	10.8541	24.5285	15.0781	15.0792	-0.562351	0.0938144	0.223213	-0.66114	0.0487134	0.135277
A2ML1	0	0	2.35555	0	0	6.20232	0.908464	0	0	0.0988578	0.460321	NA	0.0683273	0.610978	NA
A2ML1-AS1	0	0	0	0	0	0	0	0	0	0.483184	0.0131361	0.0516627	0.38265	0.0488196	0.135493
A2ML1-AS2	0	0	0	0	0	0	0	0	0	0.219227	0.156943	0.31858	0.220085	0.154965	0.311057
A2MP1	0	0	0	0	0	0	1.81693	0	0	-0.128432	0.271591	0.461701	-0.0137635	0.906192	0.950664
A3GALT2	0	0	0	0	0	0	0.908464	0	0	0.277197	0.397305	0.589866	0.717886	0.0286229	0.0907508
A4GALT	297.034	319.796	276.384	338.266	314.707	548.905	281.624	264.311	281.12	-0.570814	0.0885968	0.214428	-0.412094	0.218969	0.396174
A4GNT	0	0.824216	0	0	0	0	0	0	0	-0.0668371	0.557417	NA	-0.0523524	0.646708	NA
AAAS	1107.78	1152.25	935.937	1540.14	1188.14	1023.38	1112.87	1129.09	954.299	-0.048247	0.771331	0.873966	-0.126668	0.443796	0.626835
AACS	940.948	1051.7	932.011	864.7	986.729	1048.19	1070.17	1082.08	1022.16	0.643842	5.04031e-05	0.000559162	0.702511	9.55384e-06	0.000125723
AACSP1	15.2586	24.7265	30.6221	39.1562	38.7332	85.2819	59.0502	43.4605	16.1563	0.187923	0.0668689	0.174895	0.217488	0.0338507	0.102657
AADAC	15.2586	15.6601	32.9776	9.78905	18.3983	7.7529	15.4439	36.3649	25.8501	0.123448	0.45146	0.638289	0.127345	0.43716	0.62055
AADACL2	0	0	2.35555	0	0	0	0.908464	0	2.15417	-0.355156	0.0235708	0.0806396	-0.433644	0.0056436	0.0253523
AADACL3	0	0	0	0	0	0	0	0	0	0.00663239	0.951789	0.975322	-0.0421688	0.70045	0.82548
AADACL4	0	0	0	0	0	0	0	0	0	0.127916	0.661042	0.802213	0.135915	0.642108	NA
AADAT	344.845	431.065	312.502	366.546	335.042	286.857	336.132	360.101	330.666	-0.338148	0.0170123	0.0631114	-0.236902	0.0944281	0.21925
AAED1	595.086	539.862	464.042	847.297	813.398	1023.38	641.376	567.647	457.762	-0.423415	0.0321142	0.101222	-0.303826	0.12408	0.267142
AAGAB	3951.98	4301.58	3799.49	5135.99	4618.94	4305.96	4268.87	3911.44	4128.47	0.301937	0.0721758	0.185122	0.35036	0.0369204	0.109751
AAK1	2133.15	2434.73	2936.58	2274.32	2419.86	3560.13	2401.07	2436.45	2690.56	-0.151198	0.271584	0.461701	-0.114562	0.404124	0.589843
AAMDC	1186.1	1298.96	1217.82	737.442	1074.85	877.628	1013.85	1090.95	1392.67	-0.092903	0.780526	0.878314	-0.230912	0.489014	0.66611
AAMP	3734.29	4013.93	3389.63	3818.82	3812.32	3169.38	3675.64	3558.44	3522.07	-0.191155	0.164475	0.328766	-0.0333996	0.808195	0.894384
AANAT	3.05172	1.64843	6.28145	4.35069	6.77831	4.65174	0.908464	7.09559	3.23126	0.073115	0.565909	0.732739	0.077144	0.54413	0.711902
AAR2	769.034	673.385	712.16	661.305	655.56	489.983	795.814	807.123	714.108	0.192552	0.459137	0.645446	0.0958657	0.711543	0.832383
AARD	332.638	377.491	420.072	336.091	322.454	234.137	358.843	342.362	539.62	0.386898	0.000345288	0.00276946	0.483827	7.60247e-06	0.00010344
AARS	3088.34	3171.58	4149.69	4197.33	4031.16	5279.72	3083.33	3121.17	4589.47	-0.819316	0.0118134	0.0475206	-0.438762	0.178164	0.34363
AARS2	586.948	653.603	553.553	540.573	614.89	491.534	661.362	609.334	570.856	-0.0437065	0.68846	NA	-0.0631632	0.56357	NA
AARSD1	14.2414	9.06638	20.4147	5.43836	5.80998	20.1575	9.08464	17.739	8.61669	-0.157782	0.408445	NA	-0.25282	0.186776	NA
AASDH	418.086	412.932	449.124	429.631	383.459	438.814	527.818	468.309	438.374	0.438547	0.000818403	0.00565664	0.30161	0.0210152	0.0714204
AASDHPPT	1075.22	1024.5	1000.32	1236.68	1129.07	903.988	1040.19	1035.07	1032.93	-0.785134	0.00427839	0.0214419	-0.656306	0.0169351	0.0606731
AASS	74.2586	89.0153	129.555	141.397	76.4981	100.788	79.9448	101.112	89.3982	-0.0851033	0.694282	0.823943	0.101162	0.64049	0.78311
AATF	2884.9	3159.22	2854.92	4447.49	3699.99	4416.05	3374.94	3158.42	3000.76	-0.0539573	0.837237	NA	-0.0420766	0.872999	NA
AATK	38.6552	14.8359	49.4665	13.0521	25.1766	23.2587	39.0639	47.0083	67.8565	-0.886186	6.74726e-12	4.31192e-10	-0.855823	3.31969e-11	1.65032e-09
AATK-AS1	3.05172	0	0	0	0	0	0	0	2.15417	0.318108	0.29829	0.492757	0.355691	0.245549	0.429153
AB015752.3	1.01724	11.539	2.35555	0	0	0	0	8.86949	0	-0.0725074	0.814551	0.898879	0.201473	0.515218	0.688497
AB019438.66	0	0	0	0	0	0	0	0	0	0.656871	0.0492392	0.139063	0.39358	0.239507	0.421898
AB019440.1	0	0	0	0	0	0	0	0	0	-0.159922	0.420672	NA	0.0021355	0.991414	NA
AB019440.50	0	0	0	0	0	0	0	0	0	-0.184866	0.510168	0.68874	-0.190332	0.498731	NA
AB019441.29	1212.55	1115.16	1094.54	1597.79	1213.32	1443.59	955.704	1143.28	999.536	-0.11496	0.513313	0.691527	-0.0991204	0.572796	0.733007
ABAT	205.483	156.601	158.607	84.8385	158.806	43.4162	199.862	172.955	208.955	-0.986262	1.85899e-07	4.33407e-06	-1.113	3.77935e-09	1.21998e-07
ABC12-47043100G14.2	0	3.29686	0	0	0	0	0	0	0	0.0016097	0.994077	0.996824	0.0173731	0.936025	0.96747
ABC7-42389800N19.1	316.362	295.069	405.939	488.365	227.558	387.645	377.013	387.597	413.601	-0.0159604	0.939656	0.968848	-0.016948	0.935803	0.96747
ABC7-43041300I9.1	4.06896	0.824216	7.06664	1.08767	8.71497	0	1.81693	5.32169	5.38543	0.190154	0.369716	NA	0.0916793	0.666601	NA
ABCA1	1912.41	1970.7	1838.9	829.894	1160.06	1097.81	1955.01	2014.26	1878.44	-0.777104	0.000526003	0.00391037	-0.727222	0.00116695	0.00716595
ABCA10	2.03448	7.41794	2.35555	7.61371	2.90499	17.0564	3.63386	6.20864	3.23126	-0.116619	0.585322	NA	-0.424381	0.04901	NA
ABCA11P	39.6724	21.4296	43.185	47.8576	53.2582	24.8093	36.3386	42.5735	58.1627	0.121312	0.562232	NA	-0.205744	0.330765	NA
ABCA12	4.06896	18.1328	7.85182	16.3151	14.525	23.2587	4.54232	7.98254	6.46252	0.368212	0.268577	0.45847	0.184831	0.579	0.737626
ABCA13	0	1.64843	1.57036	2.17535	0.96833	0	0	0.886949	8.61669	0.170134	0.351277	0.54857	0.277622	0.128169	0.273375
ABCA17P	7.12069	6.59373	2.35555	3.26302	4.84165	0	0.908464	5.32169	9.69378	0.121783	0.571936	NA	0.149263	0.489431	NA
ABCA2	916.534	1087.14	1133.02	821.193	776.601	1322.64	1008.39	1060.79	1106.17	0.47099	0.127114	0.275022	0.455074	0.141378	0.292426
ABCA3	711.051	539.037	676.827	277.357	217.874	334.925	456.049	612.882	682.873	-1.36657	3.9175e-07	8.4269e-06	-1.36424	3.9767e-07	7.72026e-06
ABCA4	152.586	145.062	232.414	202.307	163.648	172.114	161.707	162.312	214.34	-0.500045	0.0939471	0.223339	-0.403273	0.176707	0.341714
ABCA5	254.31	178.855	175.881	188.167	160.743	254.295	220.757	203.998	182.028	0.0964775	0.374979	0.570076	0.0680225	0.530514	0.701722
ABCA6	9.15517	0	0	9.78905	0	4.65174	0.908464	0.886949	2.15417	0.086284	0.538525	0.712667	0.327617	0.0197905	0.0681823
ABCA7	266.517	273.64	332.917	140.31	113.295	240.34	345.216	287.371	275.734	-0.721374	0.000268378	0.00225614	-0.565275	0.00431043	0.0205319
ABCA8	3.05172	14.8359	0.785182	0	0	0	2.72539	1.7739	0	0.284695	0.0218336	0.0762824	0.26742	0.0311274	0.0965124
ABCA9	7.12069	4.12108	2.35555	0	4.84165	0	0	0.886949	0	-0.424116	0.0139049	0.0540511	-0.247397	0.151613	0.30646
ABCA9-AS1	0	0	0	0	0	0	0	0	0	0.057632	0.846432	0.916968	-0.454673	0.129526	0.275141
ABCB1	25.431	21.4296	9.42218	41.3316	23.2399	9.30348	17.2608	21.2868	2.15417	0.748206	0.0238542	0.0813168	0.531729	0.109281	0.243481
ABCB10	490.31	438.483	351.761	520.995	603.27	449.668	509.648	520.639	355.439	0.0783099	0.814764	0.898885	-0.233998	0.484545	0.66232
ABCB10P1	0	0	0	0	0	0	0	0	1.07709	0.259618	0.205661	0.384472	0.332454	0.10499	0.236579
ABCB10P3	0	0	0	0	0	0	0	0	0	-0.149195	0.280906	0.471904	-0.0969615	0.483244	0.661483
ABCB10P4	0	0	0	0	0	0	0	0	0	-0.0288547	0.82775	0.907331	0.00201523	0.987861	0.993022
ABCB11	0	0	4.71109	4.35069	0.96833	6.20232	0	2.66085	3.23126	0	1	NA	-0.155712	0.217065	NA
ABCB4	6.10345	2.47265	3.92591	5.43836	6.77831	21.7081	4.54232	0.886949	6.46252	-0.957199	0.00234945	0.0133507	-0.735704	0.0194759	0.0674887
ABCB5	121.052	150.007	156.251	61.9973	32.9232	32.5622	101.748	133.042	194.953	-0.432989	0.131849	0.282267	-0.144922	0.614915	0.764936
ABCB6	200.396	131.05	127.985	36.9809	179.141	94.5853	168.974	157.877	175.565	-0.470863	0.147625	0.305379	-0.452096	0.16473	0.325251
ABCB7	979.603	987.411	983.048	1007.18	955.742	1139.68	945.711	963.226	982.303	0.057897	0.851853	0.921022	0.291135	0.3469	0.538746
ABCB8	411.983	444.252	453.05	618.886	465.767	579.917	527.818	522.413	510.539	-0.547572	0.000615762	0.00448027	-0.653411	4.0257e-05	0.000433654
ABCB9	261.431	236.55	290.517	177.291	205.286	124.046	248.919	311.319	328.511	0.0131675	0.920775	0.958862	0.00993669	0.940125	0.969958
ABCC1	2734.34	2930.91	3110.89	3894.96	2893.37	3853.19	2900.73	2882.58	2885.52	-0.193342	0.155533	0.316303	-0.140646	0.301182	0.491764
ABCC10	328.569	334.632	428.709	252.34	342.789	313.217	429.703	449.683	366.209	0.000253034	0.9983	0.999211	-0.0584746	0.622261	0.769784
ABCC11	9.15517	17.3085	11.7777	0	5.80998	7.7529	0.908464	7.98254	2.15417	0.267178	0.00886584	0.0378784	0.197636	0.0526975	0.143381
ABCC12	1.01724	0	0.785182	0	0	0	0	0	0	0.0547722	0.672994	0.810342	0.215949	0.0961954	0.22212
ABCC13	9.15517	7.41794	5.49627	25.0165	7.74664	17.0564	7.26771	3.5478	3.23126	-0.236549	0.0384966	0.11562	-0.222009	0.0517411	0.141409
ABCC2	23.3965	9.89059	10.2074	8.70138	9.6833	12.4046	13.627	8.86949	4.30835	1.10166	6.97799e-07	1.40988e-05	1.37163	7.63627e-10	2.79305e-08
ABCC3	688.672	579.424	585.746	723.302	533.55	1145.88	575.058	700.69	685.027	0.569829	0.0508496	0.142329	0.704745	0.0157245	0.0574047
ABCC4	1618.43	1585.79	1584.5	1180.12	1794.32	1487.01	1656.13	1670.12	1646.87	-0.649379	0.0529954	0.14696	-0.839775	0.0122716	0.0474751
ABCC5	818.879	942.079	833.863	877.752	900.547	818.706	980.233	924.201	747.498	-0.129508	0.69957	0.826765	-0.23883	0.476851	0.655314
ABCC5-AS1	4.06896	0.824216	1.57036	0	0	0	0	0	0	0.0600076	0.628558	0.780278	0.0661595	0.593307	0.74848
ABCC6	34.5862	35.4413	55.7479	17.4028	18.3983	21.7081	38.1555	38.1388	80.7815	-1.04661	7.49649e-15	7.55272e-13	-1.15079	1.00889e-17	1.36691e-15
ABCC6P1	37.6379	53.574	43.185	46.7699	28.0816	43.4162	73.5856	47.8952	52.7772	0.0394016	0.774196	0.875681	0.052363	0.702514	0.826596
ABCC6P2	17.2931	6.59373	18.0592	10.8767	0.96833	4.65174	12.7185	7.09559	23.6959	0.529161	0.0436469	0.126786	0.379649	0.14935	0.303417
ABCC8	4.06896	4.9453	1.57036	9.78905	7.74664	3.10116	6.35925	2.66085	9.69378	-0.17919	0.261882	0.451034	-0.120174	0.451314	0.63346
ABCC9	0	0	0	0	0	0	0	0	0	-0.149546	0.461494	0.647521	-0.388231	0.0540851	0.146123
ABCD1	318.396	377.491	357.258	218.622	237.241	192.272	297.976	322.849	355.439	0.0863334	0.661395	NA	0.0345518	0.861198	NA
ABCD1P2	0	0	0	0	0	0	0	0	0	0.322476	0.00675709	0.0307873	0.261751	0.0275179	0.0880894
ABCD1P3	0	0	0	0	0	0	0	0	0	-0.7925	0.00778484	0.0342988	-0.533761	0.0731986	0.18294
ABCD1P4	0	0	0	0	0	0	0	0	0	-0.148752	0.654964	0.798221	-0.0107603	0.974213	0.986584
ABCD1P5	0	0	0	0	0	0	0	0	0	-0.488793	0.00085006	0.00582448	-0.270505	0.0651967	0.167869
ABCD2	0	0	0	0	0	0	0.908464	0	0	0.0277552	0.855893	NA	-0.0640916	0.676441	NA
ABCD3	1971.41	1916.3	1515.4	1689.16	2031.56	1716.49	1941.39	1785.43	1660.87	-0.196625	0.309305	NA	0.0814611	0.672456	NA
ABCD4	925.689	1005.54	1217.03	896.242	874.402	1079.2	1094.7	1132.63	1044.77	-0.0522714	0.769324	0.872794	-0.088425	0.618757	0.767334
ABCE1	6867.39	7079.19	6397.66	5871.26	7699.2	5932.52	6809.85	6413.53	6281.57	-0.372498	0.0255481	0.0854937	-0.307632	0.0648829	0.167342
ABCF1	4956	5912.93	5165.71	5964.8	5922.31	6568.25	5203.68	4816.13	5244.34	0.41501	0.000596368	0.00436004	0.453147	0.000176499	0.00150919
ABCF2	1487.21	1322.87	1405.48	1495.55	1884.37	1541.28	1709.73	1647.06	1375.44	0.388534	0.0963797	0.227276	0.511743	0.028522	0.0904609
ABCF2P1	0	2.47265	0	0	0	1.55058	0	0.886949	0	0.651479	0.000236055	0.00202933	0.760571	1.75431e-05	0.000211341
ABCF2P2	0	0	0	0	0	0	0	0	0	-0.10789	0.444103	0.631939	-0.10099	0.473255	0.652639
ABCF3	1153.55	1118.46	1103.97	907.119	913.136	1065.25	1210.98	1052.81	1147.1	-0.476556	0.0346328	0.10729	-0.58621	0.00905969	0.0370692
ABCG1	56.9655	77.4763	81.6589	215.359	216.906	209.328	83.5787	71.8429	115.248	-0.132703	0.473608	0.658244	-0.242745	0.187951	0.356326
ABCG2	4.06896	0	2.35555	23.9288	8.71497	13.9552	2.72539	8.86949	0	0.377766	0.00143357	0.00894149	0.380537	0.00130804	0.00789378
ABCG4	23.3965	18.957	27.4814	10.8767	8.71497	1.55058	22.7116	15.0781	18.3105	0.0113626	0.916732	0.957331	-0.0184577	0.865068	0.928034
ABCG5	0	0	0	5.43836	0	0	0	0	0	0.0544372	0.740591	NA	0.177231	0.281176	NA
ABCG8	0	3.29686	0	0	0	0	0.908464	0	0	0.579243	0.0434618	0.126435	0.478206	0.094706	0.219661
ABHD1	8.13793	17.3085	21.1999	16.3151	8.71497	7.7529	6.35925	16.852	17.2334	0.105652	0.350992	0.548254	0.122232	0.280152	0.468723
ABHD10	1135.24	1208.3	1149.51	1149.67	1425.38	1082.3	1171.92	1124.65	1212.8	0.366243	0.0116667	0.0470362	0.45378	0.00177546	0.0101324
ABHD11	977.569	990.708	843.285	420.929	362.156	441.915	789.455	907.349	911.215	-0.280011	0.00669087	0.0305986	-0.258908	0.0121496	0.0471549
ABHD12	670.362	703.056	584.96	688.497	583.903	765.986	679.531	655.455	640.867	-0.370816	0.20637	0.385324	-0.266603	0.363462	0.553741
ABHD12B	0	9.89059	2.35555	2.17535	5.80998	32.5622	0.908464	3.5478	0	0.897797	3.51233e-06	5.7368e-05	1.0045	2.07254e-07	4.32e-06
ABHD13	460.81	447.549	431.065	317.6	460.925	448.117	506.014	439.927	452.376	-0.257105	0.0480501	0.136387	-0.234729	0.0706896	0.178501
ABHD14A	190.224	176.382	200.221	163.151	130.725	125.597	174.425	173.842	122.788	0.162608	0.319512	0.515727	0.100872	0.535873	0.705244
ABHD14A-ACY1	4.06896	0	5.49627	0	0	12.4046	0	0.886949	5.38543	-0.00365807	0.977586	0.989208	-0.0295779	0.819636	0.902167
ABHD14B	1057.93	1031.92	1057.64	1202.97	1186.2	1412.58	973.873	1109.57	928.449	0.651519	0.00414484	0.0208956	0.625991	0.00582137	0.0260096
ABHD15	131.224	209.351	158.607	126.17	143.313	26.3598	229.841	200.45	204.646	0.418023	0.00920973	0.0390039	0.489961	0.00225181	0.0121795
ABHD16A	11.1897	21.4296	21.1999	22.8411	20.3349	9.30348	17.2608	17.739	29.0813	-0.843068	0.00673152	0.0307134	-0.69263	0.0259647	0.0841855
ABHD16B	0	0	0	0	0	0	0	0	0	-0.310028	0.352978	0.55016	-0.62321	0.0614601	0.160766
ABHD17A	497.431	591.787	580.249	440.507	536.455	389.195	629.565	657.229	672.102	-0.141718	0.665396	0.805219	-0.00218107	0.994689	0.996294
ABHD17AP1	0	0	0	0	0	0	0	0	0	-0.105743	0.366946	NA	-0.0204037	0.861944	NA
ABHD17AP2	0	0	0	0	0	0	0	0	0	0.684752	0.0194945	0.0699159	0.304568	0.293341	0.48335
ABHD17AP3	0	0	0	0	0	0	0	0	0	-0.027441	NA	NA	-0.139037	NA	NA
ABHD17AP4	5.08621	0	0.785182	0	0	3.10116	0	1.7739	0	-0.012648	0.961871	0.980771	-0.0255638	0.923161	0.960503
ABHD17AP5	1.01724	0.824216	1.57036	0	0	0	0.908464	0	0	0.0821933	0.450684	NA	0.0437731	0.689027	NA
ABHD17AP6	0	0	0.785182	3.26302	0	0	0.908464	3.5478	6.46252	0.194086	0.33762	0.534255	0.102346	0.611179	0.762582
ABHD17B	314.327	250.562	270.103	267.567	271.133	240.34	317.054	275.841	217.572	0.427098	0.203912	0.382071	0.129443	0.700268	0.825417
ABHD17C	427.241	332.983	358.043	319.776	308.897	257.396	358.843	451.457	360.824	-0.170429	0.532053	0.707266	-0.268869	0.325833	0.51786
ABHD2	2775.03	2553.42	2393.23	3450.1	3090.91	4150.9	2638.18	2675.04	2620.55	-0.0341133	0.755645	NA	-0.0781187	0.477583	NA
ABHD3	273.638	274.464	209.644	283.883	297.277	567.512	328.864	292.693	214.34	0.215184	0.518892	0.696808	0.543414	0.103055	0.233394
ABHD4	344.845	270.343	299.154	518.82	425.097	676.053	309.786	342.362	339.282	0.106857	0.673271	NA	0.121239	0.633439	NA
ABHD5	1023.34	924.77	898.248	901.681	1014.81	721.019	981.141	1010.23	867.055	0.103506	0.591978	NA	0.204846	0.289056	NA
ABHD6	136.31	166.492	142.118	79.4001	110.39	88.383	140.812	162.312	104.477	0.397624	0.181195	0.351611	0.345492	0.243849	0.427229
ABHD8	229.896	284.355	262.251	263.217	200.444	181.418	216.214	264.311	234.805	-0.578696	0.08339	0.205504	-0.477949	0.152708	0.307832
ABI1	1975.48	1847.89	1717.98	2383.09	2120.64	2778.64	1817.84	1854.61	1878.44	-0.0483337	0.841255	NA	0.311696	0.193869	NA
ABI2	4721.02	4824.96	5564.58	4806.43	5148.61	4958.75	4602.28	4699.05	5495.3	0.0128379	0.967127	0.983563	-0.178523	0.567417	0.728739
ABI3	0	0	0	0	0	7.7529	1.81693	0.886949	2.15417	-0.241212	0.315694	0.512118	-0.0914315	0.703633	NA
ABI3BP	34.5862	85.7185	112.281	105.504	136.535	117.844	69.9517	83.3732	59.2398	0.329953	0.0806952	NA	0.328984	0.0825649	NA
ABL1	1890.03	1985.54	1971.59	2021.98	2445.03	1907.21	1986.81	1906.05	2024.92	-0.0200205	0.879743	NA	-0.158374	0.234154	NA
ABL2	1886.98	1814.92	2129.41	2187.31	2570.92	3366.31	2165.78	2049.74	2000.15	0.00906624	0.948807	NA	0.0293827	0.835613	NA
ABLIM1	16501.7	16847	17898.2	14995.7	15203.8	12429.4	16680.3	17012.6	18328.8	-0.102186	0.657353	NA	-0.118148	0.609374	NA
ABLIM2	47.8103	47.8045	67.5256	60.9097	35.8282	29.461	44.5147	60.3125	75.3961	0.027563	0.816947	NA	0.0874032	0.463434	NA
ABLIM3	144.448	176.382	119.348	305.636	297.277	344.229	183.51	159.651	133.559	-0.0746681	0.494095	NA	-0.0331152	0.762124	NA
ABO	0	0	0	0	0	0	0	0	0	-0.0566375	0.603918	NA	-0.0513542	0.638978	NA
ABR	933.827	772.29	772.619	758.108	645.876	686.907	890.295	842.601	783.042	-0.0870488	0.654742	NA	-0.343431	0.0796854	NA
ABRA	0	1.64843	0	0	0	0	0	0	0	0.414274	0.212257	0.392384	0.28585	0.390006	0.577496
ABRACL	490.31	522.553	480.531	512.294	657.496	434.162	524.184	481.613	420.064	-0.0408912	0.758937	NA	-0.140169	0.295185	NA
ABT1	486.241	465.682	467.968	468.787	444.464	477.578	513.282	434.605	444.837	-0.357025	0.262642	0.451777	-0.393835	0.215792	0.392315
ABT1P1	0	0	0	0	0	0	0	0	0	-0.0625956	0.56339	NA	-0.0340609	0.753691	NA
ABTB1	298.052	318.147	357.258	370.896	405.73	832.661	311.603	308.658	333.897	-0.250883	0.153984	NA	-0.0825969	0.638536	NA
ABTB2	385.534	487.936	476.605	604.746	550.012	790.795	460.591	501.126	463.147	0.418803	0.194139	0.369333	0.0726534	0.821201	0.902974
AC000003.1	0	0	0	0	0	0	0	0	0	0.304821	0.102347	NA	0.212186	0.257586	NA
AC000003.2	0	0	0	0	0	0	0	0	0	0.0962681	0.459871	NA	0.0146109	0.911091	NA
AC000029.1	0	0	0	0	0	0	0	0	0	0.124543	0.482245	NA	0.0684443	0.700025	NA
AC000032.2	0	0	0	0	0	0	0	0	0	-0.168775	0.188281	NA	0	1	NA
AC000036.4	0	0	0	0	0	0	0	0	0	-0.103954	0.45144	NA	-0.0917055	0.507399	NA
AC000041.8	0	0	0	0	0	0	0	0	0	-0.0132182	0.95006	NA	0.0592362	0.779226	NA
AC000067.1	0	0	0	0	0	0	0	0	0	-0.0724288	0.668881	NA	-0.132218	0.437261	NA
AC000068.10	12.2069	12.3632	5.49627	0	1.93666	0	9.08464	5.32169	24.773	0.0465794	0.856813	NA	-0.205499	0.429926	NA
AC000068.5	39.6724	14.0117	37.6887	8.70138	19.3666	13.9552	27.2539	16.852	19.3876	-0.184261	0.445476	NA	-0.553256	0.0238074	NA
AC000068.9	6.10345	9.89059	4.71109	10.8767	4.84165	4.65174	10.9016	8.86949	6.46252	-0.182617	0.414228	NA	-0.0380462	0.864893	NA
AC000077.2	0	0	0	0	0	0	0	0	0	-0.0821355	0.562666	NA	-0.125811	0.376727	NA
AC000078.5	1.01724	0	0	0	0	0	1.81693	2.66085	0	-0.185643	0.287371	NA	-0.143387	0.41207	NA
AC000081.2	0	0	0.785182	0	0	0	2.72539	0	0	0.112271	0.612418	NA	-0.102003	0.647466	NA
AC000089.3	41.7069	34.6171	36.1184	61.9973	49.3849	35.6633	23.6201	25.7215	29.0813	1.87057	7.41359e-09	2.56385e-07	1.77908	3.65555e-08	9.32573e-07
AC000095.9	0	0	9.42218	0	0	0	1.81693	0	0	0.103084	0.363759	NA	0.0741098	0.514973	NA
AC000099.1	0	0	0	0	0	0	0	0	0	-1.25515	1.69431e-05	0.000218819	-1.29443	8.77575e-06	0.000117004
AC000110.1	0	0.824216	0	0	0	0	0.908464	0	1.07709	-0.488815	0.130671	0.280475	-0.19161	0.553123	0.719217
AC000111.3	0	0	0	0	0	0	0	0	0	-0.275976	0.236889	0.42225	-0.105844	0.650397	0.789666
AC000111.4	0	0	0	0	0	0	0	0	0	-0.0418132	0.795644	NA	-0.085563	0.598092	NA
AC000111.5	0	0	0	0	0	0	0	0	0	-0.107533	0.641586	0.789192	-0.0503952	0.827484	NA
AC000111.6	0	0	0	0	0	0	0	0	0	-0.0131902	0.919012	NA	-0.0387949	0.765567	NA
AC000120.7	1.01724	9.06638	7.85182	5.43836	10.6516	0	0	9.75644	7.53961	-0.508708	0.0460634	NA	-0.336706	0.186288	NA
AC000123.4	0	0	0	0	0	0	0	0	0	0.100129	0.495825	NA	0.112316	0.445757	NA
AC000124.1	1.01724	0	0	0	0	0	3.63386	0	0	-0.00248306	0.994098	0.996824	-0.124849	0.709814	0.83122
AC000362.1	0	0	0	0	0	0	0	0	0	0.115503	0.713526	0.835854	-0.395241	0.211947	0.387647
AC000367.1	0	0	0	0	0	0	0	0	0	0.0502967	0.869988	0.931348	0.487162	0.111359	0.247052
AC000370.2	0	0	0	0	0	0	0	0	0	0.045252	0.851689	NA	-0.0232388	0.923931	NA
AC000374.1	0	0	0	0	0	0	0	0	0	0.036616	0.841099	NA	-0.138839	0.450626	NA
AC000403.1	0	0	0	0	0	0	0	0	0	0.0547578	0.656175	NA	0.106228	0.388338	NA
AC002044.4	0	1.64843	0	0	0	4.65174	0	0	0	0.334577	0.231347	0.415273	0.238385	0.395349	0.582345
AC002055.4	148.517	156.601	138.192	152.274	164.616	162.811	163.524	142.799	105.554	0.0115154	0.967302	0.98359	0.0932042	0.739785	0.850121
AC002056.3	14.2414	10.7148	14.1333	20.6658	17.4299	7.7529	8.17618	5.32169	11.848	-0.0917489	0.431164	NA	-0.0344553	0.767892	NA
AC002056.5	0	0	0	0	0	0	0	0	0	0.196834	0.247717	NA	0.0721409	0.672936	NA
AC002059.10	13.2241	5.76951	2.35555	0	7.74664	0	7.26771	4.43474	4.30835	-0.126313	0.301002	NA	-0.0159743	0.895979	NA
AC002064.4	0	0	0	0	0	0	0	0	0	0.214349	0.354556	0.551336	0.103498	0.653313	0.791918
AC002064.5	0	0	3.92591	0	0	0	0	1.7739	0	0.319956	0.134582	0.286396	0.310174	0.145934	0.298747
AC002066.1	2.03448	9.89059	12.5629	13.0521	12.5883	35.6633	18.1693	17.739	7.53961	-0.215594	0.172641	NA	-0.0477049	0.762681	NA
AC002066.2	0	0	0	0	0	0	0	0	0	0.120158	0.570271	NA	-0.0976844	0.646416	NA
AC002069.5	0	0	0	0	0	0	0	0	0	-0.188053	0.276991	NA	-0.135202	0.435123	NA
AC002069.6	0	0	0	0	0	0	0	0	0	0.278771	0.221075	NA	0.32263	0.157522	NA
AC002070.1	0	0	0	0	0	0	0	0	0	0	1	NA	-0.0986124	0.36343	NA
AC002075.3	0	0	0	0	0	0	0	0	0	-0.390991	0.135866	NA	-0.544529	0.0389147	NA
AC002075.4	3.05172	1.64843	1.57036	4.35069	3.87332	1.55058	0	4.43474	2.15417	0.508987	0.00481176	0.0235426	0.515857	0.00423736	0.0202482
AC002076.10	2.03448	0	0	13.0521	0	0	0.908464	0.886949	5.38543	-0.346427	0.299108	0.493647	-0.241591	0.469013	0.64916
AC002115.5	0	0	0.785182	0	0	0	0	0	0	-0.787182	0.00276512	0.015159	-0.9686	0.00021387	0.00177279
AC002115.9	6.10345	0	0	0	0	0	0	0	0	0.334655	0.137142	NA	0.39828	0.077361	NA
AC002116.7	38.6552	28.8476	42.3998	33.7179	51.3215	68.2255	34.5216	29.2693	40.9293	0.191678	NA	NA	0.156679	NA	NA
AC002116.8	0	0	0	0	0	0	0	0	0	-0.229092	0.462916	0.648622	-0.540745	0.0847794	0.202853
AC002117.1	34.5862	21.4296	37.6887	25.0165	6.77831	18.607	19.9862	25.7215	60.3169	-0.543751	0.102927	0.237997	-0.429131	0.198046	0.369313
AC002127.2	0	0	0	0	0	0	0	0	0	0.111315	0.649756	NA	0.201042	0.412546	NA
AC002127.4	0	0	0	0	0	0	0	0	0	-0.115823	0.329828	NA	-0.0155496	0.895988	NA
AC002128.4	0	0	0.785182	4.35069	5.80998	0	2.72539	6.20864	3.23126	-0.0216918	0.903708	NA	0.0694399	0.698819	NA
AC002128.5	0	0	0	0	0	0	0	0	0	1.13929	0.000679348	0.00485559	1.45151	1.50919e-05	0.000185766
AC002306.1	0	0	0	5.43836	0	0	0	0	0	0.245752	0.423195	0.613746	0.08934	0.769851	0.870511
AC002310.10	0	3.29686	0	0	0	0	0	0	0	-0.0854412	0.493013	NA	-0.0700259	0.575152	NA
AC002310.12	32.5517	11.539	3.14073	2.17535	14.525	15.5058	18.1693	10.6434	2.15417	-0.627877	0.0530582	0.147072	-0.846836	0.00890925	0.0365547
AC002310.13	0	0	0	0	0	0	0	0	0	0.172455	0.415439	NA	-0.0266342	0.900701	NA
AC002310.17	0	0	0	0	0	0	0	0	0	-0.42294	0.124043	NA	-0.515604	0.0619835	NA
AC002310.7	2.03448	5.76951	3.92591	6.52604	0	0	0	6.20864	15.0792	-0.244406	0.384125	0.577934	-0.217876	0.437429	0.620856
AC002314.4	0	0	0	7.61371	0	0	0	0	0	-1.022	0.000543803	0.00400839	-1.10646	0.000174678	0.00149628
AC002331.1	0	0	0	0	0	0	0	0	0	-0.276925	0.138143	NA	-0.104111	0.57681	NA
AC002365.1	0	0	0.785182	2.17535	0	0	0	0	0	0.146777	0.539394	NA	-0.061968	0.796672	NA
AC002366.3	0	0	0	0	0	0	0	0	0	-0.300442	0.369314	0.564942	-0.291901	0.382938	0.571245
AC002368.4	0	0	0	0	0	0	0	0	0	-0.295	0.264056	0.452946	-0.159272	0.546536	0.713933
AC002383.2	0	0	0	0	0	0	0	0	0	0.238674	0.206368	NA	0.0659311	0.729288	NA
AC002386.1	1.01724	0	0	6.52604	0	9.30348	0	0.886949	0	-0.0062501	0.982232	0.992028	0.00577671	0.983563	0.99088
AC002395.1	3.05172	0	3.92591	0	0	0	0	0.886949	0	-0.102805	0.522931	NA	0.06142	0.702506	NA
AC002398.11	2.03448	0	0	1.08767	1.93666	0	2.72539	0	0	0.234734	0.387617	0.581383	0.341714	0.208693	NA
AC002398.12	0	1.64843	6.28145	1.08767	2.90499	0	2.72539	2.66085	2.15417	-0.021602	0.941678	0.970322	0.00949006	0.974309	0.986605
AC002398.13	0	0	0	0	0	0	0	0	0	0.05891	0.585125	NA	0.0125177	0.90788	NA
AC002398.5	0	0	0	5.43836	0	0	3.63386	0	0	-0.464327	0.128067	0.276327	-0.507236	0.0958735	0.221619
AC002398.9	0	1.64843	0	0	0	0	0	3.5478	0	-5.2137e-06	0.999981	NA	-0.186815	0.407483	NA
AC002400.1	0	0	0	0	0	0	0	0	0	-0.0409599	0.738179	NA	-0.105438	0.391598	NA
AC002401.1	2.03448	0	0	0	0	0	0	0	0	-0.149523	0.269323	NA	-0.0368522	0.785508	NA
AC002429.4	0	2.47265	0	0	0	0	2.72539	0	0	-0.356625	0.287696	0.479879	-0.275924	0.410692	0.595561
AC002429.5	0	0	0.785182	0	0	0	0	0	0	0.169498	0.320659	NA	0.156332	0.361228	NA
AC002451.1	0	0	0	0	0	0	0	0	0	0.383134	0.244903	0.431084	0.178414	0.58906	0.745428
AC002451.3	10.1724	0	7.85182	0	0	0	0.908464	0	3.23126	0.212621	0.283752	NA	0.121195	0.543265	NA
AC002454.1	8.13793	11.539	13.3481	4.35069	17.4299	31.0116	5.45078	13.3042	7.53961	-0.00294421	0.992407	0.9966	-0.246118	0.427524	0.611716
AC002456.2	4.06896	0	2.35555	0	0	0	1.81693	0	0	0.126744	0.468736	NA	0.1334	0.446504	NA
AC002463.3	7.12069	0	0	0	0	0	0	0	0	-0.315258	0.344173	0.540812	-0.330647	0.320923	0.512895
AC002465.2	0	0	0	0	0	0	0	0	0	0.255076	0.437467	0.625989	0.307974	0.348618	0.540413
AC002467.7	35.6034	30.496	31.4073	32.6302	15.4933	15.5058	29.9793	39.9127	23.6959	-0.472168	0.0969656	0.22814	-0.423161	0.136567	0.285155
AC002472.1	0	0	0	0	0	0	0	0	0	-0.267729	0.27914	0.470163	-0.0120789	0.960994	0.980935
AC002472.11	0	0	0	0	0	0	0	0	0	-0.0764497	0.550152	NA	-0.0750333	0.55902	NA
AC002472.13	0	0	1.57036	0	0	0	1.81693	0.886949	0	-0.765311	0.0121695	0.0487251	-0.928891	0.00229812	0.0124021
AC002477.1	0	0	3.14073	0	0	0	2.72539	5.32169	2.15417	-0.396235	0.153516	0.313494	-0.375029	0.176102	0.340813
AC002480.2	0	0	0	0	0	0	0.908464	0	0	-0.0611626	0.725795	NA	-0.00769812	0.964884	NA
AC002480.3	31.5345	51.9256	43.9702	53.296	62.9415	20.1575	44.5147	21.2868	21.5417	-0.127664	0.697901	0.825632	-0.524531	0.109612	0.244106
AC002480.4	0	3.29686	0.785182	2.17535	0	13.9552	0	0	0	0.129406	0.522011	NA	0.0938451	0.643075	NA
AC002480.5	2.03448	1.64843	0	4.35069	0	0	0	0	0	-0.106383	0.580494	0.74353	-0.091359	0.634538	0.778364
AC002485.1	0	0	0	0	0	0	0	0	0	-0.371819	0.197798	0.374131	-0.384999	0.183248	0.35024
AC002486.2	0	0	0	0	0	0	0	0	0	-0.00163575	0.991065	NA	-0.00589412	0.967911	NA
AC002486.3	8.13793	0	0	0	0	13.9552	0	1.7739	2.15417	0.0285272	0.796832	NA	0.0775659	0.484532	NA
AC002511.1	0	0	0	0	0	0	0	0	3.23126	-0.188165	0.237803	NA	-0.078115	0.624251	NA
AC002511.2	0	0	0	0	0	0	0	0	0	-0.0391105	0.718495	NA	-0.062069	0.568662	NA
AC002511.3	0	0	0	0	0	0	0	0	0	-0.0148421	0.945176	NA	-0.00618342	0.977204	NA
AC002519.6	0	0	0	0	0	0	0.908464	0	0	-0.103404	0.749351	0.860016	-0.363862	0.262008	0.448229
AC002519.8	0	0	0	0	0	0	1.81693	7.98254	0	-0.00772823	0.97307	NA	0.0336252	0.883454	NA
AC002523.1	0	0	0	0	0	0	0	0	0	-0.100358	0.720451	NA	-0.0323592	0.908286	NA
AC002539.1	0	0	0	0	0	0	0	0	0	-0.385992	0.240395	0.426244	-0.476363	0.14666	0.299755
AC002539.2	0	0	0	0	0	0	0	0	0	-0.0764059	0.675323	NA	-0.00656995	0.971301	NA
AC002542.2	0	0	0	0	0	0	0	0	0	-0.143255	0.59537	0.754558	-0.262973	0.331014	0.522726
AC002543.2	0	0	0	0	0	0	0	0	0	0.114118	0.331139	NA	0.0863796	0.463162	NA
AC002550.5	0	0.824216	3.92591	0	0	0	5.45078	0	0	-0.178111	0.540274	0.71387	-0.172209	0.554224	0.719773
AC002551.1	0	3.29686	1.57036	0	0	7.7529	1.81693	1.7739	4.30835	-0.188858	0.401785	NA	-0.336977	0.136841	NA
AC002553.1	5.08621	0	0.785182	1.08767	0	0	1.81693	1.7739	0	-0.944232	0.00480157	0.0235103	-0.716362	0.0323585	0.0993369
AC002553.4	0	0	0	4.35069	0	0	0	0	0	0.0035327	0.991545	0.996355	0.539884	0.105899	0.237957
AC002558.1	0	0	0	0	0	0	0	0	3.23126	1.07766	0.00111755	0.00730977	0.654773	0.0481456	0.134118
AC002978.1	0	0	0	0	0	0	0	0	0	-0.000765354	0.995861	NA	0.117024	0.427741	NA
AC002979.1	0	0	0	0	0	0	0	0	0	0.755371	0.0191902	0.0691349	0.569275	0.0786808	0.19211
AC002981.1	0	0	0	0	0	0	0	0	0	0.508587	0.110483	0.249827	0.637481	0.0454378	0.128537
AC002984.2	0	0	0	0	0	0	0	0	0	0.182659	0.216236	NA	0.131305	0.376607	NA
AC002985.3	0	0	1.57036	0	0	0	0	0	0	0.0776978	0.797453	0.888775	0.461196	0.126358	0.270675
AC002992.1	0	0	0	0	0	0	0	0	0	0.460227	0.164617	0.328983	0.526415	0.111811	0.247846
AC002994.1	0	0	0	0	0	0	0	0	0	0.00360162	0.984947	NA	0.213393	0.262883	NA
AC003001.1	0	0	0	0	0	0	0	0	0	0.00741525	0.963734	NA	-0.0146228	0.928738	NA
AC003002.4	0	0	0	0	0	0	0	0	0	0	1	NA	-0.176965	0.181844	NA
AC003002.6	6.10345	4.9453	3.92591	3.26302	3.87332	0	0	1.7739	4.30835	-0.841425	0.00827981	0.0359423	-0.75496	0.0178686	0.0632354
AC003003.5	5.08621	5.76951	5.49627	0	0	0	0.908464	1.7739	2.15417	-0.130674	0.43532	NA	-0.172102	0.305336	NA
AC003005.2	6.10345	0	0.785182	0	4.84165	0	5.45078	2.66085	5.38543	0.28249	0.213359	NA	0.466708	0.0395952	NA
AC003005.4	0	0	0	0	0	0	0	0	0	0.0669961	0.763468	NA	0.00415739	0.985164	NA
AC003006.1	0	0.824216	0	0	0	0	0	0	1.07709	-0.298114	0.182456	NA	-0.0962541	0.666369	NA
AC003006.7	5.08621	0	1.57036	0	0	0	0	0	4.30835	0.039569	0.887297	0.940922	0.0860131	0.757665	0.862476
AC003009.1	0	0	0	0	0	0	0	0	0	0.289898	0.388587	0.582203	0.504254	0.133706	0.281102
AC003009.2	0	0	0	0	0	0	0	0	0	0.102734	0.591964	NA	-0.0513601	0.78999	NA
AC003029.1	0	0	0	0	0	0	0	0	0	-0.144831	0.663924	0.804495	-0.0452568	0.892019	0.942631
AC003035.1	0	0	0	0	0	0	0	0	0	-0.031397	0.776062	NA	-0.0878525	0.427573	NA
AC003043.1	0	0	0	0	0	0	0	0	0	-0.277528	0.374701	0.569872	-0.442579	0.157663	0.314982
AC003045.1	0	0	0	0	0	0	0	0	0	-0.304479	0.138349	NA	-0.00609691	0.976207	NA
AC003051.1	0	0	0.785182	0	0	0	0	0.886949	0	-0.150969	0.650464	0.795142	0.0213835	0.948836	0.974409
AC003075.4	2.03448	4.12108	0	0	0	0	2.72539	5.32169	0	-0.702815	0.0152689	0.0581737	-0.592801	0.040802	0.118686
AC003079.1	0	2.47265	0	0	0	0	0	0	0	0.010543	0.970959	0.985279	-0.122708	0.673067	0.807454
AC003080.4	7.12069	0	6.28145	5.43836	0	3.10116	2.72539	0.886949	0	-0.25538	0.409976	0.600806	-0.213801	0.489833	0.666656
AC003084.2	0	0	0	0	0	0	0	0	0	-0.0517979	0.764291	NA	0.0888908	0.606779	NA
AC003087.4	0	0	0	0	0	0	0	0	0	0.0356767	0.913548	0.955654	-0.209494	0.522789	0.695344
AC003088.1	0	0	0	0	1.93666	0	0	0	0	0.0711635	0.569256	NA	0.117818	0.347036	NA
AC003090.1	2.03448	0	0	0	0	0	0	0	0	0.0887626	0.665984	NA	0.141918	0.491243	NA
AC003092.1	31.5345	9.89059	38.4739	83.7508	138.471	299.262	28.1624	23.0607	19.3876	0.09175	0.737009	NA	0.0928748	0.734701	NA
AC003092.2	0	0	0	0	0	0	0	0	1.07709	-0.215352	0.310469	NA	-0.15104	0.477438	NA
AC003101.1	0	0	1.57036	0	0	6.20232	0	0	0	0.150226	0.562572	0.729752	0.416868	0.107182	NA
AC003102.1	0	0	0	0	0	0	0	0	0	-0.20138	0.474954	0.65965	-0.049729	0.859908	NA
AC003102.3	69.1724	56.0467	87.9404	11.9644	28.0816	21.7081	71.7686	59.4256	75.3961	-0.223776	0.316467	NA	-0.0775625	0.728335	NA
AC003104.1	10.1724	7.41794	14.1333	1.08767	1.93666	18.607	22.7116	14.1912	16.1563	0.122206	0.652556	0.79686	0.138924	0.609524	NA
AC003658.1	0	0	0	0	0	0	0	0	0	-0.0653432	0.721731	NA	-0.0028879	0.98746	NA
AC003664.1	0	0	0	0	0	0	0	0	0	0.11157	0.458076	NA	0.0510745	0.735254	NA
AC003665.1	77.3103	72.531	108.355	78.3124	81.3398	77.529	104.473	100.225	91.5524	0.517839	0.0219776	0.0766365	0.357287	0.111255	0.246972
AC003666.1	0	0	0	0	0	0	0	0	0	0.279377	0.259556	0.448578	0.256241	0.302005	0.492792
AC003681.1	0	0	0	0	0	0	0	0	0	0.0964746	0.772901	0.874841	0.224548	0.501778	0.676551
AC003682.16	1.01724	0	0.785182	0	0	0	8.17618	0	0	0.293675	0.279087	0.470163	0.25467	0.349538	NA
AC003682.17	0	0	0	0	0	0	0	0	0	0.0187388	0.955523	0.977326	0.176969	0.598408	0.752681
AC003956.1	0	1.64843	2.35555	0	0	1.55058	1.81693	0.886949	0	0.172234	0.53857	0.712667	0.2884	0.303225	0.493883
AC003958.2	0	0	0	0	0	0	0	0	0	-0.27089	0.317435	0.513887	-0.186765	0.490924	0.667483
AC003958.6	0	0	0	0	0	0	0	0	0	-0.942979	0.00114086	0.00742538	-0.843891	0.00359188	0.0177509
AC003968.1	0	0	0	0	0	0	0	0	0	0.0867737	0.621982	NA	0.0243229	0.890344	NA
AC003973.1	0	0	0	0	0	0	0	0	0	-0.0531275	0.746403	NA	-0.132337	0.423325	NA
AC003973.4	0	0	0	0	0	0	0	0	0	-0.081557	0.594656	NA	-0.0107886	0.943962	NA
AC003973.5	0	0	0	0	0	0	0	0	0	0.14086	0.554131	0.723849	0.175605	0.4613	0.642368
AC003973.6	0	0	0	0	0	0	0	0	0	-0.137464	0.335341	NA	-0.0707731	0.620458	NA
AC003984.1	0	3.29686	0	0	0	0	0	0	0	0.106355	0.563761	NA	0.118513	0.52119	NA
AC003985.1	0	0	0	0	0	0	0	0	0	0.142621	0.581257	0.743977	0.334791	0.195043	0.365413
AC003986.5	0	0	0	0	0	0	0	0	0	-0.482491	0.11912	0.263382	-0.367371	0.23544	0.416786
AC003986.6	0	0	0	1.08767	0	0	0	0	0	0.233086	0.183301	NA	0.196167	0.264586	NA
AC003986.7	0	0	0	0	0	0	0	0	0	-0.0762456	0.485038	NA	-0.0315517	0.773035	NA
AC003988.1	0	0	0	0	0	0	0	0	0	1.59483	1.72944e-06	3.15048e-05	1.43427	1.65106e-05	0.000201042
AC003989.3	0	0	0	0	0	0	0	0	0	0.123301	0.658164	0.800392	0.246819	0.37584	0.564596
AC003989.4	0	0	0	0	0	0	0	0	0	0.0541255	0.617323	NA	-0.00809845	0.940635	NA
AC003991.3	0	2.47265	9.42218	0	8.71497	0	2.72539	10.6434	2.15417	0.0588385	0.592721	NA	-0.00592445	0.957206	NA
AC004000.1	4.06896	0	0	0	1.93666	0	0	2.66085	0	-0.354743	0.203454	0.381502	-0.389012	0.164042	0.324491
AC004004.2	0	0	0	0	0	0	0	0	0	0.304074	0.196227	NA	0.0328384	0.889797	NA
AC004006.2	0	0	0	0	0	0	0	0	0	0.664383	0.0182394	0.0665561	0.706322	0.0119	0.0463075
AC004009.3	0	0	0	0	0	0	0	0	0	-0.552496	0.0999271	0.233219	-0.614019	0.0673768	0.172043
AC004012.1	0	2.47265	0	0	0	0	0	0	0	-0.0619609	0.567267	NA	-0.034201	0.752662	NA
AC004014.3	0	1.64843	0	0	0	0	0	0	0	0.570309	0.089784	0.216433	0.508971	0.130081	0.276143
AC004014.4	0	0	0	0	0	0	0	0	0	-0.81024	0.0125905	0.0500177	-0.723067	0.025912	0.084096
AC004016.1	0	0	0	0	0	0	0	0	0	-0.17435	0.52121	0.698448	-0.338072	0.215764	NA
AC004016.2	0	0	0	0	0	0	0.908464	0	0	0.0825589	0.736864	0.851957	-0.237417	0.337441	NA
AC004017.1	0	0	0	0	0	0	0	0	0	-0.135918	0.496588	NA	-0.150187	0.453806	NA
AC004019.10	0	0	0	0	0	0	0	0	0	-0.0385658	0.722674	NA	-0.0654948	0.548151	NA
AC004019.13	3.05172	1.64843	4.71109	0	0	0	3.63386	5.32169	6.46252	0.0775828	0.81244	0.897928	0.0616686	0.850246	0.919861
AC004019.18	0	0	0	0	0	0	0	0	0	-0.494982	0.140628	0.295236	-0.301884	0.368815	0.558207
AC004022.7	0	0	0	0	0	0	0	0	0	0.0733438	0.80443	NA	0.180232	0.54309	NA
AC004022.8	0	0	0	0	0	0	0	0	0	0.0210321	0.926124	0.961946	0.0289462	0.898614	NA
AC004041.2	2.03448	0	0	0	0	9.30348	0	2.66085	0	-0.167667	0.61777	0.772535	-0.289987	0.387939	0.575669
AC004051.2	3.05172	0	0	0	0	0	0	0	0	0.140883	0.459014	NA	-0.138444	0.470142	NA
AC004052.1	0	0	0	0	0	0	0	0	0	0	1	NA	-0.185076	0.168411	NA
AC004053.1	3.05172	0	0	0	0	0	0	0	0	-0.248594	0.343646	0.540327	-0.427635	0.104939	NA
AC004054.1	0	0	0	0	0	0	0	0	0	-0.373583	0.22506	0.408316	0.0812221	0.791082	0.883027
AC004057.1	14.2414	21.4296	25.911	22.8411	18.3983	10.8541	29.0708	15.9651	7.53961	-0.259727	0.236529	NA	-0.00530008	0.98067	NA
AC004062.2	0	0	0	0	0	0	0	0	0	0.171684	0.412698	NA	0.351273	0.0934346	NA
AC004063.1	0	0	0	0	0	0	0	0	0	-0.95297	5.21748e-05	0.000574942	-0.936438	6.89347e-05	0.00068752
AC004066.2	0	0	0	0	0	0	0	0	0	0.147773	0.44358	NA	0.247088	0.200503	NA
AC004066.3	0	0	0	0	0	0	0	0	0	-0.286436	0.215347	NA	-0.365761	0.11548	NA
AC004067.5	15.2586	18.1328	7.85182	8.70138	5.80998	4.65174	4.54232	9.75644	0	0.120813	0.467896	NA	-0.00212487	0.989864	NA
AC004069.1	0	0	0	0	0	0	0	0	0	-0.220759	0.290507	NA	-0.284583	0.174846	NA
AC004069.2	0	4.9453	2.35555	3.26302	9.6833	15.5058	11.81	8.86949	4.30835	-0.00169069	0.988638	NA	0.0723165	0.542788	NA
AC004070.1	0	0	0	0	0	0	0	0	0	0.05891	0.585125	NA	0.0141728	0.895726	NA
AC004074.3	2.03448	0.824216	4.71109	0	3.87332	3.10116	2.72539	1.7739	1.07709	-1.23838	2.20554e-05	0.000273401	-0.983716	0.000766136	0.005102
AC004074.4	0	0	0	0	0	0	0	0	0	0.0144671	0.957048	0.978086	0.188996	0.481358	NA
AC004076.7	0	1.64843	0	0	0	0	0.908464	0	0	-0.0192187	0.892079	NA	-0.092115	0.517757	NA
AC004076.9	1.01724	1.64843	5.49627	0	2.90499	0	1.81693	0	0	0.174771	0.535489	NA	0.249374	0.377242	NA
AC004079.1	0	0	0	0	0	0	0	0	0	0.00962792	0.966574	NA	-0.122291	0.596255	NA
AC004112.4	0	0	0	0	6.77831	0	0	0	3.23126	0.0121554	0.935248	NA	0.12715	0.395546	NA
AC004112.5	0	0	0	4.35069	0	0	0	0	0	0.16767	0.545365	0.717812	0.216915	0.434433	0.618245
AC004112.7	0	0	0	0	0	0	0	0	0	0.0072351	0.95628	NA	-0.00919401	0.944681	NA
AC004125.3	0	0	0	0	0	0	0	0	0	-0.876759	0.00220908	0.01267	-0.9679	0.000695068	0.00471037
AC004129.7	0	0	0	0	0	0	0	0	0	0	1	NA	-0.123991	0.283833	NA
AC004129.9	0	0	0	0	0	0	0	0	0	-0.192635	0.275907	NA	-0.139403	0.431726	NA
AC004156.3	4.06896	4.9453	5.49627	23.9288	3.87332	0	2.72539	0.886949	6.46252	-0.229139	0.488755	0.67197	-0.548952	0.0977225	0.224415
AC004158.2	35.6034	51.9256	37.6887	52.2083	40.6699	43.4162	47.2401	49.6691	37.698	0.060124	0.846295	0.916968	0.175379	0.57168	0.732065
AC004158.3	0	0	0	0	0	0	0	0	0	-0.0701903	0.729553	NA	-0.086051	0.672589	NA
AC004159.1	2.03448	0	0	0	0	0	0	0	0	0.253108	0.4385	0.627039	0.263042	0.420216	0.60507
AC004160.4	0	0	0	0	0	0	0	0	0	0.235745	0.214146	0.394877	0.106342	0.573427	0.73364
AC004166.6	0	0	0	0	0	0	0	0	0	-0.328009	0.328381	0.525009	-0.0562659	0.866892	0.928886
AC004221.2	0	0	1.57036	0	0	0	0	0.886949	3.23126	-0.180318	0.47427	0.658932	0.101637	0.686244	0.816288
AC004231.2	8.13793	0	0	4.35069	0	9.30348	0	0	0	0.228377	0.484338	0.668033	0.0972645	0.766282	0.868125
AC004237.1	0	0	0	0	0	0	0	0	0	0.0279813	0.877944	NA	-0.151592	0.408849	NA
AC004257.1	0	0	0.785182	0	0	0	3.63386	1.7739	0	0.0893601	0.621663	NA	0.0103754	0.954434	NA
AC004257.3	99.6896	103.851	146.829	134.871	102.643	145.754	124.46	92.2427	104.477	-0.116962	0.519299	NA	-0.245982	0.177397	NA
AC004381.6	182.086	189.57	133.481	231.674	191.729	220.182	193.503	185.372	120.634	-0.422604	0.193525	0.368377	-0.752619	0.0209623	0.0712785
AC004381.7	0	2.47265	0	0	0	0	9.08464	2.66085	0	-0.0574423	0.763097	NA	-0.347542	0.071447	NA
AC004383.3	1.01724	11.539	1.57036	0	0	9.30348	0	0.886949	2.15417	-0.264676	0.392578	0.585781	-0.337974	0.275724	0.46407
AC004386.3	0	0	0	0	0	0	0	0	0	0.112757	0.657601	0.800101	0.311863	0.219718	NA
AC004386.4	0	0	0.785182	0	0	0	0	0	0	0.254718	0.203959	0.382124	0.478058	0.0173295	0.0617979
AC004410.3	0	0	6.28145	0	0	0	1.81693	0.886949	6.46252	1.09802	2.44085e-05	0.000298424	1.28969	7.38667e-07	1.32567e-05
AC004447.2	0	1.64843	1.57036	9.78905	0	7.7529	0	2.66085	2.15417	-0.139413	0.430445	NA	0.0762784	0.665651	NA
AC004448.2	0	2.47265	1.57036	0	0	0	0	0	0	0.123674	0.696184	0.824801	0.0567902	0.857911	0.923893
AC004448.5	0	0	0	0	0	0	0	1.7739	0	0.519645	0.102278	0.236858	0.422984	0.182332	0.349114
AC004449.6	12.2069	4.12108	2.35555	0	0	0	5.45078	2.66085	4.30835	-0.0846222	0.671397	NA	0.121509	0.541713	NA
AC004453.8	716.138	661.846	635.212	1317.17	700.103	948.955	649.552	687.385	686.104	-0.162794	0.516852	NA	-0.0977897	0.697374	NA
AC004458.1	0	0	0	0	0	0	0	0	0	-0.735166	0.0285737	0.0928645	-0.654138	0.0514224	0.140748
AC004460.1	0	0	0	0	0	0	0	0	0	-0.00506875	0.964851	NA	0.0659111	0.567003	NA
AC004461.4	0	0	0	0	0	0	0	0	0	-0.131518	0.17672	0.345411	-0.275805	0.00451212	0.0212714
AC004463.6	11.1897	36.2655	18.0592	5.43836	32.9232	4.65174	22.7116	17.739	36.6209	0.187491	0.366022	NA	0.177137	0.394216	NA
AC004466.1	83.4138	75.8279	109.14	42.4192	39.7015	34.1127	59.9586	82.4862	89.3982	-0.2628	0.346595	NA	-0.236193	0.398628	NA
AC004471.10	0	9.06638	0	0	0	0	0	0.886949	0	0.0965355	0.722578	0.84261	0.0446616	0.869859	0.930458
AC004471.9	1.01724	0	0.785182	0	0	0	0	3.5478	0	-0.0404799	0.744349	NA	-0.111157	0.372684	NA
AC004485.3	0	0	0	0	0	0	0	0	0	-0.139449	0.589625	NA	-0.280246	0.280693	NA
AC004490.1	0	0.824216	0	0	0	0	0	0	0	-0.277991	0.4048	0.596518	-0.169156	0.612238	0.763175
AC004492.1	0	0	0	0	0	0	0	0	0	0.117796	0.587573	0.749225	0.216656	0.318262	0.509888
AC004510.3	1.01724	0	0.785182	8.70138	8.71497	0	2.72539	0	1.07709	0.0529767	0.791138	NA	0.0175149	0.930414	NA
AC004520.1	0	0	0	0	0	0	0	0	0	-0.219648	0.504222	0.684604	-0.548254	0.0942146	0.21886
AC004528.1	0	0	0	0	0	0	0	0	0	0.0740492	0.670769	NA	0.208943	0.230284	NA
AC004528.4	0	0	3.14073	0	0	0	0.908464	0.886949	0	-0.256573	0.43214	0.621205	-0.0644355	0.843546	0.916597
AC004535.2	0	0	0	0	0	0	0	0	0	-0.456451	0.156801	0.318358	-0.691673	0.0312706	0.0968472
AC004538.3	0	2.47265	0	0	0	15.5058	0	0	0	-0.249255	0.458235	0.64456	-0.099551	0.767034	0.868618
AC004540.4	8.13793	14.0117	10.2074	6.52604	0	3.10116	6.35925	5.32169	6.46252	-1.31555	1.37229e-07	3.34552e-06	-1.31726	1.27478e-07	2.82877e-06
AC004540.5	22.3793	19.7812	25.911	4.35069	19.3666	15.5058	28.1624	31.0432	18.3105	0.213174	0.450362	0.637394	0.0786539	0.779626	0.876688
AC004543.1	0	0	0	0	0	0	0	0	0	0.182969	0.21059	NA	0.206803	0.1581	NA
AC004543.2	0	0	0	0	0	0	0	1.7739	0	-0.045782	0.828866	NA	-0.154665	0.467289	NA
AC004549.6	4.06896	0	1.57036	6.52604	6.77831	0	0.908464	2.66085	5.38543	0.691947	0.0123504	0.0493217	0.695913	0.0121132	NA
AC004552.1	0	0	0	0	0	0	0	0	0	0.313807	0.272872	0.462802	0.382629	0.181585	0.347925
AC004562.1	3.05172	0	0	0	0	0	0	0	0	0.102019	0.476588	NA	-0.0150931	0.916534	NA
AC004593.3	0	0	0	0	0	0	0.908464	0	0	-0.0401737	0.710459	NA	-0.054844	0.613265	NA
AC004595.1	0	0	0	0	0	0	0	0	0	0.0205762	0.905887	NA	-0.0183544	0.916186	NA
AC004603.4	0	0	0	0	0	0	0	0	0	0.42545	0.000385189	0.0030401	0.401708	0.000798905	0.00528273
AC004609.1	0	0	0	0	0	0	0	0	0	0.0814866	0.608804	NA	0.0891784	0.576472	NA
AC004623.2	0	0	0	0	0	0	0	0	0	0.0522184	0.720443	NA	0.0153544	0.916517	NA
AC004637.1	0	0	0	0	0	0	0	0	0	-0.030446	0.820125	NA	-0.0395695	0.768152	NA
AC004655.1	0	0	0.785182	0	0.96833	0	0	0.886949	4.30835	0.160343	0.558924	0.72734	0.416202	0.128628	0.274051
AC004656.1	0	0	0	0	0	0	0	0.886949	0	-0.0564111	0.680045	NA	-0.135411	0.324194	NA
AC004673.1	0	0	0	0	0	0	0	0.886949	0	-0.126587	0.300711	NA	-0.0160381	0.895729	NA
AC004691.5	0	0	0	0	0	0	0	0	0	0.0822495	0.549732	NA	0.141856	0.302931	NA
AC004692.4	0	0	0	0	0	0	0	0	0	-0.0216162	0.919619	NA	-0.227734	0.29191	NA
AC004692.5	0	0	0	0	0	0	0.908464	0.886949	0	0.119324	0.697146	0.825299	0.0422108	0.890777	0.942287
AC004699.1	0	0	0	0	0	0	0	0	0	0.509705	0.0778229	NA	0.323761	0.266367	NA
AC004702.2	0	0	0.785182	0	0	0	0	1.7739	3.23126	0.0930754	0.778806	0.877788	-0.469727	0.154435	0.31037
AC004706.1	0	0	0	0	0	0	0	0	0	0.30952	0.250916	0.438017	0.387614	0.150852	0.305531
AC004744.3	0	0	0	0	0	0	0	0	0	-0.0495625	0.878036	0.936006	-0.0603324	0.851941	0.920862
AC004745.1	0	0	0	0	0	0	0	0	0	0.0325417	0.864469	NA	0.00295376	0.987691	NA
AC004769.1	0	0	0	0	0	0	0	0	0	-0.0527075	0.669641	NA	-0.102011	0.410132	NA
AC004771.1	0	0	0	0	0	0	0	0	0	-0.0597096	0.626526	NA	-0.0895761	0.466881	NA
AC004775.5	0	0	2.35555	0	4.84165	0	0.908464	1.7739	3.23126	-0.22815	0.445622	0.633219	-0.317794	0.289397	0.479115
AC004791.2	9.15517	14.8359	6.28145	48.9453	41.6382	108.541	26.3455	18.6259	4.30835	0.333314	0.0668945	NA	0.355296	0.0512913	NA
AC004797.1	33.569	34.6171	24.3406	28.2795	39.7015	32.5622	32.7047	25.7215	20.4646	-0.320044	0.168673	NA	-0.0692663	0.765016	NA
AC004812.1	0	0	0	0	0	31.0116	0	0	0	-1.01785	0.000831136	0.00572062	-0.843337	0.00562665	0.0253175
AC004817.1	0	0	0	0	0	0	0	0.886949	0	-1.17837	0.00028107	0.00234288	-0.987848	0.00233303	0.0125612
AC004824.1	0	0	0	0	0	0	0	0	0	-0.552519	0.0982063	0.230264	-0.79192	0.0178908	0.0632697
AC004824.2	0	0	0	0	0	1.55058	0	0	0	0.0892963	0.603431	NA	0.0119591	0.944807	NA
AC004832.1	0	0	0	0	0	0	0	0	0	-1.31231	2.48034e-05	0.000302715	-1.19367	0.000125195	0.00113829
AC004837.3	0	0	0	0	0	0	0	0	0	0.168897	0.520835	0.698277	0.0822584	0.753589	0.86028
AC004837.4	0	0	0	0	0	0	0	0	0	-0.298547	0.327589	0.524265	-0.325458	0.286729	0.475919
AC004837.5	3.05172	0	0	0	0	0	0	0	0	-0.282958	0.316145	0.512682	0.231329	0.409093	NA
AC004840.8	0	0	3.14073	0	0	0	0	1.7739	2.15417	-0.0754737	0.636699	NA	0.0141679	0.929411	NA
AC004840.9	54.931	41.2108	26.6962	16.3151	8.71497	23.2587	28.1624	42.5735	26.9272	-0.433854	0.193949	0.369042	-0.313055	0.348616	0.540413
AC004851.1	0	4.9453	3.92591	2.17535	0	6.20232	0.908464	0.886949	0	-0.0804258	0.783839	0.880689	-0.488002	0.0986146	0.225943
AC004854.4	5.08621	5.76951	6.28145	1.08767	0	0	3.63386	1.7739	8.61669	-0.237574	0.476401	0.661182	-0.366965	0.270883	0.458398
AC004854.5	0	0.824216	0	0	0	0	0	0	0	-1.02432	0.0019652	0.0115807	-0.752941	0.0228081	0.0762875
AC004862.6	0	0	0	0	0	0	0	0	0	-0.20633	0.538312	0.712565	-0.0273892	0.934904	0.967227
AC004866.1	0	0	0	0	0	0	0	0	0	-0.049476	0.738565	NA	-0.17826	0.232289	NA
AC004866.3	0	0	0	0	0	0	0	0	0	-0.122634	0.602196	NA	-0.247477	0.296018	NA
AC004869.2	0	0	0	0	0	0	0	0	0	0.103307	0.550489	NA	0.137323	0.428702	NA
AC004869.3	0	0	0	0	0	0	0	0	0	0.303826	0.316609	0.513223	0.222133	0.465739	0.646351
AC004870.3	0	0	0.785182	0	0	0	0	0	5.38543	-0.293721	0.175728	NA	-0.264122	0.224243	NA
AC004870.4	79.3448	109.621	134.266	80.4878	52.2898	136.451	89.9379	101.112	141.098	0.101246	0.755732	0.864425	-0.252366	0.440344	0.623246
AC004870.5	0	0	0	0	0	0	0	0	0	-0.0629555	0.74578	NA	0.095095	0.62414	NA
AC004875.1	0	0	0	0	0	0	0	0	0	0.143628	0.668164	0.80753	0.301744	0.367841	0.557422
AC004878.2	0	0	0	0	0	0	0	0	0	-0.166681	0.476329	NA	-0.239929	0.307112	NA
AC004878.3	0	0	0	0	0	0	0	0	0	0.131601	0.620335	0.774409	0.225693	0.395116	0.582277
AC004878.5	0	0	0	0	0	0	0	0	0	0.105807	0.616997	NA	-0.0928554	0.662945	NA
AC004878.6	0	0	0	0	0	0	0	0	0	-0.0126634	0.919233	NA	0.0471744	0.706037	NA
AC004878.7	0	0	0	0	0	0	0	0	1.07709	0.267312	0.107551	NA	0.231632	0.164608	NA
AC004878.8	0	0	0	0	0	0	0	0	0	0.285467	0.321265	0.517844	0.364419	0.205924	NA
AC004889.1	0	0	0	0	0	0	0	0	0	0.289881	0.385558	0.579378	0.186357	0.576572	0.735867
AC004893.10	0	0	0	0	0	0	0	0	0	-0.238537	0.284284	NA	-0.044963	0.839804	NA
AC004893.11	55.9483	56.0467	93.4366	19.5781	28.0816	23.2587	60.8671	82.4862	47.3918	0.0883173	0.792091	0.885706	0.000189145	0.999549	0.999705
AC004895.1	0	0	0	0	0	0	0	0	0	-0.0513515	0.843159	0.915884	0.40456	0.121175	0.262798
AC004895.4	1.01724	1.64843	0.785182	0	0	0	5.45078	0	4.30835	0.266777	0.411181	0.601846	0.174309	0.590852	0.746529
AC004899.1	0	0	0	0	0	0	0	0	0	-0.0649888	0.772609	NA	0.0928579	0.679576	NA
AC004899.3	0	0	0	0	0	0	0	0	0	-0.362808	0.0825238	NA	-0.138655	0.506089	NA
AC004901.1	0	0	0.785182	0	0	0	0	0	0	-0.215343	0.200245	NA	-0.084873	0.613683	NA
AC004906.3	0	0	0	0	0	0	0	0	0	-0.104375	0.426668	NA	-0.0706608	0.5912	NA
AC004911.2	0	0	0	0	0	0	0	0	0	-0.152417	0.565333	0.732138	0.0524303	0.843075	0.916597
AC004917.1	0	0	0	0	0	0	0	0	0	0.0475041	0.777895	NA	0.15592	0.354742	NA
AC004920.2	0	0	0	0	0	0	0	0	0	-0.0663924	0.589686	NA	-0.087126	0.480044	NA
AC004920.3	0	0	0	0	0	0	0	0	0	0.143779	0.363429	NA	0.173652	0.273627	NA
AC004924.1	3.05172	0	0	0	0	0	0	0	0	0.0659153	0.715121	NA	0.061337	0.734826	NA
AC004938.5	0	0	0	0	0	0	0	0	0	0.160257	0.576642	0.740759	0.147146	0.609168	NA
AC004941.3	0	0	0	0	0	0	0	0	0	0.199014	0.444069	0.631939	0.113274	0.661875	0.798959
AC004941.5	0	0	0	0	0	0	0.908464	0.886949	0	0.32043	0.273837	0.464198	0.110722	0.706942	0.829675
AC004943.1	0	0	0	0	0	0	0	0	0	-0.451435	0.0558929	0.152685	-0.213214	0.367354	0.557024
AC004945.1	0	0	0	0	0	0	0	0	0	0.0856041	0.670711	NA	-0.208779	0.305723	NA
AC004947.2	0	0	0	0	0	0	0	0.886949	0	-0.113231	0.565894	NA	-0.0312081	0.874433	NA
AC004951.5	11.1897	0.824216	3.92591	10.8767	0	1.55058	1.81693	3.5478	0	0.336144	0.305806	0.501475	0.262002	0.423936	0.608483
AC004951.6	14.2414	37.9139	28.2665	17.4028	6.77831	32.5622	23.6201	24.8346	33.3897	0	1	NA	-0.136751	0.241278	NA
AC004967.7	136.31	91.488	132.696	59.822	139.44	114.743	105.382	152.555	146.484	0.0541255	0.617323	NA	-0.00809845	0.940635	NA
AC004969.1	0	0	0	0	0	0	0	0	0	-0.617513	0.0633209	0.167951	-0.822731	0.0132142	0.0503421
AC004980.1	0	0	0	0	0	0	0	0	0	-0.120913	0.506392	NA	-0.241007	0.188203	NA
AC004980.10	3.05172	1.64843	0.785182	0	4.84165	3.10116	0	0	0	-0.0884415	0.661582	NA	0.0345972	0.864067	NA
AC004980.11	0	0	0	0	0	0	0	0	0	-0.216859	0.262118	NA	-0.0853607	0.658909	NA
AC004980.7	154.621	107.148	129.555	88.1015	79.4031	229.486	134.453	119.738	141.098	-0.161253	0.341406	NA	-0.146949	0.387046	NA
AC004980.8	0	0	0	0	0	0	0	0.886949	0	-0.0126294	0.96221	0.980785	-0.404505	0.132104	0.278954
AC004980.9	0	0	0.785182	3.26302	0	0	0.908464	7.09559	0	0.659758	0.0496441	0.139806	0.629798	0.061001	0.160065
AC004985.12	0	3.29686	3.92591	14.1397	8.71497	0	2.72539	3.5478	5.38543	-0.120018	0.679333	0.814695	0.116845	0.687024	0.816761
AC004987.10	0	0	0	0	0	0	0	0	0	0.0113565	0.968243	0.984029	0.0367502	0.897596	0.946187
AC004987.9	25.431	40.3866	33.7628	35.8932	30.9866	34.1127	31.7962	34.591	36.6209	-0.485843	0.070312	NA	-0.38401	0.152796	NA
AC004988.1	0	1.64843	0	2.17535	0	0	0	0	0	-0.110082	0.385166	NA	-0.051983	0.682194	NA
AC005000.1	0	0	0	0	0	0	0	0	0	-0.368666	0.26263	0.451777	-0.738035	0.0253028	0.0825226
AC005000.2	0	0	0	0	0	0	0	0	0	-0.620329	0.0304157	0.0970933	-0.27957	0.327608	0.519352
AC005003.1	42.7241	62.6404	64.3849	36.9809	47.4482	17.0564	38.1555	56.7647	68.9335	-0.518583	0.122206	0.268087	-0.388369	0.247072	0.430904
AC005007.3	0	0	0	0	0	0	0	0.886949	0	-0.70362	0.0312868	0.0991368	-0.596358	0.0679284	0.17305
AC005008.2	0	0	0.785182	6.52604	0	0	0	0	0	-0.104539	0.334987	NA	0	1	NA
AC005008.3	0	0	0	0	0	0	0	0	0	-0.139703	0.507027	NA	-0.240138	0.255972	NA
AC005009.1	0	0	0	0	0	0	0	0	0	-0.0334533	0.863766	NA	-0.156598	0.423936	NA
AC005009.2	0	0	0	0	0	6.20232	0	0	0	-0.110553	0.69672	0.82508	-0.368151	0.196385	0.367177
AC005013.1	4.06896	4.12108	3.14073	4.35069	0	0	1.81693	2.66085	0	0.136237	0.413586	NA	-0.0350474	0.83444	NA
AC005013.5	3.05172	1.64843	0	0	0	0	1.81693	0	0	-0.148086	0.446502	NA	-0.200497	0.304453	NA
AC005014.5	0	1.64843	0	0	0	0	3.63386	0	3.23126	-0.443417	0.116303	0.259008	-0.191324	0.497408	0.672724
AC005017.2	0	0	0	0	0	0	0	0	0	-0.19683	0.469093	0.653657	-0.488146	0.07426	0.184776
AC005019.2	0	0	0	0	0	0	0	0	0	-0.0469596	0.691483	NA	-0.0855551	0.47137	NA
AC005019.3	0	0	0	0	0	0	0	0	0	0.116157	0.604142	NA	0.110253	0.623616	NA
AC005020.1	0	0	0	0	0	0	0	0	0	0.325305	0.333241	0.53001	0.323508	0.335881	0.527684
AC005022.1	0	0	0	0	0	0	0	0	0	-0.18155	0.411778	NA	-0.212409	0.338662	NA
AC005027.3	0	0	0	3.26302	0	0	0	0	0	-0.101719	0.601641	NA	-0.0354315	0.855852	NA
AC005029.1	1.01724	0	0	0	0	0	0	0	0	-0.114402	0.732613	0.848947	-0.261882	0.434293	0.618138
AC005033.6	0	0	0	0	2.90499	0	0.908464	0.886949	0	0.059141	0.670014	NA	0.00561297	0.967897	NA
AC005034.2	0	0	0	0	0	0	0	0	0	-0.767889	0.0218964	0.0764343	-0.930816	0.0054825	0.0248358
AC005034.3	0	0	0	0	0	0	0	0	0	-0.0457034	0.673341	NA	-0.0533508	0.623699	NA
AC005037.1	0	0	0.785182	0	0	0	0	0	0	-0.0954321	0.653497	NA	0.19933	0.347065	NA
AC005037.2	0	0	0	0	0	0	0	0	0	0.129589	0.503865	NA	0.240679	0.214576	NA
AC005037.3	11.1897	32.1444	28.2665	11.9644	16.4616	21.7081	19.9862	45.2344	14.0021	-0.247224	0.22085	NA	-0.128389	0.525009	NA
AC005037.4	0	0	0	0	0	0	0	0	0	0.106559	0.45449	NA	0.103668	0.467875	NA
AC005037.6	0	0	0	0	0	0	0	0	0	-0.0198613	0.93028	NA	-0.0710533	0.755303	NA
AC005040.3	0	0	0	0	0	0	0	0	0	-0.0393616	0.757491	NA	-0.125189	0.328268	NA
AC005041.11	0	3.29686	0	0	0	0	0	0	0	-0.0836724	0.440157	NA	-0.0135359	0.900756	NA
AC005041.17	0	0	2.35555	5.43836	3.87332	0	1.81693	0	0	-0.405275	0.141467	NA	-0.234391	0.394733	NA
AC005042.2	8.13793	6.59373	14.1333	14.1397	3.87332	21.7081	8.17618	6.20864	5.38543	-0.167989	0.474877	NA	0.043796	0.851965	NA
AC005042.3	0	0	0	0	0	0	0	0	0	-0.0764785	0.630982	NA	-0.190408	0.234621	NA
AC005042.4	2.03448	3.29686	0	6.52604	3.87332	0	1.81693	0	0	-0.940354	0.00332175	0.0175218	-0.956924	0.00277574	0.0144331
AC005042.5	0	0	0	0	0	0	0	0	0	0.00811962	0.978158	0.989619	0.0653891	0.825252	0.905189
AC005048.1	0	0	0	0	0	0	0	0	0	-0.050592	0.814932	NA	0.101282	0.63924	NA
AC005062.2	30.5172	0	17.274	9.78905	8.71497	9.30348	13.627	7.98254	6.46252	0.27585	0.225309	NA	0.303302	0.18361	NA
AC005071.1	0	4.12108	0	0	0	13.9552	3.63386	0.886949	0	-0.277691	0.132202	NA	-0.0957013	0.6035	NA
AC005076.5	14.2414	37.9139	43.185	38.0685	12.5883	12.4046	34.5216	33.7041	25.8501	0.00731038	0.961527	NA	0.0672636	0.657673	NA
AC005077.12	2.03448	35.4413	15.7036	8.70138	54.2265	27.9104	12.7185	14.1912	32.3126	0.0493326	0.818138	NA	0.0596738	0.781423	NA
AC005077.14	62.0517	107.148	89.5107	44.5946	88.1181	41.8656	78.1279	78.0515	115.248	0.46367	0.0848318	0.207838	0.381297	0.157544	0.314854
AC005077.5	0	0	0	0	0	0	0	0	0	-0.295629	0.230175	0.413808	-0.0279486	0.909494	NA
AC005077.7	5.08621	0	4.71109	0	0	9.30348	15.4439	4.43474	6.46252	-0.673797	0.031592	0.0998474	-0.55821	0.0749933	0.185924
AC005077.8	1.01724	1.64843	0	0	0	0	0.908464	1.7739	0	-1.71933	1.51667e-13	1.19799e-11	-1.58359	1.02893e-11	5.63979e-10
AC005077.9	0	0	0	0	0	0	0	0	0	-0.152044	0.646875	0.792668	0.0763289	0.818163	0.901215
AC005082.1	0	0	0	0	0	0	0	0	0	-0.0668433	0.810715	0.896823	-0.0569565	0.837959	0.913428
AC005082.12	88.5	76.6521	120.133	44.5946	53.2582	13.9552	52.6909	101.999	90.4753	0.379395	0.24574	0.43219	0.816991	0.0121698	0.0472103
AC005083.1	80.362	56.8709	86.37	72.8741	54.2265	31.0116	86.3041	69.182	72.1648	-0.224695	0.40915	0.600348	-0.185044	0.497197	0.6726
AC005086.1	0	0	0	0	0	0	0	0	0	-0.215486	0.509296	0.688087	0.155968	0.632517	0.776827
AC005086.2	0	0	0	0	0	0	0	0	0	0.0198832	0.950133	0.974479	0.00949794	0.976123	0.987466
AC005086.3	0	4.12108	0.785182	0	0	0	0.908464	0	1.07709	0.380784	0.237709	0.423191	0.29188	0.366374	0.556416
AC005086.4	0	0	0	0	0	0	0	0	0	-0.529928	0.0909747	0.218282	-0.615994	0.048939	0.135746
AC005088.1	0	0	0	0	0	0	0	0	0	0.0683862	0.697605	NA	0.023414	0.894441	NA
AC005094.2	0	0	0	0	0	0	0	0	0	0.158516	0.599298	0.757926	0.155857	0.605976	0.758762
AC005102.1	0	0	0	0	0	0	0	0	0	-0.0119556	0.955625	NA	0.0218701	0.919092	NA
AC005104.3	0	1.64843	0.785182	2.17535	0	0	0.908464	0.886949	2.15417	-0.100723	0.640462	NA	-0.215845	0.319969	NA
AC005105.2	0	0	0	0	0	0	0	0	0	-0.107536	0.565971	NA	-0.0628909	0.737539	NA
AC005150.1	0	0	0	0	0	0	0	0	0	-0.395818	0.19769	0.374033	-0.153543	0.616842	0.766035
AC005152.2	26.4483	31.3202	50.2516	9.78905	17.4299	34.1127	20.8947	26.6085	22.6188	0.373773	0.131501	0.281675	0.314562	0.205945	NA
AC005152.3	0	9.06638	0.785182	17.4028	0	0	4.54232	2.66085	0	-0.0722608	0.592538	NA	-0.0114686	0.93244	NA
AC005154.6	269.569	290.948	336.058	216.447	257.576	367.487	316.145	274.067	317.741	-0.088738	0.627503	NA	-0.0468682	0.798108	NA
AC005154.7	6.10345	6.59373	9.42218	0	0	6.20232	5.45078	4.43474	11.848	-0.0169533	0.95979	0.979512	0.143534	0.669485	0.804716
AC005154.8	0	0	3.14073	0	0	3.10116	0	0.886949	2.15417	-0.56459	0.0186597	NA	-0.149942	0.529639	NA
AC005159.1	0	0	0	0	0	0	0	0	0	0	1	NA	-0.203621	0.146909	NA
AC005160.3	0	0	0	0	0	4.65174	2.72539	0	0	-0.192122	0.159035	NA	0	1	NA
AC005161.1	0	0	0	0	0	0	0	0	0	-0.0794605	0.756885	0.865093	-0.0626256	0.807577	NA
AC005162.4	0	0	0	0	0	0	0	0	0	0.18989	NA	NA	0.121094	NA	NA
AC005162.5	3.05172	0	0	0	0	0	3.63386	2.66085	1.07709	0.165399	0.241666	NA	0.189785	0.180221	NA
AC005176.1	0	0	0	0	0	0	0	0	0	-0.72473	0.0206347	0.073168	-0.346344	0.267468	0.454578
AC005176.2	0	0	0	0	0	0	0	0	0	0.108299	0.584107	NA	-0.111133	0.576851	NA
AC005176.3	0	0	0	0	0	0	0	0	0	-0.0387396	0.790338	NA	-0.0286021	0.844809	NA
AC005178.1	0	0	0	0	0	0	0	0	0	-0.414501	0.208774	0.388271	-0.284802	0.387784	0.575484
AC005189.6	0	0	0	0	2.90499	0	0	0	0	-0.101453	0.650766	NA	-0.0470296	0.834108	NA
AC005195.1	0	0	0	0	0	0	0	0	0	-0.305882	0.219721	NA	-0.044815	0.856883	NA
AC005197.2	2.03448	0	0.785182	0	0	0	1.81693	0	0	0.246312	0.132742	0.283439	0.327565	0.0453782	0.128444
AC005215.1	0	0	0	0	0	0	0	0	0	0.0144629	0.927927	NA	0.0867748	0.587794	NA
AC005220.3	2.03448	3.29686	1.57036	6.52604	0	0	3.63386	3.5478	0	0.0686268	0.599237	NA	-0.042006	0.748983	NA
AC005224.2	14.2414	22.2538	14.9185	0	6.77831	20.1575	9.08464	10.6434	12.925	-0.210599	0.229322	NA	-0.117187	0.504018	NA
AC005229.1	0	0	0	0	0	0	0	0	0	0.772662	0.0170523	0.063224	0.770607	0.0171675	0.0613343
AC005229.5	0	0	0	0	0	0	0	0	0	-0.0984156	0.636189	NA	-0.158392	0.449132	NA
AC005229.7	1.01724	0.824216	0	0	0.96833	0	0	0	0	-0.0519742	0.712492	NA	-0.153573	0.27818	NA
AC005235.1	0	0	0	0	0	0	0	0	0	-0.0605471	0.664573	NA	0.0269863	0.846866	NA
AC005237.2	0	0	0	0	0	0	0	0	0	0.0935382	0.663657	NA	0.0347986	0.872185	NA
AC005237.4	0	0	0.785182	0	0	3.10116	0	0	0	0.149671	0.285207	NA	0.0916498	0.514403	NA
AC005251.4	0	0	0	0	0	0	0	0	0	-0.0573661	0.598907	NA	-0.0497027	0.64947	NA
AC005253.2	0	5.76951	0.785182	4.35069	1.93666	1.55058	5.45078	2.66085	0	-0.121286	0.556437	NA	-0.1775	0.391521	NA
AC005253.4	0	0	0	8.70138	0	0	0.908464	0	0	-0.86087	0.000330651	0.00267597	-0.872328	0.000268053	0.00213279
AC005255.3	4.06896	1.64843	3.14073	3.26302	2.90499	1.55058	3.63386	1.7739	5.38543	0.156185	0.367263	NA	0.135331	0.43642	NA
AC005255.5	0	0	0	0	0	0	0	0	0	-0.0401737	0.710459	NA	-0.054844	0.613265	NA
AC005255.6	0	0	0	0	0	0	0	0	0	0.0299915	0.782432	NA	0.0754484	0.488127	NA
AC005256.1	27.4655	20.6054	23.5555	19.5781	7.74664	13.9552	20.8947	20.3998	23.6959	-0.0253137	0.923957	0.960718	-0.346484	0.194411	0.364371
AC005262.2	0	0.824216	3.92591	0	0	4.65174	0.908464	0	7.53961	0.0228422	0.912344	NA	0.115299	0.578799	NA
AC005262.3	4.06896	0	0	0	0	0	0	0	0	-0.204582	NA	NA	-0.051413	NA	NA
AC005262.4	0	0	0	1.08767	0	0	0	0	0	0.0896981	0.761466	0.867552	0.398751	0.176095	0.340813
AC005264.2	0	0	0	0	0	0	0	0	0	0.0217505	0.843799	NA	0.0736796	0.505086	NA
AC005276.1	0	0	0	0	0	0	0	0	0	0.470716	0.107814	0.245333	0.26741	0.363558	0.553796
AC005280.1	0	0	0	0	0	0	0	0	0	0.14742	0.424293	NA	0.0606014	0.743739	NA
AC005281.1	18.3103	0	8.637	4.35069	0	6.20232	3.63386	9.75644	5.38543	-0.278921	0.312967	0.508571	-0.46459	0.0943161	0.219016
AC005281.2	0	0	0	0	0	0	0	0	0	-0.586434	0.0650959	0.171507	-0.592612	0.0620903	0.162083
AC005284.1	0	0	0	0	0	0	0	0	0	-0.265865	0.429101	0.61823	0.297291	0.376533	0.565196
AC005288.1	0	0	0	0	0.96833	7.7529	0.908464	0	0	-0.122403	0.365159	NA	-0.0640951	0.635818	NA
AC005300.5	0	0	0	0	0	0	0	0	0	-0.373877	0.144649	NA	-0.401757	0.11808	NA
AC005301.8	0	0	0	0	0	0	0	0	0	0.0251022	0.836738	NA	-0.042322	0.729362	NA
AC005304.1	0	0	1.57036	0	6.77831	0	0	0	0	0.322265	0.0061043	0.0285036	0.0773199	0.508948	0.683249
AC005306.3	13.2241	6.59373	10.2074	0	17.4299	0	6.35925	13.3042	10.7709	0.0775327	0.785515	NA	0.141662	0.619549	NA
AC005307.1	0	0	0.785182	0	0	0	0	0	0	0.0109943	0.936152	NA	-0.025865	0.851148	NA
AC005307.3	9.15517	4.12108	1.57036	0	0.96833	0	7.26771	0.886949	0	0.374393	0.212836	0.393159	-0.00746558	0.980358	0.989202
AC005324.6	0	0	0	0	0	0	0	0	3.23126	0.00790462	0.941633	NA	0.0604891	0.575983	NA
AC005324.7	0	0	0	0	0	0	0	0	0	0.177769	0.339646	NA	0.11505	0.538491	NA
AC005326.2	0	0	0	0	0	0	0	0	0	-0.203973	0.479069	0.663472	-0.431221	0.13258	0.27959
AC005329.7	14.2414	6.59373	18.0592	3.26302	3.87332	3.10116	19.9862	15.9651	16.1563	0.100332	0.567779	NA	-0.0326387	0.853933	NA
AC005330.2	0	0	0.785182	0	0	0	0	0	0	0.440731	0.013914	0.0540633	0.377477	0.034846	0.104832
AC005336.4	17.2931	18.957	5.49627	29.3672	33.8916	18.607	24.5285	39.9127	17.2334	0.0922363	0.505852	NA	0.0342143	0.805713	NA
AC005336.5	0	0	0	1.08767	0	0	0	0	0	-0.309512	0.163833	NA	-0.27587	0.215775	NA
AC005339.2	17.2931	14.8359	19.6295	28.2795	4.84165	106.99	6.35925	5.32169	8.61669	0.154328	0.556069	0.725181	-0.250129	0.344423	NA
AC005351.1	0	0	0	0	0	6.20232	2.72539	0	3.23126	1.0352	0.00103007	0.006825	1.0163	0.00123086	0.00748437
AC005355.1	4.06896	4.9453	8.637	8.70138	10.6516	29.461	3.63386	6.20864	1.07709	0.202108	NA	NA	0.192893	NA	NA
AC005355.2	24.4138	20.6054	11.7777	32.6302	32.9232	44.9668	24.5285	23.9476	16.1563	-0.0710135	0.759828	0.866551	-0.130823	0.571783	0.732138
AC005356.1	0	0	0	0	0	0	0	0	3.23126	-0.238022	0.219304	NA	-0.18044	0.352583	NA
AC005357.1	0	0	0	0	0	0	0	0	0	-0.0524325	0.63302	NA	-0.0611527	0.578623	NA
AC005358.1	0	0	0	0	0	0	0	0	0	0.102561	0.759271	0.866348	0.202509	0.545161	0.712878
AC005358.3	0	0	0	0	0	0	0	0	1.07709	0.473738	0.115244	0.257319	0.419657	0.164213	0.324611
AC005363.9	0	0	0	0	0	0	0	0	0	-0.123875	0.70529	0.83032	-0.335665	0.306641	0.497677
AC005370.1	0	0	0	0	0	0	0	0	0	-0.117776	0.495376	NA	-0.202045	0.244982	NA
AC005375.1	0	0	0	0	0	0	0	0	0	-0.358384	0.0842652	NA	-0.135389	0.513404	NA
AC005387.2	0	0	0	0	0	0	0	0	0	-0.115743	0.291572	NA	0	1	NA
AC005387.3	0	0.824216	0.785182	3.26302	2.90499	0	0	0	0	-0.13629	0.276805	NA	-0.0165006	0.895273	NA
AC005391.2	0	0	0	0	0	0	0	0	0	-0.239935	0.456855	0.643415	-0.134178	0.677418	0.8105
AC005392.13	0	0	0	0	0	0	0	0	0	0.0721336	0.561505	NA	0.116653	0.348406	NA
AC005394.1	0	0	0	0	0	0	0.908464	0	0	-0.205876	0.493572	0.676234	0.393569	0.192979	0.362606
AC005399.1	0	0	0	0	0	0	0	0	0	-0.281338	0.130587	0.280415	-0.231121	0.213499	0.389707
AC005477.1	0	0.824216	0	0	0	0	0	0	0	0.599642	0.0659554	0.173263	0.694597	0.033138	0.101053
AC005481.5	0	0	0	0	0	0	0	0	0	-0.0461753	0.698956	NA	-0.0910449	0.447489	NA
AC005484.5	0	0	0	0	0	0	0	0	0	-0.145283	0.664888	0.80486	-0.350505	0.2955	0.485618
AC005487.2	0	0	0	0	0.96833	0	0	0	0	-0.919593	0.00300902	0.0161949	-0.952705	0.00208142	0.011429
AC005488.1	0	0	0	0	0	0	0	0	0	-0.200862	0.14919	NA	0	1	NA
AC005488.11	0	0	0	0	0	0	0	0	0	0.299225	0.29812	0.492552	0.253949	0.378534	0.567049
AC005493.1	0	0	0	0	0	0	0	0	0	0.557706	0.0327832	0.102934	0.647862	0.0132092	0.0503331
AC005498.3	4.06896	0.824216	3.14073	7.61371	0.96833	21.7081	5.45078	10.6434	8.61669	0.289161	0.364362	0.56045	0.235932	0.460457	0.641426
AC005498.4	0	0	0	0	0	0	0	0	0	-0.630855	0.00816207	0.0355564	-0.903358	0.00013824	0.00123818
AC005513.1	0	0	0	0	0	0	0	0	0	-0.32484	0.243374	0.429636	-0.220128	0.429054	0.612948
AC005517.3	0	0	0	0	0	0	0	0	0	-0.104785	0.36022	NA	-0.0263163	0.818408	NA
AC005518.2	0	0	0	0	0	0	0	0	0	-0.14956	0.565943	NA	0.104543	0.687385	NA
AC005519.4	22.3793	10.7148	27.4814	42.4192	25.1766	44.9668	12.7185	35.478	17.2334	-0.220038	0.211402	NA	-0.115176	0.513241	NA
AC005522.6	0	0	0	0	0	0	0	0	0	0.0533397	0.853722	0.922032	0.0825297	0.775149	0.8739
AC005522.7	0	0	0	0	0	0	0	0	0	-0.783461	0.00369645	0.0191033	-0.679726	0.0117595	0.0458629
AC005523.2	0	0	0	0	9.6833	0	3.63386	1.7739	4.30835	-0.435199	0.125971	0.273532	-0.607511	0.033207	0.101199
AC005523.3	5.08621	0	0.785182	0	4.84165	0	4.54232	0	0	-0.0619609	0.567267	NA	-0.034201	0.752662	NA
AC005532.5	4.06896	2.47265	0.785182	0	0	0	0	0	0	-0.359566	0.175381	0.343611	-0.00490254	0.985207	0.99165
AC005534.6	0	0	0	1.08767	0	0	0	0	0	0.264595	0.384112	0.577934	0.0903469	0.767627	0.868885
AC005534.8	14.2414	12.3632	12.5629	0	3.87332	0	22.7116	17.739	4.30835	-0.509669	0.1293	0.278197	-0.450883	0.179644	0.345686
AC005537.2	0	7.41794	3.92591	0	0	0	0	0	8.61669	-0.0781351	0.615689	NA	-0.178014	0.254489	NA
AC005538.5	0	0	0	0	0	0	0	0	0	-0.113816	0.731314	0.848188	0.0894106	0.787374	0.880963
AC005539.2	0	0	0	0	0	0	0	0	0	-0.257646	0.343865	0.5405	-0.250075	0.359035	0.55022
AC005540.3	0	0	0	3.26302	0	21.7081	0.908464	2.66085	4.30835	0.13191	0.587619	NA	-0.0215417	0.929936	NA
AC005544.1	0	0	0	0	0	0	0	0	0	0.0746007	0.718496	NA	-0.00322408	0.987635	NA
AC005546.2	4.06896	3.29686	0.785182	0	0.96833	7.7529	4.54232	0	1.07709	-0.453167	0.100096	0.233503	-0.248622	0.366389	NA
AC005549.1	0	0	0	0	0	0	0	0	0	0	1	NA	-0.197658	0.154795	NA
AC005549.2	0	0	0	0	0	0	0	0	0	-0.0516137	0.638184	NA	-0.0615369	0.57608	NA
AC005549.3	0	0	0	0	0	0	0	0	0	0.192897	0.371803	NA	-0.0379093	0.86168	NA
AC005550.3	0	0	0	0	0	0	0	0	0	0.0217505	0.843799	NA	0.0736796	0.505086	NA
AC005550.4	0	0	0	0	0	0	0	0	0	0.0856512	0.569823	NA	0.0672539	0.656529	NA
AC005550.5	0	0	0	0	0	0	0	0	0	-0.150366	0.42736	NA	-0.242724	0.203583	NA
AC005559.2	5.08621	0.824216	0	2.17535	0	0	2.72539	7.98254	3.23126	-0.14799	0.349142	NA	-0.113931	0.472059	NA
AC005559.3	0	0	0	0	0	0	0	0.886949	0	-0.282196	0.196748	NA	-0.278365	0.204442	NA
AC005562.1	46.7931	50.2772	57.3183	70.6987	53.2582	41.8656	60.8671	38.1388	62.471	0.0657682	0.629609	NA	-0.0114377	0.933406	NA
AC005588.2	0	0	0	0	0	0	0	0	0	0.0551987	0.793179	NA	-0.149211	0.482285	NA
AC005592.1	0	0	0.785182	0	0.96833	13.9552	0	0	0	-0.147308	0.4384	NA	-0.0904195	0.635102	NA
AC005592.2	7.12069	12.3632	13.3481	11.9644	22.2716	32.5622	8.17618	12.4173	24.773	-0.34145	0.195526	NA	-0.323962	0.220531	NA
AC005592.3	0	0	0	0	0	0	0	0	0	0.135989	0.527568	NA	-0.0617436	0.775794	NA
AC005594.3	7.12069	0	1.57036	3.26302	2.90499	0	0	0	2.15417	0.114933	0.7325	0.848916	-0.123834	0.712656	0.833178
AC005597.1	0	0	0	0	0	0	0	0	0	-0.0501393	0.739118	NA	-0.0776685	0.60721	NA
AC005606.1	0	0	0	0	0	0	0	0	0	-0.14138	0.28528	NA	-0.035963	0.785886	NA
AC005606.14	8.13793	6.59373	10.2074	7.61371	7.74664	7.7529	9.08464	6.20864	14.0021	-0.0217182	0.869433	NA	-0.031625	0.811575	NA
AC005606.15	0	4.9453	0	0	0	0	0	1.7739	0	-0.0543295	0.870201	0.931475	-0.179583	0.589284	0.745479
AC005609.1	0	0	3.92591	0	0	0	0	0.886949	1.07709	-0.532417	0.0983764	0.230608	-0.276878	0.38966	0.577288
AC005609.2	0	0	0	0	0	0	0	0	0	0.0953078	0.681167	NA	0.0280612	0.904387	NA
AC005614.3	28.4827	11.539	13.3481	1.08767	17.4299	0	14.5354	7.09559	17.2334	0.041499	0.84876	NA	-0.165857	0.449449	NA
AC005614.5	1.01724	0	0.785182	0	0	1.55058	4.54232	0.886949	5.38543	0.146181	0.642564	0.789983	0.414397	0.188717	0.357144
AC005616.1	0	0	0	1.08767	0	0	1.81693	0.886949	0	-0.179619	0.219466	NA	-0.0414887	0.776657	NA
AC005616.2	0	0	0	0	0	0	0	0	0	-0.0904698	0.763233	0.868578	0.0391036	0.896407	0.9454
AC005618.1	0	0	0	0	0	0	0	0	0	0.474195	0.0760536	0.192345	0.425791	0.109888	0.244578
AC005618.6	19.3276	24.7265	14.1333	7.61371	23.2399	29.461	21.8031	30.1563	19.3876	-0.176544	0.594925	0.754285	-0.0611257	0.853946	0.921846
AC005621.1	0	0	0	0	0	0	0	0	0	-0.274316	0.414345	0.605227	-0.299852	0.372302	0.561606
AC005624.2	11.1897	3.29686	5.49627	0	0	0	11.81	4.43474	8.61669	0.323544	0.105956	NA	0.255864	0.203204	NA
AC005625.1	6.10345	2.47265	10.2074	4.35069	8.71497	0	7.26771	2.66085	3.23126	0.0893758	0.415197	NA	0.056148	0.609933	NA
AC005626.3	0	0	0	0	0	0	0	0	0	0.236759	0.468499	0.653165	0.311053	0.341082	0.533416
AC005631.1	0	0	0	0	0	0	0	0	0	-0.0808051	0.495974	NA	-0.0530196	0.65581	NA
AC005682.5	24.4138	36.2655	42.3998	20.6658	31.9549	31.0116	47.2401	29.2693	31.2355	-0.0233546	0.900637	NA	-0.0296923	0.874246	NA
AC005682.6	0	0	0	5.43836	0	0	0	0	0	0.186496	0.568837	0.734748	0.178763	0.585293	0.742522
AC005682.7	0	0	1.57036	0	0	6.20232	5.45078	0	3.23126	0.0984545	NA	NA	0.133684	NA	NA
AC005682.8	0	0	0.785182	0	0	0	0	0	0	0.138432	0.513822	NA	-0.0494546	0.816679	NA
AC005686.1	0	0	0	0	0	10.8541	0	0	0	0.38661	0.0511592	NA	0.391289	0.0490739	NA
AC005701.1	0	0	0	0	0	0	0	0	0	-0.238695	0.320398	NA	-0.124938	0.60315	NA
AC005702.1	20.3448	34.6171	35.3332	22.8411	11.62	38.7645	18.1693	23.9476	26.9272	-0.131934	0.55845	NA	-0.186606	0.40929	NA
AC005702.2	0	0	0	0	1.93666	3.10116	0	1.7739	0	0.0568847	0.624567	NA	0.0404642	0.728632	NA
AC005702.3	0	0.824216	1.57036	0	1.93666	4.65174	0.908464	1.7739	1.07709	0.158527	0.324775	NA	0.101853	0.528672	NA
AC005702.4	3.05172	3.29686	2.35555	1.08767	1.93666	9.30348	0.908464	3.5478	4.30835	0.00392788	0.976081	NA	-0.0581891	0.658098	NA
AC005703.2	0	0	0	0	0	0	0	0	0	-0.429592	0.00836998	0.0362461	-0.27797	0.0880692	0.20856
AC005703.3	0	0	0	0	0	0	0	0	0	-0.105879	0.516817	NA	-0.177717	0.278591	NA
AC005722.4	0	0	0	0	0	0	0	0	0	-0.432453	0.197304	0.373518	-0.443754	0.185928	0.353883
AC005725.1	0	0	0	0	0	0	0	0	0	-0.294448	0.339746	0.536546	-0.105952	0.731319	0.844884
AC005730.2	0	0	0.785182	0	0	0	0	0	0	0.211236	0.409902	0.600781	0.398086	0.120947	0.262482
AC005740.3	0	0.824216	0	0	0	0	0	0	0	0.0217113	0.878487	NA	-0.029955	0.833407	NA
AC005740.4	0	0	0	0	0	0	0	0	0	0.0397119	0.82931	NA	0.0538654	0.770553	NA
AC005740.5	0	0	0	0	0	0	0	0	0	0.0296071	0.827189	NA	0.0217088	0.873131	NA
AC005740.6	6.10345	0	2.35555	0	1.93666	0	0.908464	0.886949	9.69378	0.211627	0.437849	0.62631	0.147884	0.58865	0.745279
AC005741.2	0	0	0	0	0	0	0	0	0	-0.104745	0.334083	NA	0	1	NA
AC005754.7	0	0	0	0	0	0	0	0	0	0.239078	0.402316	NA	0.0414985	0.885272	NA
AC005754.8	2.03448	0	0.785182	0	5.80998	15.5058	2.72539	7.09559	3.23126	-0.00334801	0.990518	0.99601	0.0232026	0.934251	0.966918
AC005757.6	0	0	0	0	0	0	0	0	0	0.398273	0.0897731	0.216433	0.468532	0.0461751	NA
AC005757.7	0	0	0	0	0	0	0	0	0	0.00588862	0.966648	NA	0.108994	0.439214	NA
AC005758.1	0	0	0	0	0	0	0	0	0	-1.15223	1.10724e-05	0.000152686	-1.01459	0.000108912	0.00101519
AC005772.2	4.06896	0	0	0	0	0	0	0	0	-0.477892	0.104294	0.239922	-0.155315	0.598855	0.752981
AC005775.2	2.03448	2.47265	7.06664	6.52604	2.90499	0	4.54232	2.66085	10.7709	0.0953003	NA	NA	0.126318	NA	NA
AC005776.1	0	4.12108	1.57036	0	2.90499	0	4.54232	4.43474	2.15417	0.00571782	0.962065	NA	0.0500761	0.677583	NA
AC005777.3	0	0	0	0	0	0	0	0	0	0.10293	0.605268	NA	0.173443	0.384228	NA
AC005779.1	0	0	0	0	0	0	0	0	0	0.0508501	0.655876	NA	0.0343006	0.764512	NA
AC005779.2	0	0	0	0	0	0	0	0	1.07709	-0.556298	0.0761273	0.192458	-0.741748	0.0184374	0.0646585
AC005780.1	0	0	0	0	0	0	0	0	0	-0.0194936	0.946364	NA	0.114688	0.692238	NA
AC005783.1	0	0	0	0	0	0	0	0.886949	0	0.0861949	0.716866	NA	0.00550229	0.981597	NA
AC005785.2	5.08621	1.64843	3.92591	6.52604	9.6833	0	8.17618	0.886949	2.15417	0.468826	0.0139599	0.0542117	0.461195	0.0152206	0.0559475
AC005786.3	0	0.824216	0	0	0	0	0	0.886949	0	0.0628103	0.845331	0.916854	0.219178	0.496119	0.671604
AC005786.5	1.01724	0	3.14073	0	3.87332	0	3.63386	0	3.23126	-0.0462392	0.736974	0.851957	0.0435889	0.751419	0.859128
AC005786.7	0	2.47265	0.785182	5.43836	0	0	0	0.886949	0	0.334387	0.320005	0.51627	0.435319	0.195457	0.36601
AC005789.11	91.5517	107.972	95.007	109.855	160.743	119.395	76.311	84.2601	99.092	-0.331615	0.323753	0.520155	-0.661775	0.0487352	0.135318
AC005789.9	0	7.41794	3.92591	9.78905	0	21.7081	3.63386	6.20864	0	0.133043	0.600237	NA	-0.18577	0.469396	NA
AC005794.1	0	0	0	0	0	0	0	0	0	0.0605135	0.853424	0.921812	-0.225132	0.493197	0.669201
AC005795.1	16.2759	13.1875	9.42218	14.1397	21.3033	15.5058	20.8947	11.5303	12.925	0.358845	0.174166	0.342078	0.294599	0.265966	0.452745
AC005808.3	0	0	0	0	0	0	0	0	0	-0.0839677	0.702707	NA	-0.218259	0.322912	NA
AC005822.1	1.01724	7.41794	0.785182	1.08767	8.71497	10.8541	0.908464	2.66085	4.30835	-0.128909	0.33123	NA	-0.0499649	0.70675	NA
AC005831.1	0	0	0	0	0	0	0	0	0	-0.035052	0.835669	NA	0.0856366	0.612365	NA
AC005838.2	4.06896	0.824216	0	0	0	0	0	0	0	-0.165605	0.5479	0.719589	-0.239505	0.386325	0.574205
AC005841.1	0	0	0	0	0	0	0	0	0	-0.0173093	0.943265	NA	-0.297362	0.224923	NA
AC005863.1	3.05172	0	0	0	0	0	0	0	0	0.0362584	0.813212	NA	-0.106308	0.491344	NA
AC005863.2	0	0	0	0	0	0	0	0	0	-0.299851	0.329755	0.526459	-0.197559	0.520695	0.693502
AC005884.1	13.2241	8.24216	10.9925	18.4904	8.71497	13.9552	15.4439	11.5303	12.925	-0.0759506	0.642139	NA	-0.208034	0.205752	NA
AC005926.1	0	0	0	0	0	0	0	0	0	0.295893	0.302403	0.497547	0.134717	0.640136	0.782874
AC005932.1	7.12069	0	3.14073	2.17535	13.5566	9.30348	8.17618	0.886949	6.46252	-0.19376	0.203273	NA	-0.0482084	0.751517	NA
AC005943.4	11.1897	1.64843	4.71109	0	7.74664	0	8.17618	10.6434	3.23126	0	1	NA	-0.119139	0.281144	NA
AC005943.5	129.19	118.687	146.044	46.7699	104.58	24.8093	164.432	135.703	130.327	-0.147361	0.396704	NA	-0.179531	0.303437	NA
AC005944.2	9.15517	0	0	1.08767	9.6833	0	0	4.43474	0	-0.0751421	0.773675	NA	0.268681	0.301602	NA
AC005954.3	0	0.824216	0	0	0	0	0	0	0	-1.60575	1.59946e-06	2.94083e-05	-1.45071	1.4586e-05	0.000180696
AC005954.4	0	0	0	0	0	0	0	0	0	0.036773	0.797874	NA	-0.147626	0.307147	NA
AC006000.5	0	0	0	0	0	0	0	0	0	-0.0771469	0.812881	0.898112	-0.0061576	0.98492	0.991637
AC006001.1	0	0	0	0	0	0	0	0	0	-0.00924508	0.976915	0.989086	-0.506382	0.115022	0.252959
AC006003.3	0	0	0	0	0	0	0	0	0	0.303236	0.275621	NA	0.467722	0.0923786	NA
AC006004.1	0	0	0	0	0	0	0	0	0	-0.125645	0.347202	NA	-0.0563241	0.673821	NA
AC006007.1	0	0	0	0	0	0	0	0	0	0.0510643	0.755455	NA	-0.0444216	0.787393	NA
AC006011.4	0	0	0	0	0	0	0	0	0	0.0452175	0.794564	NA	0.018409	0.915894	NA
AC006014.1	0	0	0	0	0	0	0	0	0	-0.050443	0.805529	NA	-0.260029	0.209227	NA
AC006014.10	0	0	0	0	0	0	0	0	0	-0.258382	0.179337	NA	-0.153603	0.424981	NA
AC006014.7	0	0	0	0	0	0	0	0	0	-0.0792516	0.500893	NA	-0.0522547	0.657916	NA
AC006014.8	0	0	0	0	0	0	0	0	0	0.396651	0.237987	0.423571	0.3849	0.252101	0.436992
AC006019.3	0	0	0	1.08767	0	0	0	0	0	-0.00164243	0.993581	NA	-0.0658975	0.747844	NA
AC006019.4	0	0	0	0	0	0	0	0	0	0.0614043	0.581897	NA	0.0948678	0.395741	NA
AC006022.4	0	0	0	0	0	0	0	0	0	-0.014902	0.945748	NA	-0.0394589	0.857435	NA
AC006023.8	3.05172	0	0	0	0	0	0	0	0	-0.161491	0.313155	NA	-0.108977	0.496788	NA
AC006024.4	2.03448	0	0	0	0	0	0	0	1.07709	-0.346216	0.254805	0.442653	-0.827811	0.00683879	0.0296387
AC006026.1	0	0	0	0	0	0	0	0	0	-0.0625956	0.56339	NA	-0.0340609	0.753691	NA
AC006026.10	2.03448	3.29686	0	0	0.96833	0	1.81693	0.886949	0	0.0906065	0.742811	0.8559	-0.329353	0.227703	0.407324
AC006026.12	0	0	0	0	0	12.4046	0	0	0	0.0196697	0.953315	0.9759	-0.303529	0.365893	0.556083
AC006026.13	0	2.47265	0	0	1.93666	0	1.81693	3.5478	0	-0.0558024	0.671768	NA	-0.120817	0.36075	NA
AC006026.9	0	0.824216	0	0	0.96833	0	0.908464	0.886949	1.07709	-0.0544094	0.857984	0.924815	0.143473	0.63678	0.78017
AC006028.11	0	0	0	0	0	0	0	0	0	-0.151306	0.2754	NA	0.0274025	0.843244	NA
AC006033.22	0	0	0	0	0	0	0	0	0	-0.476206	0.0368411	0.11213	-0.614443	0.0067158	0.0292253
AC006035.1	0	0	0	0	0	0	0	0	0	-0.636623	0.0535374	0.148068	-0.761511	0.0207808	0.0708242
AC006037.2	0	0	0	0	0	0	0	0	0	0.0132308	0.96551	0.982578	-0.394941	0.194164	0.364174
AC006041.1	0	0	0	0	0	0	0	0	0	-0.338376	0.307535	0.502973	-0.218305	0.510356	0.684614
AC006042.6	0	0	2.35555	0	0	0	0	0	0	-0.265504	0.305798	NA	0.0182063	0.943814	NA
AC006042.7	0	0	0	0	0	0	0	0	0	0.156025	0.405232	NA	-0.0929781	0.622321	NA
AC006042.8	0	1.64843	9.42218	0	6.77831	18.607	9.9931	3.5478	0	0.565211	0.058206	0.157581	0.839861	0.00479665	0.0223607
AC006045.3	0	0	0	0	0	0	0	0	0	-0.191291	0.241979	NA	-0.0914843	0.576022	NA
AC006050.2	0	0	0	5.43836	0	0	0	0	0	0.296284	0.377029	0.571869	0.12773	0.70349	0.827339
AC006070.12	0	0	0	0	0	0	0	0	0	-0.352994	0.122621	NA	-0.166708	0.465324	NA
AC006076.1	0	0	0.785182	0	0	0	0	0	0	-0.792467	0.00486831	0.0237604	-0.353056	0.206942	NA
AC006077.4	0	0	0	0	0	0	0	0	0	-0.19154	0.355234	NA	-0.00398752	0.984622	NA
AC006080.1	0	0	0	0	0	0	0	0	0	-0.621601	0.0341019	0.106032	-0.231947	0.427794	0.611975
AC006111.1	1.01724	0	1.57036	0	0	0	0	0.886949	4.30835	0.596927	0.0753809	0.191232	0.482103	0.151186	0.305983
AC006115.1	0	0	0	0	0	0	0	0	0	-0.287022	0.298571	0.49309	-0.152484	0.580754	0.739057
AC006115.3	0	0	0	0	0	0	0	0	0	0.169265	0.392199	NA	0.0630348	0.751023	NA
AC006115.6	0	0	0	0	0	0	0	0	0	-0.435162	0.114909	0.25679	-0.521934	0.0577648	0.153478
AC006116.1	0	0	0	0	0	0	0	0	0	-0.231877	0.483786	0.667467	0.341819	0.303372	0.493997
AC006116.12	0	0	0	0	0	0	0	1.7739	0	-0.0780651	0.596299	NA	0.0124281	0.932856	NA
AC006116.13	0	0	0.785182	0	0	0	0	0	0	0.124094	0.553411	NA	0.141025	0.501281	NA
AC006116.14	0	0	0	0	0	0	0	0	0	-0.202207	0.539801	0.713434	0.153584	0.641029	0.783331
AC006116.15	0	0	3.14073	2.17535	5.80998	0	2.72539	0.886949	0	-0.000634509	0.996406	NA	0.0381574	0.786965	NA
AC006116.17	0	0.824216	5.49627	7.61371	0	20.1575	9.9931	1.7739	5.38543	0.124202	0.371629	NA	0.113279	0.416475	NA
AC006116.19	2.03448	7.41794	18.8444	3.26302	6.77831	0	9.9931	15.9651	9.69378	0.151733	0.507692	NA	-0.118354	0.609393	NA
AC006116.20	1.01724	0	1.57036	0	0	0	0	0	0	-0.0869967	0.752578	NA	-0.16371	0.555054	NA
AC006116.21	0	0	2.35555	0	3.87332	7.7529	0.908464	0	0	0.0895838	0.576308	NA	-0.0376106	0.815469	NA
AC006116.22	0	0.824216	0	0	0	1.55058	0	0	0	-0.0950483	0.776547	0.876838	-0.191125	0.568406	0.729281
AC006116.24	0	0	0.785182	0	0	0	0.908464	0	0	0.175237	0.513218	0.691445	0.164832	0.537415	0.706675
AC006116.27	0	0	1.57036	0	0	0	3.63386	0	0	-0.339947	0.244677	0.430896	-0.390463	0.180352	0.346583
AC006126.3	0	0	0	0	0	0	0	0	3.23126	-0.364559	0.263764	0.452602	-0.101379	0.756202	0.861678
AC006126.4	0	0	0	0	0	0	0	0	0	0.0172547	0.939588	NA	-0.0790385	0.729432	NA
AC006129.1	0	0	0	0	0	0	0	0	0	-0.480706	0.152268	0.311687	-0.400856	0.232542	0.413215
AC006129.2	0	0	0	0	0	0	0	0	0	-0.890935	0.00647241	0.0298833	-0.970504	0.00298414	0.0153466
AC006129.4	0	0	0	0	0	0	0	0	0	-0.223038	0.37229	0.567569	-0.20071	0.42111	0.605868
AC006130.1	0	0	0	0	0	0	0	0	0	-0.914449	0.00308368	0.0164933	-0.914103	0.00305666	0.015636
AC006130.3	0	0	0	0	0	0	0	0	0	0.128109	0.414652	NA	0.0548501	0.728061	NA
AC006130.4	0	0	0	0	0	0	0	0	0	0.0822778	0.577481	NA	0.0822608	0.578718	NA
AC006132.1	10.1724	15.6601	10.9925	100.066	54.2265	40.3151	14.5354	11.5303	2.15417	-0.0738985	0.810227	0.896534	-0.293112	0.342276	0.534544
AC006133.3	0	0	0	0	0	0	0	0	0	0.172173	0.207822	NA	0.14739	0.282695	NA
AC006145.1	0	0	0	0	0	0	0	0	0	-0.14303	0.637051	0.786093	0.138716	0.646466	0.787275
AC006150.1	0	0	0	0	0	0	0	0	0	0.0888882	0.613404	NA	0.0517278	0.770076	NA
AC006150.2	0	0	0	0	0	0	0	0	0	-0.293453	0.343217	0.540012	-0.203705	0.510801	0.684972
AC006153.3	0	0	0	0	0	0	0	0	0	-0.189666	0.260532	NA	-0.113485	0.501324	NA
AC006156.1	0	0	0	0	0	0	0	0	0	0.11891	0.328107	NA	0.0850452	0.485449	NA
AC006156.2	0	0	0	0	0	0	0	0	0	-0.0941637	0.524258	NA	-0.132109	0.373572	NA
AC006159.3	0	0	0	0	0	0	0	0	0	-0.052429	0.757371	NA	-0.256564	0.133937	NA
AC006159.4	0	0	0	0	0	0	0	0	0	0.0896627	0.64889	NA	0.145528	0.460637	NA
AC006159.5	0	0	0	0	0	0	0	0.886949	0	0.404104	0.198545	0.375184	0.180652	0.567425	0.728739
AC006160.4	0	0	0	0	0	0	0	0	0	0.227382	0.243887	NA	0.00981432	0.96016	NA
AC006160.5	0	2.47265	7.85182	7.61371	10.6516	4.65174	0.908464	2.66085	12.925	-0.0692451	0.58229	NA	0.0488627	0.697992	NA
AC006195.2	0	2.47265	0	0	1.93666	0	0	0	0	-0.16801	0.560309	0.728402	0.0755405	0.793218	0.884628
AC006196.1	0	0	0	0	0	0	0	0	0	0.0430613	0.898063	0.947888	0.393661	0.241629	0.424412
AC006227.1	0	3.29686	0	0	2.90499	0	0	0	0	0.684464	0.0385954	0.115775	0.405236	0.219551	0.397024
AC006262.10	7.12069	3.29686	13.3481	0	4.84165	0	6.35925	1.7739	14.0021	0.720626	0.000664287	0.00477701	0.684839	0.00118173	0.00724286
AC006262.4	0	13.1875	0.785182	6.52604	4.84165	4.65174	0	1.7739	0	0.13964	0.558534	NA	-0.0543216	0.821474	NA
AC006262.5	36.6207	24.7265	44.7554	73.9617	57.1315	68.2255	34.5216	39.0257	36.6209	-0.206205	0.244858	NA	-0.132005	0.457278	NA
AC006262.6	16.2759	16.4843	24.3406	5.43836	9.6833	9.30348	9.9931	23.9476	19.3876	-0.359227	0.117751	NA	-0.284247	0.216309	NA
AC006272.1	0	0	1.57036	0	0	0	0	2.66085	0	-0.0234259	0.895451	NA	-0.0151172	0.932587	NA
AC006272.2	0	0	0	3.26302	0	0	0	0	0	0.383306	0.147326	0.305032	0.237212	0.372171	NA
AC006273.4	12.2069	10.7148	5.49627	28.2795	12.5883	15.5058	9.9931	7.98254	7.53961	0.107649	NA	NA	0.13807	NA	NA
AC006273.5	27.4655	22.2538	35.3332	14.1397	7.74664	15.5058	23.6201	31.0432	38.7751	-0.458229	0.0986941	0.23116	-0.133911	0.628689	0.774044
AC006273.7	2.03448	9.06638	9.42218	0	5.80998	0	5.45078	4.43474	3.23126	0.0346031	0.82184	NA	-0.189389	0.222276	NA
AC006277.2	8.13793	4.12108	9.42218	0	8.71497	0	1.81693	3.5478	0	0.22136	0.152574	NA	0.184184	0.235651	NA
AC006296.1	0	0	0	0	0	0	0	0.886949	0	-0.106445	0.412543	NA	-0.0644948	0.62018	NA
AC006296.2	0	0	0	0	0	0	0	0	0	0.0678451	0.797195	NA	-0.205882	0.439326	NA
AC006322.1	0	0	0	0	0	0	0	0	0	-0.230221	0.39413	NA	-0.0915311	0.73472	NA
AC006326.3	0	0	0	0	0	0	0	0	0	-0.06363	0.742357	NA	-0.116487	0.548509	NA
AC006326.5	0	0	0	0	0	0	0	0	0	-0.0684254	0.719491	NA	0.145685	0.443704	NA
AC006328.1	0	0	0	0	0	0	0	0	0	-0.0669211	0.584515	NA	-0.0846453	0.49007	NA
AC006328.9	0	0	0	0	0	0	0	0	0	0.319815	0.341563	0.538371	0.716453	0.0331145	0.101043
AC006335.10	0	0	0	0	0	0	0	0	0	0.0503335	0.654697	NA	-0.0292535	0.795597	NA
AC006335.11	0	0	0	0	0	0	0	0	0	0.173637	0.587056	0.748883	0.198827	0.534639	0.704515
AC006335.2	0	0	0	0	0	0	0	0	0	-0.67166	0.0441031	0.127661	-0.139863	0.675625	0.809161
AC006335.6	0	0	0	0	0	0	0	0	0	0.88807	NA	NA	0.902265	NA	NA
AC006355.3	0	0	0	0	0	0	0	0	0	0.058266	0.653518	NA	-0.059595	0.647271	NA
AC006366.3	0	0	0	0	0	0	0	0	0	-0.201742	0.247572	0.434329	-0.0984748	0.572315	0.732732
AC006369.2	4.06896	0	4.71109	2.17535	0	0	2.72539	5.32169	0	-0.428141	0.0896602	0.216207	-0.276473	0.273308	0.461121
AC006369.3	0	0	0	0	0	0	0	0	0	0.0899006	0.565662	NA	0.1073	0.493988	NA
AC006371.1	0	0	0	0	0	0	0	0	0	0.0735723	0.816549	0.900352	-0.249714	0.433887	0.617788
AC006372.1	0	0	0	0	0	0	0	0	0	-0.100666	0.68191	NA	0.208811	0.393072	NA
AC006372.4	0	0	0	0	0	0	0	0	0	-0.112028	0.692004	NA	0.0192262	0.945798	NA
AC006372.5	0	0	3.92591	0	0	0	0	0	0	-0.0331986	0.863905	NA	-0.0495147	0.798773	NA
AC006372.6	0	0	0	0	0	0	0	0	0	-1.37273	3.00939e-07	6.69971e-06	-1.09788	4.34431e-05	0.000462535
AC006373.1	0	0	0	0	0	0	0	0	0	-0.0288478	0.925654	0.961793	-0.428112	0.168261	0.330054
AC006377.1	0	0	0	0	0	0	0	0	0	0.0339773	0.835865	NA	-0.0426821	0.795885	NA
AC006378.2	0	0	0	0	0	0	0	0	0	0.0042444	0.987365	0.994808	0.165175	0.537508	NA
AC006380.1	0	0	0	0	0	0	0	0	0	-0.833734	0.0130723	0.0515041	-0.793395	0.018179	0.0639795
AC006380.3	0	0	0	0	0	0	0	0	0	-0.0590334	0.640864	NA	-0.102869	0.417949	NA
AC006390.4	0	0	0	0	0	0	0	0	0	0.0686107	0.545879	NA	0.101014	0.37471	NA
AC006427.2	0	0	0	0	0	0	0	0	0	-0.325327	0.0762089	NA	-0.0405742	0.824363	NA
AC006432.1	3.05172	0	0	0	0	0	1.81693	0	0	0.0903888	0.775446	0.876365	0.364124	0.251121	0.436001
AC006435.1	0	0	0	0	0	0	0	0	0	-0.192236	0.342514	NA	0.0233833	0.907925	NA
AC006445.6	0	0	0	0	0	0	0	0	0	-0.0713006	0.720702	NA	0.162745	0.413321	NA
AC006445.7	0	0	0	0	0	0	0	0	0	0.0618237	0.830038	0.908487	0.0303826	0.91617	0.95623
AC006445.8	17.2931	28.8476	32.9776	45.6823	20.3349	18.607	25.437	19.5129	33.3897	-0.209074	0.180729	NA	-0.047047	0.76313	NA
AC006449.1	0	0	0	0	0	0	0	0	0	0.262923	0.34162	0.538385	0.145334	0.600879	NA
AC006452.1	0	0	0	0	0	0	0	0	0	-0.0627031	0.580054	NA	-0.0547056	0.63023	NA
AC006455.1	0	0	0	0	0	0	0	0	0	-0.276906	0.341584	0.538371	-0.0609464	0.833964	0.910592
AC006458.3	0	0	0	0	0	0	0	0	0	0.182417	0.576447	0.740592	-0.248935	0.447705	0.630372
AC006460.2	13.2241	5.76951	29.0517	10.8767	12.5883	6.20232	19.0777	17.739	25.8501	0.0575048	0.749314	NA	0.140637	0.435065	NA
AC006461.2	0	0	0	0	0	0	0	0	0	-0.244041	0.415257	0.605977	-0.0290172	0.922772	0.960345
AC006465.4	0	0	0	0	0	0	0	0.886949	0	-0.173235	0.603325	0.761026	-0.162385	0.62611	0.771815
AC006466.5	0	0	0	0	0	0	0	0	0	-0.0865178	0.763471	0.868799	0.109181	0.703909	0.82768
AC006480.1	0	0	1.57036	0	0	0	0	0	0	0.263341	0.334729	0.53145	0.213364	0.435694	0.619445
AC006481.1	0	0	0	0	0	0	0	0.886949	0	-0.073165	0.76597	NA	-0.265738	0.282186	NA
AC006482.1	0	0	0	0	0	0	0	0	0	0.176716	NA	NA	0.117369	NA	NA
AC006483.1	0	0	0	0	0	0	0	0	0	-0.0322195	0.897807	0.947756	0.182543	0.466527	0.647024
AC006483.5	2.03448	3.29686	3.14073	3.26302	5.80998	4.65174	1.81693	5.32169	4.30835	-0.0649116	0.834025	0.91107	-0.113319	0.714805	0.833975
AC006486.1	4.06896	0	7.85182	0	13.5566	0	7.26771	0.886949	4.30835	-0.0690635	0.682422	NA	-0.236796	0.163482	NA
AC006486.9	0	0	0	2.17535	0	0	0	0	0	0.0741145	0.821066	0.903013	-0.0425026	0.896878	0.945637
AC006487.1	0	0	0	0	0	0	0	0	0	-0.30394	0.364489	0.560506	-0.64062	0.0561209	0.150189
AC006499.1	0	0	0	0	0	0	0	0	0	0.152585	0.303362	NA	0.157158	0.290872	NA
AC006499.2	0	0	0	0	0	0	0	0	0	-0.0207697	0.92158	NA	0.0634559	0.763819	NA
AC006499.3	0	0	0	0	0	0	0	0	0	-0.546533	0.00826689	0.035902	-0.246447	0.235464	0.41679
AC006499.4	0	0	0	0	0	0	0	0	0	-0.056735	0.69646	NA	-0.162868	0.264927	NA
AC006499.5	0	0	0	0	0	0	0	0	0	-0.219487	0.287969	NA	-0.0818406	0.691901	NA
AC006499.6	0	0	0	0	0	0	0	0	0	-0.0627231	0.823433	NA	-0.0205741	0.94177	NA
AC006499.7	0	0	0	0	0	0	0	0	0	0.224318	0.292848	NA	0.180863	0.398505	NA
AC006499.8	0	0	0	0	0	0	0	0	0	0.0647954	0.698782	NA	0.0167278	0.920677	NA
AC006499.9	0	0	0	0	0	0	0	0	0	-0.0506767	0.816091	NA	0.164693	0.44893	NA
AC006509.4	0	0	0	0	0	0	0	0	0	0.0588996	0.585196	NA	0.00870276	0.935935	NA
AC006509.7	0	0	0	0	0	0	0	0	0	0.735588	0.0172897	0.0638646	0.96759	0.00171859	0.00988162
AC006534.1	0	0	0	0	0	0	0	0	0	0.154172	NA	NA	0.126945	NA	NA
AC006534.2	0	0	1.57036	0	0	0	0	0	0	0.144097	0.602624	NA	0.395536	0.15183	NA
AC006538.1	31.5345	17.3085	17.274	10.8767	25.1766	7.7529	26.3455	10.6434	19.3876	0.392275	0.0888025	0.214795	0.552621	0.0165709	0.0596458
AC006538.4	0	0	0	0	0	0	0	0	0	-0.0923318	0.520793	NA	-0.0363925	0.800565	NA
AC006539.1	9.15517	4.9453	0	5.43836	0.96833	0	0	0	0	-0.327291	0.134184	NA	-0.237795	0.276894	NA
AC006539.2	0	0	0	0	0	0	0	0	0	-0.114477	0.371525	NA	-0.0513805	0.68876	NA
AC006539.3	0	0	0	0	0	0	0	0	0	-0.260619	0.277436	NA	-0.0388218	0.871286	NA
AC006539.4	1.01724	0	0	0	0	0	0	0	0	-0.207678	0.235972	NA	-0.124749	0.476946	NA
AC006547.13	0	1.64843	0	0	0	0	0	0	0	0.0172413	0.956792	0.977989	0.302385	0.341191	0.533499
AC006547.14	0	0	0	0	0	0	0	0	4.30835	-0.441719	0.188	0.360928	-0.808058	0.0160906	0.0583285
AC006547.15	5.08621	5.76951	0	0	0	0	0	0	0	0.0159013	0.955937	0.97752	0.112314	0.696486	0.823128
AC006547.8	18.3103	0.824216	4.71109	3.26302	0	0	2.72539	7.09559	4.30835	0.137193	0.664895	0.80486	0.285589	0.36716	0.556814
AC006548.19	0	0	0	0	0	0	0	0	0	-0.337154	0.298921	0.493462	-0.467891	0.150057	0.304434
AC006548.26	0	0	0	0	0	0	0	0	0	-0.0765359	0.595136	NA	-0.136674	0.345057	NA
AC006552.1	0	0	0	0	0	0	0	0	0	0.0524903	0.63509	NA	-0.0202943	0.854916	NA
AC006557.1	5.08621	3.29686	3.14073	5.43836	0	9.30348	10.9016	9.75644	10.7709	-0.0185961	0.908193	NA	0.0981907	0.5427	NA
AC006926.1	0	0	0	0	0	0	0	0	0	-0.0798252	0.500731	NA	-0.0545034	0.646455	NA
AC006942.4	1.01724	0	2.35555	0	2.90499	0	6.35925	1.7739	4.30835	-0.155736	0.51135	NA	-0.303246	0.203246	NA
AC006946.12	0	0	0	0	0	0	0	0	0	0.0368927	0.902047	0.949717	0.146125	0.625841	0.771732
AC006946.15	0	0	0	0	0	0	0	0	0	0.122788	0.52764	NA	0.184664	0.342901	NA
AC006946.16	0	0	0	11.9644	5.80998	0	5.45078	2.66085	0	-0.0401737	0.710459	NA	-0.054844	0.613265	NA
AC006946.17	3.05172	0	0.785182	0	0	0	0	0	0	-0.152584	0.245846	NA	-0.0221399	0.866278	NA
AC006947.1	0	0	7.85182	0	0	0	0	0	1.07709	-0.0758623	0.686371	NA	-0.100886	0.592895	NA
AC006953.1	0	0	0	0	2.90499	0	0	0	0	-0.121726	0.622584	0.775896	0.111888	0.650533	0.789778
AC006960.5	0	0	0	0	0	0	0	0	0	0.393271	0.241514	0.427383	-0.168902	0.615275	0.765127
AC006960.7	0	0	0	0	0	0	2.72539	0	0	-0.0601476	0.579862	NA	-0.0426508	0.695408	NA
AC006967.1	0	0	0	0	0	0	0	0	0	0.0920436	0.75565	0.864425	0.0072191	0.980575	0.989283
AC006978.6	248.207	239.023	170.384	107.68	127.82	68.2255	174.425	221.737	270.349	-0.0270959	0.83546	NA	0.0765344	0.55765	NA
AC006987.4	0	0	0	0	0	0	0	0	0	-0.118655	0.622992	0.776228	-0.317577	0.190211	NA
AC006987.5	0	0	0	0	0	0	0	0	0	-0.163387	0.311791	NA	0.0159832	0.921054	NA
AC006987.6	0	0	0	0	0	0	0	0	0	-0.201942	0.29704	0.491367	-0.26508	0.169893	0.332511
AC006987.7	0	0	0	0	0	0	0	0	0	-0.148953	0.579118	NA	0.0679372	0.799941	NA
AC006988.1	0	0	0	0	0	0	0	0	0	-0.670569	0.00752181	0.0334083	-0.633425	0.0114588	0.0448812
AC006989.2	0	0	0	0	0	0	0	0	0	-0.121212	0.715536	0.837027	-0.443348	0.182	0.348586
AC006994.1	1.01724	0	0	0	0	0	0	0	0	-0.386373	0.17381	0.341685	-0.437465	0.122737	0.264963
AC006994.2	1.01724	0	0	0	7.74664	3.10116	3.63386	0.886949	0	-0.0151493	0.945639	NA	0.136098	0.540007	NA
AC006994.3	0	0	0	0	0	0	0	0	0	0.0592401	0.85669	0.924076	-0.141283	0.667395	0.803103
AC006995.8	0	0	0	0	0	0	0	0	0	0	1	NA	-0.114556	0.297312	NA
AC007000.10	1.01724	6.59373	3.92591	0	0	0	1.81693	1.7739	5.38543	0.524132	0.117812	0.26138	0.987091	0.00318864	0.0161693
AC007000.11	5.08621	1.64843	0	6.52604	0	0	0	0.886949	0	-0.061745	0.568823	NA	-0.0356646	0.742606	NA
AC007000.12	0	0	0.785182	0	0	3.10116	0.908464	0.886949	0	-0.257161	0.438518	0.627039	-0.411935	0.215125	0.39156
AC007003.1	0	0	0	0	0	0	0	0	0	0.0836899	0.802648	0.892258	-0.0109024	0.974008	0.986584
AC007009.1	0	0	0	0	0	0	0	0	0	-0.0164412	0.946575	0.972765	-0.0427001	0.862071	0.926299
AC007009.2	0	0	0	0	0	0	0	0	0	0.0855307	0.629042	0.780516	0.141195	0.424377	0.608752
AC007014.1	1.01724	4.12108	5.49627	0	0	0	2.72539	5.32169	0	0.123993	0.350875	NA	0.0624128	0.640003	NA
AC007016.3	0	0	0	0	0	4.65174	4.54232	0	0	0.269213	0.32855	NA	0.182833	0.509125	NA
AC007025.1	0	0	0	0	0	0	0	0	0	0.136319	0.657486	0.800061	0.269763	0.380267	0.568538
AC007036.4	0	0	1.57036	0	1.93666	0	0	0	0	0.136647	0.559293	NA	-0.103353	0.660744	NA
AC007036.5	0	0	0	0	0	0	0	0	0	-0.0336118	0.868529	NA	0.111915	0.581346	NA
AC007036.6	0	0	0	0	0	0	0	0	0	-0.806481	0.0130911	0.0515534	-0.745702	0.0218295	0.0736804
AC007038.7	55.9483	43.6835	58.8886	21.7535	23.2399	15.5058	82.6702	48.7822	66.7794	0.37264	0.106001	NA	0.245555	0.289732	NA
AC007040.1	0	0	0	0	0	0	0	0	0	-0.0571553	0.663756	NA	-0.118815	0.367948	NA
AC007040.11	5.08621	0.824216	2.35555	0	1.93666	15.5058	6.35925	6.20864	3.23126	0.791027	0.0155154	0.0588858	0.493601	0.129667	0.275409
AC007040.2	0	0	0	0	0	0	0	0	0	0.147072	0.508103	0.687284	0.361727	0.103944	0.2348
AC007040.3	0	0	0	0	0	0	0	0	0	0.0504879	0.801115	NA	0.227092	0.256671	NA
AC007040.5	0	1.64843	0	0	0	0	0	0	0	-0.172615	0.601255	0.759386	-0.448345	0.175256	0.339689
AC007040.6	2.03448	2.47265	0	1.08767	0	0	1.81693	0	0	-0.296599	0.377694	0.572457	0.150225	0.655051	0.79321
AC007040.7	0	3.29686	3.92591	5.43836	6.77831	3.10116	3.63386	2.66085	3.23126	0.184902	0.20121	NA	0.146888	0.311771	NA
AC007040.8	0	0	0	0	0	0	0	0	2.15417	0.189142	0.483086	0.666802	-0.107868	0.69093	0.819425
AC007041.1	0	0	0	0	0	0	0	0	0	-0.045904	0.672257	NA	-0.0551425	0.612487	NA
AC007041.2	12.2069	0	1.57036	1.08767	4.84165	1.55058	1.81693	5.32169	0	0.139543	0.402567	NA	0.0464695	0.781401	NA
AC007050.1	0	0	0	0	0	0	0	0	0	-0.145623	0.277025	NA	-0.0366464	0.784523	NA
AC007050.17	0	0	0	0	0	0	0	0	0	-0.0406933	0.801463	NA	-0.238995	0.141975	NA
AC007050.18	0	0.824216	0	0	0	0	0	0	0	-0.625359	0.0335682	0.104702	-0.407956	0.166122	0.327127
AC007056.1	0	0	0	0	0	0	0	0	0	0.238283	0.214261	NA	0.137455	0.476372	NA
AC007064.22	0	0	0	0	0	0	0	0	0	0.410468	0.218602	0.40044	0.670591	0.0442788	0.126018
AC007064.24	0	0	0	0	0	0	0.908464	0.886949	0	-0.261997	0.364446	0.560492	-0.0571048	0.843476	0.916597
AC007064.25	4.06896	0	0	0	0	0	0	0	0	0	1	NA	-0.102681	0.344892	NA
AC007078.4	0	0	0	0	0	0	0	0	0	-0.159204	0.386982	NA	-0.141846	0.44183	NA
AC007091.1	0	2.47265	0	0	0	0	0	0	0	0.138684	0.343222	NA	0.0485953	0.740773	NA
AC007092.1	0	0	0	6.52604	0	0	0	2.66085	3.23126	0.204129	0.296566	NA	0.0789548	0.687708	NA
AC007096.1	3.05172	4.9453	7.85182	0	14.525	17.0564	10.9016	7.98254	0	-0.0364662	0.737943	NA	-0.0704095	0.519767	NA
AC007098.1	0	0	0	0	0	0	0	0	0	-0.183923	0.581162	0.743952	-0.358038	0.283171	0.471845
AC007099.1	0	0	0	0	0	0	0	0	0	0.132655	0.580968	NA	0.189998	0.430159	NA
AC007099.2	0	0	0	0	0	0	0	0	0	0.0317755	NA	NA	-0.115486	NA	NA
AC007106.1	0	0	0	0	0	0	0	0	0	0.128835	NA	NA	0.251608	NA	NA
AC007114.1	0	0	2.35555	0	1.93666	0	0.908464	0.886949	0	0.0143442	0.942344	NA	0.0354115	0.858823	NA
AC007115.3	0	0	0	0	0	0	0	0	0	-0.0418777	0.895135	0.946065	-0.127763	0.686942	0.816733
AC007126.1	0	0	0	4.35069	0	0	0	0	0	0.239425	0.181237	NA	0.210225	0.242648	NA
AC007128.1	54.931	50.2772	62.0294	27.1918	19.3666	21.7081	60.8671	50.5561	43.0835	0.116086	0.495032	NA	0.122091	0.473927	NA
AC007131.1	0	0	0	0	0	0	0	0	0	-0.183308	0.58296	0.745269	-0.234922	0.481458	0.65993
AC007131.2	0	0	0	0	0	0	0	1.7739	0	-0.109152	0.739658	0.853854	-0.110417	0.736588	0.848576
AC007131.3	0	0	0	0	0	0	0	0	0	-0.083171	0.772744	0.874713	-0.488263	0.087639	0.207851
AC007136.1	0	0	0	0	0	0	0	0	0	-0.0127479	0.928649	NA	-0.0245336	0.863645	NA
AC007161.5	0	0	0	0	0	0	0	0	0	0.008707	0.936023	NA	0.0338336	0.755655	NA
AC007163.10	0	0	0	0	0	0	0	0	0	-0.96318	0.00407878	0.0206469	-1.22061	0.000270138	0.0021476
AC007163.11	0	0	0	0	0	0	0	0	0	-0.398359	0.109559	0.248416	-0.416374	0.0951183	NA
AC007163.3	0	0	0	0	0	0	0	0	0	0.0572305	0.597378	NA	-0.00221313	0.983767	NA
AC007163.6	1.01724	2.47265	1.57036	0	0	0	0	0	0	0.0934214	0.627968	NA	0.054175	0.779356	NA
AC007163.8	0	0	0.785182	0	0	0	0	0	0	0.0294162	0.915909	0.956847	-0.115505	0.679132	0.811716
AC007163.9	0	0	0	0	0	0	0	0	0	0.167927	0.378635	NA	0.223086	0.243011	NA
AC007179.1	0	0	0	0	0	0	0	1.7739	0	-0.112762	0.663634	NA	0.103924	0.688048	NA
AC007179.2	0	0	0	0	0	0	0	0	0	0.0553994	0.691499	NA	0.131771	0.345748	NA
AC007182.6	0	3.29686	0	0	0	0	0.908464	0	0	-0.0521745	0.8259	NA	-0.0856686	0.718689	NA
AC007192.6	0	3.29686	0	0	0	0	0	0	0	0.0707384	0.76713	NA	-0.111121	0.644953	NA
AC007193.10	0	0	0	0	0	0	0	0	0	-0.0741602	0.818648	0.90171	0.0867636	0.788563	0.881564
AC007193.6	0	0	0	0	0	0	0	1.7739	0	-0.422181	0.0900024	NA	-0.373183	0.134716	NA
AC007193.8	1.01724	0.824216	1.57036	0	0	0	0.908464	1.7739	2.15417	-0.221956	0.435375	0.624321	-0.304035	0.287196	NA
AC007193.9	0	0	0	0	0	0	0	0	0	-0.0389849	0.740481	NA	-0.0921085	0.43577	NA
AC007204.1	0	0	0	0	0	0	0	0	0	-0.292541	0.205221	NA	-0.226493	0.327333	NA
AC007204.2	0	0	0	0	0	0	5.45078	0.886949	0	0.06688	0.623505	NA	0.0191086	0.888996	NA
AC007216.1	0	0	0	0	0	0	0	0	0	-0.013443	0.901304	NA	-0.00814447	0.940264	NA
AC007216.2	0	0	0.785182	0	0	0	0	0	0	0.0460518	0.757704	NA	0.0175502	0.906759	NA
AC007228.11	25.431	28.8476	18.0592	10.8767	0	18.607	14.5354	16.852	12.925	-0.59413	0.0339006	0.105506	-0.555777	0.0475828	NA
AC007228.5	0	0	0	0	0	0	0	0	0	0.0977267	0.713442	0.835806	0.103545	0.696849	0.823355
AC007228.8	0	0	0	0	0.96833	0	0	0	0	0.603663	0.00874039	NA	0.541617	0.0192371	NA
AC007228.9	28.4827	31.3202	21.1999	27.1918	24.2083	46.5174	29.0708	28.3824	33.3897	-0.0223005	0.849931	NA	-0.107077	0.366059	NA
AC007229.3	0	0.824216	7.06664	2.17535	1.93666	0	6.35925	0.886949	0	0.17913	0.351475	NA	0.0181241	0.925178	NA
AC007237.2	0	0	0	0	0	0	0	0	0	0.025199	0.840783	NA	0.0680879	0.587944	NA
AC007238.1	27.4655	18.1328	13.3481	27.1918	19.3666	32.5622	22.7116	22.1737	14.0021	0.0472744	0.824028	NA	0.267307	0.207824	NA
AC007241.1	0	0	0	0	0	0	0	0	0	0.818532	0.00273606	0.0150289	0.958875	0.00044742	0.00327049
AC007242.1	0	0	0	0	0	0	0	0	0	0.287224	0.0991757	NA	0.314371	0.0717479	NA
AC007246.3	258.379	202.757	270.103	258.866	214.969	322.521	228.933	201.337	232.651	-0.244085	0.301867	NA	-0.199831	0.39903	NA
AC007248.6	0	0	0	0	0	0	0	0	0	0.086428	0.429155	NA	0.0513014	0.640043	NA
AC007248.7	0	2.47265	0	0	0	0	0	0	0	0.0626517	0.771046	NA	-0.00714166	0.973638	NA
AC007249.3	0	0	0	0	0	0	0	0	0	-0.12225	0.560168	NA	-0.393286	0.0630429	NA
AC007250.4	0	0	0	0	0	0	0	0	0	-0.110274	0.708138	0.832308	-0.345696	0.241903	0.424709
AC007251.2	0	0	0	0	0	0	0	0	0	-0.0992472	0.697184	NA	0.353795	0.162405	NA
AC007253.1	0	0	0	0	0	0	0	0	0	-0.0333443	0.920147	0.95866	-0.268152	0.41919	0.604105
AC007255.8	12.2069	16.4843	16.4888	18.4904	13.5566	9.30348	9.08464	24.8346	30.1584	-0.298907	0.283477	0.475197	-0.16262	0.559513	0.723807
AC007256.5	0	6.59373	3.14073	0	16.4616	0	4.54232	18.6259	8.61669	0	1	NA	-0.114345	0.298072	NA
AC007271.3	5.08621	0	0	0	0	0	0	0	0	-0.372883	0.209505	0.389045	-0.128577	0.664632	0.800887
AC007272.1	0	0	0	8.70138	0	0	0	0	0	-0.127046	0.680436	0.814972	-0.547275	0.077775	0.190613
AC007272.3	0	0	0	0	0	3.10116	0	0	0	-0.480307	0.048422	0.137186	-0.449819	0.0641383	0.165899
AC007274.2	0	0	0	0	0	0	0	0	0	-0.753524	0.0247184	0.0836344	-1.1852	0.000403333	0.00300183
AC007274.5	0	0	0	0	0	0	0	0	0	-0.0259801	0.910028	NA	0.0384554	0.867316	NA
AC007276.5	6.10345	13.1875	9.42218	16.3151	15.4933	1.55058	9.08464	7.98254	5.38543	-0.0655078	0.726706	NA	-0.326339	0.0841324	NA
AC007277.3	5.08621	0	3.92591	0	0	3.10116	0.908464	0	1.07709	0.181291	0.206863	NA	0.143154	0.320747	NA
AC007278.2	0	0	0	0	0	0	0	0	0	0.103288	0.669405	NA	0.347079	0.150197	NA
AC007278.3	0	0	0	0	0	0	0	0	0	0.333372	0.248164	0.434876	0.118906	0.678507	0.811192
AC007279.2	0	0	0	0	0	0	0	0	0	0.0766126	0.7502	0.860634	-0.0491746	0.838382	0.913735
AC007282.6	4.06896	0	0	0	0	0	0	0	0	0.233475	0.372171	NA	0.0503983	0.848166	NA
AC007283.4	0	0	0	0	0	0	0	0	0	0	1	NA	-0.105895	0.330991	NA
AC007283.5	0	0	0	0	0	0	0	0	0	-0.217003	0.503055	0.683874	-0.435145	0.180255	0.346447
AC007285.6	0	4.12108	5.49627	0	0	10.8541	0	0	4.30835	-0.347321	0.20316	NA	-0.588306	0.0323154	NA
AC007285.7	0	0	0	0	0	0	0	0	0	-0.20794	0.426618	NA	-0.356227	0.175984	NA
AC007292.1	8.13793	0	3.92591	0	0	0	0.908464	4.43474	0	-0.235749	0.483142	0.666803	-0.144794	0.666688	0.802553
AC007292.3	18.3103	16.4843	16.4888	8.70138	0.96833	1.55058	6.35925	6.20864	18.3105	-0.153874	0.525056	NA	-0.163656	0.500403	NA
AC007292.4	5.08621	5.76951	0.785182	0	0	0	0.908464	0.886949	0	-0.0677145	0.759617	NA	-0.167033	0.452646	NA
AC007292.6	6.10345	19.7812	13.3481	0	9.6833	7.7529	21.8031	8.86949	3.23126	-0.170798	0.489897	NA	-0.0673262	0.785584	NA
AC007292.7	0	3.29686	1.57036	16.3151	3.87332	0	0.908464	8.86949	4.30835	0.128651	0.697154	0.825299	0.513709	0.120704	0.26219
AC007308.6	0	0	0	0	0	0	0	0	0	-0.0677946	0.66131	NA	-0.184738	0.23452	NA
AC007308.7	0	0	0	0	0	0	0	0	0	0.026977	0.889834	NA	0.115843	0.552313	NA
AC007312.3	0	0	0	0	0	0	0	0	0	-0.291687	0.0980249	NA	-0.0416984	0.812497	NA
AC007316.3	0	0	0	0	0	0	0	0	0	-0.213955	0.378449	NA	-0.309156	0.204808	NA
AC007317.1	0	0	0	0	0	0	0	0	0	-0.0719988	0.823637	0.90464	-0.197185	0.542171	0.710584
AC007318.5	140.379	195.339	133.481	197.956	230.463	251.194	204.404	194.242	158.332	-0.0388755	0.782014	NA	-0.164561	0.243956	NA
AC007319.1	7.12069	0	0	0	0	0	0	0.886949	0	-0.0580437	0.601361	NA	-0.0651362	0.558535	NA
AC007322.1	0	0	0	0	0	0	0	0	0	0.142934	0.668441	0.807618	0.581859	0.0809008	0.196224
AC007322.3	0	0	0	0	0	0	0	0	0	-0.0212836	0.938059	0.967766	-0.105834	0.699905	0.82509
AC007322.5	0	0	0	0	0	0	0	0	0	0	1	NA	-0.144128	0.228284	NA
AC007322.7	0	0	0	0	0	0	0	0	0	0.0315851	0.787492	NA	-0.0781605	0.507164	NA
AC007326.9	0	0	0	0	0	0	0	1.7739	0	0.0672394	0.772046	NA	0.0512698	0.82599	NA
AC007327.5	0	0	0	0	0	0	0	0	0	0.109966	0.585216	NA	-0.0630919	0.756263	NA
AC007327.6	0	0	0	0	0	0	0	0	0	0.0116547	0.919277	NA	0.016431	0.88671	NA
AC007333.1	0	0	0	0	0	0	0	0	0	-0.307769	0.229539	NA	-0.573569	0.0262118	NA
AC007339.1	0	0	0	0	0	0	0	0	0	0.171826	0.265086	NA	0.215518	0.162941	NA
AC007347.1	0	0	0	0	0	0	0	0	0	-0.115086	0.532817	0.708044	0.00310295	0.986582	0.992294
AC007349.4	0	0	0	8.70138	0	0	0	0	0	0.138065	0.413848	NA	0.0199854	0.906287	NA
AC007349.5	0	0	0	0	0	0	0	0	0	0.391531	NA	NA	0.393771	NA	NA
AC007349.7	0	0	0	0	0	0	0	0	0	-0.480558	0.00174269	0.0104917	-0.578831	0.000156152	0.00137178
AC007353.1	0	0	0	0	0	0	0	0	0	0.104313	0.739492	0.853762	0.153226	0.624842	0.771241
AC007358.1	0	0	0	0	0	0	0	0	0	0.0577744	0.674486	NA	0.0709337	0.606843	NA
AC007359.6	0	0	0	0	0	0	0	0	0	-0.0950003	0.539695	NA	-0.156034	0.316003	NA
AC007362.1	60.0172	65.1131	51.822	183.817	120.073	224.834	87.2125	73.6168	47.3918	-1.18509	7.9777e-08	2.09842e-06	-1.3009	3.25924e-09	1.06822e-07
AC007362.3	0	0	0	0	0	0	0	0	0	-0.348292	0.273406	0.463628	0.518806	0.0996759	0.227832
AC007364.1	3.05172	0	0	0	0	0	0	0	0	-0.108303	0.556632	NA	-0.26477	0.153679	NA
AC007365.1	0	0	0	0	0	0	0	0	0	-0.0777413	0.526607	NA	-0.0720015	0.558604	NA
AC007365.2	0	0	0	0	0	0	0	0	0	0.0481587	0.74196	NA	0.0765973	0.601048	NA
AC007365.3	0	0.824216	0	0	3.87332	0	5.45078	0	5.38543	-0.664486	0.041769	0.122868	-0.576684	0.0771816	0.189716
AC007365.4	0	0	0	0	0	0	0	0.886949	0	-1.10066	0.000118608	0.0011414	-1.24481	1.25829e-05	0.000159474
AC007375.1	0	0	0	0	0	0	0	0	0	0.051136	0.790234	NA	-0.0469803	0.808145	NA
AC007377.1	0	0	0	0	0	0	0	0	0	-0.128418	0.443261	NA	-0.171534	0.307566	NA
AC007381.2	0	0	0	0	0	0	0	0	0	-0.101402	0.549344	NA	-0.206739	0.224504	NA
AC007381.3	2.03448	0	0	0	0	0	0	0	0	0.0708518	0.770007	NA	-0.307115	0.211264	NA
AC007382.1	10.1724	9.89059	12.5629	28.2795	7.74664	0	6.35925	13.3042	8.61669	0.589549	0.0635792	0.168455	0.491575	0.122732	0.264963
AC007383.3	18.3103	29.6718	29.8369	27.1918	31.9549	63.5738	24.5285	22.1737	23.6959	0.0733145	0.796148	0.888246	-0.0565647	0.841355	0.915776
AC007383.4	7.12069	0	0.785182	0	0	0	0	0	0	-0.100059	0.393509	NA	-0.0379451	0.746509	NA
AC007383.6	0	0	0	0	0	0	0	0	0	-0.291967	0.383605	0.577762	-0.4118	0.218906	0.396164
AC007386.2	0	0	0	0	0	0	0	0	0	-0.314933	0.160791	NA	-0.195757	0.383477	NA
AC007386.3	0	0	1.57036	0	5.80998	0	3.63386	2.66085	3.23126	-0.12071	0.562261	NA	-0.169459	0.417342	NA
AC007386.4	2.03448	2.47265	5.49627	2.17535	3.87332	0	6.35925	0	6.46252	0.0681552	0.666958	NA	-0.0602889	0.704996	NA
AC007387.2	1.01724	0	0	0	0	0	1.81693	0.886949	0	-0.087586	0.794452	0.887126	-0.519601	0.121929	0.263988
AC007389.1	0	0	0	0	0	0	0	0	0	-0.0343653	0.872991	NA	-0.0213739	0.920972	NA
AC007389.2	0	0	0	0	0	0	0	0	0	0.244838	0.235769	NA	0.302219	0.143808	NA
AC007389.3	10.1724	28.8476	22.7703	8.70138	3.87332	9.30348	9.08464	31.0432	29.0813	-0.0584956	0.629585	NA	-0.0861498	0.47897	NA
AC007389.4	0	0	0	0	0	0	0	0	0	-0.0562534	0.689276	NA	-0.147876	0.295267	NA
AC007390.4	0	0	0	0	3.87332	0	0	0	4.30835	0.492163	0.0458307	NA	0.174094	0.485637	NA
AC007390.5	2645.84	2495.73	2417.57	1941.5	2085.78	2192.52	2286.6	2371.7	2163.87	-0.0694087	0.824404	0.904781	-0.0442143	0.887672	0.940517
AC007391.2	0	0	5.49627	8.70138	6.77831	0	1.81693	0	3.23126	0.11891	0.328107	NA	0.0850452	0.485449	NA
AC007392.3	4.06896	3.29686	5.49627	3.26302	1.93666	0	3.63386	1.7739	8.61669	-0.0597275	0.755149	NA	-0.211532	0.273872	NA
AC007392.4	0	0	0	0	0	0	0	0	0	0.210243	NA	NA	0.442278	NA	NA
AC007394.3	0	0	0	0	0	0	0	0	0	0	1	NA	-0.118589	0.283053	NA
AC007395.3	0	0	0	0	0	0	0	0	0	-0.0505029	0.706532	NA	-0.12333	0.360615	NA
AC007395.4	0	0	0	0	0	0	0	0	0	-0.48696	0.124056	0.270928	-0.688649	0.0301202	0.0941025
AC007401.1	8.13793	1.64843	7.06664	4.35069	14.525	0	10.9016	0.886949	2.15417	0.119264	0.528173	NA	-0.0326493	0.863583	NA
AC007401.2	0	2.47265	2.35555	0	0	0	0	1.7739	0	-0.294542	0.185484	NA	-0.132046	0.552379	NA
AC007402.1	0	0	0	0	0	0	0	0	0	-0.00263042	0.993499	0.996655	0.364608	0.259428	0.44516
AC007403.1	0	0	0	0	0	0	0	0	0	0.0939171	0.772437	0.87448	-0.288481	0.375781	0.564596
AC007403.2	0	0	0	0	0	0	0	0	0	0.132927	0.669469	0.808217	0.329978	0.288902	0.478576
AC007403.3	0	0	0	3.26302	0	0	0	0	0	-0.0882754	0.628477	NA	-0.278677	0.129164	NA
AC007405.2	11.1897	4.9453	1.57036	5.43836	0	0	5.45078	3.5478	2.15417	0.236191	0.477881	0.662475	0.250587	0.451682	0.633837
AC007405.4	11.1897	7.41794	16.4888	8.70138	5.80998	12.4046	19.9862	5.32169	16.1563	0.0811784	0.577467	NA	-0.0649686	0.657251	NA
AC007405.6	158.69	169.789	163.318	259.954	172.363	148.856	151.713	168.52	212.186	-0.0439951	0.781804	NA	-0.006846	0.965718	NA
AC007405.8	0	0	0	0	0	0	0	0	2.15417	0.425847	0.0919971	0.220175	0.433966	0.0853904	0.203951
AC007421.1	0	0	0	0	0	0	0	0	0	-0.26384	0.318201	0.514695	-0.00713416	0.978422	NA
AC007422.1	0	0	0	0	0	0	0	1.7739	0	0.15646	0.282759	NA	0.0864418	0.554452	NA
AC007431.1	0	0	0	0	0	0	0	0	0	0	1	NA	-0.0846386	0.433904	NA
AC007435.1	0	0	0	0	0	0	0	0	0	0.24212	0.25307	0.440707	0.230832	0.274611	0.462671
AC007436.1	0	0	0	0	0	0	0	0	0	-0.140209	0.382033	NA	-0.0241961	0.880144	NA
AC007450.1	0	0	0	0	0	0	0	0	0	0.00840259	0.954109	NA	0.119006	0.41522	NA
AC007461.1	2.03448	0	6.28145	4.35069	4.84165	0	6.35925	0	0	-0.405245	0.19427	0.369408	-0.367704	0.238355	0.420565
AC007461.2	0	0	0	0	0	0	0	0	0	-0.170503	0.610455	0.766251	-0.176519	0.597842	0.752199
AC007463.2	0	0	0	0	0	0	0	0	0	-0.0538672	0.839489	0.913858	-0.0651417	0.806763	0.893676
AC007464.1	0	1.64843	0	0	0	0	0	0	0	-0.00090809	0.997706	0.99892	0.278266	0.377658	0.56631
AC007486.1	0	0	0	0	0	0	0	0	0	0.339909	0.243447	0.429726	0.235051	0.421417	0.606071
AC007528.1	0	0	0	0	4.84165	0	0	0	0	-0.0497487	0.879651	0.936815	0.0991663	0.762817	0.866086
AC007535.1	0	2.47265	0	0	0.96833	1.55058	0	0	0	0.0121463	0.953225	NA	-0.183412	0.378448	NA
AC007551.1	0	0	0	0	0	0	0	0	0	0.00668561	0.9751	NA	-0.123137	0.567613	NA
AC007551.2	0	0	0	0	0	0	0.908464	0	0	0.34876	0.297093	0.491389	0.421133	0.208076	0.382348
AC007551.3	26.4483	25.5507	25.1258	20.6658	9.6833	10.8541	19.9862	16.852	17.2334	0.148413	0.57104	NA	-0.0471314	0.858168	NA
AC007556.3	0	0	0	0	0	0	0	0.886949	0	-0.14391	0.507423	NA	-0.0353674	0.870662	NA
AC007557.1	0	0	0	0	0	0	0	0	0	-0.675609	0.0150123	0.0574287	-0.436168	0.115667	NA
AC007557.2	0	0	0	3.26302	0	0	0	0	0	0.170396	0.596028	0.755247	0.0937228	0.771094	0.871165
AC007557.3	0	0	0	0	0	0	0	2.66085	0	0.417272	0.212413	0.392561	0.235047	0.482744	0.661128
AC007557.4	0	0	0	0	0	0	0	0	0	-0.39565	0.119909	NA	-0.455875	0.0743468	NA
AC007559.1	0	0	0	0	0	0	0	0	0	-0.39999	0.191187	0.365017	-0.237635	0.437592	0.620996
AC007560.1	0	0	0	2.17535	3.87332	0	1.81693	0.886949	1.07709	-0.287516	0.190954	NA	-0.0322079	0.883222	NA
AC007560.2	0	0	0	0	0	0	0	0	0	0.143036	0.435311	NA	0.218974	0.233008	NA
AC007562.1	0	0	0	0	0	0	0	0	0	0.28237	0.398658	0.591146	0.48212	0.149642	0.303816
AC007563.1	0	0	0	0	0	0	0	0	0	-0.153291	0.647295	0.792985	-0.0356775	0.915201	0.955633
AC007563.3	0	0	0	0	0	0	0	0	0	-0.0830197	0.588804	NA	-0.165272	0.283544	NA
AC007563.4	0	0	0	0	0	0	0	0	0	-0.0724523	0.804537	0.893392	-0.314672	0.285018	0.47402
AC007563.5	3.05172	0	0	0	0	0	0	0	0	-0.0750957	0.670208	NA	-0.0708441	0.68838	NA
AC007566.10	18.3103	1.64843	8.637	8.70138	9.6833	6.20232	8.17618	15.0781	16.1563	0.332786	0.175042	NA	0.303596	0.217575	NA
AC007566.11	0	0	0	1.08767	0	0	0	0	0	0.242117	0.417524	0.608296	0.219615	0.463597	NA
AC007567.1	0	0	0	0	0	0	0	0	0	-0.309033	0.130643	NA	-0.167679	0.412007	NA
AC007568.1	0	0	0	0	0	0	0	0	0	0.186898	0.57232	0.737414	0.318693	0.335649	0.527562
AC007611.1	0	0	0	0	0	0	0	0	0	-0.0529022	0.744387	NA	-0.154755	0.342306	NA
AC007618.3	0	0	0.785182	0	0	0	0	0	0	-0.0762456	0.485038	NA	-0.0315517	0.773035	NA
AC007620.3	41.7069	32.1444	22.7703	13.0521	19.3666	12.4046	29.0708	23.0607	23.6959	0.0386713	0.816376	NA	0.144301	0.386472	NA
AC007631.1	0	0	0	0	0	0	0	0	0	-0.145635	0.223902	NA	0	1	NA
AC007652.1	0	0	0	0	0	0	0	0	0	0.0705006	0.550111	NA	0.107467	0.363066	NA
AC007677.2	0	0	0	0	0	0	0	0	0	-0.532548	0.0759457	0.19222	-0.430678	0.151117	0.305874
AC007679.1	0	0	0	0	0	0	0	0	0	-0.616865	0.0643665	0.170034	-0.588487	0.0777465	0.190595
AC007679.3	0	0	0	0	0	7.7529	0	0	0	-0.124604	0.537003	NA	-0.0184327	0.927264	NA
AC007679.4	0	0	0	0	0	0	0	0	0	0.0749253	0.566262	NA	0.0936806	0.47432	NA
AC007680.2	0	0	0	0	0	0	0	0	0	0.259605	0.425203	0.614876	-0.0763755	0.814815	0.899021
AC007682.1	0	0	0	0	0	0	0	0	0	-0.338873	0.272232	0.462313	-0.493474	0.111308	0.247004
AC007682.2	0	0	0	0	0	0	0	0	0	-0.0304085	0.838804	NA	-0.0879784	0.558584	NA
AC007682.3	0	0	0	0	0	0	0	0	0	0.530801	0.114389	0.255929	0.637179	0.0580661	0.154061
AC007690.1	3.05172	23.0781	29.0517	11.9644	20.3349	15.5058	26.3455	24.8346	17.2334	0.209693	0.256035	NA	0.0302545	0.870509	NA
AC007731.1	0	0	0	0	0	0	0	0	0	0.268536	0.352278	0.549351	-0.0786203	0.786783	0.880565
AC007740.1	1.01724	0	0	0	0	0	0	0	0	0.194105	0.323202	NA	0.0952662	0.629648	NA
AC007742.3	0	0	0	0	0	0	0	0	0	-0.064651	0.551216	NA	-0.0352496	0.74583	NA
AC007742.7	0	0	0	0	0	0	0	0	0	0.0549929	0.695549	NA	0.0465271	0.741151	NA
AC007743.1	179.034	164.019	215.14	63.085	70.6881	49.6185	132.636	160.538	266.04	-0.197806	0.433177	NA	-0.218166	0.388637	NA
AC007750.5	0	3.29686	0	0	0	0	0	0	0	0.111375	NA	NA	0.15326	NA	NA
AC007773.1	0	0	0	0	0	0	0	0	0	-0.553907	0.00779441	0.0343257	-0.425967	0.0407237	0.118512
AC007773.2	37.6379	59.3436	64.3849	77.2248	52.2898	43.4162	49.0571	46.1213	48.4689	-0.114464	0.704028	0.829649	-0.0462114	0.878217	0.935413
AC007773.3	0	0	0	3.26302	0	6.20232	0	0.886949	0	-0.174121	0.505743	0.685773	0.00460256	0.985956	0.992145
AC007787.2	0	0	0	0	0	0	0	0	0	0.708245	0.0298643	0.0959629	0.388725	0.235346	0.416773
AC007790.4	0	0	0	0	0	0	0	0	0	0.224085	0.485905	0.669399	-0.300128	0.353274	0.545083
AC007795.1	0	0	0	0	0	0	0	0	0	0.187568	0.461868	0.647761	0.0753021	0.768481	0.869541
AC007796.1	0	0	0	0	0	0	0	0	0	-0.480106	0.150353	0.309145	-0.0779914	0.815426	0.899437
AC007842.1	0	8.24216	3.14073	0	0	4.65174	0.908464	4.43474	1.07709	-0.806018	0.00420926	0.0211825	-0.662594	0.0186528	0.065295
AC007875.2	0	0	0	0	0	0	0	0	0	-0.569693	0.0789759	0.19761	-0.408416	0.207796	0.382015
AC007875.3	0	0	0	0	0	0	0	0	2.15417	0.00615881	0.960485	NA	0.028369	0.819874	NA
AC007879.1	3.05172	0	0.785182	0	0	0	0.908464	0	0	0.15287	0.636608	0.785841	0.368795	0.254867	0.440081
AC007879.2	4.06896	0	0	10.8767	8.71497	13.9552	0.908464	0.886949	2.15417	0.698355	0.0325624	0.102357	0.921682	0.00482455	0.0224705
AC007879.3	0	0	0.785182	0	0	0	0.908464	0	0	-0.709555	0.0346614	0.107316	-1.01138	0.00261094	0.0137283
AC007879.4	0	0	0.785182	5.43836	0	0	0	0	0	-0.498288	0.112586	0.253072	-0.350189	0.264712	0.451324
AC007879.5	3.05172	8.24216	0.785182	1.08767	7.74664	27.9104	7.26771	7.09559	1.07709	0	1	NA	-0.175717	0.180441	NA
AC007879.6	0	0	0	0	0	0	0	0	0	-0.441526	0.126344	0.273925	-0.11364	0.69353	0.821046
AC007879.7	0	0	1.57036	0	0	0	0	0.886949	0	-0.546874	0.0249048	0.084125	-0.339892	0.163806	0.324124
AC007880.1	0	0	0.785182	11.9644	0	0	0	0.886949	0	-0.367694	0.272295	0.46234	-0.587727	0.0791062	0.192819
AC007881.1	0	0	0	0	0	0	0	0	0	0.276428	0.162818	NA	0.178181	0.371042	NA
AC007881.2	0	0	0	0	0	0	0	0	0	0.107409	0.46159	NA	0.143415	0.326404	NA
AC007881.4	0	0	0	0	0	0	0	0	0	0.114428	0.685188	0.817794	-0.26531	0.350774	0.542497
AC007899.3	0	0	0	0	0	0	0	0	0	-0.105368	0.360879	NA	-0.015086	0.896019	NA
AC007919.1	0	0	0	0	0.96833	0	0	0	0	-0.121983	0.541116	NA	-0.206318	0.304264	NA
AC007919.18	0	0	0	0	0	0	0	0	0	-0.171598	0.239673	0.425558	-0.0409319	0.77912	0.876476
AC007919.19	0	0	0	0	0	0	0	0	0	-0.471235	0.00506016	0.0244849	-0.400809	0.0170178	0.0609128
AC007919.2	0	0	0	0	0	0	0	0	0	0.196522	0.111284	0.25126	0.197076	0.110158	0.245113
AC007948.1	0	0	0	0	0	0	0	0	0	-0.735047	8.65488e-08	2.25175e-06	-0.847699	5.73019e-10	2.14899e-08
AC007950.1	0	0	0	0	0	0	0	0	5.38543	-0.64742	0.000119215	0.00114557	-0.641674	0.000134835	0.00121332
AC007952.1	0	0	0	0	0	0	0	0	0	-0.0570417	0.807445	0.894876	0.0561266	0.810393	0.895785
AC007952.4	0	0	0	0	0	0	0	0	0	-0.12827	0.543954	0.716957	-0.303581	0.148408	0.302077
AC007952.5	0	3.29686	2.35555	0	4.84165	0	0	0	0	-0.0323029	0.765963	0.87063	-0.0503145	0.642494	0.784622
AC007952.6	0	0	0	0	0	0	0	0	0	-0.156046	0.639513	0.787606	0.115771	0.728114	0.843105
AC007956.1	0	0	0	0	0	0	0	0	0	-0.327877	0.00877768	0.0376156	-0.438191	0.000450023	0.00328826
AC007965.1	0	0	0	0	0	0	0	0	0	-0.0122604	0.96601	0.982984	-0.217724	0.447443	0.630274
AC007966.1	0	0	2.35555	0	0	0	0	1.7739	0	-0.0904709	0.528067	0.703721	-0.0630562	0.659662	0.797139
AC007967.2	0	0	0	0	0	0	0	0	0	0.329678	0.0240512	0.0818298	0.288973	0.0478393	0.133543
AC007967.3	0	0	0	0	0	0	0	0	0	0.601481	0.0702979	0.181508	0.0964563	0.772267	0.87181
AC007967.4	0	0	0	0	0	0	0	0	0	0.24298	0.00250266	0.0139921	0.225098	0.00507339	0.0233901
AC007969.4	1.01724	8.24216	0	0	7.74664	0	0	0	6.46252	-0.244611	0.45911	0.645446	-0.103403	0.754312	0.860402
AC007969.5	5817.6	5447.24	5305.47	7309.16	6729.9	8061.46	5389.92	6199.77	4697.18	-0.525564	0.000512277	0.00384052	-0.478951	0.00152532	0.00894141
AC007970.1	0	0	0	0	0	0	0.908464	0	0	-0.0415901	0.762478	0.868004	-0.0468883	0.733047	0.845908
AC008045.1	0	0	0	0	0	0	0	0	0	0.757877	1.51135e-07	3.6485e-06	0.688612	1.78616e-06	2.89747e-05
AC008060.5	0	0	0	0	0	0	0	0	0	0.474796	5.90719e-06	8.943e-05	0.454832	1.40837e-05	0.000174811
AC008060.7	0	0	0	0	0	0	0	0	0	0.0477938	0.837751	0.912961	0.0318541	0.891344	0.942436
AC008060.8	0	0	0	0	0	0	0	0	0	-0.19803	0.0412091	0.121474	-0.247297	0.010684	0.0423639
AC008063.2	0	0	0	0	0	0	0	0	0	-0.0158716	0.8973	0.947488	0.0195359	0.873598	0.933161
AC008063.3	0	0	2.35555	3.26302	2.90499	0	0	2.66085	0	0.0167309	0.932515	0.965247	-0.272257	0.163842	0.324162
AC008064.1	0	0	0	0	0	0	0	0	0	-1.19173	1.20791e-05	0.000164162	-0.964818	0.000403612	0.00300274
AC008065.1	0	3.29686	0	0	3.87332	0	0.908464	0.886949	0	0.390854	0.00422162	0.0212258	0.326318	0.0167189	0.060044
AC008067.2	0	0	0	0	0	0	0	0	0	-0.106294	0.751275	0.861145	-0.0872531	0.794695	0.88576
AC008069.1	0	0	0	0	0	0	0	0	0	0.169925	0.593349	0.753254	0.0155791	0.961045	0.980935
AC008069.2	0	0	0	0	0	0	0	0	0	-0.283776	0.359234	0.555244	-0.217571	0.481962	0.660342
AC008072.1	0	0	0	0	0	0	0	0	0	0.13304	0.279682	0.470766	0.113178	0.357516	0.548589
AC008073.7	0	0	0	6.52604	0	0	0	0	0	-0.198386	0.466959	0.651986	-0.126366	0.643281	0.785199
AC008073.9	0	4.12108	0	0	1.93666	0	3.63386	0	0	0.177164	0.2892	0.481642	0.16535	0.32247	0.514216
AC008074.3	0	4.12108	2.35555	11.9644	0	20.1575	4.54232	12.4173	3.23126	-1.20493	2.7439e-10	1.33787e-08	-1.3411	1.83477e-12	1.14981e-10
AC008074.4	0	0	0	0	0	0	2.72539	0	0	-0.129681	0.698231	0.825874	0.10793	0.746856	0.855487
AC008074.5	0	0	0	0	0	0	0	0	0	0.714102	1.86981e-07	4.35414e-06	0.775516	1.50669e-08	4.20104e-07
AC008079.9	0	0	0	0	0	0	0.908464	0	0	0.14265	0.475505	NA	0.252764	0.206267	NA
AC008085.1	0	0	0	0	0	0	0	0	0	-0.0164324	0.913865	0.955881	-0.0431324	0.775598	0.874149
AC008088.4	5.08621	0	1.57036	0	0	0	0	2.66085	0	0.317965	0.00276086	0.0151441	0.362498	0.000636645	0.00438697
AC008122.1	0	0	0.785182	0	0	0	2.72539	2.66085	0	0.210623	0.0356219	0.109585	0.272153	0.00660084	0.0288163
AC008132.1	0	0	0	0	0	0	0	0	0	-0.406748	0.226032	0.409416	-0.378535	0.25983	0.445692
AC008132.12	0	0	0	0	6.77831	0	1.81693	0.886949	0	-0.328006	0.0845864	0.20758	-0.378002	0.045901	0.129448
AC008132.13	0	0	0	0	0	0	0	0	0	-0.0385411	0.742354	0.855716	-0.0975485	0.404218	0.589908
AC008132.14	0	0	0	0	0	0	0	0	0	0.120944	0.592402	0.752536	-0.01288	0.954301	0.977261
AC008147.1	0	0	0	0	0	0	0	0	0	-0.146713	0.661948	0.802811	0.265797	0.428617	0.612551
AC008147.2	0	0	0	0	0	0	0	0	0	0.454542	0.00385808	0.0197576	0.490549	0.00181243	0.010292
AC008154.4	0	0	0	0	0	0	0	0	0	-0.196932	0.218584	0.40044	-0.163044	0.307509	0.498707
AC008154.5	0	0	0	0	0	0	0	0	0	0.327672	0.0214229	0.0752203	0.415101	0.00355143	0.0176028
AC008155.1	0	0	0	0	0	0	0	0	1.07709	-0.176902	0.111651	0.251831	-0.175732	0.113755	0.250892
AC008155.2	0	0	0	0	0	0	0	0	0	0.467169	0.156438	0.317751	0.557381	0.0907656	0.213185
AC008163.4	0	0	0	0	0	0	0	0	0	-0.526066	0.0211463	0.0744476	-0.310637	0.173841	0.337762
AC008163.6	0	0	0	0	0	0	0	0	0	-0.194536	0.561035	0.728794	-0.287476	0.390013	0.577496
AC008166.1	0	0	0	0	0	0	0	0	0	-0.042348	0.719697	0.840093	-0.0722144	0.540253	0.709289
AC008171.1	0	0	0	0	0	0	0	0	0	0.269494	0.116393	0.259151	0.225424	0.187795	0.356135
AC008173.1	0	3.29686	0	0	0	0	0	0	0	0.132888	0.444226	NA	0.041036	0.813955	NA
AC008174.3	5.08621	3.29686	2.35555	0	0	3.10116	2.72539	0.886949	0	-0.410041	0.00268557	0.0147927	-0.462068	0.000697957	0.00472817
AC008175.1	0	0	0	0	0	0	0	0	0	0.0984857	0.572571	0.737545	0.0388721	0.823317	0.903994
AC008264.4	0	0	0	0	0	0	0	0	0	-0.835867	0.00087499	0.00597456	-0.677378	0.00701646	0.0302418
AC008265.2	0	0	0	0	0	0	0	0	0	-0.144807	0.38598	NA	-0.15264	0.362288	NA
AC008267.1	0	0	0	0	0	0	0	0	0	-0.471691	0.160633	0.323379	-0.386167	0.250726	0.435471
AC008268.1	0	0	0.785182	0	0	0	0	0	0	-0.632283	0.0600015	0.16122	-0.666099	0.0475286	0.132914
AC008268.2	0	0	0	0	0	0	0	0	0	0.0314156	0.861799	NA	-0.113434	0.53126	NA
AC008269.2	6.10345	6.59373	8.637	15.2274	7.74664	0	3.63386	9.75644	4.30835	-0.697582	0.0262826	0.087198	-0.350382	0.265152	0.451679
AC008271.1	0	0	3.14073	0	0.96833	0	0	0	0	-0.0954968	0.717055	NA	-0.323909	0.222072	NA
AC008277.1	0	0	0	0	0	0	0	0	3.23126	-0.0790715	0.61969	0.774268	-0.043089	0.786645	0.88053
AC008278.2	0	4.9453	0	0	0	0	0	0	0	-0.185394	0.244914	0.431084	-0.133379	0.40227	0.588229
AC008278.3	0	0	0.785182	1.08767	0	0	1.81693	0.886949	0	-0.10325	0.417067	0.607765	-0.116924	0.357542	0.548589
AC008280.1	0	0	0	0	0	0	0	0	0	0.525405	2.38238e-05	0.000292964	0.464301	0.000187316	0.00158129
AC008280.3	0	0	0	0	0	0	0	0	0	0.866047	2.9261e-11	1.6797e-09	0.81975	2.99261e-10	1.20956e-08
AC008281.1	0	0	0	0	0	0	0	0	0	-0.568985	0.0903943	0.21742	-0.57188	0.0887262	0.209768
AC008372.1	0	0	0	0	0	0	0	3.5478	0	0.169978	0.539093	NA	0.388297	0.159719	NA
AC008387.1	0	0	0	0	0	0	0.908464	0	0	-0.807299	0.000448318	0.00344472	-0.821022	0.00034882	0.00265885
AC008391.1	0	0	0	0	0	0	0.908464	0	0	-1.14369	2.87043e-09	1.09005e-07	-1.15263	2.08712e-09	7.08186e-08
AC008394.1	0	0	0	0	0	0	0	1.7739	0	0.87327	4.9184e-05	0.000547484	0.889637	3.5258e-05	0.000386953
AC008397.1	0	0	0	0	0	0	0	0	0	-0.198403	0.282125	0.473655	-0.232825	0.206554	0.380552
AC008410.1	0	0	0	0	0	0	0	0	0	0.469551	0.123442	0.270094	0.189027	0.53345	0.703896
AC008427.2	3.05172	4.12108	2.35555	9.78905	4.84165	6.20232	1.81693	2.66085	0	-0.163332	0.488378	NA	-0.357997	0.131199	NA
AC008440.10	26.4483	35.4413	23.5555	17.4028	21.3033	10.8541	21.8031	13.3042	9.69378	0.705687	4.80381e-08	1.33221e-06	0.782339	1.43637e-09	5.02444e-08
AC008440.5	4.06896	1.64843	1.57036	3.26302	0	24.8093	4.54232	2.66085	3.23126	0.804858	0.00384398	0.0196957	0.87495	0.00166312	0.00961154
AC008443.1	5.08621	4.9453	27.4814	5.43836	5.80998	23.2587	8.17618	15.9651	12.925	0.074253	0.679425	NA	-0.0140842	0.937805	NA
AC008498.1	0	0	0	0	0	0	0	0	0	-0.110301	0.50446	NA	-0.180554	0.276679	NA
AC008536.1	0	0	0	0	0	0	0	0	0	0.482773	0.149399	0.307919	0.343007	0.306224	0.497243
AC008555.1	0	0	0	0	0	0	0	0	0	0.038604	0.905794	0.951657	0.063785	0.844854	0.917093
AC008555.2	0	0	0	0	0	0	0	0	0	0.184785	NA	NA	0.147085	NA	NA
AC008565.1	0	0	0	0	0	0	0	0	0	1.09287	1.9908e-17	2.84872e-15	1.12137	2.88208e-18	4.36601e-16
AC008581.1	0	0	0	0	0	0	0	0.886949	0	-0.543452	0.103927	0.239608	-0.301686	0.36655	0.556446
AC008592.3	0	0	4.71109	0	1.93666	3.10116	1.81693	0.886949	1.07709	-0.0427358	0.692095	NA	-0.0383647	0.722853	NA
AC008592.4	0	0	0	0	0	0	0	0	0	0.0296729	0.912618	0.955539	0.23857	0.377065	0.565799
AC008592.5	0	0	0	0	0	0	2.72539	0.886949	0	0.0131047	0.931385	NA	0.0457106	0.764403	NA
AC008592.7	0	0	0	0	0	0	0	0	0	-0.632078	0.031755	0.100299	-0.128777	0.660034	0.797521
AC008592.8	7.12069	0	0	0	0	0	0	3.5478	0	0.149707	0.197272	0.373493	-0.0132976	0.908685	0.951905
AC008625.1	0	0	0	0	0	0	0	0	0	-0.0558051	0.784237	NA	0.0583358	0.77479	NA
AC008671.1	0	0	0	0	0	0	0	0	0	0.627144	6.16613e-10	2.77997e-08	0.671525	3.47689e-11	1.71079e-09
AC008674.1	0	0	0	0	0	0	0	0	0	0.0391037	0.889627	0.942455	0.0144332	0.959244	0.979819
AC008686.1	0	3.29686	0.785182	0	0	0	2.72539	0	0	-0.171303	0.544834	0.717554	-0.427342	0.132611	0.279625
AC008691.1	2.03448	0	0	0	0	0	0	0	0	-0.00216415	0.994481	0.997056	-0.0454618	0.884297	0.938388
AC008694.2	0	0	0	0	0	0	0	0	0	0.455163	7.72279e-06	0.000112465	0.437778	1.692e-05	0.000204989
AC008694.3	0	0	0	0	0	0	0	0	0	0.299545	0.324873	0.52127	0.130382	0.670211	NA
AC008697.1	8.13793	8.24216	8.637	4.35069	5.80998	0	0.908464	7.98254	11.848	0.0494016	0.679616	0.814695	0.0649786	0.586396	0.743732
AC008703.1	0	0	0	0	0	0	0	0	0	-0.00176472	0.987748	0.99487	0.0510708	0.656637	0.79458
AC008703.2	0	0	0	4.35069	0	15.5058	0	0.886949	0	-0.117961	0.388485	0.582182	-0.175846	0.197746	0.368921
AC008706.1	0	0	0	0	0	0	0	0	0	0.344381	0.000923476	0.00623779	0.341538	0.00101488	0.00641316
AC008731.1	0	0	0	0	0	0	0	0	0	0.0932041	0.299305	0.493806	0.0829628	0.355395	0.546957
AC008738.1	0	0	0	0	0	0	0	0	0	-0.114335	0.535016	0.709916	-0.274381	0.134468	0.282242
AC008738.2	1.01724	2.47265	0.785182	2.17535	0	0	2.72539	7.09559	2.15417	0.0742381	0.825124	0.905157	0.1558	0.642867	0.784879
AC008746.10	0	0	0	0	0	0	0	0	0	-0.106198	0.654644	0.798028	-0.0828816	0.726611	0.842277
AC008746.12	160.724	103.851	214.355	19.5781	84.2447	103.889	200.771	171.181	192.799	0.473201	0.000915072	0.00619469	0.353687	0.0129439	0.0494792
AC008746.3	65.1034	39.5624	86.37	7.61371	37.7649	13.9552	71.7686	58.5386	102.323	-0.117724	0.414762	0.605478	-0.107717	0.454943	0.636834
AC008746.5	0	0	0	0	0	0	0	0	0	-1.3557	1.26379e-08	4.05131e-07	-1.43463	1.5992e-09	5.53362e-08
AC008746.9	0	0	0	0	0	0	0	0	0	0.352904	0.0119385	0.047907	0.327774	0.0191665	0.0666567
AC008747.1	0	0	0	0	0	0	0	0	0	-0.195967	0.112919	0.253478	-0.106955	0.386692	0.574617
AC008752.1	0	0	0	0	0	0	0	0	0	-0.129164	0.653432	0.797241	0.0361712	0.899991	0.947257
AC008752.2	0	0	0	0	0	0	0	0	0	-0.78571	5.67422e-07	1.16961e-05	-0.741922	2.27794e-06	3.60702e-05
AC008752.3	0	0	0	0	0	0	0	0	0	-0.620807	0.00161068	0.00984102	-0.664892	0.000725787	0.00487039
AC008753.3	0	0.824216	1.57036	0	0	0	0	0	0	-0.957024	0.00369374	0.0190993	-1.08484	0.000984121	0.00625901
AC008753.4	0	0	0	0	0	0	0	0	0	-0.585714	0.0813098	0.201507	-0.107017	0.750055	0.857969
AC008753.6	12.2069	25.5507	21.9851	7.61371	7.74664	0	19.0777	11.5303	12.925	-0.161147	0.609307	0.76549	-0.465523	0.138339	0.287792
AC008780.1	0	0	0	0	0	0	0	0	0	0.110894	0.479961	NA	0.159368	0.310954	NA
AC008781.7	1.01724	0	3.92591	5.43836	0	0	0.908464	0	1.07709	0.319681	0.0761727	0.192483	-0.0810538	0.649424	0.789178
AC008834.1	0	0	0	0	0	0	0	0	0	0.140006	0.536992	0.711725	-0.0441458	0.844726	0.917093
AC008834.2	0	0	0	0	0	0	0	0	0	-0.772665	7.69284e-06	0.000112111	-0.707923	4.11092e-05	0.000441104
AC008836.1	0	0	0	0	0	0	0	0	0	-0.441063	0.18828	0.361213	-0.309038	0.356605	0.54785
AC008850.3	0	0	0	0	0	0	0	0	0	-0.0372684	0.909783	0.953793	-0.341574	0.300402	0.49099
AC008865.1	0	0	0	0	0	0	0	0	0	0.367842	0.00814298	0.0354966	0.427857	0.0020585	0.0113423
AC008869.1	0	0	0	0	0	0	0	0	0	0.225809	0.221171	0.403375	0.202171	0.271689	0.459236
AC008914.1	0	0	0	0	0	0	0	0	0	0.0997278	0.302794	0.497942	0.0540616	0.57638	0.735754
AC008937.2	0	0	0	0	0	0	0	3.5478	0	-0.216302	0.487054	0.670561	-0.437325	0.159044	0.31695
AC008937.3	0	0	0	0	0	0	0	0	0	0.473731	0.152075	0.311452	0.593013	0.0729811	0.182538
AC008938.1	0	0	0	0	0	0	0	0	0	-0.267749	0.0594284	0.160122	-0.246339	0.0827577	0.199521
AC008940.1	0	0	0	0	0	0	0	0	0	0.113847	0.2601	0.449125	0.10589	0.294428	0.484435
AC008948.1	0	0	0	0	0	0	0	0	0	0.165522	0.308311	NA	0.107364	0.510397	NA
AC008949.1	0	0	0	0	0	0	0	0	0	0.166644	0.184455	0.356297	0.221551	0.0773044	0.189919
AC008964.1	0	0	0	0	0	0	0	0	0	-1.44885	5.2742e-07	1.09747e-05	-1.33914	3.5438e-06	5.27702e-05
AC008967.1	0	0	0	0	0	0	0	0	0	-0.0205441	0.873342	NA	-0.146948	0.256931	NA
AC008982.2	48.8276	66.7615	60.459	19.5781	25.1766	3.10116	62.684	65.6342	68.9335	1.82555	5.24841e-08	1.44323e-06	1.64564	9.57978e-07	1.67095e-05
AC008984.2	0	0	0	0	0	0	0	0	0	0.374268	0.231888	0.415752	0.408622	0.192199	0.361599
AC008984.5	0	0.824216	0	0	0	0	0	0	0	-0.341985	0.285937	0.477819	-0.339285	0.289365	0.479115
AC008984.6	0	0	0	0	0	0	0	0	0	0.0845606	0.709122	NA	-0.131025	0.566132	NA
AC008984.7	0	0	0	0	0	0	0	0	0	-0.196012	0.242	0.42809	-0.327483	0.0496026	0.137093
AC008991.1	0	0	0	0	0	0	0	0	0	0.490447	0.0230463	0.0794928	0.414644	0.054277	0.146426
AC008992.1	0	0	0	0	0	0	0	0	0	0.286902	0.29985	NA	0.401774	0.14669	NA
AC009005.2	93.5862	78.3005	58.8886	88.1015	82.3081	75.9784	49.0571	91.3557	73.2419	0.353197	0.262882	0.452071	0.249702	0.427171	0.611483
AC009009.1	0	0	0	0	0	0	0	0	0	-0.079867	0.664191	NA	0.0849363	0.644133	NA
AC009014.3	0	0	0	0	0	0	0	0	0	-0.498792	0.126969	0.274828	-0.404009	0.216312	0.392745
AC009035.1	0	0	0	0	0	0	0	0	0	0.393339	1.59885e-05	0.000207987	0.358807	8.22488e-05	0.000799588
AC009041.1	0	0	0	0	0	0	0	0	0	-0.630745	1.22348e-05	0.000165593	-0.645774	7.4964e-06	0.000102141
AC009041.2	0	0	0	0	0	0	0	0	0	-0.429798	0.16821	0.333767	-0.408659	0.190747	0.359853
AC009052.12	0	0	0	0	0	0	0	0	0	0.130822	0.466778	0.651779	0.160604	0.371081	0.560246
AC009060.1	0	0	0	0	0	0	0	0	0	-0.690915	0.0312788	0.0991368	-0.728398	0.0230565	0.0769175
AC009061.1	8.13793	6.59373	11.7777	1.08767	9.6833	0	7.26771	12.4173	5.38543	-0.0926621	0.703505	0.829331	-0.106634	0.661106	0.798415
AC009065.1	1.01724	2.47265	0.785182	0	2.90499	9.30348	6.35925	9.75644	7.53961	-1.46989	4.77555e-15	4.93732e-13	-1.45312	9.54193e-15	8.42098e-13
AC009065.2	0	0	0	0	0	0	0	0	0	0.169805	0.46182	NA	0.145981	0.528635	NA
AC009065.3	0	0	2.35555	0	0	3.10116	3.63386	2.66085	0	0.692397	0.0340308	0.105878	0.417113	0.200716	0.372631
AC009080.1	0	0	0	0	0	0	0	0	0	-0.033569	0.759738	NA	-0.0799869	0.467703	NA
AC009081.1	0	0	0	0	0	0	0	0	0	0.208983	0.51716	0.695284	0.309508	0.337579	0.52966
AC009093.1	0	0	0	0	0	0	0	0	0	-0.0438965	0.695037	NA	-0.0813946	0.468457	NA
AC009095.4	0	0	0	0	0	0	0	0	0	0.296517	0.104118	0.239805	0.321323	0.077579	0.190327
AC009107.1	0	0	0	0	0	0	0	0	0	0.242409	0.389264	0.582731	0.14045	0.619045	0.767396
AC009110.1	0	0	0	0	0	0	0	0	0	0.140332	0.577079	0.741079	0.558837	0.0270774	0.0870122
AC009120.10	0	0	0	0	0	0	0	0	0	0.626741	0.0550331	0.151083	0.428739	0.190139	0.359094
AC009120.3	7.12069	17.3085	20.4147	6.52604	3.87332	17.0564	9.08464	22.1737	22.6188	-0.271486	0.265264	0.454663	-0.366128	0.13129	0.277906
AC009120.4	7.12069	15.6601	7.85182	0	6.77831	1.55058	3.63386	1.7739	6.46252	-1.36093	1.55997e-08	4.89741e-07	-1.53518	1.72489e-10	7.38041e-09
AC009120.5	0	5.76951	0	0	0	0	0	0	0	1.08457	3.51184e-06	5.7368e-05	1.224	1.65454e-07	3.5408e-06
AC009120.6	35.6034	23.0781	18.8444	7.61371	14.525	27.9104	15.4439	23.0607	28.0043	-0.0383368	0.903869	0.950309	0.302824	0.338995	0.531101
AC009120.8	0	0	0	0	0	0	0	0	0	-0.174686	0.507505	0.686931	0.0216015	0.934623	0.96719
AC009121.1	0	0	0.785182	0	0	0	0	0.886949	0	0.40885	0.00373576	0.0192561	0.359353	0.0106748	0.0423362
AC009132.1	0	0	0	0	0	0	0	0	0	0.137188	0.680555	0.814972	0.0197418	0.952786	0.976538
AC009133.12	16.2759	9.89059	18.0592	0	0.96833	7.7529	26.3455	23.9476	14.0021	0.424311	0.190226	0.36385	0.745856	0.0209508	0.0712614
AC009133.14	21.3621	11.539	15.7036	21.7535	13.5566	10.8541	11.81	16.852	32.3126	-0.206554	0.374381	0.569561	-0.164586	0.478599	0.656885
AC009133.15	5.08621	0.824216	0.785182	0	0	0	0	1.7739	0	0.12324	0.642077	0.78963	0.295992	0.264557	0.451184
AC009133.17	0	0	0.785182	0	0	0	0	0	0	-0.11978	0.472203	0.656785	-0.136756	0.410176	0.595082
AC009133.20	1.01724	3.29686	6.28145	0	0	3.10116	1.81693	2.66085	2.15417	-0.177601	0.0408805	0.120865	-0.129521	0.135842	0.284089
AC009133.21	0	0	1.57036	0	0	0	0	0	0	0.476362	0.00104016	0.0068856	0.483148	0.000862582	0.0056255
AC009134.1	0	0	0	0	0	0	0	0.886949	0	-0.507744	4.37619e-05	0.000496933	-0.540158	1.33025e-05	0.000166938
AC009142.1	0	0	0	0	0	0	0	0	0	-0.091673	0.576136	0.740543	0.14106	0.390608	0.578136
AC009158.1	0	0	0	0	0	0	0	0	0	-0.259535	0.394395	0.587295	-0.163612	0.591206	0.746928
AC009159.1	0	0	0	0	0	0	0	0	0	0.383626	0.225479	0.408793	0.546797	0.0841506	0.201766
AC009161.1	0	0	0	0	0	0	0	0	0	-0.613565	0.00509311	0.0245961	-0.716832	0.00100112	0.00635661
AC009166.5	0	0	0	0	0	0	0	0	0	-0.132951	0.515043	0.692911	-0.235177	0.248378	0.432301
AC009196.1	0	0	0	0	0	0	0	0	0	-0.534146	8.75329e-05	0.000894676	-0.425858	0.00175479	0.0100298
AC009227.2	0	4.9453	0	0	0	1.55058	0	0	0	-0.146685	0.330988	0.527608	-0.196409	0.190835	0.359904
AC009227.3	0	0	0	0	0	0	0	0	0	-0.0237906	0.910277	0.9541	-0.0329981	0.875437	0.933984
AC009228.1	0	0	0	5.43836	0	0	0	0	0	-0.371623	0.118576	0.262443	-0.422109	0.0753707	0.186431
AC009229.4	1.01724	0	0	1.08767	0	0	0	0	0	-0.163402	0.538622	NA	-0.00755582	0.977304	NA
AC009229.5	0	1.64843	0	0	1.93666	4.65174	0.908464	1.7739	0	-0.0686383	0.813258	0.89825	-0.0753862	0.794957	0.885848
AC009229.6	7.12069	2.47265	3.92591	3.26302	9.6833	9.30348	0.908464	4.43474	5.38543	0.0468665	0.787855	NA	-0.111364	0.52466	NA
AC009232.2	0	0	0	0	0	0	0	0	0	0.104882	0.4198	0.610576	0.156631	0.227852	0.407553
AC009234.1	0	0	0	0	0	0	0	0	0	-0.0255651	0.890621	NA	-0.0141769	0.939355	NA
AC009234.2	0	0	0	0	0	0	0	0	0	-0.331862	0.322129	0.518552	-0.409034	0.222216	0.400262
AC009236.1	9.15517	0	2.35555	0	0	0	6.35925	5.32169	1.07709	0.101582	0.492575	0.675431	0.12647	0.392539	0.579813
AC009236.2	10.1724	9.89059	8.637	5.43836	9.6833	3.10116	3.63386	5.32169	6.46252	-0.162174	0.235783	0.420825	-0.0209896	0.878072	0.935395
AC009237.10	0	0	0	0	0	0	0	0	0	-0.0797481	0.404964	0.596599	0.0181124	0.849907	0.919649
AC009237.11	0	0	0	0	0	0	0	0	0	-0.111783	0.357944	0.554234	-0.127615	0.293765	0.483669
AC009237.13	0	0	0	0	0	0	0	0	0	-0.308029	0.0237025	0.0809551	-0.253905	0.0621627	0.162185
AC009237.14	0	0	0	0	0	0	0	0	0	-0.237078	0.0360433	0.110492	-0.281075	0.0128735	0.0492492
AC009237.16	0	2.47265	0	6.52604	0	0	0.908464	4.43474	4.30835	0.0118078	0.947228	NA	0.0218834	0.902638	NA
AC009237.17	0	0	0	0	0	0	0	0	0	-0.0370439	0.733594	NA	-0.0685945	0.53003	NA
AC009237.2	0	0	0	0	0	0	0	0	0	0.416579	8.24024e-05	0.000850156	0.436441	3.65176e-05	0.000398956
AC009237.4	0	0	0	0	0	0	0	0	0	0.203161	0.443956	NA	0.483072	0.0675196	NA
AC009237.5	0	0	0	0	0	0	0	0	0	0.0880329	0.762252	0.867961	0.0730145	0.802302	0.890834
AC009237.6	0	0	0	0	0	0	0	0	0	0.543439	0.0993612	0.2322	0.463197	0.160713	0.319253
AC009237.8	34.5862	9.06638	15.7036	35.8932	30.0182	20.1575	20.8947	38.1388	12.925	0.135364	0.344707	0.541393	0.23165	0.105793	0.23783
AC009238.6	0	0	0	0	0	0	0	0	0	-0.138896	0.328071	NA	-0.0671243	0.636983	NA
AC009238.7	0	0	0	0	0	0	0	0	0	0.26162	0.0183057	0.0666821	0.307473	0.00554457	0.0250687
AC009238.8	7.12069	6.59373	0	3.26302	0	0	4.54232	3.5478	2.15417	0.141079	0.28387	0.475573	0.115949	0.378044	0.5666
AC009245.3	43.7414	47.8045	45.5405	58.7343	49.3849	58.922	45.4232	43.4605	60.3169	0.50446	0.12838	0.276759	0.853527	0.0101455	0.0406731
AC009262.2	7.12069	3.29686	0.785182	0	6.77831	0	0	1.7739	1.07709	-1.32892	1.09928e-08	3.6119e-07	-1.25319	6.89471e-08	1.64984e-06
AC009263.2	0	0	0	0	0	0	0	0	0	0.37018	0.00164177	0.0100031	0.354698	0.00252163	0.0133353
AC009274.6	0	0.824216	0	0	2.90499	0	0	3.5478	0	1.6306	2.08386e-19	3.88208e-17	1.96283	3.72702e-27	1.49384e-24
AC009276.4	0	0	0	0	0	0	0	0	0	-0.269366	0.398751	0.591151	-0.241903	0.448526	0.630835
AC009297.1	0	0	0	0	0	0	0	0	0	-0.746416	0.013433	0.0525535	-0.442139	0.143602	0.295388
AC009299.1	0	0	0	0	0	0	0	0	0	-0.334883	0.000112834	0.00109814	-0.323076	0.000193409	0.00162347
AC009299.2	0	3.29686	0	0	0	0	0	0	0	0.21887	0.0389453	0.116558	0.218752	0.0388337	0.114065
AC009299.3	0	0	0.785182	1.08767	0	0	0	0	0	-0.282569	0.0340763	0.105969	-0.354747	0.00771602	0.0326907
AC009299.4	0	0	1.57036	7.61371	0	6.20232	0	0	0	-1.32403	6.24155e-09	2.18532e-07	-1.34034	4.0097e-09	1.28786e-07
AC009299.5	3.05172	2.47265	2.35555	6.52604	4.84165	10.8541	0	7.09559	3.23126	0.453816	0.0744135	0.18941	0.4166	0.10218	0.231981
AC009302.2	14.2414	19.7812	17.274	18.4904	27.1133	18.607	25.437	9.75644	9.69378	-0.313131	0.0847115	NA	-0.0434018	0.810496	NA
AC009302.4	0	0	0	0	0	0	0	0	0	-0.0308464	0.906268	0.951717	-0.139583	0.592455	0.747917
AC009303.1	0	0	0	0	0	0	0	0	0	0.0317375	0.780729	0.878314	0.0968609	0.395287	0.582345
AC009303.3	3.05172	1.64843	0	0	2.90499	0	2.72539	4.43474	4.30835	0.227693	0.454152	0.64113	0.231028	0.448365	0.630807
AC009305.1	0	0	0	0	0	0	0	0	0	-0.190593	0.551056	0.721694	-0.267115	0.403112	0.588784
AC009305.2	0	0	0	0	0	0	0	0	0	-0.409467	0.0203732	0.0724099	-0.395677	0.0247644	0.0812488
AC009310.1	0	0	0	0	0	0	0	0	0	-0.174946	0.378083	0.572722	-0.23141	0.242536	0.425433
AC009312.1	0	0	0	0	0	0	0	0	0	0.279865	0.195244	0.370519	0.348466	0.106559	0.239078
AC009313.1	0	0	0	0	0	0	0	0	0	0.552508	0.0353454	0.108938	0.492165	0.0602086	0.158414
AC009313.2	0	0	0	0	0	0	0	0	0	-0.820824	0.00052498	0.00390609	-1.05659	7.42732e-06	0.000101343
AC009336.1	0	0	0	0	0	0	0	0	0	-0.274894	0.203584	NA	-0.15867	0.463191	NA
AC009336.24	76.2931	59.3436	46.3257	89.1892	83.2764	7.7529	49.9655	85.1471	26.9272	0.433141	0.10309	0.238292	0.471033	0.075815	0.187241
AC009362.2	0	0	0	0	0	0	0	0	0	0.0514015	0.875433	0.934733	0.26416	0.420338	0.60507
AC009365.3	0	0	0	0	0	0	0	0	0	1.65614	2.93179e-10	1.42596e-08	1.82714	3.68482e-12	2.1948e-10
AC009365.4	0	0	0	0	0	0	0	0	0	0.0863232	0.480644	0.665028	0.0533255	0.662459	0.799249
AC009403.2	57.9827	57.6951	75.3775	64.1727	87.1497	120.945	87.2125	78.9384	116.325	-0.893324	1.80008e-06	3.25515e-05	-0.875733	2.83981e-06	4.35339e-05
AC009404.2	40.6896	42.8592	43.185	31.5425	28.0816	96.1359	57.2332	31.0432	25.8501	0.169872	0.194465	0.369597	0.24219	0.0643113	0.16619
AC009410.1	1.01724	0	5.49627	0	11.62	0	3.63386	1.7739	10.7709	-0.0508194	0.678171	0.814094	-0.0627137	0.608162	0.76046
AC009411.1	3.05172	0	0	0	0	0	0	0	0	0.080442	0.478101	0.662499	0.0932413	0.410573	0.595478
AC009411.2	0	0	0	0	0	0	0	0	0	-0.199071	0.449077	0.636104	-0.14379	0.584203	0.74144
AC009413.2	0	1.64843	0	0	0	0	0	0	0	0.682983	0.00281872	0.0153888	0.757665	0.000912869	0.00589352
AC009414.1	0	0	0	0	0	0	0	0	0	0.090684	0.456055	NA	0.122467	0.314925	NA
AC009469.1	0	0	0	0	0	0	0	0	0	-0.249329	0.142585	NA	-0.0549114	0.746269	NA
AC009473.1	0	2.47265	2.35555	0	0	0	0.908464	3.5478	9.69378	0.0830653	0.454722	NA	0.0398346	0.72075	NA
AC009474.1	0	0	0	0	0	0	0	0	0	-0.091718	0.406964	NA	-0.0285864	0.796282	NA
AC009474.2	0	0	0	0	0	0	0	0	0	-0.105187	0.571726	NA	0.0394754	0.831879	NA
AC009477.7	0	0	0	0	0	0	0	0	0	-0.117326	0.263723	0.452602	-0.23827	0.0229379	0.0765883
AC009478.1	0	0	3.14073	0	0	0	2.72539	3.5478	2.15417	-0.333291	0.20653	0.385587	-0.135931	0.60656	0.759147
AC009478.2	0	0	0	0	0	0	0	0	4.30835	0.11848	0.409281	0.600353	0.0800804	0.576878	0.736027
AC009480.1	0	3.29686	0	0	0	0	0	1.7739	3.23126	-0.498997	0.13249	0.283117	-0.288214	0.385066	0.573042
AC009480.3	0	0	0.785182	0	0	0	0	2.66085	0	-0.384552	0.17732	0.346241	-0.27462	0.335473	0.527388
AC009480.4	0	0	0	0	0	0	0	0	0	-0.052581	0.671333	NA	-0.103163	0.406303	NA
AC009487.4	0	0	0	0	0	0	0	0	0	-0.111016	0.608128	NA	-0.282675	0.194096	NA
AC009487.5	0	0	0	0	0	0	0	0	0	0.0131553	0.943344	NA	0.0740731	0.689426	NA
AC009492.1	0	0	0	0	0	0	0	0	0	-0.0324331	0.839928	NA	-0.110542	0.492916	NA
AC009494.3	0	0	0	0	0	0	0	0	0	0.0710833	0.67006	NA	0.163218	0.328275	NA
AC009495.1	0	0	0	0	0	0	0	0	0	-0.0908323	0.655761	NA	0.0473433	0.816247	NA
AC009495.2	0	0.824216	10.9925	8.70138	5.80998	0	4.54232	7.09559	12.925	0.154154	0.532103	0.707286	0.0509462	0.835485	0.911641
AC009495.3	0	0	0.785182	0	0	9.30348	0	0.886949	5.38543	-0.525953	0.111386	0.251433	-0.425581	0.19774	0.368921
AC009495.4	6.10345	0	0	0	0	0	4.54232	0	0	-0.0481004	0.796278	NA	0.138278	0.45737	NA
AC009498.1	0	0	0.785182	4.35069	2.90499	0	0	1.7739	0	-0.614606	0.0247936	0.0838354	-0.805101	0.00316617	0.0160714
AC009499.1	0	1.64843	0	0	0	0	0	0	0	-0.0667733	0.835984	0.911903	-0.043961	0.891657	0.942559
AC009499.2	0	0	0	0	0	0	0	0	0	-0.184541	0.518158	0.696201	0.0825243	0.772258	0.87181
AC009500.2	0	0	0	0	0	0	0	0	0	0.21159	0.528039	0.703721	0.0731624	0.82713	0.90634
AC009501.4	0	0.824216	0	1.08767	0	0	1.81693	0	0	-0.148603	0.498477	NA	-0.430314	0.0518386	NA
AC009502.1	2.03448	1.64843	0.785182	0	0	7.7529	0	0	4.30835	-0.484417	0.136345	0.28907	-0.449696	0.166427	0.327503
AC009502.4	2.03448	6.59373	3.14073	6.52604	10.6516	0	4.54232	3.5478	3.23126	0.291181	0.215269	NA	0.40781	0.0827211	NA
AC009505.2	0	0	0	0	0	0	0	0.886949	1.07709	0.0179303	0.957228	0.978182	0.103815	0.756193	0.861678
AC009505.4	0	0	0	0	0	0	0	0	0	0.0413069	0.822658	NA	0.000494296	0.997871	NA
AC009506.1	53.9138	94.7849	87.1552	96.8029	65.8465	99.2371	63.5925	78.0515	78.6273	-0.182519	0.374567	NA	-0.186173	0.366756	NA
AC009506.2	0	0	0	0	0	0	0	0	0	-0.143473	0.57804	NA	-0.232708	0.368748	NA
AC009508.1	0	0	0	0	0	0	0	0	0	0.0103147	0.970565	0.985162	-0.243736	0.386065	0.573998
AC009517.2	0	0	0	0	0	0	0	0	0	0.0285166	0.893044	NA	-0.0489461	0.818263	NA
AC009518.2	0	0	0	0	0	0	0	0	0	-0.393746	0.000406209	0.00317931	-0.353959	0.00147719	0.00870969
AC009518.3	0	0	0	0	0	0	0	0	0	-0.0473864	0.872693	0.932879	-0.29568	0.320579	0.512602
AC009518.4	0	0	0	0	0	0	0	0	0	1.19412	3.53847e-09	1.32841e-07	1.34485	2.96691e-11	1.48647e-09
AC009518.8	0	0	0	6.52604	0	0	0	0	0	-0.126088	0.520366	0.698003	0.0183387	0.92552	0.961944
AC009531.2	0	0	0	0	0	0	0	0	0	-0.110983	0.333978	0.530746	-0.0563583	0.623612	0.770514
AC009541.1	0	0	0	0	0	0	0	0	0	-0.205776	0.508423	0.687479	-0.384811	0.214573	0.390962
AC009542.2	0	0	0	3.26302	0	0	0	0.886949	0	-0.123302	0.680315	0.814972	-0.0153141	0.959171	0.979811
AC009677.1	0	0	0	0	0	0	0	0	0	-0.134279	0.211575	0.3915	-0.135476	0.207395	0.381534
AC009695.1	0	0	0	0	0	0	0	0	0	-0.542147	0.00709634	0.031957	-0.407099	0.0432318	0.123789
AC009779.1	0	0	0	0	0	0	0	0	0	-0.298146	0.00762779	0.0337424	-0.200205	0.0731541	0.182876
AC009784.1	0	0	0	0	0	0	0	0	0	-0.469743	0.000501825	0.00378047	-0.631916	2.66057e-06	4.13463e-05
AC009784.3	7.12069	6.59373	3.14073	8.70138	12.5883	0	1.81693	2.66085	4.30835	0.402653	0.187795	0.360773	0.262817	0.391938	0.57926
AC009784.4	0	0	0	0	0	0	0	0	0	-0.0295609	0.796169	0.888246	0.0676452	0.554379	0.719926
AC009800.1	0	0	0	0	0	0	0	0	0	0.059679	0.66484	0.80486	0.0704642	0.608374	0.760576
AC009802.1	0	0	0	0	0	0	0	0	0	-0.51443	0.000203748	0.00178105	-0.552899	6.50395e-05	0.000654443
AC009831.1	0	0	0	0	0	0	0	0	0	-0.513703	0.126443	0.274041	-0.541139	0.107429	0.240468
AC009835.1	0	0	0	0	0	0	0	0	0	-0.0016834	0.993098	NA	0.0858983	0.659298	NA
AC009878.2	0	0	0	0	0	0	0	0	0	-0.569628	0.0308079	0.0980916	-0.470259	0.0744975	0.185199
AC009892.1	0	0	0	0	0	0	0	0	0	0.339014	0.163069	0.326717	0.3668	0.130606	0.276744
AC009892.10	0	0	0	0	0	0	0	0	0	0.170705	0.210675	0.390409	0.202524	0.137106	0.285912
AC009892.2	0	0	0	0	0	0	0	0	0	-0.517889	0.112663	0.253205	-0.201061	0.538513	0.707633
AC009892.5	0	0	0	0	0	0	0	0	0	-0.593482	0.0493411	0.139231	-0.104597	0.727426	0.842764
AC009892.9	0	0	0	0	0	0	0	0	0	0.0245602	0.902642	0.949842	0.109015	0.58701	0.744191
AC009941.1	0	0	0	0	0	0	0	0	0	-0.298354	0.309635	0.505315	-0.229068	0.434924	0.618761
AC009945.4	0	0	0	0	0	0	0	0	0	-0.102077	0.731276	0.848188	0.277241	0.348963	0.540774
AC009947.2	0	0	0	0	0	0	0	0	0	-0.574737	0.0823925	0.203531	-0.348689	0.291706	0.48169
AC009947.3	0	0	0	0	0	0	0	0	0	-0.374786	0.201817	0.379189	-0.505023	0.0847418	0.202853
AC009947.5	0	0	0	0	0	0	0	0	0	0.0801402	0.762509	0.868004	0.153407	0.5625	0.725549
AC009948.5	144.448	113.742	103.644	132.696	77.4664	93.0348	157.164	158.764	120.634	0.0977038	0.431038	0.620161	0.0130605	0.916008	0.956165
AC009948.7	2.03448	0.824216	7.06664	2.17535	0.96833	0	0.908464	0	0	-0.234706	0.217096	NA	-0.164939	0.386433	NA
AC009950.2	0	0	0	0	0	0	0	0	0	-0.652688	0.0319451	0.100818	-0.550762	0.0702232	0.177626
AC009951.1	0	0	0	0	0	0	0	0	0	0.316376	0.000509409	0.00382483	0.359055	7.93279e-05	0.000775109
AC009951.2	0	0	0	0	0	0	0	0	0	-0.182173	0.365664	0.561761	-0.254622	0.204752	0.378298
AC009955.8	0	3.29686	0.785182	0	2.90499	0	1.81693	0.886949	4.30835	-0.599132	0.000450775	0.00345688	-0.595516	0.000486161	0.00350572
AC009960.1	0	0	0	0	0	0	0	0	0	-0.643074	0.0385317	0.115651	-0.657315	0.0347111	0.104606
AC009960.2	4.06896	0	0	0	0	0	0	0	0	-0.141903	0.363653	NA	-0.113822	0.467202	NA
AC009960.3	0	0	0.785182	0	0	0	0	2.66085	0	0.0807688	0.532014	0.707263	0.154854	0.230493	0.410674
AC009960.4	0	0	0	0	0	0	0	0	0	-0.128767	0.291284	0.484255	-0.0406061	0.739214	0.849955
AC009960.5	0	0	0	0	0	0	0	0	0	-0.254592	0.24072	0.426578	-0.248934	0.250713	0.435471
AC009960.6	0	0	0	0	0	0	0	0	0	-0.11603	0.687321	0.819201	0.124519	0.665307	0.801442
AC009960.7	0	0	0	0	0	0	0	0	0	-0.12754	0.189024	0.362289	-0.0477422	0.622781	0.77011
AC009961.2	0	0	0	0	0	0	0	0	0	0.246372	0.133495	0.284679	0.26798	0.10254	0.232501
AC009961.3	20.3448	23.9023	14.1333	34.8055	14.525	29.461	17.2608	16.852	19.3876	0.037832	0.748786	0.859527	0.0205753	0.861538	0.926059
AC009961.5	6.10345	0	1.57036	0	0	0	0	0	0	-0.208082	0.150665	0.309529	-0.138462	0.338361	0.53054
AC009963.3	0	0	0	0	0	0	0	0	0	-0.168938	0.13234	0.282896	-0.205794	0.0664606	0.170303
AC009963.4	0	0	0	0	0	0	0	0	0	-0.209437	0.185649	0.358009	-0.286296	0.0694068	0.176055
AC009963.5	0	0.824216	0	0	0	0	0	0	0	-0.156714	0.209316	0.388802	-0.0809124	0.516746	0.690058
AC009963.6	0	0	0	0	0	0	0	0	0	0.311068	0.115469	0.257605	0.410938	0.0374987	0.111093
AC009965.1	0	0	0	0	0	0	0	0	0	-0.0882213	0.556335	0.725337	-0.150767	0.314316	0.505676
AC009965.2	0	0	0	0	0	0	2.72539	0	0	-0.280653	0.00214646	0.0124118	-0.218086	0.0169968	0.0608602
AC009967.3	0	0	0	0	0	0	0	0	0	0.966281	3.18624e-06	5.25636e-05	1.13481	4.54599e-08	1.13031e-06
AC009969.1	0	0	0	0	0	0	0	0	0	0.0575434	0.620706	0.774686	0.0323784	0.78056	0.876968
AC009970.1	0	0	0	0	0	0	0	0	0	-0.122767	0.707933	0.832198	-0.231661	0.478812	0.657005
AC009974.11	0	0	0	0	0	0	0	0	0	-0.708562	2.353e-09	9.16463e-08	-0.696236	4.41214e-09	1.39156e-07
AC009977.1	0	0	0	0	0	0	0	0	0	0.136828	0.235132	0.419967	0.147085	0.201088	0.373177
AC009987.1	0	0	0	0	0	0	0	0	0	0.0581785	0.669346	0.808168	0.00968326	0.943264	0.971907
AC009994.2	0	0	0	0	0	0	0	0.886949	0	0.172384	0.0912689	0.218777	0.246319	0.0158033	0.0576159
AC009997.1	0	0	0	6.52604	0	0	0	0	0	0.397356	0.111977	0.252201	0.175112	0.480141	0.658312
AC010082.2	0	0	0	0	0	0	0	0	0	0.453115	0.00767718	0.0339229	0.538168	0.00154232	0.00902179
AC010084.1	0	0	0	0	0	0	0	0	0	0.335326	0.00265531	0.0146675	0.309262	0.00556264	0.0251102
AC010086.1	0	0	0	0	0	0	0	0	0	0.242318	0.200062	0.376824	0.248812	0.187396	0.355673
AC010086.5	0	0	0	0	0	0	0	0	0	-1.10297	1.10028e-20	2.41413e-18	-1.17403	2.73271e-23	7.51066e-21
AC010090.1	0	0	0	0	0	0	0	0	0	0.564796	0.000517298	0.00386935	0.501696	0.00200763	0.0111278
AC010091.1	0	0	0	0	0	0	0	0	0	0.562503	0.00111359	0.00728872	0.651507	0.000159362	0.00139492
AC010091.4	0	0	0	0	0	0	0	0	0	0.208401	0.287094	0.479226	0.216248	0.269312	0.456548
AC010092.1	0	0	0	0	0	0	0	0	0	0.940289	9.75435e-14	8.16183e-12	0.937266	1.11187e-13	8.32341e-12
AC010095.5	0	0	0	0	0	0	0	0	0	-0.440293	0.18628	0.358944	-0.274653	0.409763	0.594797
AC010095.6	0	0	0	0	0	0	0	0	0	0.272787	0.0232146	0.0798778	0.226093	0.0598093	0.157626
AC010095.7	0	0	0	0	0	0	0	0	0	-0.523033	0.0230926	0.0795965	-0.682021	0.00300942	0.0154483
AC010096.1	2.03448	0	0	0	0	0	0	0	1.07709	-0.403483	0.156268	0.317535	-0.278925	0.327085	0.518822
AC010096.2	0	0	0	0	0	0	0	0	0	0.076051	0.482998	NA	0.0348891	0.748451	NA
AC010105.1	0	0	0	0	0	0	0	0	0	0.630894	2.09261e-06	3.69614e-05	0.671834	4.30251e-07	8.25285e-06
AC010127.3	0	0	0	0	1.93666	0	0	0	0	-0.494823	0.00559567	0.0266003	-0.473036	0.0080703	0.0339228
AC010127.5	0	2.47265	0	0	1.93666	0	0	0	0	-0.0460426	0.688258	0.819997	-0.00161636	0.988755	0.993598
AC010132.10	0	0	0	0	4.84165	0	0	0	0	-0.0284694	0.892651	0.94465	-0.0909199	0.66574	0.801813
AC010132.11	0	0	0	0	0	0	0	0	0	0.32608	0.332086	0.528762	0.0466722	0.889602	0.941541
AC010136.2	28.4827	21.4296	39.2591	7.61371	17.4299	6.20232	19.0777	21.2868	31.2355	0.332537	0.000371077	0.00294283	0.128768	0.165345	0.325996
AC010139.1	0	0	0	0	0	0	0	0	0	-0.548851	0.000338438	0.00272448	-0.565273	0.000217613	0.00179454
AC010141.1	0	0	0	0	0	0	0	0	0	-0.127791	0.505993	0.685923	-0.117258	0.541069	0.709951
AC010141.4	0	0	0	0	0	0	0	0	0	0.297008	0.0062158	0.0289353	0.233669	0.0311202	0.0965057
AC010141.6	0	0	0	0	0	0	0	0	0	-0.0599417	0.655075	NA	-0.124151	0.356582	NA
AC010141.8	0	0	0	0	0	0	0	0	0	-0.0220202	0.871719	0.932392	-0.1204	0.376512	0.565196
AC010145.4	0	0	0	0	0	0	0	0	0	0.50993	0.000929903	0.00626088	0.486723	0.00155169	0.00907112
AC010146.1	0	0	0	0	0	0	0	0	0	0.0300356	0.892636	NA	0.0278121	0.900813	NA
AC010146.2	0	0	0	0	0	0	0	0	0	-0.287318	0.379836	0.574257	-0.276274	0.39886	0.585375
AC010148.1	1.01724	5.76951	1.57036	0	0	0	0.908464	0	3.23126	0	1	NA	-0.139413	0.236464	NA
AC010149.4	0	0	0	0	0	0	0	0	0	-0.498001	0.00528587	0.0253658	-0.443851	0.012912	0.0493866
AC010150.1	0	1.64843	1.57036	0	0	4.65174	3.63386	2.66085	1.07709	0.123822	0.54417	0.71705	0.187613	0.357189	0.548423
AC010150.2	0	0	0	0	0	0	0	0	0	-0.108186	0.296403	0.490699	-0.0931758	0.368326	0.557708
AC010153.3	0	0	0	0	0	0	0	0	0	-0.140753	0.216443	0.397849	-0.226583	0.0464095	0.130518
AC010154.2	0	0	0	0	0	0	0	0	0	-0.275247	0.329813	0.526459	-0.183938	0.515135	0.68848
AC010170.1	0	0	0	0	0	0	0	0	0	-0.45412	0.00243714	0.0137307	-0.339578	0.0234069	0.0777629
AC010196.1	0	0	0	0	0	0	0	0	0	0.0695963	0.835781	0.911798	-0.270097	0.420465	0.605171
AC010203.1	0	0	0	0	0	0	0	0	0	0.479976	0.148935	0.307381	0.403385	0.225588	0.404481
AC010207.1	3.05172	0	0	0	0	0	0	0	0	-0.622867	0.0345212	0.107083	-0.806221	0.00600277	0.0266838
AC010209.1	0	0	0	0	0	0	0	0	0	-0.172983	0.500362	0.682129	-0.253574	0.321561	0.513355
AC010226.4	1.01724	0	3.92591	0	0	1.55058	2.72539	7.98254	0	-0.454118	0.0591532	0.15949	-0.328086	0.172761	0.336369
AC010235.1	0	0	0	0	0	0	0	0	0	-0.0880443	0.580214	0.743413	0.0288724	0.85607	0.923113
AC010240.2	0	0	0	0	0	0	0	0	0	-0.301266	0.0274882	0.0902426	-0.273964	0.0448059	0.127276
AC010240.3	0	0	0	0	0	1.55058	0	0	0	0.0272128	0.846164	0.916968	0.0572549	0.683004	0.814247
AC010243.1	0	0	0	0	0	0	0	0	0	0.549162	0.000293541	0.00243144	0.496084	0.00106941	0.00669668
AC010247.1	0	0	0	0	0	0	0	0	0	0.35858	0.0342463	0.106347	0.371914	0.0280648	0.0893789
AC010295.1	0	0	0	0	0	0	0	0	0	-0.0985944	0.606671	NA	-0.161368	0.40127	NA
AC010296.1	0	0	0	0	0	0	0	0	0	0.898912	9.88826e-06	0.000139474	0.97177	1.76424e-06	2.86519e-05
AC010297.1	3.05172	0	0	0	0	0	0	0	0	0.396131	0.0890786	0.215217	0.35102	0.129897	0.275807
AC010311.1	0	0	0	0	0	0	0	0	0	-0.317297	0.280914	0.471904	-0.189461	0.519661	0.692797
AC010319.1	0	0	0	0	0	0	0	0	0	-0.0485333	0.804521	0.893392	0.0241218	0.902028	0.948107
AC010323.1	0	0	0	0	0	0	0	0	0	-1.26178	6.81817e-16	7.87359e-14	-1.19841	1.69574e-14	1.45644e-12
AC010327.1	0	0	0	0	0	0	0.908464	0	0	0.184609	0.287595	0.479867	-0.12452	0.468013	0.648424
AC010327.2	0	4.12108	2.35555	0	0	0	0	0.886949	6.46252	0.147861	0.362771	0.558917	0.188977	0.244511	0.428
AC010329.1	0	0	0	0	1.93666	0	0.908464	0	0	0.0100578	0.947422	0.973096	-0.0226653	0.88179	0.937087
AC010335.1	0	0	0	0	0	0	0	0	0	-0.0432648	0.79287	0.886017	-0.0909473	0.580871	0.739103
AC010336.1	4.06896	9.89059	14.9185	6.52604	0.96833	0	0	6.20864	2.15417	0.0650129	0.642219	0.789706	0.0244133	0.861002	0.925874
AC010368.1	0	0	0	0	0	0	0	0	0	-0.100615	0.471237	0.655781	-0.0496637	0.722035	0.839263
AC010368.2	1.01724	0	0	0	0	0	0	0	0	-0.160469	0.140556	0.295236	-0.209131	0.0543328	0.146484
AC010376.1	0	0	0	0	0	0	0	0	0	-0.142812	0.446315	0.633646	-0.234128	0.211643	0.387251
AC010422.1	0	0	0	0	0	0	0	0	0	0.0246674	0.829678	0.908185	0.0517754	0.651067	0.789977
AC010423.1	2.03448	0	0	0	0	0	0	0	0	0.422768	0.000712296	0.00505052	0.516039	3.59205e-05	0.000392655
AC010441.1	0	0	0	0	0	0	0	0	0	-0.0260109	0.93789	0.967766	-0.125214	0.707776	0.830147
AC010455.1	0	0	0	0	0	0	0	0	0	-0.00860976	0.961862	NA	-0.0835395	0.644278	NA
AC010458.1	0	0	0	0	0	0	0	0	0	0.0310547	0.774841	NA	0.0759197	0.485239	NA
AC010468.1	14.2414	5.76951	8.637	13.0521	18.3983	37.2139	6.35925	8.86949	11.848	0.732663	0.00300789	0.0161932	0.763205	0.00198713	0.0110439
AC010468.2	0	0	0	0	0	0	0	0	4.30835	1.3084	7.75396e-06	0.000112835	1.06626	0.000257735	0.00205664
AC010468.3	0	0	0	0	0	0	0	0	0	1.00779	1.88891e-06	3.39094e-05	1.02682	1.18699e-06	2.03171e-05
AC010492.2	0	4.9453	10.9925	11.9644	10.6516	0	14.5354	7.09559	9.69378	-0.141927	0.353468	NA	-0.103618	0.498773	NA
AC010492.4	0	0	0	0	0	0	0	0	0	0.0842143	0.444109	NA	0.0448103	0.68483	NA
AC010492.5	0	0	0	0	0	0	0	0	0	0.307981	0.321698	0.518214	0.223208	0.471403	0.651057
AC010504.2	0	12.3632	10.2074	15.2274	9.6833	0	4.54232	12.4173	7.53961	0.0770681	0.641192	0.788935	0.10304	0.532933	0.70352
AC010518.3	0	0	0	0	0	0	0	0	0	-0.319905	0.259869	0.448909	-0.316413	0.265686	0.452388
AC010522.1	0	0	0	0	0	0	0	0	0	-0.449729	0.180604	0.350712	-0.431219	0.199128	0.370273
AC010524.2	2.03448	9.06638	2.35555	1.08767	0	0	4.54232	9.75644	3.23126	0.315812	0.0183684	0.0668734	0.31321	0.0192802	0.0670036
AC010524.4	0	0	1.57036	0	0	0	0	0	0	-0.120757	0.376088	0.571008	-0.0933043	0.49392	0.6699
AC010525.1	0	0	0	0	0	0	0	0	0	-0.471725	1.34589e-05	0.000178611	-0.472563	1.29701e-05	0.00016352
AC010525.2	0	0	2.35555	0	0	0	0	0.886949	4.30835	0.733115	1.8569e-06	3.33954e-05	0.81211	1.26198e-07	2.8036e-06
AC010525.4	0	0	0	0	0	0	0	0	0	0.0957907	0.386151	NA	0.0666925	0.547399	NA
AC010525.5	0	0	0	0	0	0	0	0	0	-0.288033	0.0298617	0.0959629	-0.252893	0.0560886	0.150145
AC010525.6	23.3965	23.0781	9.42218	4.35069	2.90499	7.7529	3.63386	18.6259	9.69378	-0.182699	0.585432	0.747481	-0.276338	0.40892	0.5942
AC010525.7	2.03448	3.29686	7.06664	0	2.90499	0	5.45078	7.09559	15.0792	-0.220927	0.500996	0.682759	0.136585	0.677749	0.810705
AC010528.1	0	0	0	0	0	0	0	0	0	-0.0812392	0.472309	NA	-0.0341538	0.762973	NA
AC010536.1	33.569	18.1328	36.1184	3.26302	30.9866	17.0564	39.9724	27.4954	35.5439	-0.176862	0.28713	NA	-0.116468	0.484014	NA
AC010543.1	0	0	0	0	0	0	0	0	0	-0.321731	0.33045	0.526964	-0.220479	0.504776	0.679308
AC010546.1	0	0	0	0	0	0	0	0	0	-0.0533439	0.630324	NA	-0.069194	0.533418	NA
AC010547.9	0	0	0	0	0	0	0	0.886949	2.15417	-0.0762456	0.485038	NA	-0.0315517	0.773035	NA
AC010595.1	0	0	0	0	0	0	0	0	0	-0.107074	0.528867	NA	-0.0103924	0.951308	NA
AC010609.1	0	0	0	0	0	0	0	0	0	-0.129377	0.670127	0.808559	0.200451	0.507936	0.682176
AC010620.1	0	0	0	0	0	0	0	0	0	-0.518707	0.121671	0.267139	-0.638666	0.0567941	0.151587
AC010641.1	0	0	0	0	0	0	0	0	0	0.103723	0.699479	0.826743	0.222477	0.407774	NA
AC010642.1	19.3276	28.0233	28.2665	15.2274	8.71497	13.9552	27.2539	20.3998	37.698	-0.273772	0.313279	0.508911	0.0851371	0.753043	0.860014
AC010642.2	0	0	0	0	0	0	1.81693	2.66085	0	-0.253547	0.274652	NA	-0.412301	0.0773929	NA
AC010646.3	0	0	0	0	0	0	0	0	0	-0.0251778	0.88791	NA	-0.323192	0.0736856	NA
AC010649.1	0	0	0	0	0	0	0	0	0	0.257177	0.177771	NA	0.184068	0.337474	NA
AC010677.5	0	0	0	0	0	0	0	0	0	-0.266647	0.323873	NA	-0.266889	0.324725	NA
AC010723.1	0	0	0	0	0	0	0	0	0	-1.06337	0.00126588	0.00806103	-1.03382	0.00173204	0.00993521
AC010723.2	0	0	0	0	0	0	0	0	0	0.0767683	0.536239	NA	-0.00696033	0.955494	NA
AC010724.1	0	0	0	0	0	0	0	0	0	0.0456429	0.722468	NA	0.0555429	0.66636	NA
AC010729.1	0	9.89059	3.92591	0	1.93666	0	5.45078	0	3.23126	0.229995	0.399022	0.59142	0.0883898	0.74681	0.855487
AC010729.2	0	0	0	9.78905	0	0	0	0	0	0.161394	0.408256	NA	0.127469	0.515157	NA
AC010729.3	0	0	0	0	0	0	0	0	0	0.113709	0.44134	NA	0.0683291	0.645038	NA
AC010731.2	0	0	0	0	0	0	0	0	0	0.0678966	0.533937	NA	0.0145888	0.8941	NA
AC010731.3	0	0	0	0	0	0	0	0	0	-0.103174	0.697285	0.825299	-0.392359	0.142066	NA
AC010731.4	0	0	0	0	0	0	0	0	0	0.0365209	0.884574	0.939325	-0.0200524	0.936644	NA
AC010731.6	0	0	0	0	0	0	0	0	0	-0.542656	0.0472795	0.134645	-0.0973013	0.720979	0.838577
AC010733.4	7.12069	0	4.71109	2.17535	0	1.55058	0	5.32169	0	0.351105	0.0671113	NA	0.355631	0.0644614	NA
AC010733.5	8.13793	19.7812	3.92591	1.08767	7.74664	1.55058	9.9931	6.20864	0	-0.00451637	0.984962	NA	-0.0513561	0.830892	NA
AC010733.7	0	0	0	0	0	0	0	0	0	-0.125031	0.415546	NA	-0.120872	0.432588	NA
AC010739.1	0	0	0	0	0	0	0	0	0	-0.0466935	0.889414	0.942418	0.197902	0.555567	0.720835
AC010740.1	0	0	0	0	0	0	0	0	0	-0.359023	0.284886	0.476789	-0.20476	0.541908	0.710493
AC010744.1	0	0	0	0	0	0	0	0	0	-0.119917	0.669301	0.808163	-0.217542	0.439469	0.622737
AC010745.1	0	0	0	0	0	0	0	0	0	0.0302448	0.913295	0.955654	0.147894	0.594506	0.749537
AC010745.2	0	0	0	0	0	0	0	0	0	-0.0100883	0.973856	0.987154	-0.0119445	0.969103	0.984142
AC010745.3	0	0	0	0	0	0	0	0	0	0.191001	0.569108	0.735002	0.0810969	0.808879	0.894884
AC010745.4	0	0	0	0	0	0	0	0	0	-0.127635	0.334715	NA	-0.0501783	0.704802	NA
AC010746.3	0	0	0	0	0	0	0	0	0	-0.138794	0.670111	0.808559	-0.778855	0.0174966	0.0622099
AC010747.2	0	0	0	0	0	0	0	0	0	0.0418516	0.748425	NA	0.0186232	0.886848	NA
AC010754.1	0	0	0	0	0	0	0	0	0	-0.270041	0.334072	0.53083	-0.453316	0.106911	NA
AC010760.1	0	0	0	0	0	0	0	0	0	-0.1126	0.302774	NA	0	1	NA
AC010761.10	2.03448	0	0	0	0	0	0.908464	0	0	0.0364563	0.741391	NA	-0.0521034	0.638446	NA
AC010761.13	0	0	0	0	0	0	0	0	0	0.0720693	0.601669	NA	-0.0580799	0.67561	NA
AC010761.14	6.10345	0.824216	0.785182	0	5.80998	0	0	0	0	0.376188	0.0465039	NA	0.34399	0.0695103	NA
AC010761.6	0	4.12108	5.49627	0	0.96833	0	0	6.20864	1.07709	-0.233147	0.312135	NA	-0.0301211	0.895945	NA
AC010761.8	1.01724	8.24216	8.637	0	7.74664	0	6.35925	9.75644	18.3105	1.14813	NA	NA	0.985024	NA	NA
AC010761.9	0	4.9453	0.785182	0	0	0	0.908464	0	0	-0.14798	0.311934	NA	-0.072003	0.623205	NA
AC010874.1	0	0	0	0	0	0	0	0	0	-0.307096	0.343552	0.540327	-0.404906	0.211158	0.386608
AC010877.1	0	0	0	0	0	0	0	0	0	0.0851675	0.797378	0.888775	0.161717	0.626025	0.77181
AC010878.3	0	0	2.35555	0	0	0	0.908464	0	1.07709	-0.284257	0.190421	NA	-0.280716	0.196742	NA
AC010880.1	0	0	0	0	0	0	0	0	0	-0.419456	0.0723347	0.185457	-0.491406	0.034933	0.105028
AC010883.5	18.3103	0.824216	10.9925	3.26302	0	1.55058	6.35925	0.886949	6.46252	-0.0392145	0.727073	NA	-0.0741532	0.510898	NA
AC010884.1	3.05172	0	0.785182	0	0	0	0	0	2.15417	-0.742295	0.0270105	0.0890295	-0.460123	0.170369	0.333204
AC010884.2	0	0	0	0	0	0	0	0	0	0.0959427	0.69892	0.82646	0.40569	0.101007	0.230137
AC010886.2	0	0	0	0	0	0	0	0	0	-0.111707	0.61969	NA	-0.187689	0.406026	NA
AC010887.1	0	0	0	0	0	0	0	0	0	-0.129169	0.349978	NA	-0.0664121	0.631294	NA
AC010890.1	0	4.9453	1.57036	5.43836	5.80998	0	1.81693	4.43474	0	-0.0188938	0.905146	NA	0.0383861	0.809103	NA
AC010891.2	0	0	0	0	0	0	0	0	0	0.00467562	0.972639	NA	-0.031655	0.816893	NA
AC010894.3	23.3965	15.6601	17.274	55.4713	13.5566	17.0564	9.08464	27.4954	19.3876	0.0596735	0.76429	NA	-0.0147744	0.941105	NA
AC010894.4	0	0	0	0	0	0	0	0	0	-0.180928	0.449016	NA	-0.540831	0.0252265	NA
AC010894.5	0	0	0	0	0	0	0	0	0	0.212384	0.391817	NA	0.145969	0.557825	NA
AC010900.2	0	5.76951	3.92591	0	1.93666	0	4.54232	0.886949	3.23126	0.42202	0.0851577	NA	0.446622	0.0691942	NA
AC010904.1	0	0.824216	0	0	0	0	0	0	0	-0.0588931	0.613763	NA	-0.0697508	0.551234	NA
AC010907.2	0	0	0	0	0	0	0.908464	0	0	-0.367646	0.180009	0.349934	-0.0678535	0.803962	NA
AC010907.5	0	0	0	0	0	0	0	0	0	-0.175663	0.581143	0.743952	-0.208587	0.513117	0.686786
AC010928.1	0	0	0	0	0	0	0	0	0	-0.211456	0.528674	0.704387	-0.144631	0.666482	0.802441
AC010930.1	0	0	0	0	0	0	0	0	0	-0.0310983	0.842945	NA	0.0357803	0.819908	NA
AC010967.1	0	0	0	0	0	0	0	0	0	0.0672796	0.620444	NA	-0.00631593	0.963057	NA
AC010967.2	3.05172	0	3.92591	0	4.84165	0	0.908464	9.75644	0	-0.412105	0.185457	0.357743	-0.38314	0.218726	0.39598
AC010967.3	0	0	0	0	0	0	0	0	0	-1.00113	4.05816e-05	0.00046429	-0.866889	0.000379969	0.00285667
AC010969.1	0	0	0	4.35069	0	0	0	0	0	-0.0229878	0.902106	NA	-0.36543	0.0533265	NA
AC010970.1	0	0	0	0	0	0	0	0	0	-0.00143782	0.996588	0.998326	0.388224	0.248277	0.432225
AC010970.2	0	0	0	0	0	0	0	0	0	-0.0427854	0.893479	0.945071	0.0869336	0.785568	0.880013
AC010971.1	0	0	0	0	0	0	0	0	0	0.118701	0.587272	NA	0.0254525	0.907893	NA
AC010974.3	0	0	2.35555	0	0	0	0	0	0	-0.0200685	0.876693	NA	-0.149703	0.249824	NA
AC010975.1	0	0	0	0	0	0	0	0	0	-0.280981	0.197856	NA	-0.283074	0.195779	NA
AC010975.2	0	0	0	0	0	0	0	0	0	-0.028956	0.886544	NA	0.190683	0.346545	NA
AC010976.2	0	0	0	0	0	0	0	0.886949	0	-0.298049	0.254256	0.441854	-0.641097	0.0150316	NA
AC010980.2	40.6896	57.6951	22.7703	42.4192	37.7649	0	27.2539	39.0257	31.2355	-0.0129957	0.95463	NA	-0.0401001	0.861031	NA
AC010982.1	0	0	0	0	0	0	0	0.886949	3.23126	0.0395448	0.801624	NA	0.136333	0.386598	NA
AC010982.2	0	0	0	0	0	0	0	0	0	-0.00567417	0.977442	NA	-0.030119	0.881324	NA
AC010983.1	3.05172	0	0	2.17535	0.96833	0	0	0	1.07709	-0.0402235	0.742387	NA	-0.106809	0.384805	NA
AC010984.3	0	0	0	0	0	0	0	0	0	-0.020401	0.930051	NA	-0.0326885	0.888503	NA
AC010984.4	1.01724	0	0	0	0	0	0	0	0	-0.126313	0.672173	0.809752	-0.0857235	0.774192	0.873076
AC010987.5	0	0	0	0	0	0	0	0	0	0.21563	0.3884	NA	-0.0875615	0.72836	NA
AC010987.6	0	0.824216	0	0	0	0	0	0.886949	0	0.0824818	0.448407	NA	0.0448123	0.681608	NA
AC010999.1	0	0	0	0	0	0	0	0	0	0.0179917	0.95625	0.977688	-0.390925	0.235295	0.416721
AC011073.1	0	0	0	0	0	0	0	0	0	-0.200961	0.274269	NA	-0.167287	0.364016	NA
AC011193.1	0	0	0	0	0	0	0	0	0	-0.104745	0.334083	NA	0	1	NA
AC011196.3	0	0	0	0	0	0	0	0	0	-1.11462	8.25516e-12	5.22483e-10	-1.1786	4.67484e-13	3.11209e-11
AC011225.1	0	0	0	0	0	0	0	0	0	-0.0797999	0.805094	0.89376	-0.209301	0.518587	0.691701
AC011233.2	0	0	0	0	0	0	0	0	0	0.294869	0.351594	0.548804	-0.00257845	0.993528	0.995857
AC011239.1	1.01724	0	0	0	0	0	1.81693	0	0	0.156967	NA	NA	0.130016	NA	NA
AC011242.5	0	0	0	0	0	0	0	0	0	-0.12136	0.472921	NA	-0.182633	0.282759	NA
AC011242.6	27.4655	21.4296	21.1999	4.35069	0	10.8541	23.6201	15.9651	17.2334	0.0992188	0.457326	NA	0.0685599	0.608675	NA
AC011243.1	0	0	0	0	0	0	0	0	0	0	1	NA	-0.112978	0.303019	NA
AC011247.3	0	0	0	3.26302	0	0	0	0	0	-0.039618	0.861365	NA	0.0147964	0.948059	NA
AC011284.3	0	0	0	0	0	0	0	0.886949	0	0.0550651	0.779232	NA	0.0866362	0.660017	NA
AC011286.1	0	0	0	0	0	0	0	0.886949	0	-0.0441548	0.880926	0.937198	0.00582713	0.984244	0.991228
AC011288.2	0	0	2.35555	0	0	0	0	0	2.15417	-0.310531	0.346012	0.542752	-0.106116	0.747529	0.856105
AC011290.4	0	0	0.785182	0	0	10.8541	1.81693	10.6434	3.23126	0.225592	0.49816	0.680443	0.0748304	0.821971	0.903401
AC011290.5	0	0	0	0	0	0	0	1.7739	0	-0.0741646	0.675299	NA	-0.112583	0.52637	NA
AC011293.1	0	0	0	0	0	0	0	0	0	0.585527	0.0144738	0.0557794	0.493806	0.0399675	NA
AC011294.3	0	0	1.57036	0	6.77831	10.8541	8.17618	0	0	-0.0479638	0.831454	NA	0.0705653	0.754226	NA
AC011298.1	0	0	0	0	0	0	0	0	0	0.00664914	0.95408	NA	0.00212215	0.985381	NA
AC011298.2	2.03448	0	0	0	0	0	0	0	0	-0.380303	0.257989	0.446612	-0.178101	0.596292	0.751084
AC011306.1	0	0	0	0	0	0	0	0	0	-0.761553	0.023482	0.0804985	-0.164264	0.625128	0.771397
AC011306.2	0	0	0	0	0	0	0	0	0	-0.849825	0.0110379	0.0450155	-0.58955	0.0778078	0.190621
AC011308.1	0	0	1.57036	0	0	0	0	0	0	-0.317192	0.285541	0.477307	-0.465981	0.116751	0.255857
AC011313.1	0	0	0	0	0	0	0	0	0	-0.176327	0.334815	NA	-0.191593	0.295997	NA
AC011322.1	1.01724	0	0	0	0.96833	0	0	2.66085	0	0.126833	0.465465	NA	0.00393104	0.982079	NA
AC011330.5	0	0	6.28145	1.08767	0	0	2.72539	2.66085	6.46252	-0.867358	0.00574005	0.0271389	-0.990518	0.00164846	0.00954112
AC011330.6	0	0	0	0	0	0	0	0	0	-0.0859364	0.769403	0.872833	-0.22133	0.452259	0.634277
AC011343.1	0	0	0	9.78905	0	0	0	0	0	-0.646877	0.0404105	0.119782	-0.513006	0.104072	0.234977
AC011357.1	0	0	0	0	0	0	0	0	0	0.085098	0.589773	NA	0.112148	0.478448	NA
AC011363.1	0	0	0	0	0	0	0	0	0	-0.00558547	0.968139	NA	-0.109567	0.435234	NA
AC011366.3	0	0	0	0	0	0	0.908464	0	0	-0.608735	2.97665e-06	4.95197e-05	-0.723622	2.49475e-08	6.62495e-07
AC011379.1	0	0	0	0	0	0	0	0	0	0.417274	0.00350698	0.0183401	0.465587	0.0011197	0.0069445
AC011385.1	2.03448	0	0	0	7.74664	0	1.81693	0	0	0.0610816	0.693836	NA	0.0799349	0.606921	NA
AC011385.2	1.01724	0	5.49627	0	0	0	0	0	1.07709	0.763578	1.35887e-06	2.53386e-05	0.762024	1.42268e-06	2.37797e-05
AC011406.2	0	0	0	0	0	0	0	0	0	0.117853	0.472226	0.656785	0.0814523	0.618762	0.767334
AC011407.1	0	4.9453	0	0	0	0	0	0	0	0.432964	0.000111589	0.00109033	0.483269	1.59576e-05	0.000194925
AC011410.1	0	0	0	0	0	0	0	0	0	-0.0992458	0.547767	0.719589	-0.0826926	0.615769	0.76545
AC011416.1	0	0	0	0	0	0	0	0	0	-0.0546081	0.836053	0.911921	0.00595635	0.981977	0.990004
AC011431.1	0	0	0	0	0	0	0	0	0	0.332785	0.2505	0.43756	0.354535	0.220482	0.398221
AC011431.2	0	0	0	0	0	0	0	0	0	-0.0357876	0.780519	0.878314	-0.0323396	0.800973	0.890078
AC011450.1	0	0	0	0	0	0	0	0	0	-0.28701	0.383248	0.5774	0.0252935	0.938816	0.969063
AC011453.1	0	0	0.785182	0	0	0	4.54232	0	0	-0.0937082	0.39711	NA	-0.0271404	0.806463	NA
AC011456.1	0	0	0	0	0	0	0	0	0	-0.48252	0.146703	0.304049	-0.405797	0.222267	0.400281
AC011465.1	2.03448	0	0	0	0	0	0	0	0	-0.0757844	0.775249	0.876344	0.083351	0.753569	0.86028
AC011467.1	0	0	0	0	0	0	0	0	0	0.287822	0.256869	0.445337	0.333952	0.18752	0.355823
AC011475.1	0	0	0	0	0	0	0	0	2.15417	-0.413846	6.9817e-05	0.00073726	-0.400507	0.000116455	0.001072
AC011477.1	0	0	0	0	0	0	0	0	0	-0.47059	0.000404348	0.00316726	-0.355372	0.00755011	0.0321009
AC011478.1	0	0	0	0	0	0	0	0	0	-0.695327	0.00623689	0.0290172	-0.668432	0.00854087	0.0354439
AC011484.1	0	0	0	0	0	0	0	0	0	-0.585989	0.0383591	0.115473	-0.452473	0.109806	0.244424
AC011498.1	1.01724	4.12108	3.14073	0	0	6.20232	3.63386	1.7739	1.07709	0.056779	0.623481	0.776552	0.115665	0.316705	0.508346
AC011499.1	2.03448	0	0	0	0	0	0	0	0	-0.070126	0.625937	0.778656	-0.0905385	0.5286	0.700057
AC011500.1	1.01724	0	4.71109	0	0	0	0	1.7739	0	0.0816562	0.395417	0.588018	0.0834933	0.384538	0.572471
AC011513.4	0	0	0	0	0	0	0	0	0	0.135132	0.679512	0.814695	0.366153	0.262521	0.448748
AC011515.2	0	0	0	0	0	0	0	0	0	0.233524	0.424692	0.61456	0.0292661	0.920766	0.958946
AC011516.1	0	0	0	0	0	0	0	0	0	0.223805	0.084831	0.207838	0.213518	0.0994479	0.227438
AC011516.2	0	0	0	0	0	10.8541	0	0	0	0.301553	0.000685142	0.00489136	0.247952	0.00523342	0.0239671
AC011518.1	0	0	0	0	0	0	0	0	0	0.881077	4.16271e-06	6.6452e-05	0.921336	1.44658e-06	2.40127e-05
AC011518.2	0	0	0	0	0	0	0	0	0	-0.313032	0.0919186	0.220041	-0.136101	0.464021	0.64457
AC011523.2	0	0	0	0	0	0	0	0	0	-0.539788	0.0299597	0.0960725	-0.452343	0.0687887	0.174756
AC011524.1	0	0	0	0	0	0	0	0	0	-0.470873	0.0207473	0.073459	-0.361055	0.0760685	0.187674
AC011524.2	0	0	0	0	0	0	0	0	0	-0.398886	0.063136	0.167619	-0.394476	0.0654587	0.168375
AC011524.3	0	0	0	0	0	0	0	0	0	-0.0770563	0.581598	0.744173	-0.022724	0.870739	0.931193
AC011525.2	0	0	0	0	0	0	0	0	0	0.078315	0.541544	0.714998	0.0324546	0.799854	0.889451
AC011525.4	0	0	0	0	0	0	0	0	0	0.0553255	0.802609	0.892258	0.100063	0.65065	0.78987
AC011526.1	0	0	0	3.26302	0	0	0	0	0	0.119939	0.589311	NA	-0.181219	0.419981	NA
AC011530.4	0	0	0	0	0	0	0	0	0	0.0642011	0.746972	NA	0.208894	0.293694	NA
AC011551.3	0	0	0.785182	0	0	0	1.81693	1.7739	0	0.189253	0.438032	NA	0.0917582	0.7085	NA
AC011558.5	4.06896	4.9453	2.35555	0	0.96833	3.10116	1.81693	5.32169	10.7709	-0.258175	0.192793	NA	0.0518625	0.793035	NA
AC011591.1	0	0	0	0	0	0	0	0	0	0.0221569	0.888931	NA	0.149579	0.345811	NA
AC011625.1	0	0	0	0	0	0	0	0	0	-0.462041	0.0096094	0.0403652	-0.390582	0.0285051	0.0904369
AC011626.1	0	0	0	0	0	0	0	0	0	0.198293	0.0949605	0.224869	0.134624	0.256682	0.441669
AC011648.1	0	0	1.57036	0	0	0	0	0	0	0.243053	0.138532	0.292301	0.383863	0.0193382	0.0671081
AC011652.1	0	0	0	0	0	0	0	0	0	-0.0763044	0.65317	0.797215	0.0368153	0.828314	0.9068
AC011652.2	0	0	0	0	0	0	0	0	0	-0.224425	0.119772	0.264376	-0.176809	0.220243	0.397912
AC011718.1	0	0	0	0	0	0	0	0.886949	0	-0.0479827	0.71382	0.836001	0.101047	0.44013	0.623172
AC011718.2	0	0	0	0	0	0	0	0	0	1.29328	6.31967e-07	1.28654e-05	1.39669	7.40446e-08	1.74576e-06
AC011718.3	0	0	0	0	0	0	0	0	0	0.0938892	0.586629	0.74867	0.0909537	0.597708	0.75208
AC011737.2	0	0	0	0	0	0	0	0	0	-0.0792113	0.606189	0.763302	-0.196155	0.200036	0.371728
AC011738.1	0	0	0	0	0	0	0	0	0	0.0169328	0.936074	0.966424	0.120929	0.566704	0.728457
AC011738.4	1.01724	1.64843	2.35555	5.43836	0.96833	0	3.63386	9.75644	0	-0.40256	0.0608108	0.162983	-0.598705	0.00509663	0.0234748
AC011742.3	0	0	0	0	0	0	0	0	0	0.0716049	0.65334	0.797241	0.0987784	0.535431	0.704932
AC011742.5	0	0	0	0	0	0	0	0	0	-0.0472018	0.817079	0.900719	-0.147402	0.467891	0.648401
AC011747.3	3.05172	1.64843	2.35555	0	0	0	2.72539	0	0	0.367523	0.0148619	0.056975	0.23242	0.121694	0.263687
AC011747.4	32.5517	27.1991	65.1701	14.1397	16.4616	12.4046	33.6132	47.8952	42.0064	-0.0413105	0.800494	0.890745	-0.153398	0.346168	0.538219
AC011747.6	0	0	0	0	0	0	0	0	0	0.0666507	0.584981	NA	0.0424185	0.729039	NA
AC011747.7	39.6724	25.5507	33.7628	28.2795	36.7966	40.3151	35.4301	37.2519	31.2355	0.140315	0.205691	0.384493	0.216097	0.0512436	0.140358
AC011748.1	0	0	0	0	0	0	0	0	0	0.330729	0.20965	0.389203	0.328527	0.211671	0.387251
AC011752.1	0	0	0	0	0	0	0	0	0	-0.387643	0.194804	0.369954	-0.458614	0.126065	0.270125
AC011753.5	4.06896	0	0.785182	0	0.96833	9.30348	5.45078	7.09559	0	0.324635	0.333098	0.529903	0.057712	0.863243	0.927248
AC011753.6	0	0	0	0	0	0	0	0	0	0.423438	0.087376	NA	0.37025	0.137098	NA
AC011754.1	0	0	0	0	0	0	0	0	0	0.214325	0.41571	0.606503	0.264637	0.314688	0.506108
AC011755.1	0	0	0	0	0	0	0	0	0	-0.043881	0.894966	0.946035	-0.46404	0.163286	0.323329
AC011816.1	0	0	0	0	0	0	0.908464	0	0	-0.0274757	0.845799	NA	0.093149	0.509759	NA
AC011891.5	0	0	0	0	0	0	0	1.7739	0	-0.148354	0.602075	0.759837	-0.300287	0.290327	0.480021
AC011893.3	0	0	0	0	0	0	0	0	0	-0.210853	0.53017	0.705429	-0.0686789	0.837985	0.913428
AC011897.1	0	0	0	0	0	0	0	0	0	-0.119975	0.496041	0.678535	-0.0513006	0.770872	0.871047
AC011897.2	0	0	0	0	0	0	0	0	0	0.731208	0.000146886	0.00136113	0.774489	5.68574e-05	0.00058216
AC011899.10	0	0	0	13.0521	0	0	0	0	0	-0.949824	0.00383082	0.0196566	-0.513428	0.118912	0.259499
AC011899.9	0	0	0	0	0	0	0	0	0	-0.402651	0.101777	0.236167	-0.437669	0.0750014	0.185924
AC011901.2	0	0	0	0	0	0	0	0	0	-0.102757	0.395176	NA	-0.0368585	0.760715	NA
AC011933.1	0	0	0	0	0	0	0	0	0	-0.268047	0.182223	NA	0.0206893	0.917646	NA
AC011933.2	0	0	1.57036	0	0	0	0	0	0	0.224432	0.0470088	0.134122	0.392379	0.000518447	0.00370658
AC011994.1	0	0	0	0	0	0	0	0	0	-0.140577	0.56059	0.728671	-0.0680811	0.778022	0.875916
AC011995.1	0	0	0	0	0	0	0	0	0	-0.893192	0.000743142	0.00522794	-0.928242	0.000437362	0.00321283
AC011995.3	0	0	0	0	0	0	0	0	0	0.0556981	0.86844	0.930802	0.247989	0.460826	0.641846
AC011997.1	0	0.824216	2.35555	2.17535	0.96833	12.4046	0.908464	0	3.23126	-0.0920432	0.723962	0.843369	-0.133421	0.607662	0.760081
AC011998.1	0	0	0	0	0	0	0	0	3.23126	-0.183011	0.216374	NA	0.0272493	0.853716	NA
AC011998.2	0	0	0	0	0	0	0	0	0	-0.20196	0.428632	NA	-0.364126	0.156487	NA
AC011998.4	0	0	0	0	0	0	0	0	0	0.219587	0.10548	0.241582	0.190445	0.160155	0.318406
AC011999.1	0	1.64843	2.35555	0	0	0	3.63386	8.86949	0	-0.323507	0.304239	0.499694	-0.182432	0.562372	0.725506
AC012003.1	0	0	0	0	0	0	0	0	0	-0.0378371	0.897184	0.947419	-0.141406	0.630262	0.775096
AC012005.2	0	0	0	0	0	0	0	0	0	0.0491733	0.65936	0.801006	0.00397288	0.971521	0.985419
AC012047.1	0	0	0	0	0	0	0	0	0	-0.650461	4.40268e-06	6.99435e-05	-0.637858	6.68052e-06	9.25318e-05
AC012050.1	0	0	0	0	0	0	0	0	0	0.356156	0.244078	0.430302	0.255898	0.40145	0.587516
AC012065.4	2.03448	0	0	0	0	0	0	0	0	-0.154396	0.526643	0.702724	-0.200821	0.409067	0.594279
AC012065.5	0	0	1.57036	4.35069	0	0	0	0.886949	3.23126	-0.0472273	0.702697	NA	-0.108039	0.383849	NA
AC012065.7	4.06896	0	2.35555	0	8.71497	0	1.81693	1.7739	3.23126	-0.632864	3.37588e-06	5.52766e-05	-0.601079	9.81883e-06	0.000128419
AC012066.1	9.15517	1.64843	2.35555	5.43836	0	37.2139	5.45078	1.7739	1.07709	0	1	NA	-0.332097	0.0578878	NA
AC012067.1	0	0	0	0	0	0	0	0	0	0.247195	0.0186742	0.0677369	0.301838	0.00405546	0.0195664
AC012074.1	0	4.12108	3.92591	6.52604	0	0	2.72539	6.20864	14.0021	-0.797098	0.00504725	0.0244464	-0.807723	0.00445284	0.0210539
AC012074.2	8.13793	7.41794	10.9925	0	4.84165	0	9.08464	10.6434	12.925	-0.111772	0.496805	NA	-0.176147	0.286238	NA
AC012075.1	0	0	0	0	0	0	0	0	0	-0.199132	0.472938	NA	-0.40567	0.146552	NA
AC012075.2	0	0	0	0	0	0	0	0	0	-0.28285	0.203319	0.381323	-0.366641	0.0977177	0.224415
AC012078.2	0	1.64843	0	0	0	0	0	0	0	0.435036	0.00310415	0.0165894	0.494849	0.000767348	0.00510517
AC012119.1	0	0	0	0	0	0	0	0	0	-0.0959749	0.387208	0.580929	-0.12684	0.252636	0.437485
AC012123.1	397.741	364.304	677.612	167.502	122.01	106.99	432.429	492.257	680.719	-0.0526394	0.631026	NA	-0.0590794	0.590873	NA
AC012146.7	16.2759	51.9256	25.1258	32.6302	44.5432	24.8093	60.8671	45.2344	16.1563	-0.114988	0.41626	0.607037	-0.0243463	0.863301	0.927258
AC012150.1	0	0	0	0	0	0	0	0	0	-0.0370439	0.733594	NA	-0.0685945	0.53003	NA
AC012175.1	0	0	0	0	0	0	0	0	0	0.109873	0.681232	0.815389	-0.0740919	0.782587	0.878321
AC012181.1	0	0	0	0	0	0	0	0	0	0.597478	0.000910673	0.00617126	0.459117	0.0106542	0.042272
AC012215.1	0	0	0	0	0	0	0	0	0	-1.00843	5.0497e-13	3.72076e-11	-1.0765	1.19827e-14	1.04788e-12
AC012305.1	0	0	0	0	0	1.55058	0	0	0	0.313477	0.00497819	0.0241831	0.287385	0.00993025	0.0399778
AC012306.2	0	0	0	0	0	0	0	0	0	0.24896	0.14829	0.306425	0.250883	0.145172	0.297599
AC012307.2	0	0	0	0	0	0	0	0	0	0.221076	0.152616	NA	0.184312	0.234748	NA
AC012307.3	54.931	47.8045	65.1701	70.6987	53.2582	34.1127	51.7824	52.33	65.7023	0.274635	0.0252424	0.0848185	0.333122	0.00658651	0.0287733
AC012309.5	3.05172	2.47265	3.92591	7.61371	11.62	29.461	10.9016	11.5303	3.23126	-0.276588	0.252576	0.440097	-0.273555	0.256847	0.44187
AC012313.1	12.2069	4.12108	2.35555	0	8.71497	0	10.9016	4.43474	5.38543	0.448299	0.11252	0.25298	0.968493	0.000662388	0.00453673
AC012314.19	0	0	0	0	0	0	0	1.7739	0	0.0116738	0.971498	0.985674	0.292203	0.371352	0.560451
AC012314.20	15.2586	11.539	6.28145	29.3672	14.525	0	31.7962	18.6259	14.0021	0.469369	0.0880216	0.21354	0.24394	0.374745	0.563656
AC012314.8	16.2759	27.1991	29.8369	26.1041	22.2716	26.3598	20.8947	22.1737	30.1584	-0.275964	0.394066	0.587115	-0.216107	0.504687	0.679242
AC012317.1	1.01724	0	0	0	0	0	0	0	0	-0.310581	0.268373	0.458242	-0.331868	0.236539	0.418155
AC012318.3	4.06896	8.24216	11.7777	23.9288	13.5566	3.10116	2.72539	9.75644	7.53961	0.181923	0.0866808	0.211273	0.125107	0.238092	0.42032
AC012322.1	0	0	0	0	0	0	0	0	0	0.263595	0.272765	0.462739	0.16758	0.483619	0.661666
AC012353.1	0	0	0	0	0	0	0	0	0	-0.117444	0.332876	0.529677	-0.0551275	0.649335	0.78912
AC012354.6	0	0	0	0	0	0	0	0	0	0.585186	0.00434571	0.0217253	0.73501	0.000342082	0.00261578
AC012354.8	0	0.824216	0	0	0.96833	3.10116	0	0	0	-0.341164	0.0751714	NA	0.0115742	0.951644	NA
AC012358.4	0	0	0	0	0	0	0.908464	0	2.15417	0.355461	0.023704	0.0809551	0.341912	0.0294457	0.0925815
AC012358.7	35.6034	37.9139	54.9627	14.1397	18.3983	37.2139	34.5216	45.2344	38.7751	-0.103875	0.41673	0.607527	-0.124306	0.330488	0.522369
AC012358.8	0	2.47265	4.71109	8.70138	0	0	0	4.43474	0	0.114291	0.408257	0.599572	0.111313	0.420014	0.605065
AC012360.1	0	0	0.785182	0	0	0	0	0	0	-0.0904105	0.323791	0.520159	-0.16451	0.0722323	0.181275
AC012360.2	0	0	0	0	0	0	0	0	0	-0.00096601	0.996972	0.99854	0.0266447	0.916765	NA
AC012360.4	4.06896	8.24216	7.85182	21.7535	0	7.7529	6.35925	6.20864	7.53961	-0.487293	0.00303695	0.0163097	-0.369832	0.0244594	0.0805227
AC012360.6	3.05172	0	3.14073	0	6.77831	0	1.81693	3.5478	2.15417	-0.361733	0.00766704	0.0338932	-0.385302	0.00442856	0.0209648
AC012361.1	0	0	0	1.08767	0	0	0	0	0	0.170546	0.135	0.287037	0.215499	0.0587675	0.155462
AC012362.1	0	0	0	0	0	0	0	0	0	0.172637	0.238952	0.424715	0.238901	0.103005	0.233336
AC012362.3	0	3.29686	0	1.08767	0	0	0	0	0	0.294196	0.318461	0.514873	0.0445993	0.879063	0.935929
AC012363.10	0	0	0	0	0	0	0	0	0	-0.0999066	0.526529	0.702667	-0.165612	0.292761	0.482848
AC012363.13	2.03448	4.9453	2.35555	2.17535	0	0	3.63386	1.7739	0	-0.478265	0.000353925	0.00283068	-0.543645	4.7782e-05	0.000499954
AC012363.4	0	5.76951	0	0	2.90499	0	2.72539	0.886949	4.30835	-0.437941	0.110481	0.249827	-0.577904	0.0344599	0.104125
AC012363.7	0	0	0	0	0	0	0	0	0	0.306583	0.103415	NA	0.285562	0.1305	NA
AC012363.8	0	0	0	0	0	0	0	0	0	0.0178388	0.934122	NA	-0.249484	0.252296	NA
AC012365.3	0	0	0	0	0	0	0	0	0	-1.44142	2.22987e-09	8.80664e-08	-1.31664	4.69291e-08	1.15752e-06
AC012368.1	4.06896	3.29686	11.7777	6.52604	0	6.20232	9.08464	8.86949	14.0021	0.405339	0.210453	0.390126	0.49962	0.12277	0.265002
AC012370.2	0	3.29686	3.92591	4.35069	0	20.1575	0.908464	1.7739	2.15417	-0.0785553	0.745737	0.857713	0.12074	0.617893	0.766797
AC012370.3	0	0	0	0	0	0	0	0	0	0	1	NA	-0.130425	0.254954	NA
AC012379.1	0	0	0	0	0	0	0	0	0	0.445247	0.025064	0.0844319	0.339175	0.0869223	0.206531
AC012391.1	0	0	0	0	0	0	0	0	0	-0.140806	0.405632	0.597068	-0.127252	0.452008	0.633992
AC012414.1	0	1.64843	0	0	0	0	0	0	0	-0.468421	5.5418e-07	1.14711e-05	-0.505634	6.28539e-08	1.51345e-06
AC012441.1	0	0	0	0	0	0	0	0	0	-0.197996	0.465958	0.650888	-0.0640132	0.813664	0.89838
AC012442.5	0	0	0.785182	0	0	0	0.908464	3.5478	0	0.293604	0.358222	0.554417	0.0726913	0.819221	0.901952
AC012442.6	0	0	1.57036	1.08767	0	0	0	2.66085	1.07709	-0.401413	0.0622459	NA	-0.139996	0.514363	NA
AC012445.1	0	4.9453	0	0	2.90499	0	0.908464	2.66085	3.23126	-0.36647	0.0252759	0.0848705	-0.388642	0.017571	0.0623822
AC012451.1	0	0	0	0	0	0	0	0	0	0.147817	0.648936	0.794208	0.200198	0.53775	0.707064
AC012454.4	0	0	0	0	0	0	0	0	0	-0.954808	4.57685e-14	4.1269e-12	-0.931672	1.75887e-13	1.26264e-11
AC012456.3	0	0.824216	0	0	0	0	0	0	0	-0.183451	0.262382	0.451407	-0.163904	0.316497	0.508187
AC012456.4	0	0	0	0	0	0	0.908464	3.5478	0	0.4296	0.110655	0.250098	0.523184	0.0519102	0.14174
AC012457.2	0	0	0	0	0	0	0	0	0	-0.9012	0.00711245	0.0320076	-0.883973	0.00826993	0.0345881
AC012462.1	0	0	0	0	0	1.55058	0	0	0	-0.0288295	0.794303	0.887066	0.0309165	0.7797	0.876688
AC012462.2	0	0	0	0	0	0	0	0	0	0.0620416	0.757423	NA	0.0299055	0.881955	NA
AC012462.3	0	0	0	0	0	0	0	0	0	-0.325649	0.307759	0.503256	-0.144386	0.650971	0.78991
AC012467.1	0	0	0	0	0	0	0.908464	0	0	0.67079	4.76587e-06	7.49297e-05	0.706332	1.44194e-06	2.39584e-05
AC012485.1	0	0	0	0	0	0	0	0	0	-0.458749	0.0219156	0.0764877	-0.533503	0.00755671	0.0321219
AC012485.2	0	0	0	0	0	0	0	0.886949	0	0.195246	0.209315	0.388802	0.241136	0.120388	0.261711
AC012487.2	21.3621	4.9453	22.7703	15.2274	11.62	34.1127	22.7116	22.1737	16.1563	-0.203669	0.36718	0.562986	-0.171526	0.44715	0.629913
AC012493.1	0	0	0	0	0	0	0	0	1.07709	2.29906	9.14512e-24	3.00981e-21	2.42286	3.22565e-26	1.17091e-23
AC012493.2	0	0	0	0	0	0	0	0	0	0.814909	6.97642e-05	0.00073726	0.959169	2.85659e-06	4.37563e-05
AC012494.1	0	0	0	0	0	0	0	0	0	0.69516	0.0254249	0.0852402	0.861278	0.00563616	0.025341
AC012497.2	0	0	0	0	0	0	0	0	0	-0.333323	0.0271554	0.089358	-0.413788	0.0060862	0.0269922
AC012499.1	0	1.64843	3.14073	0	0	0	4.54232	11.5303	5.38543	0.347886	0.00232483	0.0132225	0.217963	0.0561617	0.150257
AC012501.1	0	0	0	0	0	0	0	0	0	-0.162082	0.159599	0.321954	-0.158032	0.169572	0.332084
AC012501.2	4.06896	8.24216	0	0	0	0	0	0	0	-0.00689461	0.969075	0.984362	0.160812	0.366095	0.556218
AC012501.3	0	0	0	0	0	0	1.81693	0.886949	5.38543	-0.046628	0.650381	0.795138	-0.0782747	0.4455	0.6286
AC012506.1	0	0	0	0	0	0	0	0	0	0.421524	0.00567782	0.0269196	0.383846	0.0115298	0.0451131
AC012506.2	0	0	0	0	0	0	0	2.66085	0	-0.562602	0.0437275	0.12689	-0.377021	0.17671	0.341714
AC012506.3	0	0	0	0	0	0	3.63386	0	0	0.121854	0.193076	0.367699	0.100836	0.281333	0.470115
AC012506.4	3.05172	6.59373	3.92591	0	8.71497	1.55058	6.35925	7.98254	0	0.248727	0.384157	0.577934	0.327139	0.252197	0.437079
AC012507.3	2.03448	1.64843	0	10.8767	0	0	0	0	0	-0.00603156	0.972781	0.986367	-0.0222421	0.899642	0.947001
AC012507.4	0	0	0	3.26302	4.84165	0	0.908464	0	0	0.134009	0.676274	0.812794	-0.571664	0.0774853	0.190218
AC012512.1	0	0	0	0	0	0	0	0	0	-0.367988	0.246858	0.433577	-0.340871	0.283904	0.47274
AC012513.4	0	0	0	0	0	0	0	0	0	0.28759	0.168659	0.334422	0.209667	0.313681	0.504983
AC012513.6	0	0	0	0	0	0	0	0	0	0.00156925	0.995348	NA	0.107859	0.688773	NA
AC012531.23	0	0	0	0	0	0	0	0	0	-0.202578	0.330189	NA	-0.299969	0.151196	NA
AC012531.25	4.06896	11.539	5.49627	1.08767	5.80998	0	10.9016	8.86949	22.6188	0.118713	0.724003	0.843369	-0.0977038	0.771272	0.871249
AC012564.1	0	0	0	0	0	0	0	0	0	-0.170436	0.561031	0.728794	-0.270245	0.358397	0.549463
AC012593.1	0	0	0	0	0	0	0	2.66085	0	-0.307415	0.351552	0.548782	-0.101206	0.75916	0.863367
AC012594.1	0	0	0	0	0	0	0	0	0	0.317468	0.132591	NA	0.0955869	0.652509	NA
AC012603.1	0	0	0	0	0	0	0	0	0	0.00447126	0.984041	NA	0.180516	0.418982	NA
AC012613.2	0	0.824216	0	6.52604	0	0	0	0	0	-0.38403	0.224544	0.407694	-0.14787	0.640254	0.782881
AC012615.1	0	0	0	0	0	0	0	0	0	-0.00849207	0.976256	0.988673	0.234175	0.411113	0.596081
AC012627.1	0	0	0	9.78905	0	0	0	0	0	-0.0398147	0.731003	NA	-0.084994	0.464782	NA
AC012667.1	0	0	0	0	0	0	0	0	0	0.093555	0.608955	NA	-0.0219442	0.905015	NA
AC012668.1	0	0	0	0	0	0	0	0	0	-0.197111	0.553422	0.723354	-0.307426	0.355072	0.546726
AC012668.2	1.01724	0	0	0	0	0	0	0	0	-0.525421	0.104628	0.240404	-0.415816	0.199081	0.370239
AC012668.3	0	0	0	0	0	0	0	0	0	-0.207824	0.515816	0.693783	-0.432963	0.174543	0.338648
AC012671.1	0	0	0	0	0	0	0	0	0	-0.401965	0.000912551	0.00617975	-0.419149	0.000536867	0.00381558
AC012671.2	0	0	0	0	0	0	0	0	0	-0.0463945	0.709104	NA	-0.108455	0.385093	NA
AC012671.3	0	0	0	0	0	0	0	0	0	-0.133763	0.377458	NA	-0.104953	0.489646	NA
AC012671.4	0	0	0	0	0	0	0	0	0	0.0557875	0.512129	0.690307	0.161803	0.0571873	0.152428
AC013248.2	0	0	0	0	0	0	0	0	0	-0.101784	0.389138	0.582586	-0.091942	0.436492	0.62023
AC013262.1	0	0	0	0	0	0	0	0	0	-0.00135549	0.992713	0.9966	-0.1807	0.220054	0.39771
AC013264.2	0	5.76951	6.28145	6.52604	0	0	0.908464	0.886949	0	0.0560465	0.77301	NA	0.0316052	0.871333	NA
AC013267.1	0	0	3.14073	0	1.93666	0	0.908464	2.66085	0	-0.68918	0.0188694	0.0681693	-0.462929	0.11501	0.252959
AC013268.1	0	0	0	0	0	0	0	0	0	0.0940035	0.505472	0.685594	0.0560956	0.690275	0.818956
AC013268.2	0	0	0	0	0	0	0	0	0	-0.0748241	0.684206	0.817165	-0.200745	0.274368	0.462383
AC013268.3	0	0	0	0	0	10.8541	0	0	0	0.492705	0.108566	0.246589	0.354528	0.246848	0.43064
AC013268.4	0	0	0	0	0	0	0	0	0	-0.607161	0.00244385	0.0137554	-0.574196	0.00415168	0.0199386
AC013268.5	27.4655	37.9139	51.0368	6.52604	42.6065	34.1127	38.1555	50.5561	46.3147	-0.259807	0.409743	0.600683	-0.0432135	0.890862	0.942287
AC013269.1	0	0	0	0	0	0	0	0	0	-0.138817	0.648238	0.793747	-0.173279	0.569007	0.72976
AC013269.3	0	0	0	0	0	0	0	0	0	-0.353354	0.10778	0.245289	-0.413487	0.0595609	0.157079
AC013269.4	0	0	0	0	0	0	0	0	0	0.00491565	0.982493	NA	-0.141429	0.530288	NA
AC013269.5	0	0	0	0	0	0	0	0	0	-0.178159	0.537248	0.711904	-0.289742	0.317312	0.50892
AC013271.3	0	0	0	0	0	0	0	1.7739	0	0.188727	0.492984	0.675757	0.249344	0.364932	0.55532
AC013275.1	0	0	0	0	0	0	0	0	0	-0.0770262	0.806042	0.894198	-0.401118	0.198645	0.369856
AC013275.2	2.03448	0.824216	3.14073	4.35069	0	0	0.908464	2.66085	4.30835	0.0922749	0.586431	0.748594	0.12764	0.450662	0.632929
AC013283.1	1.01724	2.47265	2.35555	0	0	4.65174	7.26771	2.66085	5.38543	0.0189734	0.854331	0.922251	-0.0481988	0.640625	0.783136
AC013394.2	312.293	339.577	325.065	463.349	343.757	440.365	321.596	315.754	401.753	0.162944	0.401503	0.593271	0.0313748	0.871371	0.931712
AC013399.3	0	0	0	0	0	0	0	0	0	0.0135446	0.951149	0.974985	0.203882	0.356955	0.548124
AC013401.1	0	0	0	0	0	0	0	0	0	-0.132154	0.351004	NA	-0.0748834	0.597638	NA
AC013401.2	0	0	0	0	0	0	0	0	0	-0.72819	0.00839651	0.036345	-0.262713	0.34423	0.536525
AC013402.1	0	0	0	0	0	0	0	0	0	-0.0925855	0.576346	0.740592	0.0590431	0.721725	0.83909
AC013402.2	0	1.64843	0	5.43836	0	0	0	2.66085	2.15417	-0.473752	0.0262876	0.0872	-0.548498	0.00989756	0.03987
AC013402.3	0	0	0	0	0	0	0	0	0	-0.0252246	0.811087	0.897185	-0.0212236	0.840429	0.915209
AC013402.4	0	0	0	0	0	0	0	0	0	-0.530176	0.00360119	0.018704	-0.482268	0.00809032	0.0339921
AC013402.5	0	0	0	0	0	0	0	0	0	0.0753965	0.66481	NA	0.134601	0.439982	NA
AC013403.13	0	0	0	0	0	0	0	0	0	-0.241194	0.078169	0.196262	-0.172845	0.206389	0.380337
AC013404.1	0	0	0	0	0	0	0	0	0	-0.159787	0.334623	NA	-0.132307	0.425318	NA
AC013406.1	0	0	0	0	0	0	0	0	0	-0.523198	0.000290948	0.00241198	-0.492705	0.000638235	0.00439635
AC013410.1	0	0	0	0	0	0	0	0	0	0.287039	0.345358	0.54207	0.21575	0.479406	0.657633
AC013410.2	0	0	0	0	0	0	0	0	0	-1.27233	2.58634e-05	0.000313136	-1.42564	2.28982e-06	3.62284e-05
AC013429.4	0	0	0	0	0	0	0	0	0	-0.257248	0.229617	NA	0.0764867	0.719712	NA
AC013429.5	0	0	0	0	0	0	0	0	0	-0.0159751	0.930777	NA	0.0236858	0.897693	NA
AC013436.6	0	3.29686	1.57036	0	2.90499	0	0	0	0	-0.0777772	0.52404	NA	-0.0729081	0.551041	NA
AC013437.2	0	0	0	0	0	0	0	0	0	-0.423692	0.203126	0.38113	-0.0722321	0.82808	0.90677
AC013437.4	0	0	0	0	0	0	0	0	0	-0.111596	0.549711	0.720745	-0.213954	0.249371	0.433588
AC013437.6	0	0	0	0	0	0	0	0	0	-0.275214	0.0127256	0.0504099	-0.179144	0.104778	0.23621
AC013437.7	0	0	0	0	0	0	0	0	0	-0.440127	0.119095	0.26337	-0.384436	0.172839	0.336428
AC013439.4	0	0	0	0	0	0	0	0	0	0.112135	0.462943	0.648622	0.0821358	0.589671	0.745749
AC013442.1	0	0	0	0	0	0	0	0	0	-0.767716	1.43148e-07	3.47692e-06	-0.678415	3.31345e-06	4.99879e-05
AC013444.1	0	0	0	0	0	0	0	0	0	-0.0428292	0.691445	NA	-0.0366967	0.734346	NA
AC013444.2	0	0	0	0	0	0	0	0	0	0.336717	0.0234319	0.0804014	0.355427	0.0166481	0.0598566
AC013448.1	0	0	0	0	0	0	0	0	0	0.500848	0.00327721	0.0173313	0.529556	0.0018757	0.0105876
AC013448.2	0	0	0	0	0	0	0	0	0	0.384571	0.240663	0.426566	0.423261	0.196306	0.367136
AC013449.1	2.03448	0	1.57036	0	0	0	0.908464	3.5478	2.15417	0.302909	0.0210715	0.0743166	0.216837	0.0971212	0.223694
AC013460.1	0	0	0	5.43836	0	0	0	0	0	0.0743091	0.796714	0.888504	0.113562	0.693281	0.820911
AC013463.2	12.2069	17.3085	19.6295	29.3672	29.0499	55.8209	19.0777	15.9651	14.0021	-0.222208	0.459948	0.646264	-0.223455	0.458082	0.639652
AC013467.1	0	0	0	0	0	0	1.81693	0	0	0.59619	0.0684285	0.177865	0.465318	0.154368	0.310283
AC013468.1	0	0	0	0	0	0	1.81693	0	0	0.296486	0.11772	0.261251	0.380246	0.0446596	0.12697
AC013469.1	0	0	0	0	0	0	0	0	0	0.455509	2.42621e-05	0.000296843	0.406842	0.000160832	0.00140584
AC013470.6	5.08621	0.824216	0.785182	0	1.93666	0	1.81693	0.886949	2.15417	-0.286432	0.29302	0.486445	-0.257928	0.343343	0.535645
AC013470.8	1.01724	0	0	0	0	0	3.63386	0	0	-0.486182	0.120424	0.265285	-0.791842	0.0110273	0.0434919
AC013472.3	0	8.24216	0	0	0	0	1.81693	0.886949	0	0.00396059	0.981963	0.991914	-0.210635	0.22717	0.406533
AC013472.4	0	0	0	0	0	0	0	0	0	-0.440059	0.121831	0.26743	-0.298604	0.293829	0.483669
AC013474.4	0	0	0	0	0	0	0	0	0	0.195923	0.0291733	0.0944558	0.033529	0.708756	0.830828
AC013476.1	0	0	0	0	0	0	0	0	0	-0.00209763	0.992494	0.9966	0.0582912	0.793427	0.884707
AC013477.1	0	0	1.57036	0	2.90499	0	6.35925	0	0	0.423341	0.000156596	0.00143428	0.358817	0.00134874	0.00807204
AC013480.2	0	0	3.14073	0	0	0	0	0	0	0.334063	0.289477	0.482063	0.469683	0.136381	0.284933
AC013489.1	0	0	0	0	0	0	0	0	0	0.0570339	0.781185	NA	0.0216485	0.916335	NA
AC013558.1	0	0	0	0	0	0	0	0	0	0.193056	0.0928042	0.221523	0.0730608	0.524551	0.696469
AC013717.3	3.05172	0.824216	1.57036	2.17535	0	4.65174	2.72539	0.886949	0	0.582857	0.00490843	0.0239325	0.594203	0.00412812	0.0198453
AC013718.1	0	0	0	0	0	0	0	0	0	0.102028	0.290327	0.483051	0.0817716	0.396411	0.583204
AC013727.1	0	0	0	0	0	0	0	0	0	0.721194	0.000359041	0.00286696	0.725644	0.000317728	0.00245888
AC013727.2	0	0	0	0	0	0	0	0	0	-0.191974	0.48509	0.668632	0.0172233	0.949992	NA
AC013731.1	0	0	0	0	0	0	0	0	0	0.638434	2.58377e-07	5.83773e-06	0.616343	6.51279e-07	1.18757e-05
AC013733.3	0	0	0	0	0	0	0	0	0	0.303222	0.183281	NA	0.165741	0.470436	NA
AC013733.4	0	0	0	0	0	0	0	0	0	-0.0154645	0.840396	0.914274	0.0197841	0.796591	0.887042
AC013733.5	0	0	0	0	0	0	0	0	0	0.612761	8.20018e-06	0.000118456	0.675385	8.84441e-07	1.55521e-05
AC013737.1	0	0	0	0	0	0	0	0	0	0.0576898	0.83458	NA	0.0704779	0.799238	NA
AC013751.1	0	0	0	0	0	0	0	0	0	0.514433	0.00224134	0.0128215	0.634078	0.000164794	0.00142943
AC013791.2	0	0	0	0	0	0	0	0	0	-0.0738597	0.801691	NA	0.164495	0.575031	NA
AC015600.1	0	3.29686	0	0	0	0	0	0	0	0.75182	0.00517016	0.0249073	0.72339	0.00698761	0.030149
AC015660.1	0	0	0	0	0	0	0	0	0	0.753129	1.00226e-06	1.94799e-05	0.826709	7.8764e-08	1.84124e-06
AC015688.3	0	0	0	0	0	0	0	0	0	0.387702	0.0118751	0.047701	0.33912	0.0276845	0.0884754
AC015691.13	2.03448	0	0.785182	7.61371	0	0	0	0	0	0.627829	7.21711e-07	1.45276e-05	0.651261	2.73295e-07	5.54048e-06
AC015726.1	0	0	0	0	0	0	0	0	0	0.465264	0.000192396	0.00169685	0.456063	0.000250831	0.00200905
AC015815.1	0	0	2.35555	0	0	0	2.72539	0	0	0.503375	2.03079e-05	0.000254293	0.49655	2.59181e-05	0.000295577
AC015815.2	0	0	0	5.43836	0	0	0.908464	0	0	0.587137	0.0208499	0.0737192	0.698268	0.00601537	NA
AC015815.3	0	0	0	0	0	0	0	0	0	0.476751	0.107628	0.245051	0.511905	0.0844009	0.202217
AC015815.4	0	0	0	0	0	0	0	0	0	0.681096	0.0372284	0.113117	0.734644	0.0247016	0.0810853
AC015815.5	0	0	0	0	0	0	0	0	0	-0.67395	1.76805e-05	0.000226565	-0.648466	3.58796e-05	0.000392432
AC015815.6	0	0	0	0	0	0	0	0	0	0.0110356	0.964338	0.982243	-0.122581	0.620582	0.768587
AC015815.7	0	0	0	0	0	0	0	0	0	0.44003	0.146817	0.304155	0.132184	0.661436	0.79858
AC015815.8	0	0	0	0	0	0	0	0	0	-0.0660429	0.84429	0.916232	-0.157464	0.639551	0.782535
AC015818.3	0	0	0	0	0	0	0	0	0	1.27209	4.42975e-05	0.000501781	0.989248	0.00138675	0.00827021
AC015818.5	0	0	0	0	0	0	0	0	0	0.32937	0.117838	NA	0.300516	0.155049	NA
AC015818.6	0	0	0	0	0	0	0	0	0	-0.14358	0.663959	0.804495	-0.274361	0.405889	0.591408
AC015820.1	0	0	0	0	0	0	0	0	0	-0.252924	0.206838	NA	-0.00636231	0.974595	NA
AC015849.12	0	0.824216	3.14073	0	0	0	0	0	0	0.0467259	0.866234	0.929364	-0.115321	0.675741	0.809248
AC015849.13	1.01724	4.9453	2.35555	0	1.93666	0	0.908464	5.32169	0	-0.463454	0.104474	0.240218	-0.228471	0.424221	0.60862
AC015849.14	0	0.824216	0	0	0	0	0	0.886949	0	0.408263	0.2047	0.383148	0.454065	0.158759	0.316612
AC015849.16	122.069	143.414	215.925	73.9617	84.2447	77.529	127.185	163.199	188.49	0.264584	0.394727	0.587478	0.164374	0.595642	0.750364
AC015849.19	0	3.29686	0	0	0	0	0	0	0	-0.215844	0.313958	NA	-0.317523	0.141257	NA
AC015849.2	1.01724	0	1.57036	0	7.74664	0	0.908464	0.886949	0	-0.0172146	0.873521	NA	-0.0768733	0.478703	NA
AC015871.1	0	0	0	0	0	0	0	0	0	-0.164537	0.623276	0.776421	-0.306972	0.358934	0.55011
AC015884.1	0	0	2.35555	0	0	0	0	1.7739	0	-0.051684	0.638231	NA	-0.0629509	0.567908	NA
AC015922.5	0	2.47265	0	0	0	0	0	0	0	0.425297	0.105912	0.242291	0.2476	0.349169	0.541005
AC015922.6	0	0	0	0	0	10.8541	0	0	0	0.300438	0.150685	NA	0.2713	0.195744	NA
AC015922.7	0	0	0.785182	0	0	0	0.908464	2.66085	0	0.0881369	0.698143	NA	-0.000204239	0.999285	NA
AC015923.1	0	0	0	0	2.90499	0	1.81693	0	0	0.028593	0.840912	NA	-0.0652494	0.648891	NA
AC015933.2	14.2414	2.47265	9.42218	0	7.74664	0	1.81693	5.32169	2.15417	-0.176387	0.368999	NA	-0.0304789	0.876604	NA
AC015936.3	0	0	0	0	0	0	0	0	0	-0.186325	0.406514	NA	-0.00529144	0.981179	NA
AC015969.3	0	0	0	0	0	0	0	0	0	-0.182262	0.519395	0.697333	-0.302235	0.287385	NA
AC015971.1	0	0	0	0	0	0	0	0	0	0.0658735	0.761408	NA	0.0197689	0.927585	NA
AC015971.2	0	3.29686	0	5.43836	1.93666	0	0.908464	3.5478	2.15417	-0.408648	0.207447	0.386641	-0.340797	0.293013	0.483098
AC015977.5	0	0	0	0	0	0	0	0	0	-0.0265972	0.914113	NA	0.0255463	0.917622	NA
AC015977.6	0	0	0	0	0	0	0	0	0	0.131409	0.655555	0.798596	0.119858	0.683797	0.814687
AC015987.1	3.05172	0	0	0	0	0	0.908464	0	11.848	0.105343	0.752744	0.862157	0.0729954	0.827196	0.90634
AC015987.2	6.10345	0	2.35555	9.78905	3.87332	13.9552	3.63386	3.5478	15.0792	-0.906157	0.00674769	0.0307658	-0.649724	0.0521508	0.142235
AC015989.1	0	0	0	0	3.87332	0	2.72539	0	0	-0.0299515	0.829013	NA	0.0877549	0.526995	NA
AC015989.2	0	0	0	0	0	0	0	0	0	-0.160871	0.397807	NA	-0.108883	0.568082	NA
AC016113.1	0	0	0	0	0	0	0	0	0	0.15467	0.299375	NA	0.197586	0.185762	NA
AC016178.1	0	0	0	0	0	0	0	0	0	-0.911498	0.00647915	0.0299074	-0.748213	0.0254227	0.0828435
AC016178.2	0	0	0	0	0	0	0	0	0	-0.195227	0.24713	NA	-0.112422	0.505359	NA
AC016194.1	0	0	0	0	0	0	0	0	0	-0.0212342	0.904919	NA	-0.070824	0.692071	NA
AC016251.1	0	1.64843	0.785182	0	0	0	0	0	0	-0.287105	0.368454	0.564187	0.152136	0.632681	0.77688
AC016292.1	0	0	0	0	0	0	0	0	0	-0.337616	0.176205	NA	-0.333325	0.182826	NA
AC016292.3	5.08621	4.12108	6.28145	2.17535	1.93666	26.3598	2.72539	2.66085	2.15417	0	1	NA	-0.0846386	0.433904	NA
AC016405.1	0	5.76951	0	0	0	0	0	0	0	-0.130763	0.667399	0.807	-0.135931	0.65474	0.793083
AC016405.2	0	0	0	0	0	0	0	0	0	-0.213038	0.521207	0.698448	-0.03697	0.911375	0.953463
AC016543.1	0	0	0	0	0	0	0	0	0	-0.0263468	0.879989	NA	-0.124622	0.477697	NA
AC016553.1	0	0	0	0	0	0	0	0	0	-0.14238	0.662585	0.803294	-0.218128	0.50424	0.678824
AC016559.1	0	0	5.49627	0	3.87332	4.65174	0.908464	0	1.07709	-0.0245522	0.933766	0.965408	0.126893	0.667593	0.803186
AC016561.1	0	0	0	0	0	0	0	0	0	-0.168553	0.590972	0.751686	-0.00111737	0.997159	0.998078
AC016575.1	0	0	0	0	0	0	0	0	0	0.05891	0.585125	NA	0.0141728	0.895726	NA
AC016582.2	0	0	0	0	2.90499	0	0	0	0	-1.12352	2.47538e-13	1.8657e-11	-1.23799	5.9205e-16	6.43529e-14
AC016586.1	9.15517	6.59373	10.2074	3.26302	0.96833	0	10.9016	0	5.38543	0.0565164	0.836676	0.912355	-0.220842	0.423839	NA
AC016597.1	0	0	0	0	0	0	0	0	0	0.00527268	0.987472	0.994808	0.112555	0.737473	0.849087
AC016626.1	0	0	0	0	0	0	0	0	0	0.0191899	0.952953	0.975732	-0.185422	0.569302	0.729992
AC016626.2	0	0	0	0	0	0	0	0	0	-0.0657529	0.582016	NA	-0.0723399	0.545971	NA
AC016629.3	0	0	0	0	0	0	0	0	0	0	1	NA	-0.108914	0.31829	NA
AC016629.7	0	0	0	0	0	0	0	0	0	-0.282998	0.112576	NA	-0.0606321	0.733364	NA
AC016629.8	37.6379	65.1131	59.6738	13.0521	49.3849	23.2587	59.0502	41.6866	61.3939	-0.0307866	0.778589	NA	0.046208	0.673373	NA
AC016644.1	0	0	0	0	0	0	0	0	1.07709	0.372585	0.0889738	NA	0.285616	0.194081	NA
AC016670.1	5.08621	0	0	0	0	0	0	0	0	-1.31646	3.49959e-05	0.00040843	-1.14675	0.000313084	0.00242684
AC016682.1	0	0	0	0	0	0	0	0	0	-0.105161	0.453098	NA	-0.0970614	0.489604	NA
[truncated: 53,766 more rows]

## Sheet: IgA.vs.IgG.positive.hallmark
NAME	GS<br> follow link to MSigDB	GS DETAILS	SIZE	ES	NES	NOM p-val	FDR q-val	FWER p-val	RANK AT MAX	LEADING EDGE
HALLMARK_TNFA_SIGNALING_VIA_NFKB	HALLMARK_TNFA_SIGNALING_VIA_NFKB	Details ...	194	0.921359	2.45656	0	0	0	1249	tags=56%, list=4%, signal=58%
HALLMARK_EPITHELIAL_MESENCHYMAL_TRANSITION	HALLMARK_EPITHELIAL_MESENCHYMAL_TRANSITION	Details ...	193	0.861605	2.30868	0	0	0	2464	tags=54%, list=7%, signal=58%
HALLMARK_HYPOXIA	HALLMARK_HYPOXIA	Details ...	186	0.853226	2.30677	0	0	0	1794	tags=44%, list=5%, signal=46%
HALLMARK_COMPLEMENT	HALLMARK_COMPLEMENT	Details ...	189	0.846372	2.25705	0	0	0	1625	tags=25%, list=5%, signal=26%
HALLMARK_INFLAMMATORY_RESPONSE	HALLMARK_INFLAMMATORY_RESPONSE	Details ...	184	0.845587	2.24483	0	0	0	1091	tags=26%, list=3%, signal=27%
HALLMARK_APOPTOSIS	HALLMARK_APOPTOSIS	Details ...	157	0.800338	2.11319	0	0	0	1945	tags=38%, list=6%, signal=40%
HALLMARK_ALLOGRAFT_REJECTION	HALLMARK_ALLOGRAFT_REJECTION	Details ...	174	0.791479	2.10491	0	0	0	2709	tags=31%, list=8%, signal=34%
HALLMARK_KRAS_SIGNALING_UP	HALLMARK_KRAS_SIGNALING_UP	Details ...	186	0.78543	2.09923	0	0	0	1183	tags=20%, list=4%, signal=21%
HALLMARK_MTORC1_SIGNALING	HALLMARK_MTORC1_SIGNALING	Details ...	198	0.777435	2.0911	0	0	0	2907	tags=41%, list=9%, signal=45%
HALLMARK_IL2_STAT5_SIGNALING	HALLMARK_IL2_STAT5_SIGNALING	Details ...	186	0.772922	2.06786	0	0	0	2461	tags=34%, list=7%, signal=37%
HALLMARK_COAGULATION	HALLMARK_COAGULATION	Details ...	128	0.791881	2.04296	0	0	0	1598	tags=22%, list=5%, signal=23%
HALLMARK_IL6_JAK_STAT3_SIGNALING	HALLMARK_IL6_JAK_STAT3_SIGNALING	Details ...	81	0.831314	2.04211	0	0	0	1791	tags=33%, list=5%, signal=35%
HALLMARK_INTERFERON_GAMMA_RESPONSE	HALLMARK_INTERFERON_GAMMA_RESPONSE	Details ...	188	0.737918	1.96276	0	0.00043	0.004	1791	tags=23%, list=5%, signal=24%
HALLMARK_UV_RESPONSE_UP	HALLMARK_UV_RESPONSE_UP	Details ...	154	0.742541	1.95245	0	0.000399	0.004	2020	tags=23%, list=6%, signal=25%
HALLMARK_CHOLESTEROL_HOMEOSTASIS	HALLMARK_CHOLESTEROL_HOMEOSTASIS	Details ...	73	0.800934	1.95085	0	0.000373	0.004	2216	tags=49%, list=7%, signal=53%
HALLMARK_P53_PATHWAY	HALLMARK_P53_PATHWAY	Details ...	194	0.711262	1.91625	0	0.00127272	0.014	2907	tags=34%, list=9%, signal=37%
HALLMARK_UNFOLDED_PROTEIN_RESPONSE	HALLMARK_UNFOLDED_PROTEIN_RESPONSE	Details ...	108	0.756265	1.90624	0	0.00163472	0.019	3402	tags=43%, list=10%, signal=47%
HALLMARK_MYC_TARGETS_V1	HALLMARK_MYC_TARGETS_V1	Details ...	197	0.695533	1.89091	0	0.00178621	0.022	4965	tags=54%, list=15%, signal=63%
HALLMARK_UV_RESPONSE_DN	HALLMARK_UV_RESPONSE_DN	Details ...	136	0.706751	1.85363	0.00315457	0.00270239	0.035	2613	tags=35%, list=8%, signal=38%
HALLMARK_ANDROGEN_RESPONSE	HALLMARK_ANDROGEN_RESPONSE	Details ...	94	0.750817	1.85327	0	0.00256727	0.035	2031	tags=40%, list=6%, signal=43%
HALLMARK_APICAL_JUNCTION	HALLMARK_APICAL_JUNCTION		187	0.686861	1.8528	0	0.00244502	0.035	2712	tags=34%, list=8%, signal=36%
HALLMARK_REACTIVE_OXYGEN_SPECIES_PATHWAY	HALLMARK_REACTIVE_OXYGEN_SPECIES_PATHWAY		47	0.792439	1.84475	0.00364964	0.00275213	0.041	3023	tags=43%, list=9%, signal=47%
HALLMARK_TGF_BETA_SIGNALING	HALLMARK_TGF_BETA_SIGNALING		54	0.789404	1.83205	0	0.0030406	0.046	3396	tags=52%, list=10%, signal=58%
HALLMARK_GLYCOLYSIS	HALLMARK_GLYCOLYSIS		196	0.663037	1.80696	0.00152905	0.00416486	0.065	3061	tags=37%, list=9%, signal=41%
HALLMARK_XENOBIOTIC_METABOLISM	HALLMARK_XENOBIOTIC_METABOLISM		190	0.643931	1.7457	0	0.00815848	0.129	2561	tags=25%, list=8%, signal=27%
HALLMARK_ANGIOGENESIS	HALLMARK_ANGIOGENESIS		31	0.755521	1.61756	0.0267857	0.0238151	0.339	2225	tags=39%, list=7%, signal=41%
HALLMARK_FATTY_ACID_METABOLISM	HALLMARK_FATTY_ACID_METABOLISM		153	0.588777	1.5688	0.0291859	0.0350387	0.456	3944	tags=33%, list=12%, signal=37%
HALLMARK_PROTEIN_SECRETION	HALLMARK_PROTEIN_SECRETION		95	0.627907	1.54787	0.035461	0.0388926	0.508	3911	tags=40%, list=12%, signal=45%
HALLMARK_OXIDATIVE_PHOSPHORYLATION	HALLMARK_OXIDATIVE_PHOSPHORYLATION		184	0.563595	1.52337	0.0182094	0.0453064	0.573	4732	tags=41%, list=14%, signal=47%
HALLMARK_PI3K_AKT_MTOR_SIGNALING	HALLMARK_PI3K_AKT_MTOR_SIGNALING		103	0.597853	1.49473	0.0432612	0.0533131	0.646	3218	tags=39%, list=10%, signal=43%
HALLMARK_ADIPOGENESIS	HALLMARK_ADIPOGENESIS		191	0.529675	1.44994	0.0223214	0.0676546	0.737	3800	tags=28%, list=11%, signal=31%
HALLMARK_MYOGENESIS	HALLMARK_MYOGENESIS		189	0.503166	1.36661	0.0670732	0.106021	0.896	2939	tags=22%, list=9%, signal=24%
HALLMARK_MYC_TARGETS_V2	HALLMARK_MYC_TARGETS_V2		58	0.564398	1.35196	0.105839	0.112286	0.918	6452	tags=47%, list=19%, signal=57%
HALLMARK_ESTROGEN_RESPONSE_LATE	HALLMARK_ESTROGEN_RESPONSE_LATE		194	0.480695	1.30284	0.0792683	0.141754	0.961	2986	tags=25%, list=9%, signal=28%
HALLMARK_INTERFERON_ALPHA_RESPONSE	HALLMARK_INTERFERON_ALPHA_RESPONSE		95	0.511259	1.27786	0.13884	0.156702	0.975	3041	tags=22%, list=9%, signal=24%
HALLMARK_MITOTIC_SPINDLE	HALLMARK_MITOTIC_SPINDLE		197	0.474035	1.27156	0.107303	0.156858	0.976	3955	tags=34%, list=12%, signal=38%
HALLMARK_HEME_METABOLISM	HALLMARK_HEME_METABOLISM		188	0.462084	1.24019	0.133758	0.180858	0.988	2871	tags=22%, list=9%, signal=24%
HALLMARK_DNA_REPAIR	HALLMARK_DNA_REPAIR		147	0.460526	1.21549	0.157643	0.19755	0.996	5091	tags=37%, list=15%, signal=43%
HALLMARK_HEDGEHOG_SIGNALING	HALLMARK_HEDGEHOG_SIGNALING		35	0.538215	1.18479	0.224138	0.223419	0.997	1491	tags=31%, list=4%, signal=33%
HALLMARK_APICAL_SURFACE	HALLMARK_APICAL_SURFACE		43	0.499177	1.15221	0.269373	0.255003	0.999	3621	tags=30%, list=11%, signal=34%
HALLMARK_ESTROGEN_RESPONSE_EARLY	HALLMARK_ESTROGEN_RESPONSE_EARLY		193	0.430231	1.14173	0.232	0.260587	0.999	2400	tags=23%, list=7%, signal=24%
HALLMARK_PEROXISOME	HALLMARK_PEROXISOME		102	0.452234	1.1296	0.249564	0.268361	0.999	3069	tags=21%, list=9%, signal=23%
HALLMARK_PANCREAS_BETA_CELLS	HALLMARK_PANCREAS_BETA_CELLS		34	0.507186	1.12476	0.282908	0.268452	1	3503	tags=26%, list=10%, signal=30%
HALLMARK_E2F_TARGETS	HALLMARK_E2F_TARGETS		197	0.379125	1.02516	0.393568	0.402656	1	4898	tags=34%, list=15%, signal=39%
HALLMARK_G2M_CHECKPOINT	HALLMARK_G2M_CHECKPOINT		192	0.366266	0.982587	0.451368	0.464349	1	3908	tags=22%, list=12%, signal=25%
HALLMARK_SPERMATOGENESIS	HALLMARK_SPERMATOGENESIS		116	0.350312	0.899485	0.610649	0.608939	1	5360	tags=20%, list=16%, signal=23%

## Sheet: IgA.vs.IgG.positive.Reactome
NAME	GS<br> follow link to MSigDB	GS DETAILS	SIZE	ES	NES	NOM p-val	FDR q-val	FWER p-val	RANK AT MAX	LEADING EDGE
REACTOME_SIGNALING_BY_INTERLEUKINS	REACTOME_SIGNALING_BY_INTERLEUKINS	Details ...	586	0.7339	2.14342	0	0	0	2506	tags=28%, list=7%, signal=30%
REACTOME_CYTOKINE_SIGNALING_IN_IMMUNE_SYSTEM	REACTOME_CYTOKINE_SIGNALING_IN_IMMUNE_SYSTEM	Details ...	782	0.713122	2.12521	0	0	0	2519	tags=26%, list=7%, signal=28%
REACTOME_INTERLEUKIN_10_SIGNALING	REACTOME_INTERLEUKIN_10_SIGNALING	Details ...	41	0.934282	2.12263	0	0	0	692	tags=32%, list=2%, signal=32%
KEGG_NOD_LIKE_RECEPTOR_SIGNALING_PATHWAY	KEGG_NOD_LIKE_RECEPTOR_SIGNALING_PATHWAY	Details ...	53	0.914497	2.11321	0	0	0	807	tags=28%, list=2%, signal=29%
NABA_SECRETED_FACTORS	NABA_SECRETED_FACTORS	Details ...	263	0.75896	2.10126	0	0	0	994	tags=16%, list=3%, signal=16%
REACTOME_SRP_DEPENDENT_COTRANSLATIONAL_PROTEIN_TARGETING_TO_MEMBRANE	REACTOME_SRP_DEPENDENT_COTRANSLATIONAL_PROTEIN_TARGETING_TO_MEMBRANE	Details ...	108	0.826613	2.10078	0	0	0	3966	tags=78%, list=12%, signal=88%
KEGG_HEMATOPOIETIC_CELL_LINEAGE	KEGG_HEMATOPOIETIC_CELL_LINEAGE	Details ...	70	0.862596	2.09616	0	0.000225	0.001	543	tags=19%, list=2%, signal=19%
NABA_MATRISOME_ASSOCIATED	NABA_MATRISOME_ASSOCIATED	Details ...	608	0.698197	2.09501	0	0.000197	0.001	1680	tags=17%, list=5%, signal=17%
KEGG_CYTOKINE_CYTOKINE_RECEPTOR_INTERACTION	KEGG_CYTOKINE_CYTOKINE_RECEPTOR_INTERACTION	Details ...	207	0.772516	2.09112	0	0.000175	0.001	1198	tags=17%, list=4%, signal=17%
REACTOME_INTERLEUKIN_4_AND_INTERLEUKIN_13_SIGNALING	REACTOME_INTERLEUKIN_4_AND_INTERLEUKIN_13_SIGNALING	Details ...	99	0.846198	2.08898	0	0.000157	0.001	1779	tags=39%, list=5%, signal=41%
REACTOME_NONSENSE_MEDIATED_DECAY_NMD_INDEPENDENT_OF_THE_EXON_JUNCTION_COMPLEX_EJC	REACTOME_NONSENSE_MEDIATED_DECAY_NMD_INDEPENDENT_OF_THE_EXON_JUNCTION_COMPLEX_EJC	Details ...	91	0.822386	2.07183	0	0.000286	0.002	3966	tags=77%, list=12%, signal=87%
REACTOME_PEPTIDE_LIGAND_BINDING_RECEPTORS	REACTOME_PEPTIDE_LIGAND_BINDING_RECEPTORS	Details ...	144	0.787442	2.05767	0	0.000262	0.002	490	tags=6%, list=1%, signal=6%
REACTOME_EUKARYOTIC_TRANSLATION_INITIATION	REACTOME_EUKARYOTIC_TRANSLATION_INITIATION	Details ...	116	0.809674	2.05104	0	0.000242	0.002	3966	tags=71%, list=12%, signal=80%
REACTOME_CHEMOKINE_RECEPTORS_BIND_CHEMOKINES	REACTOME_CHEMOKINE_RECEPTORS_BIND_CHEMOKINES	Details ...	38	0.918422	2.04014	0	0.000792	0.007	399	tags=13%, list=1%, signal=13%
PID_AMB2_NEUTROPHILS_PATHWAY	PID_AMB2_NEUTROPHILS_PATHWAY	Details ...	37	0.91885	2.03423	0	0.00105863	0.01	1034	tags=35%, list=3%, signal=36%
REACTOME_CELL_SURFACE_INTERACTIONS_AT_THE_VASCULAR_WALL	REACTOME_CELL_SURFACE_INTERACTIONS_AT_THE_VASCULAR_WALL	Details ...	122	0.793879	2.03238	0	0.000992	0.01	2408	tags=33%, list=7%, signal=35%
REACTOME_NON_INTEGRIN_MEMBRANE_ECM_INTERACTIONS	REACTOME_NON_INTEGRIN_MEMBRANE_ECM_INTERACTIONS	Details ...	57	0.846807	2.03172	0	0.00102829	0.011	1731	tags=53%, list=5%, signal=55%
KEGG_RIBOSOME	KEGG_RIBOSOME	Details ...	85	0.838767	2.02932	0	0.00114375	0.013	3966	tags=80%, list=12%, signal=90%
PID_INTEGRIN1_PATHWAY	PID_INTEGRIN1_PATHWAY	Details ...	63	0.849864	2.02568	0	0.00125194	0.015	1731	tags=48%, list=5%, signal=50%
NABA_MATRISOME	NABA_MATRISOME	Details ...	857	0.671427	2.02375	0	0.00135072	0.017	1852	tags=17%, list=5%, signal=18%
PID_ATF2_PATHWAY	PID_ATF2_PATHWAY		56	0.855132	2.01948	0	0.00151424	0.02	807	tags=23%, list=2%, signal=24%
KEGG_MAPK_SIGNALING_PATHWAY	KEGG_MAPK_SIGNALING_PATHWAY		253	0.728318	2.01835	0	0.00144541	0.02	2480	tags=27%, list=7%, signal=29%
REACTOME_INFECTIOUS_DISEASE	REACTOME_INFECTIOUS_DISEASE		363	0.708485	2.0182	0	0.00138257	0.02	3966	tags=51%, list=12%, signal=57%
PID_FRA_PATHWAY	PID_FRA_PATHWAY		34	0.919693	2.01406	0	0.00145586	0.022	673	tags=32%, list=2%, signal=33%
REACTOME_SELENOAMINO_ACID_METABOLISM	REACTOME_SELENOAMINO_ACID_METABOLISM		114	0.797458	2.01209	0	0.00145898	0.023	3966	tags=68%, list=12%, signal=77%
KEGG_CHEMOKINE_SIGNALING_PATHWAY	KEGG_CHEMOKINE_SIGNALING_PATHWAY		162	0.757996	2.00509	0	0.00200961	0.033	1228	tags=15%, list=4%, signal=16%
BIOCARTA_IL1R_PATHWAY	BIOCARTA_IL1R_PATHWAY		30	0.919668	1.99576	0	0.00316814	0.054	557	tags=33%, list=2%, signal=34%
PID_IL23_PATHWAY	PID_IL23_PATHWAY		32	0.924646	1.99194	0	0.00350325	0.062	692	tags=28%, list=2%, signal=29%
REACTOME_COLLAGEN_FORMATION	REACTOME_COLLAGEN_FORMATION		86	0.812296	1.9889	0	0.00349288	0.064	2623	tags=41%, list=8%, signal=44%
KEGG_ECM_RECEPTOR_INTERACTION	KEGG_ECM_RECEPTOR_INTERACTION		80	0.812332	1.9879	0	0.00348028	0.066	1731	tags=35%, list=5%, signal=37%
REACTOME_INTERLEUKIN_1_FAMILY_SIGNALING	REACTOME_INTERLEUKIN_1_FAMILY_SIGNALING		131	0.757882	1.9866	0	0.00356746	0.069	2575	tags=31%, list=8%, signal=34%
KEGG_COMPLEMENT_AND_COAGULATION_CASCADES	KEGG_COMPLEMENT_AND_COAGULATION_CASCADES		58	0.83983	1.98178	0	0.00429958	0.085	963	tags=14%, list=3%, signal=14%
REACTOME_RESPONSE_TO_ELEVATED_PLATELET_CYTOSOLIC_CA2PLUS	REACTOME_RESPONSE_TO_ELEVATED_PLATELET_CYTOSOLIC_CA2PLUS		121	0.774618	1.97762	0	0.00488574	0.098	2427	tags=33%, list=7%, signal=35%
REACTOME_INFLUENZA_INFECTION	REACTOME_INFLUENZA_INFECTION		151	0.756478	1.9739	0	0.00511228	0.106	3845	tags=62%, list=11%, signal=69%
REACTOME_ASSEMBLY_OF_COLLAGEN_FIBRILS_AND_OTHER_MULTIMERIC_STRUCTURES	REACTOME_ASSEMBLY_OF_COLLAGEN_FIBRILS_AND_OTHER_MULTIMERIC_STRUCTURES		61	0.828702	1.97387	0	0.00496622	0.106	2623	tags=43%, list=8%, signal=46%
PID_TNF_PATHWAY	PID_TNF_PATHWAY		45	0.852915	1.96947	0.00176679	0.00565978	0.124	1374	tags=31%, list=4%, signal=32%
PID_AP1_PATHWAY	PID_AP1_PATHWAY		61	0.821938	1.96865	0	0.00563508	0.127	673	tags=26%, list=2%, signal=27%
REACTOME_UNFOLDED_PROTEIN_RESPONSE_UPR	REACTOME_UNFOLDED_PROTEIN_RESPONSE_UPR		86	0.79383	1.96754	0	0.00569646	0.132	2890	tags=41%, list=9%, signal=44%
PID_CD40_PATHWAY	PID_CD40_PATHWAY		30	0.918508	1.96586	0	0.00587227	0.139	807	tags=27%, list=2%, signal=27%
REACTOME_HEMOSTASIS	REACTOME_HEMOSTASIS		560	0.664874	1.96182	0	0.00635949	0.153	2590	tags=27%, list=8%, signal=29%
PID_UPA_UPAR_PATHWAY	PID_UPA_UPAR_PATHWAY		34	0.888081	1.95803	0	0.00669771	0.162	1731	tags=38%, list=5%, signal=40%
BIOCARTA_KERATINOCYTE_PATHWAY	BIOCARTA_KERATINOCYTE_PATHWAY		46	0.845446	1.95521	0	0.00717265	0.176	1231	tags=26%, list=4%, signal=27%
KEGG_LEISHMANIA_INFECTION	KEGG_LEISHMANIA_INFECTION		64	0.822863	1.95273	0	0.00752087	0.188	684	tags=14%, list=2%, signal=14%
PID_INTEGRIN3_PATHWAY	PID_INTEGRIN3_PATHWAY		38	0.872519	1.95147	0	0.00753142	0.193	2227	tags=63%, list=7%, signal=68%
REACTOME_TNFR2_NON_CANONICAL_NF_KB_PATHWAY	REACTOME_TNFR2_NON_CANONICAL_NF_KB_PATHWAY		92	0.782763	1.95088	0	0.00743337	0.195	2490	tags=35%, list=7%, signal=37%
BIOCARTA_INFLAM_PATHWAY	BIOCARTA_INFLAM_PATHWAY		21	0.946755	1.9463	0	0.00806451	0.212	376	tags=29%, list=1%, signal=29%
REACTOME_NEUTROPHIL_DEGRANULATION	REACTOME_NEUTROPHIL_DEGRANULATION		428	0.677814	1.94598	0	0.00795768	0.214	3351	tags=33%, list=10%, signal=36%
REACTOME_EXTRACELLULAR_MATRIX_ORGANIZATION	REACTOME_EXTRACELLULAR_MATRIX_ORGANIZATION		279	0.697531	1.93609	0	0.0103607	0.265	2472	tags=29%, list=7%, signal=31%
PID_P53_DOWNSTREAM_PATHWAY	PID_P53_DOWNSTREAM_PATHWAY		132	0.744038	1.93572	0	0.0104074	0.271	2456	tags=37%, list=7%, signal=40%
REACTOME_INNATE_IMMUNE_SYSTEM	REACTOME_INNATE_IMMUNE_SYSTEM		909	0.642037	1.93476	0	0.0103926	0.275	3452	tags=29%, list=10%, signal=31%
KEGG_HYPERTROPHIC_CARDIOMYOPATHY_HCM	KEGG_HYPERTROPHIC_CARDIOMYOPATHY_HCM		79	0.791205	1.93382	0	0.0103749	0.278	2473	tags=30%, list=7%, signal=33%
REACTOME_NUCLEOTIDE_BINDING_DOMAIN_LEUCINE_RICH_REPEAT_CONTAINING_RECEPTOR_NLR_SIGNALING_PATHWAYS	REACTOME_NUCLEOTIDE_BINDING_DOMAIN_LEUCINE_RICH_REPEAT_CONTAINING_RECEPTOR_NLR_SIGNALING_PATHWAYS		53	0.834873	1.93142	0	0.01072	0.287	1354	tags=25%, list=4%, signal=26%
KEGG_FOCAL_ADHESION	KEGG_FOCAL_ADHESION		193	0.719048	1.93048	0	0.0108108	0.293	2397	tags=34%, list=7%, signal=36%
PID_HIF1_TFPATHWAY	PID_HIF1_TFPATHWAY		66	0.812741	1.92819	0	0.0114004	0.311	1974	tags=44%, list=6%, signal=47%
REACTOME_SYNDECAN_INTERACTIONS	REACTOME_SYNDECAN_INTERACTIONS		26	0.930283	1.92546	0	0.0123138	0.341	2057	tags=85%, list=6%, signal=90%
REACTOME_REGULATION_OF_INSULIN_LIKE_GROWTH_FACTOR_IGF_TRANSPORT_AND_UPTAKE_BY_INSULIN_LIKE_GROWTH_FACTOR_BINDING_PROTEINS_IGFBPS	REACTOME_REGULATION_OF_INSULIN_LIKE_GROWTH_FACTOR_IGF_TRANSPORT_AND_UPTAKE_BY_INSULIN_LIKE_GROWTH_FACTOR_BINDING_PROTEINS_IGFBPS		112	0.754193	1.92077	0	0.0135003	0.368	2757	tags=34%, list=8%, signal=37%
REACTOME_TRIF_TICAM1_MEDIATED_TLR4_SIGNALING	REACTOME_TRIF_TICAM1_MEDIATED_TLR4_SIGNALING		97	0.76837	1.91993	0	0.0136228	0.374	3218	tags=39%, list=10%, signal=43%
REACTOME_INTEGRIN_CELL_SURFACE_INTERACTIONS	REACTOME_INTEGRIN_CELL_SURFACE_INTERACTIONS		80	0.788395	1.91584	0	0.0146148	0.404	2397	tags=39%, list=7%, signal=42%
REACTOME_INTERLEUKIN_1_SIGNALING	REACTOME_INTERLEUKIN_1_SIGNALING		99	0.774544	1.91297	0	0.015304	0.428	2572	tags=33%, list=8%, signal=36%
REACTOME_NONSENSE_MEDIATED_DECAY_NMD	REACTOME_NONSENSE_MEDIATED_DECAY_NMD		111	0.749182	1.91197	0.00327869	0.0153409	0.434	3966	tags=67%, list=12%, signal=75%
REACTOME_IRE1ALPHA_ACTIVATES_CHAPERONES	REACTOME_IRE1ALPHA_ACTIVATES_CHAPERONES		48	0.813251	1.90894	0.00373134	0.0163356	0.457	3224	tags=50%, list=10%, signal=55%
REACTOME_DOWNSTREAM_SIGNALING_EVENTS_OF_B_CELL_RECEPTOR_BCR	REACTOME_DOWNSTREAM_SIGNALING_EVENTS_OF_B_CELL_RECEPTOR_BCR		77	0.786609	1.90855	0	0.0161502	0.458	4213	tags=56%, list=12%, signal=64%
REACTOME_TOLL_LIKE_RECEPTOR_9_TLR9_CASCADE	REACTOME_TOLL_LIKE_RECEPTOR_9_TLR9_CASCADE		94	0.766065	1.90808	0	0.0161168	0.462	3218	tags=36%, list=10%, signal=40%
REACTOME_REGULATION_OF_EXPRESSION_OF_SLITS_AND_ROBOS	REACTOME_REGULATION_OF_EXPRESSION_OF_SLITS_AND_ROBOS		162	0.716923	1.90735	0	0.0162115	0.468	4130	tags=60%, list=12%, signal=69%
KEGG_NEUROTROPHIN_SIGNALING_PATHWAY	KEGG_NEUROTROPHIN_SIGNALING_PATHWAY		123	0.735454	1.90535	0	0.0168847	0.486	2530	tags=28%, list=7%, signal=31%
REACTOME_MAPK_FAMILY_SIGNALING_CASCADES	REACTOME_MAPK_FAMILY_SIGNALING_CASCADES		276	0.683963	1.90232	0	0.0178754	0.517	3591	tags=35%, list=11%, signal=39%
REACTOME_ACTIVATION_OF_THE_MRNA_UPON_BINDING_OF_THE_CAP_BINDING_COMPLEX_AND_EIFS_AND_SUBSEQUENT_BINDING_TO_43S	REACTOME_ACTIVATION_OF_THE_MRNA_UPON_BINDING_OF_THE_CAP_BINDING_COMPLEX_AND_EIFS_AND_SUBSEQUENT_BINDING_TO_43S		58	0.797809	1.8996	0.00187266	0.0185954	0.538	3966	tags=66%, list=12%, signal=74%
KEGG_APOPTOSIS	KEGG_APOPTOSIS		85	0.752484	1.8986	0.00177936	0.0184624	0.541	945	tags=21%, list=3%, signal=22%
PID_NFKAPPAB_CANONICAL_PATHWAY	PID_NFKAPPAB_CANONICAL_PATHWAY		23	0.920244	1.89387	0	0.0203085	0.587	833	tags=35%, list=2%, signal=36%
BIOCARTA_NTHI_PATHWAY	BIOCARTA_NTHI_PATHWAY		22	0.921271	1.89384	0	0.0200184	0.587	648	tags=36%, list=2%, signal=37%
KEGG_GRAFT_VERSUS_HOST_DISEASE	KEGG_GRAFT_VERSUS_HOST_DISEASE		27	0.902989	1.89168	0.0019802	0.0206315	0.598	744	tags=26%, list=2%, signal=26%
PID_IL27_PATHWAY	PID_IL27_PATHWAY		22	0.917366	1.89071	0	0.0208097	0.607	1053	tags=32%, list=3%, signal=33%
REACTOME_NEGATIVE_REGULATION_OF_MAPK_PATHWAY	REACTOME_NEGATIVE_REGULATION_OF_MAPK_PATHWAY		40	0.84759	1.88825	0.00551471	0.0214967	0.626	3571	tags=55%, list=11%, signal=61%
KEGG_EPITHELIAL_CELL_SIGNALING_IN_HELICOBACTER_PYLORI_INFECTION	KEGG_EPITHELIAL_CELL_SIGNALING_IN_HELICOBACTER_PYLORI_INFECTION		66	0.793287	1.88776	0	0.0213984	0.629	1890	tags=21%, list=6%, signal=22%
REACTOME_TOLL_LIKE_RECEPTOR_TLR1:TLR2_CASCADE	REACTOME_TOLL_LIKE_RECEPTOR_TLR1:TLR2_CASCADE		96	0.740954	1.8864	0.00169779	0.0214678	0.636	3218	tags=33%, list=10%, signal=37%
PID_CERAMIDE_PATHWAY	PID_CERAMIDE_PATHWAY		44	0.82558	1.88295	0	0.0225377	0.657	1198	tags=18%, list=4%, signal=19%
REACTOME_TRANSLATION	REACTOME_TRANSLATION		286	0.672798	1.882	0	0.0227147	0.665	4069	tags=50%, list=12%, signal=56%
REACTOME_MYD88_CASCADE_INITIATED_ON_PLASMA_MEMBRANE	REACTOME_MYD88_CASCADE_INITIATED_ON_PLASMA_MEMBRANE		84	0.754885	1.88168	0	0.0226074	0.669	3218	tags=38%, list=10%, signal=42%
BIOCARTA_NFKB_PATHWAY	BIOCARTA_NFKB_PATHWAY		21	0.918383	1.88066	0.00193798	0.0227862	0.679	98	tags=24%, list=0%, signal=24%
REACTOME_G_ALPHA_I_SIGNALLING_EVENTS	REACTOME_G_ALPHA_I_SIGNALLING_EVENTS		338	0.674246	1.87975	0	0.0230138	0.684	2372	tags=16%, list=7%, signal=17%
REACTOME_ACTIVATION_OF_NF_KAPPAB_IN_B_CELLS	REACTOME_ACTIVATION_OF_NF_KAPPAB_IN_B_CELLS		63	0.796663	1.87804	0.00179856	0.0233161	0.699	3818	tags=51%, list=11%, signal=57%
PID_SYNDECAN_4_PATHWAY	PID_SYNDECAN_4_PATHWAY		31	0.868341	1.87454	0.00562852	0.0247677	0.727	736	tags=39%, list=2%, signal=40%
REACTOME_TAK1_ACTIVATES_NFKB_BY_PHOSPHORYLATION_AND_ACTIVATION_OF_IKKS_COMPLEX	REACTOME_TAK1_ACTIVATES_NFKB_BY_PHOSPHORYLATION_AND_ACTIVATION_OF_IKKS_COMPLEX		32	0.870543	1.87067	0.00373134	0.0262269	0.748	1597	tags=31%, list=5%, signal=33%
KEGG_CELL_ADHESION_MOLECULES_CAMS	KEGG_CELL_ADHESION_MOLECULES_CAMS		112	0.737848	1.86088	0.00163666	0.0305313	0.802	2771	tags=31%, list=8%, signal=34%
PID_INTEGRIN2_PATHWAY	PID_INTEGRIN2_PATHWAY		24	0.887591	1.85787	0.00380952	0.0316384	0.819	1678	tags=29%, list=5%, signal=31%
PID_REG_GR_PATHWAY	PID_REG_GR_PATHWAY		72	0.771404	1.85709	0.00344828	0.0316388	0.826	3228	tags=39%, list=10%, signal=43%
REACTOME_RAF_INDEPENDENT_MAPK1_3_ACTIVATION	REACTOME_RAF_INDEPENDENT_MAPK1_3_ACTIVATION		23	0.903596	1.85682	0	0.0314027	0.828	1053	tags=35%, list=3%, signal=36%
REACTOME_ANTIGEN_PRESENTATION:_FOLDING_ASSEMBLY_AND_PEPTIDE_LOADING_OF_CLASS_I_MHC	REACTOME_ANTIGEN_PRESENTATION:_FOLDING_ASSEMBLY_AND_PEPTIDE_LOADING_OF_CLASS_I_MHC		25	0.874552	1.85546	0.00408163	0.0318815	0.833	3397	tags=68%, list=10%, signal=76%
PID_LYSOPHOSPHOLIPID_PATHWAY	PID_LYSOPHOSPHOLIPID_PATHWAY		64	0.775211	1.85489	0	0.0317871	0.839	877	tags=14%, list=3%, signal=14%
KEGG_PATHWAYS_IN_CANCER	KEGG_PATHWAYS_IN_CANCER		309	0.651849	1.85294	0	0.0324531	0.844	2625	tags=26%, list=8%, signal=28%
REACTOME_TGF_BETA_RECEPTOR_SIGNALING_ACTIVATES_SMADS	REACTOME_TGF_BETA_RECEPTOR_SIGNALING_ACTIVATES_SMADS		32	0.843031	1.85214	0	0.0325677	0.846	2865	tags=56%, list=8%, signal=61%
REACTOME_CELL_JUNCTION_ORGANIZATION	REACTOME_CELL_JUNCTION_ORGANIZATION		79	0.761255	1.85175	0.00677966	0.0323868	0.847	2164	tags=38%, list=6%, signal=40%
KEGG_ADHERENS_JUNCTION	KEGG_ADHERENS_JUNCTION		68	0.758494	1.84874	0.005291	0.0332453	0.858	3210	tags=37%, list=10%, signal=41%
REACTOME_SIGNALING_BY_RECEPTOR_TYROSINE_KINASES	REACTOME_SIGNALING_BY_RECEPTOR_TYROSINE_KINASES		451	0.637046	1.84863	0	0.0329086	0.858	3955	tags=35%, list=12%, signal=39%
REACTOME_SIGNALING_BY_ROBO_RECEPTORS	REACTOME_SIGNALING_BY_ROBO_RECEPTORS		206	0.671541	1.84717	0	0.0333069	0.865	4130	tags=58%, list=12%, signal=65%
KEGG_TYPE_I_DIABETES_MELLITUS	KEGG_TYPE_I_DIABETES_MELLITUS		34	0.844597	1.84083	0.00553505	0.0366117	0.896	1615	tags=24%, list=5%, signal=25%
PID_CD8_TCR_DOWNSTREAM_PATHWAY	PID_CD8_TCR_DOWNSTREAM_PATHWAY		48	0.79691	1.84028	0.00560748	0.036447	0.896	2461	tags=31%, list=7%, signal=34%
REACTOME_C_TYPE_LECTIN_RECEPTORS_CLRS	REACTOME_C_TYPE_LECTIN_RECEPTORS_CLRS		131	0.700977	1.83724	0.0015528	0.0378533	0.906	4130	tags=40%, list=12%, signal=45%
REACTOME_CLEC7A_DECTIN_1_SIGNALING	REACTOME_CLEC7A_DECTIN_1_SIGNALING		96	0.727888	1.83432	0.00490196	0.0390398	0.918	4130	tags=47%, list=12%, signal=53%
REACTOME_NOD1_2_SIGNALING_PATHWAY	REACTOME_NOD1_2_SIGNALING_PATHWAY		35	0.842124	1.83402	0.00582524	0.0389056	0.92	1354	tags=23%, list=4%, signal=24%
BIOCARTA_PPARA_PATHWAY	BIOCARTA_PPARA_PATHWAY		50	0.788915	1.83366	0.00176367	0.0387242	0.921	1092	tags=16%, list=3%, signal=17%
PID_SYNDECAN_1_PATHWAY	PID_SYNDECAN_1_PATHWAY		45	0.806025	1.83086	0.00180832	0.0397242	0.93	2397	tags=44%, list=7%, signal=48%
REACTOME_OTHER_INTERLEUKIN_SIGNALING	REACTOME_OTHER_INTERLEUKIN_SIGNALING		272	0.656882	1.82826	0	0.0405812	0.938	3182	tags=31%, list=9%, signal=34%
PID_ANGIOPOIETIN_RECEPTOR_PATHWAY	PID_ANGIOPOIETIN_RECEPTOR_PATHWAY		48	0.819746	1.82652	0.00178253	0.041212	0.943	1092	tags=27%, list=3%, signal=28%
REACTOME_CELL_CELL_COMMUNICATION	REACTOME_CELL_CELL_COMMUNICATION		111	0.726231	1.82475	0	0.0419151	0.946	2639	tags=35%, list=8%, signal=38%
KEGG_STARCH_AND_SUCROSE_METABOLISM	KEGG_STARCH_AND_SUCROSE_METABOLISM		37	0.824322	1.8234	0.0111524	0.0424158	0.948	2291	tags=38%, list=7%, signal=41%
SIG_CD40PATHWAYMAP	SIG_CD40PATHWAYMAP		34	0.836548	1.82328	0.00531915	0.0420776	0.948	807	tags=21%, list=2%, signal=21%
REACTOME_CELL_EXTRACELLULAR_MATRIX_INTERACTIONS	REACTOME_CELL_EXTRACELLULAR_MATRIX_INTERACTIONS		18	0.911294	1.82167	0.00392157	0.0425954	0.95	1761	tags=67%, list=5%, signal=70%
REACTOME_CARGO_CONCENTRATION_IN_THE_ER	REACTOME_CARGO_CONCENTRATION_IN_THE_ER		33	0.820793	1.82091	0.00385357	0.0426692	0.952	2757	tags=45%, list=8%, signal=49%
REACTOME_CLASS_A_1_RHODOPSIN_LIKE_RECEPTORS	REACTOME_CLASS_A_1_RHODOPSIN_LIKE_RECEPTORS		241	0.661628	1.81986	0	0.0428681	0.954	490	tags=4%, list=1%, signal=4%
KEGG_ADIPOCYTOKINE_SIGNALING_PATHWAY	KEGG_ADIPOCYTOKINE_SIGNALING_PATHWAY		65	0.759344	1.8189	0.0037244	0.0430096	0.955	824	tags=18%, list=2%, signal=19%
PID_NFAT_TFPATHWAY	PID_NFAT_TFPATHWAY		37	0.808615	1.81859	0.00374532	0.0427381	0.955	1050	tags=16%, list=3%, signal=17%
REACTOME_TOLL_LIKE_RECEPTOR_4_TLR4_CASCADE	REACTOME_TOLL_LIKE_RECEPTOR_4_TLR4_CASCADE		125	0.708266	1.81298	0.00487013	0.0454217	0.962	3218	tags=34%, list=10%, signal=38%
KEGG_PRION_DISEASES	KEGG_PRION_DISEASES		29	0.852538	1.81256	0.00804829	0.0453559	0.966	2035	tags=34%, list=6%, signal=37%
REACTOME_TOLL_LIKE_RECEPTOR_CASCADES	REACTOME_TOLL_LIKE_RECEPTOR_CASCADES		148	0.682859	1.80999	0	0.0465288	0.97	3218	tags=31%, list=10%, signal=34%
REACTOME_PLATELET_ACTIVATION_SIGNALING_AND_AGGREGATION	REACTOME_PLATELET_ACTIVATION_SIGNALING_AND_AGGREGATION		242	0.668849	1.8096	0	0.0463316	0.971	2579	tags=29%, list=8%, signal=31%
KEGG_DILATED_CARDIOMYOPATHY	KEGG_DILATED_CARDIOMYOPATHY		85	0.737356	1.80752	0.00525394	0.0473514	0.974	2654	tags=29%, list=8%, signal=32%
BIOCARTA_TNFR2_PATHWAY	BIOCARTA_TNFR2_PATHWAY		16	0.921685	1.80633	0.00201207	0.0478772	0.975	232	tags=25%, list=1%, signal=25%
REACTOME_DEGRADATION_OF_THE_EXTRACELLULAR_MATRIX	REACTOME_DEGRADATION_OF_THE_EXTRACELLULAR_MATRIX		132	0.693665	1.80573	0.00167224	0.0478211	0.975	2472	tags=28%, list=7%, signal=30%
PID_HDAC_CLASSI_PATHWAY	PID_HDAC_CLASSI_PATHWAY		66	0.763329	1.80572	0.00714286	0.0474226	0.975	1631	tags=18%, list=5%, signal=19%
REACTOME_HSF1_ACTIVATION	REACTOME_HSF1_ACTIVATION		30	0.844852	1.80459	0.00189036	0.0474602	0.977	3370	tags=60%, list=10%, signal=67%
REACTOME_DOWNREGULATION_OF_TGF_BETA_RECEPTOR_SIGNALING	REACTOME_DOWNREGULATION_OF_TGF_BETA_RECEPTOR_SIGNALING		26	0.855165	1.80322	0.015748	0.047952	0.979	3571	tags=65%, list=11%, signal=73%
REACTOME_SIGNALING_BY_TGF_BETA_RECEPTOR_COMPLEX	REACTOME_SIGNALING_BY_TGF_BETA_RECEPTOR_COMPLEX		72	0.754314	1.80225	0.00527241	0.0480472	0.981	3370	tags=46%, list=10%, signal=51%
PID_IL12_2PATHWAY	PID_IL12_2PATHWAY		55	0.772456	1.80196	0.00521739	0.0478005	0.981	2084	tags=27%, list=6%, signal=29%
REACTOME_COLLAGEN_BIOSYNTHESIS_AND_MODIFYING_ENZYMES	REACTOME_COLLAGEN_BIOSYNTHESIS_AND_MODIFYING_ENZYMES		63	0.761056	1.80068	0.0141343	0.0481616	0.981	2397	tags=37%, list=7%, signal=39%
KEGG_ANTIGEN_PROCESSING_AND_PRESENTATION	KEGG_ANTIGEN_PROCESSING_AND_PRESENTATION		55	0.777334	1.79978	0.00896057	0.0483909	0.982	1955	tags=33%, list=6%, signal=35%
REACTOME_METABOLISM_OF_FAT_SOLUBLE_VITAMINS	REACTOME_METABOLISM_OF_FAT_SOLUBLE_VITAMINS		42	0.818185	1.79923	0.00356506	0.04837	0.982	1642	tags=33%, list=5%, signal=35%
KEGG_LEUKOCYTE_TRANSENDOTHELIAL_MIGRATION	KEGG_LEUKOCYTE_TRANSENDOTHELIAL_MIGRATION		107	0.707285	1.79903	0.0017452	0.048214	0.982	1802	tags=26%, list=5%, signal=28%
REACTOME_TNF_SIGNALING	REACTOME_TNF_SIGNALING		41	0.798819	1.79876	0.00545454	0.0479623	0.982	1354	tags=22%, list=4%, signal=23%
BIOCARTA_CDMAC_PATHWAY	BIOCARTA_CDMAC_PATHWAY		16	0.922571	1.79871	0.00193798	0.0476058	0.982	1035	tags=31%, list=3%, signal=32%
KEGG_TOLL_LIKE_RECEPTOR_SIGNALING_PATHWAY	KEGG_TOLL_LIKE_RECEPTOR_SIGNALING_PATHWAY		87	0.728854	1.79866	0.0017094	0.047266	0.982	1035	tags=15%, list=3%, signal=15%
KEGG_ALLOGRAFT_REJECTION	KEGG_ALLOGRAFT_REJECTION		29	0.841997	1.79747	0.008	0.0475066	0.984	1615	tags=24%, list=5%, signal=25%
KEGG_PATHOGENIC_ESCHERICHIA_COLI_INFECTION	KEGG_PATHOGENIC_ESCHERICHIA_COLI_INFECTION		53	0.774636	1.79717	0.00716846	0.0473618	0.984	3391	tags=49%, list=10%, signal=54%
REACTOME_DDX58_IFIH1_MEDIATED_INDUCTION_OF_INTERFERON_ALPHA_BETA	REACTOME_DDX58_IFIH1_MEDIATED_INDUCTION_OF_INTERFERON_ALPHA_BETA		65	0.762291	1.79662	0.008726	0.0473025	0.984	1597	tags=20%, list=5%, signal=21%
PID_SYNDECAN_2_PATHWAY	PID_SYNDECAN_2_PATHWAY		31	0.841251	1.79237	0.00723327	0.0492251	0.985	3182	tags=58%, list=9%, signal=64%
REACTOME_FCERI_MEDIATED_NF_KB_ACTIVATION	REACTOME_FCERI_MEDIATED_NF_KB_ACTIVATION		83	0.728164	1.79228	0.0120898	0.0488979	0.985	4130	tags=43%, list=12%, signal=49%
BIOCARTA_TCR_PATHWAY	BIOCARTA_TCR_PATHWAY		42	0.796993	1.79108	0.00707965	0.049134	0.986	2233	tags=29%, list=7%, signal=31%
REACTOME_ATTENUATION_PHASE	REACTOME_ATTENUATION_PHASE		27	0.847364	1.79077	0.00798403	0.0489947	0.987	3370	tags=59%, list=10%, signal=66%
KEGG_VIRAL_MYOCARDITIS	KEGG_VIRAL_MYOCARDITIS		62	0.768723	1.78887	0.00364299	0.0496566	0.987	1737	tags=24%, list=5%, signal=25%
REACTOME_MET_PROMOTES_CELL_MOTILITY	REACTOME_MET_PROMOTES_CELL_MOTILITY		40	0.795611	1.78521	0.0149254	0.0514781	0.989	1730	tags=43%, list=5%, signal=45%
REACTOME_MET_ACTIVATES_PTK2_SIGNALING	REACTOME_MET_ACTIVATES_PTK2_SIGNALING		29	0.852307	1.78499	0.00581395	0.0512238	0.989	1730	tags=45%, list=5%, signal=47%
REACTOME_RECYCLING_PATHWAY_OF_L1	REACTOME_RECYCLING_PATHWAY_OF_L1		45	0.768788	1.78313	0.00735294	0.0520099	0.991	3825	tags=56%, list=11%, signal=63%
REACTOME_SENESCENCE_ASSOCIATED_SECRETORY_PHENOTYPE_SASP	REACTOME_SENESCENCE_ASSOCIATED_SECRETORY_PHENOTYPE_SASP		106	0.702567	1.78244	0.00344828	0.0520865	0.992	3399	tags=35%, list=10%, signal=39%
REACTOME_DECTIN_1_MEDIATED_NONCANONICAL_NF_KB_SIGNALING	REACTOME_DECTIN_1_MEDIATED_NONCANONICAL_NF_KB_SIGNALING		59	0.747961	1.78046	0.0128205	0.0530332	0.992	5089	tags=59%, list=15%, signal=70%
PID_HIV_NEF_PATHWAY	PID_HIV_NEF_PATHWAY		35	0.824099	1.78023	0.00749064	0.0528299	0.992	572	tags=17%, list=2%, signal=17%
REACTOME_HIV_INFECTION	REACTOME_HIV_INFECTION		221	0.648088	1.78017	0	0.0524791	0.992	4148	tags=45%, list=12%, signal=51%
REACTOME_PERK_REGULATES_GENE_EXPRESSION	REACTOME_PERK_REGULATES_GENE_EXPRESSION		29	0.837027	1.77951	0.00576923	0.052444	0.993	959	tags=24%, list=3%, signal=25%
REACTOME_TNFR1_INDUCED_NFKAPPAB_SIGNALING_PATHWAY	REACTOME_TNFR1_INDUCED_NFKAPPAB_SIGNALING_PATHWAY		29	0.844144	1.77628	0.00760456	0.0539352	0.997	1354	tags=28%, list=4%, signal=29%
REACTOME_LAMININ_INTERACTIONS	REACTOME_LAMININ_INTERACTIONS		30	0.825902	1.77622	0.00180505	0.0536058	0.997	1731	tags=47%, list=5%, signal=49%
REACTOME_DOWNSTREAM_TCR_SIGNALING	REACTOME_DOWNSTREAM_TCR_SIGNALING		88	0.716228	1.77535	0.00501672	0.0537739	0.997	3818	tags=38%, list=11%, signal=42%
BIOCARTA_FMLP_PATHWAY	BIOCARTA_FMLP_PATHWAY		34	0.802849	1.77481	0.011236	0.0536379	0.997	3182	tags=44%, list=9%, signal=49%
REACTOME_SIGNALING_BY_THE_B_CELL_RECEPTOR_BCR	REACTOME_SIGNALING_BY_THE_B_CELL_RECEPTOR_BCR		113	0.701009	1.77272	0.00833333	0.0545855	0.997	4291	tags=45%, list=13%, signal=52%
REACTOME_CELLULAR_RESPONSES_TO_STRESS	REACTOME_CELLULAR_RESPONSES_TO_STRESS		421	0.614936	1.77206	0	0.0545053	0.998	3427	tags=33%, list=10%, signal=37%
BIOCARTA_TID_PATHWAY	BIOCARTA_TID_PATHWAY		18	0.89766	1.77105	0.00383142	0.0547255	0.998	1198	tags=39%, list=4%, signal=40%
PID_FAK_PATHWAY	PID_FAK_PATHWAY		58	0.758547	1.77097	0.0037037	0.0544538	0.998	2372	tags=40%, list=7%, signal=43%
KEGG_ALZHEIMERS_DISEASE	KEGG_ALZHEIMERS_DISEASE		148	0.66502	1.76849	0.0016	0.0554244	0.998	4096	tags=37%, list=12%, signal=42%
REACTOME_P75NTR_SIGNALS_VIA_NF_KB	REACTOME_P75NTR_SIGNALS_VIA_NF_KB		16	0.906686	1.76786	0.00195695	0.0554415	0.998	1374	tags=50%, list=4%, signal=52%
REACTOME_CHOLESTEROL_BIOSYNTHESIS	REACTOME_CHOLESTEROL_BIOSYNTHESIS		24	0.850574	1.76628	0.00782779	0.0560705	0.998	2094	tags=63%, list=6%, signal=67%
KEGG_NATURAL_KILLER_CELL_MEDIATED_CYTOTOXICITY	KEGG_NATURAL_KILLER_CELL_MEDIATED_CYTOTOXICITY		105	0.70857	1.76586	0.00344234	0.0559469	0.998	3185	tags=31%, list=9%, signal=35%
REACTOME_REGULATION_OF_TNFR1_SIGNALING	REACTOME_REGULATION_OF_TNFR1_SIGNALING		31	0.827754	1.76237	0.011976	0.0576041	0.999	1354	tags=26%, list=4%, signal=27%
REACTOME_INTERLEUKIN_12_FAMILY_SIGNALING	REACTOME_INTERLEUKIN_12_FAMILY_SIGNALING		54	0.7551	1.75943	0.0154739	0.0588348	0.999	4153	tags=56%, list=12%, signal=63%
REACTOME_OVARIAN_TUMOR_DOMAIN_PROTEASES	REACTOME_OVARIAN_TUMOR_DOMAIN_PROTEASES		38	0.791735	1.7592	0.0138614	0.0585497	0.999	105	tags=8%, list=0%, signal=8%
BIOCARTA_HIVNEF_PATHWAY	BIOCARTA_HIVNEF_PATHWAY		56	0.750543	1.75884	0.00525394	0.0583372	0.999	1198	tags=18%, list=4%, signal=18%
REACTOME_HOST_INTERACTIONS_OF_HIV_FACTORS	REACTOME_HOST_INTERACTIONS_OF_HIV_FACTORS		124	0.67951	1.75601	0.00166113	0.0597355	0.999	5154	tags=57%, list=15%, signal=67%
KEGG_ARRHYTHMOGENIC_RIGHT_VENTRICULAR_CARDIOMYOPATHY_ARVC	KEGG_ARRHYTHMOGENIC_RIGHT_VENTRICULAR_CARDIOMYOPATHY_ARVC		72	0.72827	1.75531	0.00517241	0.0597861	0.999	2473	tags=36%, list=7%, signal=39%
REACTOME_DEATH_RECEPTOR_SIGNALLING	REACTOME_DEATH_RECEPTOR_SIGNALLING		138	0.682355	1.75499	0.00166945	0.0595985	0.999	1970	tags=22%, list=6%, signal=23%
KEGG_ASTHMA	KEGG_ASTHMA		16	0.893336	1.75436	0.00382409	0.059547	0.999	337	tags=13%, list=1%, signal=13%
KEGG_T_CELL_RECEPTOR_SIGNALING_PATHWAY	KEGG_T_CELL_RECEPTOR_SIGNALING_PATHWAY		98	0.711272	1.75358	0.00357782	0.0596763	0.999	3218	tags=31%, list=10%, signal=34%
REACTOME_RRNA_PROCESSING_IN_THE_NUCLEUS_AND_CYTOSOL	REACTOME_RRNA_PROCESSING_IN_THE_NUCLEUS_AND_CYTOSOL		183	0.658125	1.75337	0	0.0594262	0.999	5095	tags=55%, list=15%, signal=65%
PID_DELTA_NP63_PATHWAY	PID_DELTA_NP63_PATHWAY		44	0.790396	1.75237	0.0092081	0.0596067	0.999	1283	tags=30%, list=4%, signal=31%
REACTOME_HEDGEHOG_LIGAND_BIOGENESIS	REACTOME_HEDGEHOG_LIGAND_BIOGENESIS		62	0.741515	1.75171	0.00522648	0.0595352	0.999	5753	tags=65%, list=17%, signal=78%
BIOCARTA_PML_PATHWAY	BIOCARTA_PML_PATHWAY		17	0.899863	1.75108	0.0164271	0.0596011	0.999	1198	tags=29%, list=4%, signal=30%
REACTOME_TCR_SIGNALING	REACTOME_TCR_SIGNALING		108	0.707345	1.74723	0.00637959	0.061529	0.999	4130	tags=38%, list=12%, signal=43%
BIOCARTA_ERK_PATHWAY	BIOCARTA_ERK_PATHWAY		26	0.816896	1.74715	0.00746269	0.0612298	0.999	4284	tags=62%, list=13%, signal=70%
KEGG_CYTOSOLIC_DNA_SENSING_PATHWAY	KEGG_CYTOSOLIC_DNA_SENSING_PATHWAY		40	0.775465	1.74514	0.0037037	0.0620016	0.999	1441	tags=23%, list=4%, signal=23%
REACTOME_NEGATIVE_REGULATION_OF_NOTCH4_SIGNALING	REACTOME_NEGATIVE_REGULATION_OF_NOTCH4_SIGNALING		53	0.735409	1.74405	0.0106572	0.0624593	0.999	5513	tags=66%, list=16%, signal=79%
REACTOME_THE_ROLE_OF_GTSE1_IN_G2_M_PROGRESSION_AFTER_G2_CHECKPOINT	REACTOME_THE_ROLE_OF_GTSE1_IN_G2_M_PROGRESSION_AFTER_G2_CHECKPOINT		73	0.714798	1.74396	0.0170358	0.0621508	0.999	5089	tags=56%, list=15%, signal=66%
KEGG_GALACTOSE_METABOLISM	KEGG_GALACTOSE_METABOLISM		24	0.853362	1.74376	0.00943396	0.0619258	0.999	1788	tags=42%, list=5%, signal=44%
PID_IL12_STAT4_PATHWAY	PID_IL12_STAT4_PATHWAY		27	0.825319	1.74192	0.0135397	0.0625552	0.999	2065	tags=30%, list=6%, signal=32%
REACTOME_INTERLEUKIN_12_SIGNALING	REACTOME_INTERLEUKIN_12_SIGNALING		45	0.758301	1.74145	0.0150094	0.0627019	0.999	4153	tags=58%, list=12%, signal=66%
REACTOME_INTERFERON_GAMMA_SIGNALING	REACTOME_INTERFERON_GAMMA_SIGNALING		84	0.702888	1.74087	0.0087108	0.0625923	0.999	3282	tags=33%, list=10%, signal=37%
REACTOME_CELLULAR_RESPONSES_TO_EXTERNAL_STIMULI	REACTOME_CELLULAR_RESPONSES_TO_EXTERNAL_STIMULI		505	0.601716	1.74047	0	0.0625421	0.999	3427	tags=32%, list=10%, signal=35%
REACTOME_GPCR_LIGAND_BINDING	REACTOME_GPCR_LIGAND_BINDING		343	0.612043	1.74034	0	0.0622351	0.999	1598	tags=7%, list=5%, signal=8%
BIOCARTA_RELA_PATHWAY	BIOCARTA_RELA_PATHWAY		15	0.896535	1.74012	0.00803213	0.0620431	0.999	98	tags=20%, list=0%, signal=20%
PID_AVB3_OPN_PATHWAY	PID_AVB3_OPN_PATHWAY		31	0.814316	1.73973	0.0110497	0.0620851	0.999	1802	tags=35%, list=5%, signal=37%
PID_INTEGRIN5_PATHWAY	PID_INTEGRIN5_PATHWAY		15	0.892213	1.73847	0.01002	0.0624069	0.999	2314	tags=60%, list=7%, signal=64%
KEGG_AMYOTROPHIC_LATERAL_SCLEROSIS_ALS	KEGG_AMYOTROPHIC_LATERAL_SCLEROSIS_ALS		51	0.758219	1.73805	0.00724638	0.0623603	1	2065	tags=22%, list=6%, signal=23%
REACTOME_IMMUNOREGULATORY_INTERACTIONS_BETWEEN_A_LYMPHOID_AND_A_NON_LYMPHOID_CELL	REACTOME_IMMUNOREGULATORY_INTERACTIONS_BETWEEN_A_LYMPHOID_AND_A_NON_LYMPHOID_CELL		98	0.688819	1.73735	0.00343053	0.0624752	1	3678	tags=23%, list=11%, signal=26%
REACTOME_ANCHORING_FIBRIL_FORMATION	REACTOME_ANCHORING_FIBRIL_FORMATION		15	0.892483	1.73519	0.00194932	0.0635806	1	2102	tags=67%, list=6%, signal=71%
REACTOME_SIGNALING_BY_MET	REACTOME_SIGNALING_BY_MET		78	0.708146	1.73402	0.0119454	0.0640074	1	3912	tags=47%, list=12%, signal=54%
KEGG_SMALL_CELL_LUNG_CANCER	KEGG_SMALL_CELL_LUNG_CANCER		84	0.720665	1.7333	0.0102916	0.0640365	1	1872	tags=29%, list=6%, signal=30%
REACTOME_EXTRA_NUCLEAR_ESTROGEN_SIGNALING	REACTOME_EXTRA_NUCLEAR_ESTROGEN_SIGNALING		73	0.712998	1.73314	0.00666667	0.0637859	1	3182	tags=37%, list=9%, signal=41%
REACTOME_AUF1_HNRNP_D0_BINDS_AND_DESTABILIZES_MRNA	REACTOME_AUF1_HNRNP_D0_BINDS_AND_DESTABILIZES_MRNA		52	0.73765	1.73293	0.0148976	0.063562	1	5513	tags=67%, list=16%, signal=80%
REACTOME_SCAVENGING_BY_CLASS_A_RECEPTORS	REACTOME_SCAVENGING_BY_CLASS_A_RECEPTORS		18	0.890645	1.73087	0.00195312	0.0643894	1	1582	tags=50%, list=5%, signal=52%
BIOCARTA_STRESS_PATHWAY	BIOCARTA_STRESS_PATHWAY		24	0.844189	1.73019	0.0142276	0.0643935	1	557	tags=17%, list=2%, signal=17%
PID_AVB3_INTEGRIN_PATHWAY	PID_AVB3_INTEGRIN_PATHWAY		71	0.729514	1.72988	0.0106007	0.0642815	1	2408	tags=45%, list=7%, signal=48%
REACTOME_DEGRADATION_OF_GLI1_BY_THE_PROTEASOME	REACTOME_DEGRADATION_OF_GLI1_BY_THE_PROTEASOME		56	0.729502	1.72896	0.00559702	0.0644847	1	5513	tags=66%, list=16%, signal=79%
KEGG_PROTEIN_EXPORT	KEGG_PROTEIN_EXPORT		23	0.832356	1.72863	0.0160643	0.0644222	1	1810	tags=30%, list=5%, signal=32%
REACTOME_PREFOLDIN_MEDIATED_TRANSFER_OF_SUBSTRATE_TO_CCT_TRIC	REACTOME_PREFOLDIN_MEDIATED_TRANSFER_OF_SUBSTRATE_TO_CCT_TRIC		27	0.811514	1.7274	0.00395257	0.064734	1	3896	tags=74%, list=12%, signal=84%
BIOCARTA_HIF_PATHWAY	BIOCARTA_HIF_PATHWAY		15	0.896924	1.72484	0.00967118	0.0658116	1	1360	tags=47%, list=4%, signal=49%
REACTOME_NEGATIVE_REGULATORS_OF_DDX58_IFIH1_SIGNALING	REACTOME_NEGATIVE_REGULATORS_OF_DDX58_IFIH1_SIGNALING		34	0.782627	1.72478	0.0154143	0.065508	1	3571	tags=44%, list=11%, signal=49%
REACTOME_DEFECTIVE_CFTR_CAUSES_CYSTIC_FIBROSIS	REACTOME_DEFECTIVE_CFTR_CAUSES_CYSTIC_FIBROSIS		58	0.734726	1.72192	0.00905797	0.0668775	1	5753	tags=69%, list=17%, signal=83%
KEGG_B_CELL_RECEPTOR_SIGNALING_PATHWAY	KEGG_B_CELL_RECEPTOR_SIGNALING_PATHWAY		74	0.708256	1.7207	0.00915751	0.0673765	1	3303	tags=34%, list=10%, signal=37%
PID_SHP2_PATHWAY	PID_SHP2_PATHWAY		52	0.740243	1.72061	0.0168224	0.0670541	1	2625	tags=37%, list=8%, signal=40%
REACTOME_INTERLEUKIN_17_SIGNALING	REACTOME_INTERLEUKIN_17_SIGNALING		69	0.718839	1.72052	0.0103806	0.0668117	1	3182	tags=38%, list=9%, signal=42%
PID_ANTHRAX_PATHWAY	PID_ANTHRAX_PATHWAY		17	0.869414	1.72033	0.0151844	0.0665716	1	1321	tags=35%, list=4%, signal=37%
REACTOME_GENE_AND_PROTEIN_EXPRESSION_BY_JAK_STAT_SIGNALING_AFTER_INTERLEUKIN_12_STIMULATION	REACTOME_GENE_AND_PROTEIN_EXPRESSION_BY_JAK_STAT_SIGNALING_AFTER_INTERLEUKIN_12_STIMULATION		36	0.778131	1.71952	0.00757576	0.0667859	1	4153	tags=67%, list=12%, signal=76%
REACTOME_TRAF6_MEDIATED_NF_KB_ACTIVATION	REACTOME_TRAF6_MEDIATED_NF_KB_ACTIVATION		24	0.822617	1.71945	0.0168539	0.0664949	1	1597	tags=25%, list=5%, signal=26%
KEGG_PROTEASOME	KEGG_PROTEASOME		40	0.761034	1.71815	0.0113636	0.0670095	1	5513	tags=73%, list=16%, signal=87%
REACTOME_RHO_GTPASES_ACTIVATE_CIT	REACTOME_RHO_GTPASES_ACTIVATE_CIT		19	0.854431	1.71735	0.0111732	0.0671783	1	1786	tags=53%, list=5%, signal=56%
PID_ILK_PATHWAY	PID_ILK_PATHWAY		45	0.751414	1.7166	0.0146789	0.0671966	1	3220	tags=53%, list=10%, signal=59%
REACTOME_BINDING_AND_UPTAKE_OF_LIGANDS_BY_SCAVENGER_RECEPTORS	REACTOME_BINDING_AND_UPTAKE_OF_LIGANDS_BY_SCAVENGER_RECEPTORS		45	0.767098	1.71651	0.0192678	0.0669019	1	1582	tags=31%, list=5%, signal=33%
REACTOME_RRNA_PROCESSING	REACTOME_RRNA_PROCESSING		192	0.64091	1.71611	0.00312013	0.0668253	1	5095	tags=54%, list=15%, signal=63%
REACTOME_THE_ROLE_OF_NEF_IN_HIV_1_REPLICATION_AND_DISEASE_PATHOGENESIS	REACTOME_THE_ROLE_OF_NEF_IN_HIV_1_REPLICATION_AND_DISEASE_PATHOGENESIS		27	0.822835	1.71541	0.0094162	0.0668959	1	3857	tags=59%, list=11%, signal=67%
REACTOME_COOPERATION_OF_PREFOLDIN_AND_TRIC_CCT_IN_ACTIN_AND_TUBULIN_FOLDING	REACTOME_COOPERATION_OF_PREFOLDIN_AND_TRIC_CCT_IN_ACTIN_AND_TUBULIN_FOLDING		31	0.806363	1.71513	0.00764818	0.0667535	1	3896	tags=68%, list=12%, signal=77%
PID_BCR_5PATHWAY	PID_BCR_5PATHWAY		62	0.728469	1.71508	0.0110497	0.0664738	1	3303	tags=37%, list=10%, signal=41%
PID_INTEGRIN_A9B1_PATHWAY	PID_INTEGRIN_A9B1_PATHWAY		24	0.800286	1.71161	0.0214425	0.0680601	1	1141	tags=38%, list=3%, signal=39%
PID_NECTIN_PATHWAY	PID_NECTIN_PATHWAY		26	0.807187	1.71105	0.0118343	0.0681187	1	2120	tags=50%, list=6%, signal=53%
REACTOME_SCF_SKP2_MEDIATED_DEGRADATION_OF_P27_P21	REACTOME_SCF_SKP2_MEDIATED_DEGRADATION_OF_P27_P21		59	0.724794	1.70808	0.014652	0.0695974	1	5089	tags=61%, list=15%, signal=72%
BIOCARTA_TH1TH2_PATHWAY	BIOCARTA_TH1TH2_PATHWAY		17	0.882756	1.70715	0.00784314	0.069912	1	1375	tags=29%, list=4%, signal=31%
REACTOME_BUDDING_AND_MATURATION_OF_HIV_VIRION	REACTOME_BUDDING_AND_MATURATION_OF_HIV_VIRION		28	0.789665	1.70665	0.0110092	0.0698311	1	3571	tags=54%, list=11%, signal=60%
KEGG_RIG_I_LIKE_RECEPTOR_SIGNALING_PATHWAY	KEGG_RIG_I_LIKE_RECEPTOR_SIGNALING_PATHWAY		55	0.7398	1.7062	0.0250896	0.0696952	1	851	tags=11%, list=3%, signal=11%
KEGG_JAK_STAT_SIGNALING_PATHWAY	KEGG_JAK_STAT_SIGNALING_PATHWAY		126	0.671103	1.70463	0.0015625	0.0705314	1	2408	tags=20%, list=7%, signal=21%
PID_A6B1_A6B4_INTEGRIN_PATHWAY	PID_A6B1_A6B4_INTEGRIN_PATHWAY		46	0.744155	1.70356	0.0182482	0.0709643	1	1730	tags=35%, list=5%, signal=37%
BIOCARTA_VIP_PATHWAY	BIOCARTA_VIP_PATHWAY		24	0.808435	1.70339	0.019305	0.0706768	1	770	tags=21%, list=2%, signal=21%
REACTOME_EGFR_DOWNREGULATION	REACTOME_EGFR_DOWNREGULATION		31	0.797063	1.70127	0.0132075	0.0715556	1	4041	tags=52%, list=12%, signal=59%
REACTOME_CELLULAR_RESPONSE_TO_HEAT_STRESS	REACTOME_CELLULAR_RESPONSE_TO_HEAT_STRESS		98	0.676454	1.7011	0.0121528	0.0713164	1	3370	tags=38%, list=10%, signal=42%
NABA_COLLAGENS	NABA_COLLAGENS		43	0.743928	1.70106	0.0189394	0.0710246	1	2397	tags=30%, list=7%, signal=33%
PID_HIF2PATHWAY	PID_HIF2PATHWAY		32	0.802483	1.70095	0.0162749	0.0707563	1	2390	tags=41%, list=7%, signal=44%
PID_PDGFRB_PATHWAY	PID_PDGFRB_PATHWAY		127	0.652679	1.70056	0.00978793	0.0706274	1	3594	tags=43%, list=11%, signal=48%
REACTOME_SIGNALING_BY_NTRK1_TRKA	REACTOME_SIGNALING_BY_NTRK1_TRKA		76	0.692138	1.69986	0.0087108	0.0707064	1	4640	tags=53%, list=14%, signal=61%
REACTOME_JNK_C_JUN_KINASES_PHOSPHORYLATION_AND_ACTIVATION_MEDIATED_BY_ACTIVATED_HUMAN_TAK1	REACTOME_JNK_C_JUN_KINASES_PHOSPHORYLATION_AND_ACTIVATION_MEDIATED_BY_ACTIVATED_HUMAN_TAK1		22	0.838276	1.69796	0.019305	0.0713953	1	1970	tags=27%, list=6%, signal=29%
REACTOME_REGULATION_OF_KIT_SIGNALING	REACTOME_REGULATION_OF_KIT_SIGNALING		16	0.876013	1.69756	0.0140281	0.07132	1	2135	tags=38%, list=6%, signal=40%
REACTOME_COLLAGEN_DEGRADATION	REACTOME_COLLAGEN_DEGRADATION		62	0.70957	1.69662	0.015873	0.0714957	1	1653	tags=27%, list=5%, signal=29%
REACTOME_SIGNALING_BY_PDGF	REACTOME_SIGNALING_BY_PDGF		58	0.717921	1.69596	0.0175747	0.0716367	1	3912	tags=43%, list=12%, signal=49%
REACTOME_DEUBIQUITINATION	REACTOME_DEUBIQUITINATION		265	0.61117	1.6953	0.00149477	0.0716762	1	2493	tags=21%, list=7%, signal=22%
PID_SMAD2_3NUCLEAR_PATHWAY	PID_SMAD2_3NUCLEAR_PATHWAY		81	0.702236	1.69509	0.00853242	0.0715213	1	3011	tags=32%, list=9%, signal=35%
PID_TXA2PATHWAY	PID_TXA2PATHWAY		52	0.730846	1.69395	0.00963391	0.0719308	1	2709	tags=27%, list=8%, signal=29%
PID_INTEGRIN_CS_PATHWAY	PID_INTEGRIN_CS_PATHWAY		25	0.803059	1.6904	0.0121457	0.0738228	1	2314	tags=40%, list=7%, signal=43%
REACTOME_MITOTIC_G2_G2_M_PHASES	REACTOME_MITOTIC_G2_G2_M_PHASES		193	0.621165	1.69032	0.0015361	0.073561	1	4130	tags=38%, list=12%, signal=43%
REACTOME_METABOLISM_OF_CARBOHYDRATES	REACTOME_METABOLISM_OF_CARBOHYDRATES		276	0.604668	1.68784	0	0.074654	1	4345	tags=37%, list=13%, signal=42%
BIOCARTA_RACCYCD_PATHWAY	BIOCARTA_RACCYCD_PATHWAY		26	0.797563	1.68713	0.0247619	0.0748966	1	2709	tags=42%, list=8%, signal=46%
REACTOME_DISEASES_OF_IMMUNE_SYSTEM	REACTOME_DISEASES_OF_IMMUNE_SYSTEM		24	0.82169	1.68645	0.0132075	0.0749267	1	143	tags=17%, list=0%, signal=17%
BIOCARTA_41BB_PATHWAY	BIOCARTA_41BB_PATHWAY		16	0.867478	1.68613	0.0139442	0.0747878	1	1174	tags=31%, list=3%, signal=32%
BIOCARTA_ATM_PATHWAY	BIOCARTA_ATM_PATHWAY		19	0.852039	1.68452	0.0060241	0.0754834	1	190	tags=21%, list=1%, signal=21%
REACTOME_REGULATION_OF_HSF1_MEDIATED_HEAT_SHOCK_RESPONSE	REACTOME_REGULATION_OF_HSF1_MEDIATED_HEAT_SHOCK_RESPONSE		79	0.695163	1.68194	0.0126582	0.0767968	1	3370	tags=38%, list=10%, signal=42%
BIOCARTA_CARDIACEGF_PATHWAY	BIOCARTA_CARDIACEGF_PATHWAY		17	0.856885	1.68066	0.0142566	0.0772397	1	1786	tags=29%, list=5%, signal=31%
REACTOME_FORMATION_OF_FIBRIN_CLOT_CLOTTING_CASCADE	REACTOME_FORMATION_OF_FIBRIN_CLOT_CLOTTING_CASCADE		32	0.769647	1.68052	0.0214425	0.0770297	1	737	tags=13%, list=2%, signal=13%
REACTOME_SIGNALING_BY_NTRKS	REACTOME_SIGNALING_BY_NTRKS		96	0.670162	1.67905	0.0017331	0.0776066	1	4304	tags=46%, list=13%, signal=52%
PID_AURORA_A_PATHWAY	PID_AURORA_A_PATHWAY		31	0.780387	1.67898	0.018622	0.0773214	1	3232	tags=42%, list=10%, signal=46%
BIOCARTA_MAPK_PATHWAY	BIOCARTA_MAPK_PATHWAY		80	0.696056	1.67896	0.0172117	0.0770319	1	3182	tags=31%, list=9%, signal=34%
REACTOME_ACTIVATED_TAK1_MEDIATES_P38_MAPK_ACTIVATION	REACTOME_ACTIVATED_TAK1_MEDIATES_P38_MAPK_ACTIVATION		23	0.807965	1.67808	0.0255403	0.0772783	1	1970	tags=30%, list=6%, signal=32%
REACTOME_FC_EPSILON_RECEPTOR_FCERI_SIGNALING	REACTOME_FC_EPSILON_RECEPTOR_FCERI_SIGNALING		133	0.631985	1.67708	0.00788644	0.0775721	1	4130	tags=39%, list=12%, signal=44%
PID_MYC_ACTIV_PATHWAY	PID_MYC_ACTIV_PATHWAY		75	0.703607	1.67678	0.010118	0.0774227	1	4043	tags=40%, list=12%, signal=45%
REACTOME_NEF_MEDIATES_DOWN_MODULATION_OF_CELL_SURFACE_RECEPTORS_BY_RECRUITING_THEM_TO_CLATHRIN_ADAPTERS	REACTOME_NEF_MEDIATES_DOWN_MODULATION_OF_CELL_SURFACE_RECEPTORS_BY_RECRUITING_THEM_TO_CLATHRIN_ADAPTERS		20	0.819329	1.67471	0.0197239	0.0783457	1	4640	tags=65%, list=14%, signal=75%
REACTOME_TRANSCRIPTIONAL_ACTIVITY_OF_SMAD2_SMAD3:SMAD4_HETEROTRIMER	REACTOME_TRANSCRIPTIONAL_ACTIVITY_OF_SMAD2_SMAD3:SMAD4_HETEROTRIMER		43	0.734806	1.67463	0.0150659	0.0780955	1	3571	tags=47%, list=11%, signal=52%
PID_IL6_7_PATHWAY	PID_IL6_7_PATHWAY		46	0.728387	1.67019	0.0217391	0.0805753	1	1779	tags=30%, list=5%, signal=32%
REACTOME_GRB2_EVENTS_IN_ERBB2_SIGNALING	REACTOME_GRB2_EVENTS_IN_ERBB2_SIGNALING		16	0.838304	1.66982	0.0137795	0.0805018	1	476	tags=19%, list=1%, signal=19%
PID_TRKR_PATHWAY	PID_TRKR_PATHWAY		59	0.706932	1.66853	0.00924214	0.0809843	1	2408	tags=36%, list=7%, signal=38%
PID_ERBB_NETWORK_PATHWAY	PID_ERBB_NETWORK_PATHWAY		15	0.860711	1.66728	0.0138614	0.0813958	1	1026	tags=40%, list=3%, signal=41%
REACTOME_DEGRADATION_OF_DVL	REACTOME_DEGRADATION_OF_DVL		54	0.712161	1.66522	0.0159011	0.0823867	1	5513	tags=63%, list=16%, signal=75%
REACTOME_ESTROGEN_DEPENDENT_NUCLEAR_EVENTS_DOWNSTREAM_OF_ESR_MEMBRANE_SIGNALING	REACTOME_ESTROGEN_DEPENDENT_NUCLEAR_EVENTS_DOWNSTREAM_OF_ESR_MEMBRANE_SIGNALING		24	0.793222	1.66493	0.0192678	0.0823007	1	3182	tags=50%, list=9%, signal=55%
REACTOME_HS_GAG_BIOSYNTHESIS	REACTOME_HS_GAG_BIOSYNTHESIS		30	0.771764	1.66477	0.0212766	0.0820791	1	1995	tags=37%, list=6%, signal=39%
REACTOME_AXON_GUIDANCE	REACTOME_AXON_GUIDANCE		530	0.573021	1.66394	0	0.0822939	1	3966	tags=44%, list=12%, signal=49%
KEGG_TERPENOID_BACKBONE_BIOSYNTHESIS	KEGG_TERPENOID_BACKBONE_BIOSYNTHESIS		15	0.847931	1.66293	0.0117417	0.0825384	1	2058	tags=47%, list=6%, signal=50%
NABA_ECM_AFFILIATED	NABA_ECM_AFFILIATED		143	0.636428	1.66175	0.00814332	0.0828589	1	1340	tags=16%, list=4%, signal=17%
REACTOME_FOXO_MEDIATED_TRANSCRIPTION_OF_CELL_CYCLE_GENES	REACTOME_FOXO_MEDIATED_TRANSCRIPTION_OF_CELL_CYCLE_GENES		17	0.8245	1.65863	0.013834	0.0846435	1	724	tags=35%, list=2%, signal=36%
REACTOME_SIGNALING_BY_EGFR_IN_CANCER	REACTOME_SIGNALING_BY_EGFR_IN_CANCER		24	0.809357	1.65766	0.0191571	0.0849299	1	4041	tags=67%, list=12%, signal=76%
REACTOME_SMOOTH_MUSCLE_CONTRACTION	REACTOME_SMOOTH_MUSCLE_CONTRACTION		35	0.759564	1.65645	0.0242086	0.0853642	1	3143	tags=40%, list=9%, signal=44%
PID_NFAT_3PATHWAY	PID_NFAT_3PATHWAY		53	0.719531	1.65528	0.0221402	0.0857557	1	3182	tags=42%, list=9%, signal=46%
KEGG_HUNTINGTONS_DISEASE	KEGG_HUNTINGTONS_DISEASE		163	0.627184	1.6549	0.00304414	0.0857071	1	5054	tags=45%, list=15%, signal=53%
REACTOME_SIGNALING_BY_EGFR	REACTOME_SIGNALING_BY_EGFR		49	0.734178	1.65453	0.0191939	0.0856646	1	4041	tags=43%, list=12%, signal=49%
BIOCARTA_NFAT_PATHWAY	BIOCARTA_NFAT_PATHWAY		47	0.72326	1.65371	0.0225141	0.0858489	1	3182	tags=38%, list=9%, signal=42%
REACTOME_NRIF_SIGNALS_CELL_DEATH_FROM_THE_NUCLEUS	REACTOME_NRIF_SIGNALS_CELL_DEATH_FROM_THE_NUCLEUS		16	0.835338	1.65265	0.0156863	0.0862676	1	3571	tags=56%, list=11%, signal=63%
REACTOME_CLATHRIN_MEDIATED_ENDOCYTOSIS	REACTOME_CLATHRIN_MEDIATED_ENDOCYTOSIS		139	0.637816	1.65244	0.0116473	0.0860585	1	4301	tags=41%, list=13%, signal=47%
BIOCARTA_P53HYPOXIA_PATHWAY	BIOCARTA_P53HYPOXIA_PATHWAY		21	0.833713	1.65227	0.0238095	0.0858103	1	1026	tags=43%, list=3%, signal=44%
PID_S1P_S1P3_PATHWAY	PID_S1P_S1P3_PATHWAY		29	0.785995	1.65222	0.0346154	0.0855407	1	3182	tags=48%, list=9%, signal=53%
REACTOME_ECM_PROTEOGLYCANS	REACTOME_ECM_PROTEOGLYCANS		73	0.69136	1.65204	0.019573	0.0853353	1	2397	tags=30%, list=7%, signal=32%
PID_ERBB1_DOWNSTREAM_PATHWAY	PID_ERBB1_DOWNSTREAM_PATHWAY		105	0.657083	1.65189	0.0291595	0.0851485	1	4856	tags=57%, list=14%, signal=67%
REACTOME_FBXL7_DOWN_REGULATES_AURKA_DURING_MITOTIC_ENTRY_AND_IN_EARLY_MITOSIS	REACTOME_FBXL7_DOWN_REGULATES_AURKA_DURING_MITOTIC_ENTRY_AND_IN_EARLY_MITOSIS		52	0.707243	1.65139	0.0310219	0.0851651	1	5513	tags=65%, list=16%, signal=78%
REACTOME_GAB1_SIGNALOSOME	REACTOME_GAB1_SIGNALOSOME		17	0.836719	1.65096	0.0166667	0.0851142	1	476	tags=24%, list=1%, signal=24%
REACTOME_COLLAGEN_CHAIN_TRIMERIZATION	REACTOME_COLLAGEN_CHAIN_TRIMERIZATION		43	0.743928	1.65071	0.0265655	0.0850079	1	2397	tags=30%, list=7%, signal=33%
REACTOME_ANTIGEN_PROCESSING_CROSS_PRESENTATION	REACTOME_ANTIGEN_PROCESSING_CROSS_PRESENTATION		93	0.673575	1.64825	0.0178282	0.086171	1	4130	tags=46%, list=12%, signal=53%
PID_TGFBR_PATHWAY	PID_TGFBR_PATHWAY		53	0.702137	1.64483	0.0158451	0.0880126	1	3114	tags=45%, list=9%, signal=50%
KEGG_RENAL_CELL_CARCINOMA	KEGG_RENAL_CELL_CARCINOMA		65	0.691974	1.64367	0.0201681	0.0884892	1	3182	tags=40%, list=9%, signal=44%
PID_P75_NTR_PATHWAY	PID_P75_NTR_PATHWAY		65	0.689301	1.64346	0.0200364	0.0883234	1	1945	tags=25%, list=6%, signal=26%
REACTOME_SMAD2_SMAD3:SMAD4_HETEROTRIMER_REGULATES_TRANSCRIPTION	REACTOME_SMAD2_SMAD3:SMAD4_HETEROTRIMER_REGULATES_TRANSCRIPTION		31	0.762034	1.64072	0.0288462	0.0900593	1	3571	tags=48%, list=11%, signal=54%
BIOCARTA_AKT_PATHWAY	BIOCARTA_AKT_PATHWAY		21	0.798457	1.63958	0.0171756	0.0905194	1	1026	tags=19%, list=3%, signal=20%
REACTOME_DISEASE	REACTOME_DISEASE		1019	0.54286	1.63927	0	0.0904513	1	3609	tags=31%, list=11%, signal=34%
REACTOME_MAP2K_AND_MAPK_ACTIVATION	REACTOME_MAP2K_AND_MAPK_ACTIVATION		38	0.731578	1.63879	0.0225141	0.0905046	1	3182	tags=42%, list=9%, signal=46%
REACTOME_REGULATION_OF_APOPTOSIS	REACTOME_REGULATION_OF_APOPTOSIS		50	0.710213	1.63771	0.0253165	0.0909094	1	5513	tags=70%, list=16%, signal=84%
REACTOME_TNF_RECEPTOR_SUPERFAMILY_TNFSF_MEMBERS_MEDIATING_NON_CANONICAL_NF_KB_PATHWAY	REACTOME_TNF_RECEPTOR_SUPERFAMILY_TNFSF_MEMBERS_MEDIATING_NON_CANONICAL_NF_KB_PATHWAY		15	0.849348	1.63668	0.0175097	0.0912643	1	337	tags=33%, list=1%, signal=34%
REACTOME_INTERLEUKIN_6_FAMILY_SIGNALING	REACTOME_INTERLEUKIN_6_FAMILY_SIGNALING		22	0.802675	1.63599	0.0240964	0.0913648	1	1749	tags=36%, list=5%, signal=38%
REACTOME_SIGNALING_BY_MODERATE_KINASE_ACTIVITY_BRAF_MUTANTS	REACTOME_SIGNALING_BY_MODERATE_KINASE_ACTIVITY_BRAF_MUTANTS		43	0.721458	1.63358	0.0270793	0.0926182	1	2372	tags=37%, list=7%, signal=40%
PID_VEGFR1_2_PATHWAY	PID_VEGFR1_2_PATHWAY		68	0.669618	1.6334	0.0218978	0.0924759	1	3594	tags=47%, list=11%, signal=53%
PID_INTEGRIN_A4B1_PATHWAY	PID_INTEGRIN_A4B1_PATHWAY		31	0.761176	1.63225	0.028777	0.0929494	1	2345	tags=39%, list=7%, signal=42%
PID_GLYPICAN_1PATHWAY	PID_GLYPICAN_1PATHWAY		26	0.777023	1.63154	0.0220183	0.0930968	1	2493	tags=42%, list=7%, signal=46%
REACTOME_ASSEMBLY_OF_THE_HIV_VIRION	REACTOME_ASSEMBLY_OF_THE_HIV_VIRION		16	0.837428	1.63048	0.0230769	0.0934882	1	3571	tags=63%, list=11%, signal=70%
REACTOME_GAP_FILLING_DNA_REPAIR_SYNTHESIS_AND_LIGATION_IN_GG_NER	REACTOME_GAP_FILLING_DNA_REPAIR_SYNTHESIS_AND_LIGATION_IN_GG_NER		25	0.755991	1.62986	0.0238095	0.0935059	1	5497	tags=60%, list=16%, signal=72%
REACTOME_COOPERATION_OF_PDCL_PHLP1_AND_TRIC_CCT_IN_G_PROTEIN_BETA_FOLDING	REACTOME_COOPERATION_OF_PDCL_PHLP1_AND_TRIC_CCT_IN_G_PROTEIN_BETA_FOLDING		40	0.732263	1.62944	0.0200364	0.0934423	1	4347	tags=48%, list=13%, signal=54%
REACTOME_HSF1_DEPENDENT_TRANSACTIVATION	REACTOME_HSF1_DEPENDENT_TRANSACTIVATION		37	0.729471	1.62928	0.0209125	0.0932364	1	2924	tags=46%, list=9%, signal=50%
BIOCARTA_ARENRF2_PATHWAY	BIOCARTA_ARENRF2_PATHWAY		20	0.802097	1.62881	0.0168856	0.0931843	1	736	tags=20%, list=2%, signal=20%
BIOCARTA_IL12_PATHWAY	BIOCARTA_IL12_PATHWAY		16	0.842146	1.62839	0.0179641	0.0931491	1	140	tags=13%, list=0%, signal=13%
KEGG_REGULATION_OF_ACTIN_CYTOSKELETON	KEGG_REGULATION_OF_ACTIN_CYTOSKELETON		201	0.612896	1.6282	0.00936037	0.092941	1	3955	tags=37%, list=12%, signal=42%
BIOCARTA_IL6_PATHWAY	BIOCARTA_IL6_PATHWAY		21	0.813202	1.62683	0.0255906	0.0934838	1	3182	tags=48%, list=9%, signal=53%
REACTOME_L1CAM_INTERACTIONS	REACTOME_L1CAM_INTERACTIONS		115	0.647277	1.62497	0.010084	0.0943872	1	3869	tags=46%, list=11%, signal=52%
KEGG_TIGHT_JUNCTION	KEGG_TIGHT_JUNCTION		121	0.619557	1.62206	0.00986842	0.095949	1	2843	tags=29%, list=8%, signal=31%
REACTOME_CROSS_PRESENTATION_OF_SOLUBLE_EXOGENOUS_ANTIGENS_ENDOSOMES	REACTOME_CROSS_PRESENTATION_OF_SOLUBLE_EXOGENOUS_ANTIGENS_ENDOSOMES		44	0.725634	1.62147	0.019573	0.0959975	1	5513	tags=64%, list=16%, signal=76%
KEGG_PENTOSE_PHOSPHATE_PATHWAY	KEGG_PENTOSE_PHOSPHATE_PATHWAY		25	0.787519	1.62138	0.0242086	0.0957485	1	1788	tags=44%, list=5%, signal=46%
REACTOME_GLYCOLYSIS	REACTOME_GLYCOLYSIS		67	0.683926	1.62074	0.0164534	0.0959016	1	5403	tags=49%, list=16%, signal=59%
REACTOME_CD209_DC_SIGN_SIGNALING	REACTOME_CD209_DC_SIGN_SIGNALING		20	0.821735	1.62021	0.0318352	0.0959627	1	617	tags=20%, list=2%, signal=20%
REACTOME_VISUAL_PHOTOTRANSDUCTION	REACTOME_VISUAL_PHOTOTRANSDUCTION		88	0.658276	1.62	0.015873	0.0958322	1	2233	tags=22%, list=7%, signal=23%
NABA_ECM_REGULATORS	NABA_ECM_REGULATORS		202	0.590326	1.61992	0.00747384	0.0955662	1	2413	tags=19%, list=7%, signal=20%
NABA_BASEMENT_MEMBRANES	NABA_BASEMENT_MEMBRANES		40	0.720862	1.61816	0.0411215	0.0963801	1	1730	tags=28%, list=5%, signal=29%
PID_NFKAPPAB_ATYPICAL_PATHWAY	PID_NFKAPPAB_ATYPICAL_PATHWAY		17	0.817495	1.61785	0.032	0.0962352	1	1061	tags=29%, list=3%, signal=30%
BIOCARTA_SPRY_PATHWAY	BIOCARTA_SPRY_PATHWAY		17	0.823645	1.61757	0.0257426	0.0960862	1	3373	tags=53%, list=10%, signal=59%
REACTOME_INFLAMMASOMES	REACTOME_INFLAMMASOMES		19	0.808727	1.61681	0.0208333	0.0963062	1	752	tags=26%, list=2%, signal=27%
REACTOME_NEGATIVE_REGULATION_OF_FGFR3_SIGNALING	REACTOME_NEGATIVE_REGULATION_OF_FGFR3_SIGNALING		26	0.759092	1.61673	0.0225141	0.0960673	1	4526	tags=62%, list=13%, signal=71%
REACTOME_LDL_CLEARANCE	REACTOME_LDL_CLEARANCE		19	0.808643	1.61589	0.0261569	0.0963065	1	4640	tags=63%, list=14%, signal=73%
PID_PTP1B_PATHWAY	PID_PTP1B_PATHWAY		49	0.69216	1.61547	0.03125	0.096292	1	2135	tags=33%, list=6%, signal=35%
REACTOME_SIGNALING_BY_NON_RECEPTOR_TYROSINE_KINASES	REACTOME_SIGNALING_BY_NON_RECEPTOR_TYROSINE_KINASES		54	0.70211	1.6146	0.0285714	0.0965887	1	1872	tags=30%, list=6%, signal=31%
REACTOME_TRAF6_MEDIATED_INDUCTION_OF_TAK1_COMPLEX_WITHIN_TLR4_COMPLEX	REACTOME_TRAF6_MEDIATED_INDUCTION_OF_TAK1_COMPLEX_WITHIN_TLR4_COMPLEX		16	0.840018	1.61451	0.0329897	0.0963332	1	1970	tags=31%, list=6%, signal=33%
REACTOME_HS_GAG_DEGRADATION	REACTOME_HS_GAG_DEGRADATION		21	0.80307	1.61419	0.0242424	0.0961913	1	1794	tags=43%, list=5%, signal=45%
REACTOME_CELLULAR_SENESCENCE	REACTOME_CELLULAR_SENESCENCE		189	0.595573	1.61412	0.0105263	0.0959387	1	3411	tags=31%, list=10%, signal=35%
PID_LIS1_PATHWAY	PID_LIS1_PATHWAY		28	0.759289	1.614	0.0290135	0.095716	1	3162	tags=50%, list=9%, signal=55%
PID_RXR_VDR_PATHWAY	PID_RXR_VDR_PATHWAY		26	0.765093	1.61022	0.0363985	0.0978999	1	376	tags=15%, list=1%, signal=16%
REACTOME_VIF_MEDIATED_DEGRADATION_OF_APOBEC3G	REACTOME_VIF_MEDIATED_DEGRADATION_OF_APOBEC3G		49	0.706231	1.60927	0.0295203	0.0981748	1	5513	tags=67%, list=16%, signal=80%
PID_MYC_REPRESS_PATHWAY	PID_MYC_REPRESS_PATHWAY		62	0.683898	1.60923	0.0242215	0.0978852	1	3011	tags=39%, list=9%, signal=42%
REACTOME_GAP_JUNCTION_TRAFFICKING_AND_REGULATION	REACTOME_GAP_JUNCTION_TRAFFICKING_AND_REGULATION		44	0.72162	1.60921	0.0332717	0.097602	1	3825	tags=45%, list=11%, signal=51%
REACTOME_DEVELOPMENTAL_BIOLOGY	REACTOME_DEVELOPMENTAL_BIOLOGY		935	0.53007	1.60919	0	0.0973157	1	3850	tags=34%, list=11%, signal=38%
PID_ECADHERIN_STABILIZATION_PATHWAY	PID_ECADHERIN_STABILIZATION_PATHWAY		38	0.73482	1.60764	0.03663	0.0980049	1	3955	tags=55%, list=12%, signal=63%
REACTOME_METABOLISM_OF_STEROIDS	REACTOME_METABOLISM_OF_STEROIDS		141	0.618268	1.60694	0.0096463	0.0981638	1	3041	tags=28%, list=9%, signal=31%
REACTOME_PURINE_CATABOLISM	REACTOME_PURINE_CATABOLISM		17	0.80965	1.60674	0.0302457	0.0980363	1	3913	tags=41%, list=12%, signal=47%
REACTOME_SHC1_EVENTS_IN_ERBB2_SIGNALING	REACTOME_SHC1_EVENTS_IN_ERBB2_SIGNALING		22	0.775238	1.60539	0.0221328	0.0985395	1	1255	tags=27%, list=4%, signal=28%
REACTOME_BASIGIN_INTERACTIONS	REACTOME_BASIGIN_INTERACTIONS		24	0.772752	1.60526	0.0214425	0.0983297	1	2590	tags=46%, list=8%, signal=50%
REACTOME_PROTEIN_FOLDING	REACTOME_PROTEIN_FOLDING		97	0.65019	1.60429	0.0197487	0.0987418	1	4347	tags=42%, list=13%, signal=48%
REACTOME_SIGNALING_BY_GPCR	REACTOME_SIGNALING_BY_GPCR		737	0.538439	1.60306	0	0.0992456	1	2840	tags=13%, list=8%, signal=14%
REACTOME_MAPK_TARGETS_NUCLEAR_EVENTS_MEDIATED_BY_MAP_KINASES	REACTOME_MAPK_TARGETS_NUCLEAR_EVENTS_MEDIATED_BY_MAP_KINASES		31	0.754578	1.60293	0.0330097	0.0990604	1	3182	tags=48%, list=9%, signal=53%
REACTOME_REGULATION_OF_MRNA_STABILITY_BY_PROTEINS_THAT_BIND_AU_RICH_ELEMENTS	REACTOME_REGULATION_OF_MRNA_STABILITY_BY_PROTEINS_THAT_BIND_AU_RICH_ELEMENTS		84	0.653307	1.60132	0.0255973	0.0997789	1	5089	tags=55%, list=15%, signal=64%
REACTOME_ORC1_REMOVAL_FROM_CHROMATIN	REACTOME_ORC1_REMOVAL_FROM_CHROMATIN		68	0.662658	1.60062	0.0229682	0.0999039	1	5513	tags=59%, list=16%, signal=70%
BIOCARTA_GCR_PATHWAY	BIOCARTA_GCR_PATHWAY		16	0.805513	1.59654	0.0264228	0.102417	1	2709	tags=56%, list=8%, signal=61%
REACTOME_RHO_GTPASES_ACTIVATE_IQGAPS	REACTOME_RHO_GTPASES_ACTIVATE_IQGAPS		29	0.751471	1.59468	0.0322581	0.103368	1	2233	tags=45%, list=7%, signal=48%
PID_IL4_2PATHWAY	PID_IL4_2PATHWAY		58	0.673115	1.59204	0.0238971	0.104808	1	2084	tags=29%, list=6%, signal=31%
KEGG_AMINO_SUGAR_AND_NUCLEOTIDE_SUGAR_METABOLISM	KEGG_AMINO_SUGAR_AND_NUCLEOTIDE_SUGAR_METABOLISM		43	0.702132	1.59177	0.0306306	0.1047	1	2181	tags=37%, list=6%, signal=40%
REACTOME_DISEASES_ASSOCIATED_WITH_GLYCOSAMINOGLYCAN_METABOLISM	REACTOME_DISEASES_ASSOCIATED_WITH_GLYCOSAMINOGLYCAN_METABOLISM		41	0.704217	1.59142	0.0373665	0.104657	1	2148	tags=34%, list=6%, signal=36%
REACTOME_SPRY_REGULATION_OF_FGF_SIGNALING	REACTOME_SPRY_REGULATION_OF_FGF_SIGNALING		16	0.802374	1.59001	0.030888	0.105401	1	4526	tags=81%, list=13%, signal=94%
REACTOME_G1_S_DNA_DAMAGE_CHECKPOINTS	REACTOME_G1_S_DNA_DAMAGE_CHECKPOINTS		64	0.671951	1.58991	0.0288809	0.10517	1	5089	tags=61%, list=15%, signal=72%
REACTOME_ADAPTIVE_IMMUNE_SYSTEM	REACTOME_ADAPTIVE_IMMUNE_SYSTEM		685	0.530697	1.58703	0	0.106747	1	4299	tags=30%, list=13%, signal=34%
REACTOME_METABOLISM_OF_VITAMINS_AND_COFACTORS	REACTOME_METABOLISM_OF_VITAMINS_AND_COFACTORS		175	0.588404	1.58613	0.0204403	0.107104	1	2904	tags=22%, list=9%, signal=24%
PID_ARF6_PATHWAY	PID_ARF6_PATHWAY		34	0.733161	1.58582	0.0340909	0.106997	1	3949	tags=41%, list=12%, signal=47%
BIOCARTA_CALCINEURIN_PATHWAY	BIOCARTA_CALCINEURIN_PATHWAY		18	0.799097	1.58532	0.0313653	0.107024	1	3108	tags=50%, list=9%, signal=55%
REACTOME_ADP_SIGNALLING_THROUGH_P2Y_PURINOCEPTOR_12	REACTOME_ADP_SIGNALLING_THROUGH_P2Y_PURINOCEPTOR_12		19	0.78749	1.58483	0.0371747	0.107055	1	4347	tags=53%, list=13%, signal=60%
KEGG_SYSTEMIC_LUPUS_ERYTHEMATOSUS	KEGG_SYSTEMIC_LUPUS_ERYTHEMATOSUS		117	0.617845	1.5846	0.0147541	0.106917	1	3045	tags=21%, list=9%, signal=22%
REACTOME_VESICLE_MEDIATED_TRANSPORT	REACTOME_VESICLE_MEDIATED_TRANSPORT		653	0.532803	1.5834	0.00125628	0.107472	1	3826	tags=30%, list=11%, signal=33%
REACTOME_CYCLIN_A:CDK2_ASSOCIATED_EVENTS_AT_S_PHASE_ENTRY	REACTOME_CYCLIN_A:CDK2_ASSOCIATED_EVENTS_AT_S_PHASE_ENTRY		84	0.640176	1.58277	0.0301418	0.107619	1	4130	tags=48%, list=12%, signal=54%
REACTOME_INTERFERON_SIGNALING	REACTOME_INTERFERON_SIGNALING		180	0.59893	1.58256	0.0177994	0.107497	1	3869	tags=30%, list=11%, signal=34%
REACTOME_CHONDROITIN_SULFATE_DERMATAN_SULFATE_METABOLISM	REACTOME_CHONDROITIN_SULFATE_DERMATAN_SULFATE_METABOLISM		50	0.697229	1.58233	0.0379061	0.107316	1	2148	tags=34%, list=6%, signal=36%
REACTOME_ACTIVATION_OF_APC_C_AND_APC_C:CDC20_MEDIATED_DEGRADATION_OF_MITOTIC_PROTEINS	REACTOME_ACTIVATION_OF_APC_C_AND_APC_C:CDC20_MEDIATED_DEGRADATION_OF_MITOTIC_PROTEINS		73	0.654366	1.58183	0.0213144	0.107398	1	5513	tags=56%, list=16%, signal=67%
REACTOME_NEGATIVE_REGULATION_OF_THE_PI3K_AKT_NETWORK	REACTOME_NEGATIVE_REGULATION_OF_THE_PI3K_AKT_NETWORK		101	0.639332	1.58057	0.0375427	0.107962	1	3245	tags=31%, list=10%, signal=34%
REACTOME_RIP_MEDIATED_NFKB_ACTIVATION_VIA_ZBP1	REACTOME_RIP_MEDIATED_NFKB_ACTIVATION_VIA_ZBP1		17	0.828802	1.57847	0.03125	0.109164	1	793	tags=29%, list=2%, signal=30%
BIOCARTA_HER2_PATHWAY	BIOCARTA_HER2_PATHWAY		23	0.768145	1.57644	0.0346715	0.110403	1	1053	tags=26%, list=3%, signal=27%
REACTOME_CYCLIN_A_B1_B2_ASSOCIATED_EVENTS_DURING_G2_M_TRANSITION	REACTOME_CYCLIN_A_B1_B2_ASSOCIATED_EVENTS_DURING_G2_M_TRANSITION		25	0.742311	1.57569	0.0262172	0.110642	1	4284	tags=44%, list=13%, signal=50%
PID_P38_MKK3_6PATHWAY	PID_P38_MKK3_6PATHWAY		26	0.743968	1.57545	0.0476191	0.11052	1	2354	tags=38%, list=7%, signal=41%
PID_ENDOTHELIN_PATHWAY	PID_ENDOTHELIN_PATHWAY		61	0.658008	1.57489	0.0399306	0.110664	1	4167	tags=31%, list=12%, signal=35%
REACTOME_CONSTITUTIVE_SIGNALING_BY_ABERRANT_PI3K_IN_CANCER	REACTOME_CONSTITUTIVE_SIGNALING_BY_ABERRANT_PI3K_IN_CANCER		67	0.661092	1.57469	0.0311355	0.11052	1	739	tags=16%, list=2%, signal=17%
BIOCARTA_TOLL_PATHWAY	BIOCARTA_TOLL_PATHWAY		24	0.760621	1.57444	0.0313076	0.110398	1	557	tags=13%, list=2%, signal=13%
PID_P38_ALPHA_BETA_DOWNSTREAM_PATHWAY	PID_P38_ALPHA_BETA_DOWNSTREAM_PATHWAY		38	0.72168	1.57351	0.0350195	0.110779	1	3162	tags=47%, list=9%, signal=52%
REACTOME_DEFECTIVE_B4GALT7_CAUSES_EDS_PROGEROID_TYPE	REACTOME_DEFECTIVE_B4GALT7_CAUSES_EDS_PROGEROID_TYPE		20	0.784192	1.57332	0.0483871	0.110611	1	1340	tags=35%, list=4%, signal=36%
REACTOME_RECOGNITION_OF_DNA_DAMAGE_BY_PCNA_CONTAINING_REPLICATION_COMPLEX	REACTOME_RECOGNITION_OF_DNA_DAMAGE_BY_PCNA_CONTAINING_REPLICATION_COMPLEX		30	0.740712	1.57294	0.0415162	0.11056	1	5497	tags=50%, list=16%, signal=60%
REACTOME_GLYCOSAMINOGLYCAN_METABOLISM	REACTOME_GLYCOSAMINOGLYCAN_METABOLISM		118	0.615839	1.57172	0.0212418	0.111024	1	4345	tags=38%, list=13%, signal=44%
REACTOME_SIGNALING_BY_RAS_MUTANTS	REACTOME_SIGNALING_BY_RAS_MUTANTS		56	0.674841	1.57151	0.0339893	0.110844	1	3182	tags=39%, list=9%, signal=43%
REACTOME_NUCLEAR_EVENTS_KINASE_AND_TRANSCRIPTION_FACTOR_ACTIVATION	REACTOME_NUCLEAR_EVENTS_KINASE_AND_TRANSCRIPTION_FACTOR_ACTIVATION		25	0.763102	1.57124	0.0330739	0.11075	1	3182	tags=52%, list=9%, signal=57%
REACTOME_REGULATION_OF_RUNX3_EXPRESSION_AND_ACTIVITY	REACTOME_REGULATION_OF_RUNX3_EXPRESSION_AND_ACTIVITY		54	0.666964	1.57035	0.0242537	0.11106	1	5513	tags=65%, list=16%, signal=77%
REACTOME_CELLULAR_RESPONSE_TO_HYPOXIA	REACTOME_CELLULAR_RESPONSE_TO_HYPOXIA		70	0.638082	1.57024	0.0368324	0.110823	1	5089	tags=54%, list=15%, signal=64%
KEGG_PENTOSE_AND_GLUCURONATE_INTERCONVERSIONS	KEGG_PENTOSE_AND_GLUCURONATE_INTERCONVERSIONS		17	0.788898	1.56969	0.0408163	0.11097	1	3565	tags=41%, list=11%, signal=46%
REACTOME_INTEGRATION_OF_ENERGY_METABOLISM	REACTOME_INTEGRATION_OF_ENERGY_METABOLISM		100	0.619182	1.56933	0.0397924	0.110939	1	4901	tags=39%, list=15%, signal=45%
REACTOME_METABOLISM_OF_POLYAMINES	REACTOME_METABOLISM_OF_POLYAMINES		55	0.671149	1.56891	0.0341113	0.110956	1	5513	tags=62%, list=16%, signal=74%
REACTOME_ADHERENS_JUNCTIONS_INTERACTIONS	REACTOME_ADHERENS_JUNCTIONS_INTERACTIONS		25	0.745373	1.56763	0.0432331	0.111644	1	3368	tags=36%, list=10%, signal=40%
REACTOME_REGULATION_OF_INSULIN_SECRETION	REACTOME_REGULATION_OF_INSULIN_SECRETION		70	0.652035	1.56758	0.0390492	0.111358	1	4901	tags=41%, list=15%, signal=48%
REACTOME_RHO_GTPASES_ACTIVATE_PAKS	REACTOME_RHO_GTPASES_ACTIVATE_PAKS		21	0.768582	1.56722	0.0494071	0.111348	1	2233	tags=48%, list=7%, signal=51%
REACTOME_NEGATIVE_REGULATION_OF_FGFR1_SIGNALING	REACTOME_NEGATIVE_REGULATION_OF_FGFR1_SIGNALING		28	0.729994	1.5669	0.0432331	0.111268	1	4526	tags=57%, list=13%, signal=66%
REACTOME_ATF4_ACTIVATES_GENES_IN_RESPONSE_TO_ENDOPLASMIC_RETICULUM_STRESS	REACTOME_ATF4_ACTIVATES_GENES_IN_RESPONSE_TO_ENDOPLASMIC_RETICULUM_STRESS		24	0.765643	1.56592	0.0371747	0.111606	1	959	tags=21%, list=3%, signal=21%
BIOCARTA_CELLCYCLE_PATHWAY	BIOCARTA_CELLCYCLE_PATHWAY		22	0.754889	1.56467	0.0381526	0.112333	1	2385	tags=36%, list=7%, signal=39%
NABA_CORE_MATRISOME	NABA_CORE_MATRISOME		249	0.572622	1.56449	0.00588235	0.112135	1	3510	tags=24%, list=10%, signal=27%
KEGG_VIBRIO_CHOLERAE_INFECTION	KEGG_VIBRIO_CHOLERAE_INFECTION		52	0.664929	1.56426	0.0311927	0.111983	1	3247	tags=37%, list=10%, signal=40%
REACTOME_OPIOID_SIGNALLING	REACTOME_OPIOID_SIGNALLING		84	0.630818	1.56423	0.0417335	0.111726	1	3277	tags=35%, list=10%, signal=38%
REACTOME_SIGNALING_BY_SCF_KIT	REACTOME_SIGNALING_BY_SCF_KIT		42	0.698583	1.5617	0.039548	0.113129	1	2625	tags=33%, list=8%, signal=36%
BIOCARTA_STATHMIN_PATHWAY	BIOCARTA_STATHMIN_PATHWAY		16	0.796624	1.56106	0.0292969	0.113359	1	750	tags=13%, list=2%, signal=13%
KEGG_INTESTINAL_IMMUNE_NETWORK_FOR_IGA_PRODUCTION	KEGG_INTESTINAL_IMMUNE_NETWORK_FOR_IGA_PRODUCTION		36	0.710666	1.56021	0.0373134	0.113656	1	376	tags=8%, list=1%, signal=8%
REACTOME_REGULATION_OF_MITOTIC_CELL_CYCLE	REACTOME_REGULATION_OF_MITOTIC_CELL_CYCLE		83	0.628792	1.55963	0.0338681	0.113806	1	5089	tags=53%, list=15%, signal=62%
KEGG_NICOTINATE_AND_NICOTINAMIDE_METABOLISM	KEGG_NICOTINATE_AND_NICOTINAMIDE_METABOLISM		23	0.759054	1.55877	0.0414313	0.114141	1	1541	tags=22%, list=5%, signal=23%
KEGG_P53_SIGNALING_PATHWAY	KEGG_P53_SIGNALING_PATHWAY		64	0.640634	1.55802	0.0531915	0.114355	1	2627	tags=28%, list=8%, signal=30%
REACTOME_RHO_GTPASES_ACTIVATE_WASPS_AND_WAVES	REACTOME_RHO_GTPASES_ACTIVATE_WASPS_AND_WAVES		36	0.702411	1.55718	0.0434783	0.114697	1	3751	tags=50%, list=11%, signal=56%
PID_CMYB_PATHWAY	PID_CMYB_PATHWAY		81	0.632266	1.55697	0.0265957	0.114519	1	2586	tags=23%, list=8%, signal=25%
REACTOME_POST_TRANSLATIONAL_PROTEIN_MODIFICATION	REACTOME_POST_TRANSLATIONAL_PROTEIN_MODIFICATION		1320	0.507959	1.55661	0	0.114492	1	4318	tags=29%, list=13%, signal=32%
REACTOME_HIV_LIFE_CYCLE	REACTOME_HIV_LIFE_CYCLE		143	0.597379	1.5565	0.0252101	0.114275	1	3960	tags=38%, list=12%, signal=43%
REACTOME_FOXO_MEDIATED_TRANSCRIPTION	REACTOME_FOXO_MEDIATED_TRANSCRIPTION		61	0.66109	1.55616	0.0360825	0.114231	1	2749	tags=41%, list=8%, signal=45%
PID_PRL_SIGNALING_EVENTS_PATHWAY	PID_PRL_SIGNALING_EVENTS_PATHWAY		23	0.746619	1.55559	0.0419162	0.114388	1	3955	tags=57%, list=12%, signal=64%
REACTOME_HSP90_CHAPERONE_CYCLE_FOR_STEROID_HORMONE_RECEPTORS_SHR	REACTOME_HSP90_CHAPERONE_CYCLE_FOR_STEROID_HORMONE_RECEPTORS_SHR		53	0.67609	1.55522	0.0394737	0.114399	1	4011	tags=49%, list=12%, signal=56%
REACTOME_TP53_REGULATES_TRANSCRIPTION_OF_GENES_INVOLVED_IN_G2_CELL_CYCLE_ARREST	REACTOME_TP53_REGULATES_TRANSCRIPTION_OF_GENES_INVOLVED_IN_G2_CELL_CYCLE_ARREST		18	0.806357	1.55447	0.0464646	0.114688	1	1283	tags=28%, list=4%, signal=29%
REACTOME_SHC_MEDIATED_CASCADE:FGFR3	REACTOME_SHC_MEDIATED_CASCADE:FGFR3		15	0.806731	1.55395	0.0450098	0.114722	1	2313	tags=33%, list=7%, signal=36%
REACTOME_DARPP_32_EVENTS	REACTOME_DARPP_32_EVENTS		22	0.757624	1.55133	0.039548	0.11622	1	3108	tags=55%, list=9%, signal=60%
KEGG_DRUG_METABOLISM_OTHER_ENZYMES	KEGG_DRUG_METABOLISM_OTHER_ENZYMES		37	0.697096	1.5508	0.0361217	0.116354	1	1834	tags=24%, list=5%, signal=26%
REACTOME_METABOLISM_OF_AMINO_ACIDS_AND_DERIVATIVES	REACTOME_METABOLISM_OF_AMINO_ACIDS_AND_DERIVATIVES		348	0.544038	1.54918	0.00542741	0.117151	1	4612	tags=40%, list=14%, signal=46%
REACTOME_TP53_REGULATES_TRANSCRIPTION_OF_CELL_CYCLE_GENES	REACTOME_TP53_REGULATES_TRANSCRIPTION_OF_CELL_CYCLE_GENES		47	0.677983	1.54799	0.0298507	0.117682	1	1896	tags=30%, list=6%, signal=32%
REACTOME_IL_6_TYPE_CYTOKINE_RECEPTOR_LIGAND_INTERACTIONS	REACTOME_IL_6_TYPE_CYTOKINE_RECEPTOR_LIGAND_INTERACTIONS		15	0.811193	1.54793	0.0479042	0.117442	1	1749	tags=33%, list=5%, signal=35%
REACTOME_GOLGI_ASSOCIATED_VESICLE_BIOGENESIS	REACTOME_GOLGI_ASSOCIATED_VESICLE_BIOGENESIS		56	0.655441	1.54789	0.029361	0.117177	1	4307	tags=41%, list=13%, signal=47%
BIOCARTA_AMI_PATHWAY	BIOCARTA_AMI_PATHWAY		17	0.771072	1.54686	0.0398406	0.117559	1	4704	tags=47%, list=14%, signal=55%
REACTOME_THE_NLRP3_INFLAMMASOME	REACTOME_THE_NLRP3_INFLAMMASOME		15	0.804587	1.54547	0.0339623	0.118244	1	752	tags=27%, list=2%, signal=27%
PID_CXCR4_PATHWAY	PID_CXCR4_PATHWAY		95	0.622996	1.54471	0.0326087	0.118483	1	2781	tags=31%, list=8%, signal=33%
REACTOME_TRANSCRIPTIONAL_REGULATION_BY_THE_AP_2_TFAP2_FAMILY_OF_TRANSCRIPTION_FACTORS	REACTOME_TRANSCRIPTIONAL_REGULATION_BY_THE_AP_2_TFAP2_FAMILY_OF_TRANSCRIPTION_FACTORS		36	0.714829	1.54463	0.0365385	0.118283	1	2455	tags=25%, list=7%, signal=27%
REACTOME_GLUCAGON_TYPE_LIGAND_RECEPTORS	REACTOME_GLUCAGON_TYPE_LIGAND_RECEPTORS		26	0.739549	1.54399	0.044	0.11844	1	1981	tags=23%, list=6%, signal=24%
REACTOME_SIGNALING_BY_ERBB2	REACTOME_SIGNALING_BY_ERBB2		48	0.676915	1.54176	0.039356	0.119784	1	4041	tags=48%, list=12%, signal=54%
KEGG_ERBB_SIGNALING_PATHWAY	KEGG_ERBB_SIGNALING_PATHWAY		86	0.624397	1.54157	0.0429553	0.119647	1	3182	tags=30%, list=9%, signal=33%
REACTOME_SIGNALING_BY_TGF_BETA_FAMILY_MEMBERS	REACTOME_SIGNALING_BY_TGF_BETA_FAMILY_MEMBERS		98	0.619577	1.54156	0.047138	0.119382	1	3396	tags=41%, list=10%, signal=45%
PID_IL1_PATHWAY	PID_IL1_PATHWAY		34	0.708439	1.54122	0.037594	0.119369	1	1970	tags=18%, list=6%, signal=19%
KEGG_STEROID_BIOSYNTHESIS	KEGG_STEROID_BIOSYNTHESIS		17	0.787156	1.54117	0.0379242	0.119117	1	3113	tags=59%, list=9%, signal=65%
PID_ARF6_DOWNSTREAM_PATHWAY	PID_ARF6_DOWNSTREAM_PATHWAY		15	0.79864	1.54056	0.0398323	0.119279	1	3182	tags=67%, list=9%, signal=74%
REACTOME_CYTOSOLIC_SENSORS_OF_PATHOGEN_ASSOCIATED_DNA	REACTOME_CYTOSOLIC_SENSORS_OF_PATHOGEN_ASSOCIATED_DNA		61	0.647622	1.53889	0.0509338	0.120045	1	1943	tags=26%, list=6%, signal=28%
REACTOME_TP53_REGULATES_TRANSCRIPTION_OF_ADDITIONAL_CELL_CYCLE_GENES_WHOSE_EXACT_ROLE_IN_THE_P53_PATHWAY_REMAIN_UNCERTAIN	REACTOME_TP53_REGULATES_TRANSCRIPTION_OF_ADDITIONAL_CELL_CYCLE_GENES_WHOSE_EXACT_ROLE_IN_THE_P53_PATHWAY_REMAIN_UNCERTAIN		19	0.774984	1.53763	0.0386847	0.120696	1	2661	tags=32%, list=8%, signal=34%
REACTOME_SIGNALING_BY_FGFR3	REACTOME_SIGNALING_BY_FGFR3		37	0.694565	1.53713	0.0499076	0.12074	1	4526	tags=54%, list=13%, signal=62%
PID_S1P_S1P1_PATHWAY	PID_S1P_S1P1_PATHWAY		21	0.762951	1.53671	0.0500928	0.120766	1	3182	tags=62%, list=9%, signal=68%
REACTOME_DOWNREGULATION_OF_SMAD2_3:SMAD4_TRANSCRIPTIONAL_ACTIVITY	REACTOME_DOWNREGULATION_OF_SMAD2_3:SMAD4_TRANSCRIPTIONAL_ACTIVITY		23	0.745314	1.53584	0.0530165	0.121061	1	3571	tags=52%, list=11%, signal=58%
REACTOME_GAMMA_CARBOXYLATION_HYPUSINE_FORMATION_AND_ARYLSULFATASE_ACTIVATION	REACTOME_GAMMA_CARBOXYLATION_HYPUSINE_FORMATION_AND_ARYLSULFATASE_ACTIVATION		37	0.701701	1.53472	0.0502693	0.121487	1	4486	tags=30%, list=13%, signal=34%
REACTOME_UPTAKE_AND_ACTIONS_OF_BACTERIAL_TOXINS	REACTOME_UPTAKE_AND_ACTIONS_OF_BACTERIAL_TOXINS		27	0.724126	1.53252	0.045098	0.122803	1	3158	tags=41%, list=9%, signal=45%
REACTOME_ENDOSOMAL_SORTING_COMPLEX_REQUIRED_FOR_TRANSPORT_ESCRT	REACTOME_ENDOSOMAL_SORTING_COMPLEX_REQUIRED_FOR_TRANSPORT_ESCRT		31	0.708875	1.53249	0.0418251	0.122541	1	3571	tags=45%, list=11%, signal=50%
REACTOME_EPHA_MEDIATED_GROWTH_CONE_COLLAPSE	REACTOME_EPHA_MEDIATED_GROWTH_CONE_COLLAPSE		29	0.73352	1.53134	0.0515654	0.123164	1	2135	tags=31%, list=6%, signal=33%
REACTOME_CIRCADIAN_CLOCK	REACTOME_CIRCADIAN_CLOCK		67	0.651188	1.53034	0.0365217	0.123666	1	1950	tags=33%, list=6%, signal=35%
REACTOME_CROSSLINKING_OF_COLLAGEN_FIBRILS	REACTOME_CROSSLINKING_OF_COLLAGEN_FIBRILS		18	0.777471	1.52714	0.0472279	0.125628	1	2102	tags=44%, list=6%, signal=47%
REACTOME_DOWNREGULATION_OF_ERBB2_SIGNALING	REACTOME_DOWNREGULATION_OF_ERBB2_SIGNALING		27	0.71604	1.52684	0.0498084	0.125545	1	1354	tags=30%, list=4%, signal=31%
KEGG_PROSTATE_CANCER	KEGG_PROSTATE_CANCER		88	0.608296	1.52478	0.0318258	0.126731	1	1282	tags=16%, list=4%, signal=16%
REACTOME_PI3K_AKT_SIGNALING_IN_CANCER	REACTOME_PI3K_AKT_SIGNALING_IN_CANCER		94	0.608555	1.52477	0.0364238	0.126463	1	739	tags=15%, list=2%, signal=15%
REACTOME_UB_SPECIFIC_PROCESSING_PROTEASES	REACTOME_UB_SPECIFIC_PROCESSING_PROTEASES		192	0.562709	1.52467	0.01875	0.12623	1	2724	tags=24%, list=8%, signal=26%
REACTOME_CARGO_RECOGNITION_FOR_CLATHRIN_MEDIATED_ENDOCYTOSIS	REACTOME_CARGO_RECOGNITION_FOR_CLATHRIN_MEDIATED_ENDOCYTOSIS		100	0.607994	1.52331	0.047541	0.126915	1	4640	tags=39%, list=14%, signal=45%
REACTOME_RHO_GTPASE_EFFECTORS	REACTOME_RHO_GTPASE_EFFECTORS		310	0.539588	1.52272	0.00439883	0.127004	1	3877	tags=35%, list=11%, signal=39%
REACTOME_A_TETRASACCHARIDE_LINKER_SEQUENCE_IS_REQUIRED_FOR_GAG_SYNTHESIS	REACTOME_A_TETRASACCHARIDE_LINKER_SEQUENCE_IS_REQUIRED_FOR_GAG_SYNTHESIS		26	0.716918	1.52271	0.0538462	0.126716	1	1340	tags=27%, list=4%, signal=28%
PID_RB_1PATHWAY	PID_RB_1PATHWAY		64	0.636683	1.52253	0.0529915	0.126552	1	2385	tags=28%, list=7%, signal=30%
BIOCARTA_TEL_PATHWAY	BIOCARTA_TEL_PATHWAY		17	0.781682	1.52064	0.0536398	0.127556	1	2709	tags=41%, list=8%, signal=45%
REACTOME_FORMATION_OF_TUBULIN_FOLDING_INTERMEDIATES_BY_CCT_TRIC	REACTOME_FORMATION_OF_TUBULIN_FOLDING_INTERMEDIATES_BY_CCT_TRIC		24	0.722604	1.5204	0.0633147	0.127406	1	3896	tags=58%, list=12%, signal=66%
REACTOME_REGULATION_OF_CHOLESTEROL_BIOSYNTHESIS_BY_SREBP_SREBF	REACTOME_REGULATION_OF_CHOLESTEROL_BIOSYNTHESIS_BY_SREBP_SREBF		55	0.648159	1.51802	0.044405	0.128948	1	3041	tags=40%, list=9%, signal=44%
REACTOME_HEPARAN_SULFATE_HEPARIN_HS_GAG_METABOLISM	REACTOME_HEPARAN_SULFATE_HEPARIN_HS_GAG_METABOLISM		53	0.647037	1.51775	0.0455373	0.128856	1	3010	tags=32%, list=9%, signal=35%
REACTOME_G_ALPHA_Z_SIGNALLING_EVENTS	REACTOME_G_ALPHA_Z_SIGNALLING_EVENTS		46	0.668684	1.51664	0.0546139	0.12938	1	4360	tags=39%, list=13%, signal=45%
PID_P73PATHWAY	PID_P73PATHWAY		77	0.617358	1.51605	0.0417391	0.129529	1	2495	tags=32%, list=7%, signal=35%
REACTOME_ER_TO_GOLGI_ANTEROGRADE_TRANSPORT	REACTOME_ER_TO_GOLGI_ANTEROGRADE_TRANSPORT		150	0.579393	1.51565	0.0242718	0.129491	1	3383	tags=33%, list=10%, signal=36%
KEGG_CHRONIC_MYELOID_LEUKEMIA	KEGG_CHRONIC_MYELOID_LEUKEMIA		73	0.625529	1.51463	0.0396552	0.12991	1	2408	tags=23%, list=7%, signal=25%
REACTOME_SIGNAL_TRANSDUCTION_BY_L1	REACTOME_SIGNAL_TRANSDUCTION_BY_L1		21	0.755173	1.51416	0.062249	0.129933	1	3182	tags=62%, list=9%, signal=68%
REACTOME_N_GLYCAN_TRIMMING_IN_THE_ER_AND_CALNEXIN_CALRETICULIN_CYCLE	REACTOME_N_GLYCAN_TRIMMING_IN_THE_ER_AND_CALNEXIN_CALRETICULIN_CYCLE		35	0.706821	1.5115	0.0397727	0.131564	1	3638	tags=57%, list=11%, signal=64%
REACTOME_ERBB2_REGULATES_CELL_MOTILITY	REACTOME_ERBB2_REGULATES_CELL_MOTILITY		15	0.781555	1.51143	0.0423729	0.131306	1	476	tags=20%, list=1%, signal=20%
PID_HDAC_CLASSII_PATHWAY	PID_HDAC_CLASSII_PATHWAY		33	0.707055	1.5109	0.0684932	0.13144	1	2530	tags=39%, list=7%, signal=43%
REACTOME_COPII_MEDIATED_VESICLE_TRANSPORT	REACTOME_COPII_MEDIATED_VESICLE_TRANSPORT		68	0.632432	1.51084	0.0490368	0.131179	1	3383	tags=29%, list=10%, signal=33%
REACTOME_NEGATIVE_REGULATION_OF_FGFR4_SIGNALING	REACTOME_NEGATIVE_REGULATION_OF_FGFR4_SIGNALING		26	0.718347	1.51059	0.0450281	0.131082	1	4526	tags=62%, list=13%, signal=71%
PID_TCR_CALCIUM_PATHWAY	PID_TCR_CALCIUM_PATHWAY		23	0.734105	1.51017	0.0469925	0.131126	1	3226	tags=39%, list=10%, signal=43%
REACTOME_SHC_MEDIATED_CASCADE:FGFR1	REACTOME_SHC_MEDIATED_CASCADE:FGFR1		17	0.766333	1.5088	0.0491159	0.131974	1	2313	tags=29%, list=7%, signal=32%
REACTOME_ZBP1_DAI_MEDIATED_INDUCTION_OF_TYPE_I_IFNS	REACTOME_ZBP1_DAI_MEDIATED_INDUCTION_OF_TYPE_I_IFNS		21	0.749246	1.50771	0.0503876	0.132495	1	793	tags=24%, list=2%, signal=24%
REACTOME_RHO_GTPASES_ACTIVATE_ROCKS	REACTOME_RHO_GTPASES_ACTIVATE_ROCKS		19	0.750005	1.50686	0.0562852	0.132872	1	1786	tags=42%, list=5%, signal=44%
REACTOME_TRAFFICKING_OF_GLUR2_CONTAINING_AMPA_RECEPTORS	REACTOME_TRAFFICKING_OF_GLUR2_CONTAINING_AMPA_RECEPTORS		17	0.774496	1.50663	0.0509165	0.13272	1	4640	tags=47%, list=14%, signal=55%
REACTOME_GLUCAGON_LIKE_PEPTIDE_1_GLP1_REGULATES_INSULIN_SECRETION	REACTOME_GLUCAGON_LIKE_PEPTIDE_1_GLP1_REGULATES_INSULIN_SECRETION		36	0.695328	1.50546	0.0549451	0.133338	1	1981	tags=31%, list=6%, signal=32%
REACTOME_MITOPHAGY	REACTOME_MITOPHAGY		25	0.713055	1.50544	0.0557692	0.133068	1	4458	tags=64%, list=13%, signal=74%
REACTOME_G_PROTEIN_ACTIVATION	REACTOME_G_PROTEIN_ACTIVATION		26	0.711435	1.50465	0.0766208	0.133389	1	4347	tags=38%, list=13%, signal=44%
PID_LYMPH_ANGIOGENESIS_PATHWAY	PID_LYMPH_ANGIOGENESIS_PATHWAY		24	0.7342	1.5045	0.0628571	0.133226	1	3790	tags=63%, list=11%, signal=70%
BIOCARTA_ETS_PATHWAY	BIOCARTA_ETS_PATHWAY		17	0.77948	1.50432	0.0533881	0.133053	1	289	tags=18%, list=1%, signal=18%
PID_TOLL_ENDOGENOUS_PATHWAY	PID_TOLL_ENDOGENOUS_PATHWAY		23	0.728185	1.50427	0.0565657	0.132786	1	2455	tags=26%, list=7%, signal=28%
REACTOME_CALNEXIN_CALRETICULIN_CYCLE	REACTOME_CALNEXIN_CALRETICULIN_CYCLE		26	0.713402	1.50367	0.0614525	0.133029	1	3638	tags=62%, list=11%, signal=69%
PID_ER_NONGENOMIC_PATHWAY	PID_ER_NONGENOMIC_PATHWAY		40	0.663581	1.50328	0.0579151	0.133008	1	5205	tags=45%, list=15%, signal=53%
REACTOME_SIGNALING_BY_VEGF	REACTOME_SIGNALING_BY_VEGF		103	0.587991	1.50236	0.0362069	0.133418	1	3955	tags=38%, list=12%, signal=43%
REACTOME_PROSTACYCLIN_SIGNALLING_THROUGH_PROSTACYCLIN_RECEPTOR	REACTOME_PROSTACYCLIN_SIGNALLING_THROUGH_PROSTACYCLIN_RECEPTOR		18	0.759941	1.50184	0.0451866	0.133481	1	1981	tags=33%, list=6%, signal=35%
REACTOME_CDK_MEDIATED_PHOSPHORYLATION_AND_REMOVAL_OF_CDC6	REACTOME_CDK_MEDIATED_PHOSPHORYLATION_AND_REMOVAL_OF_CDC6		69	0.646843	1.49936	0.0458554	0.135056	1	5513	tags=58%, list=16%, signal=69%
REACTOME_REGULATION_OF_RAS_BY_GAPS	REACTOME_REGULATION_OF_RAS_BY_GAPS		65	0.628594	1.49846	0.0519931	0.135411	1	5513	tags=60%, list=16%, signal=72%
REACTOME_FORMATION_OF_INCISION_COMPLEX_IN_GG_NER	REACTOME_FORMATION_OF_INCISION_COMPLEX_IN_GG_NER		43	0.653645	1.498	0.0424354	0.135507	1	4898	tags=51%, list=15%, signal=60%
BIOCARTA_G1_PATHWAY	BIOCARTA_G1_PATHWAY		28	0.714104	1.49789	0.0533333	0.135296	1	2385	tags=32%, list=7%, signal=35%
BIOCARTA_DEATH_PATHWAY	BIOCARTA_DEATH_PATHWAY		29	0.712395	1.49587	0.0560748	0.136492	1	171	tags=14%, list=1%, signal=14%
REACTOME_NUCLEAR_SIGNALING_BY_ERBB4	REACTOME_NUCLEAR_SIGNALING_BY_ERBB4		31	0.689779	1.49531	0.0538462	0.136653	1	2942	tags=23%, list=9%, signal=25%
BIOCARTA_NKT_PATHWAY	BIOCARTA_NKT_PATHWAY		22	0.738346	1.49483	0.0676983	0.136766	1	2351	tags=23%, list=7%, signal=24%
REACTOME_SYNTHESIS_OF_VERY_LONG_CHAIN_FATTY_ACYL_COAS	REACTOME_SYNTHESIS_OF_VERY_LONG_CHAIN_FATTY_ACYL_COAS		20	0.730754	1.49454	0.0621242	0.136712	1	1979	tags=30%, list=6%, signal=32%
REACTOME_STABILIZATION_OF_P53	REACTOME_STABILIZATION_OF_P53		53	0.643251	1.49407	0.0615942	0.136777	1	5513	tags=66%, list=16%, signal=79%
REACTOME_GLYCOGEN_METABOLISM	REACTOME_GLYCOGEN_METABOLISM		27	0.719807	1.49352	0.0519231	0.136909	1	4000	tags=56%, list=12%, signal=63%
KEGG_LONG_TERM_POTENTIATION	KEGG_LONG_TERM_POTENTIATION		68	0.627819	1.49273	0.0543478	0.13718	1	4891	tags=47%, list=14%, signal=55%
REACTOME_SIGNALING_BY_NOTCH4	REACTOME_SIGNALING_BY_NOTCH4		81	0.603935	1.4885	0.0486111	0.140213	1	5089	tags=49%, list=15%, signal=58%
REACTOME_NEGATIVE_REGULATION_OF_MET_ACTIVITY	REACTOME_NEGATIVE_REGULATION_OF_MET_ACTIVITY		20	0.733476	1.48739	0.0595483	0.140786	1	3609	tags=45%, list=11%, signal=50%
REACTOME_FRS_MEDIATED_FGFR3_SIGNALING	REACTOME_FRS_MEDIATED_FGFR3_SIGNALING		17	0.759256	1.48579	0.0588235	0.141736	1	2408	tags=29%, list=7%, signal=32%
BIOCARTA_GPCR_PATHWAY	BIOCARTA_GPCR_PATHWAY		29	0.675319	1.48385	0.0644567	0.143015	1	5075	tags=55%, list=15%, signal=65%
REACTOME_SIGNALING_BY_FGFR1	REACTOME_SIGNALING_BY_FGFR1		45	0.659036	1.48281	0.0714286	0.143481	1	4526	tags=49%, list=13%, signal=56%
KEGG_STEROID_HORMONE_BIOSYNTHESIS	KEGG_STEROID_HORMONE_BIOSYNTHESIS		41	0.65034	1.48174	0.0677656	0.144025	1	4329	tags=27%, list=13%, signal=31%
REACTOME_TRANS_GOLGI_NETWORK_VESICLE_BUDDING	REACTOME_TRANS_GOLGI_NETWORK_VESICLE_BUDDING		72	0.632119	1.4806	0.0499139	0.144721	1	4307	tags=36%, list=13%, signal=41%
KEGG_FRUCTOSE_AND_MANNOSE_METABOLISM	KEGG_FRUCTOSE_AND_MANNOSE_METABOLISM		33	0.684944	1.48045	0.0493359	0.14454	1	1669	tags=30%, list=5%, signal=32%
REACTOME_TRIGLYCERIDE_CATABOLISM	REACTOME_TRIGLYCERIDE_CATABOLISM		18	0.742366	1.47974	0.056338	0.144847	1	4690	tags=50%, list=14%, signal=58%
REACTOME_P75_NTR_RECEPTOR_MEDIATED_SIGNALLING	REACTOME_P75_NTR_RECEPTOR_MEDIATED_SIGNALLING		96	0.596485	1.4793	0.0525424	0.144947	1	3370	tags=30%, list=10%, signal=33%
PID_CASPASE_PATHWAY	PID_CASPASE_PATHWAY		50	0.640736	1.47929	0.0685185	0.14465	1	1516	tags=16%, list=4%, signal=17%
REACTOME_METABOLISM_OF_RNA	REACTOME_METABOLISM_OF_RNA		640	0.506105	1.47902	0.00126422	0.144594	1	5095	tags=42%, list=15%, signal=48%
BIOCARTA_NGF_PATHWAY	BIOCARTA_NGF_PATHWAY		19	0.725028	1.47848	0.0668016	0.144759	1	3912	tags=53%, list=12%, signal=59%
KEGG_FC_EPSILON_RI_SIGNALING_PATHWAY	KEGG_FC_EPSILON_RI_SIGNALING_PATHWAY		71	0.610594	1.47814	0.0536673	0.144724	1	1035	tags=13%, list=3%, signal=13%
KEGG_TGF_BETA_SIGNALING_PATHWAY	KEGG_TGF_BETA_SIGNALING_PATHWAY		83	0.599455	1.47802	0.0530035	0.144494	1	2923	tags=27%, list=9%, signal=29%
PID_VEGFR1_PATHWAY	PID_VEGFR1_PATHWAY		26	0.701111	1.47712	0.0718232	0.144982	1	3594	tags=54%, list=11%, signal=60%
PID_AJDISS_2PATHWAY	PID_AJDISS_2PATHWAY		48	0.636631	1.47647	0.0620155	0.145278	1	2689	tags=29%, list=8%, signal=32%
REACTOME_EPH_EPHRIN_SIGNALING	REACTOME_EPH_EPHRIN_SIGNALING		92	0.592519	1.47466	0.041876	0.146428	1	3955	tags=45%, list=12%, signal=50%
REACTOME_ACTIVATION_OF_KAINATE_RECEPTORS_UPON_GLUTAMATE_BINDING	REACTOME_ACTIVATION_OF_KAINATE_RECEPTORS_UPON_GLUTAMATE_BINDING		29	0.685954	1.47365	0.0664137	0.146977	1	4347	tags=41%, list=13%, signal=47%
PID_IFNG_PATHWAY	PID_IFNG_PATHWAY		39	0.670594	1.47351	0.0688406	0.146789	1	2709	tags=41%, list=8%, signal=45%
REACTOME_ESR_MEDIATED_SIGNALING	REACTOME_ESR_MEDIATED_SIGNALING		215	0.544105	1.47315	0.02886	0.146809	1	3406	tags=30%, list=10%, signal=33%
PID_FGF_PATHWAY	PID_FGF_PATHWAY		50	0.635173	1.47146	0.0669145	0.147901	1	2709	tags=34%, list=8%, signal=37%
REACTOME_NEUREXINS_AND_NEUROLIGINS	REACTOME_NEUREXINS_AND_NEUROLIGINS		56	0.639764	1.47126	0.0683919	0.147789	1	3787	tags=29%, list=11%, signal=32%
REACTOME_GLOBAL_GENOME_NUCLEOTIDE_EXCISION_REPAIR_GG_NER	REACTOME_GLOBAL_GENOME_NUCLEOTIDE_EXCISION_REPAIR_GG_NER		84	0.597953	1.47112	0.0617496	0.147575	1	4898	tags=49%, list=15%, signal=57%
REACTOME_FATTY_ACYL_COA_BIOSYNTHESIS	REACTOME_FATTY_ACYL_COA_BIOSYNTHESIS		31	0.675806	1.4706	0.0643382	0.147742	1	5286	tags=45%, list=16%, signal=53%
PID_DNA_PK_PATHWAY	PID_DNA_PK_PATHWAY		16	0.744355	1.47054	0.0755467	0.14752	1	3687	tags=63%, list=11%, signal=70%
REACTOME_ASPARAGINE_N_LINKED_GLYCOSYLATION	REACTOME_ASPARAGINE_N_LINKED_GLYCOSYLATION		298	0.517864	1.47007	0.0125698	0.147682	1	4295	tags=35%, list=13%, signal=40%
PID_TAP63_PATHWAY	PID_TAP63_PATHWAY		54	0.618776	1.46973	0.0581614	0.147667	1	2781	tags=39%, list=8%, signal=42%
BIOCARTA_PGC1A_PATHWAY	BIOCARTA_PGC1A_PATHWAY		15	0.768121	1.46813	0.0656064	0.148698	1	3108	tags=53%, list=9%, signal=59%
PID_FOXO_PATHWAY	PID_FOXO_PATHWAY		48	0.639808	1.46769	0.0528169	0.148747	1	3114	tags=40%, list=9%, signal=44%
REACTOME_THROMBOXANE_SIGNALLING_THROUGH_TP_RECEPTOR	REACTOME_THROMBOXANE_SIGNALLING_THROUGH_TP_RECEPTOR		22	0.71396	1.46691	0.0846154	0.149098	1	1981	tags=27%, list=6%, signal=29%
PID_P38_ALPHA_BETA_PATHWAY	PID_P38_ALPHA_BETA_PATHWAY		30	0.698947	1.46624	0.0625	0.149394	1	2354	tags=40%, list=7%, signal=43%
REACTOME_CELL_CELL_JUNCTION_ORGANIZATION	REACTOME_CELL_CELL_JUNCTION_ORGANIZATION		52	0.633929	1.46624	0.0671378	0.149102	1	2164	tags=21%, list=6%, signal=23%
KEGG_PANCREATIC_CANCER	KEGG_PANCREATIC_CANCER		69	0.619499	1.46607	0.0495049	0.149004	1	3342	tags=39%, list=10%, signal=43%
REACTOME_APC_C:CDH1_MEDIATED_DEGRADATION_OF_CDC20_AND_OTHER_APC_C:CDH1_TARGETED_PROTEINS_IN_LATE_MITOSIS_EARLY_G1	REACTOME_APC_C:CDH1_MEDIATED_DEGRADATION_OF_CDC20_AND_OTHER_APC_C:CDH1_TARGETED_PROTEINS_IN_LATE_MITOSIS_EARLY_G1		69	0.609987	1.46571	0.0606061	0.149078	1	5513	tags=57%, list=16%, signal=67%
REACTOME_TRANSCRIPTIONAL_REGULATION_BY_RUNX3	REACTOME_TRANSCRIPTIONAL_REGULATION_BY_RUNX3		94	0.594577	1.46343	0.0546075	0.150827	1	5158	tags=50%, list=15%, signal=59%
BIOCARTA_BIOPEPTIDES_PATHWAY	BIOCARTA_BIOPEPTIDES_PATHWAY		28	0.690069	1.46257	0.0647482	0.151295	1	5075	tags=46%, list=15%, signal=55%
KEGG_ACUTE_MYELOID_LEUKEMIA	KEGG_ACUTE_MYELOID_LEUKEMIA		56	0.616348	1.46003	0.070018	0.153235	1	4304	tags=38%, list=13%, signal=43%
REACTOME_GLUCOSE_METABOLISM	REACTOME_GLUCOSE_METABOLISM		86	0.594726	1.45998	0.0636833	0.152999	1	5403	tags=44%, list=16%, signal=52%
REACTOME_S_PHASE	REACTOME_S_PHASE		157	0.560622	1.45816	0.0433387	0.15415	1	5522	tags=46%, list=16%, signal=55%
REACTOME_PI3K_EVENTS_IN_ERBB2_SIGNALING	REACTOME_PI3K_EVENTS_IN_ERBB2_SIGNALING		16	0.747482	1.45641	0.0555556	0.155361	1	476	tags=19%, list=1%, signal=19%
BIOCARTA_MTA3_PATHWAY	BIOCARTA_MTA3_PATHWAY		16	0.753155	1.45458	0.0756972	0.156689	1	3914	tags=44%, list=12%, signal=49%
REACTOME_ACYL_CHAIN_REMODELLING_OF_PE	REACTOME_ACYL_CHAIN_REMODELLING_OF_PE		21	0.714695	1.45393	0.0955285	0.15694	1	1536	tags=19%, list=5%, signal=20%
PID_MAPK_TRK_PATHWAY	PID_MAPK_TRK_PATHWAY		33	0.671419	1.45228	0.0764818	0.157918	1	4304	tags=52%, list=13%, signal=59%
REACTOME_METABOLISM_OF_NUCLEOTIDES	REACTOME_METABOLISM_OF_NUCLEOTIDES		94	0.582776	1.45187	0.0544218	0.157988	1	4512	tags=35%, list=13%, signal=40%
REACTOME_DISEASES_OF_SIGNAL_TRANSDUCTION	REACTOME_DISEASES_OF_SIGNAL_TRANSDUCTION		367	0.510903	1.45039	0.0164159	0.158921	1	3253	tags=29%, list=10%, signal=31%
BIOCARTA_PTDINS_PATHWAY	BIOCARTA_PTDINS_PATHWAY		23	0.692112	1.44946	0.0933333	0.159308	1	5284	tags=61%, list=16%, signal=72%
REACTOME_FRS_MEDIATED_FGFR1_SIGNALING	REACTOME_FRS_MEDIATED_FGFR1_SIGNALING		19	0.719989	1.44716	0.10099	0.161113	1	2408	tags=26%, list=7%, signal=28%
REACTOME_AMYLOID_FIBER_FORMATION	REACTOME_AMYLOID_FIBER_FORMATION		96	0.578735	1.44706	0.0483092	0.160905	1	3746	tags=32%, list=11%, signal=36%
REACTOME_INTRACELLULAR_SIGNALING_BY_SECOND_MESSENGERS	REACTOME_INTRACELLULAR_SIGNALING_BY_SECOND_MESSENGERS		288	0.519792	1.44644	0.0231481	0.161114	1	3594	tags=28%, list=11%, signal=31%
PID_RET_PATHWAY	PID_RET_PATHWAY		39	0.654052	1.44207	0.0772128	0.164653	1	3912	tags=46%, list=12%, signal=52%
REACTOME_TRANSCRIPTIONAL_REGULATION_OF_WHITE_ADIPOCYTE_DIFFERENTIATION	REACTOME_TRANSCRIPTIONAL_REGULATION_OF_WHITE_ADIPOCYTE_DIFFERENTIATION		83	0.57957	1.44127	0.0615641	0.1651	1	1102	tags=12%, list=3%, signal=12%
REACTOME_TRANSPORT_TO_THE_GOLGI_AND_SUBSEQUENT_MODIFICATION	REACTOME_TRANSPORT_TO_THE_GOLGI_AND_SUBSEQUENT_MODIFICATION		180	0.537254	1.44113	0.0377359	0.164926	1	4074	tags=34%, list=12%, signal=39%
REACTOME_RHO_GTPASES_ACTIVATE_FORMINS	REACTOME_RHO_GTPASES_ACTIVATE_FORMINS		131	0.555249	1.44014	0.0544554	0.165501	1	3877	tags=38%, list=11%, signal=43%
REACTOME_MAPK6_MAPK4_SIGNALING	REACTOME_MAPK6_MAPK4_SIGNALING		86	0.581251	1.43832	0.0561404	0.166939	1	5089	tags=53%, list=15%, signal=63%
REACTOME_FACTORS_INVOLVED_IN_MEGAKARYOCYTE_DEVELOPMENT_AND_PLATELET_PRODUCTION	REACTOME_FACTORS_INVOLVED_IN_MEGAKARYOCYTE_DEVELOPMENT_AND_PLATELET_PRODUCTION		147	0.544224	1.43824	0.0513644	0.1667	1	2586	tags=23%, list=8%, signal=25%
REACTOME_THROMBIN_SIGNALLING_THROUGH_PROTEINASE_ACTIVATED_RECEPTORS_PARS	REACTOME_THROMBIN_SIGNALLING_THROUGH_PROTEINASE_ACTIVATED_RECEPTORS_PARS		31	0.660904	1.43454	0.0828829	0.169636	1	4891	tags=42%, list=14%, signal=49%
REACTOME_SWITCHING_OF_ORIGINS_TO_A_POST_REPLICATIVE_STATE	REACTOME_SWITCHING_OF_ORIGINS_TO_A_POST_REPLICATIVE_STATE		87	0.585778	1.43293	0.0536013	0.170763	1	5089	tags=49%, list=15%, signal=58%
PID_SYNDECAN_3_PATHWAY	PID_SYNDECAN_3_PATHWAY		15	0.745386	1.43165	0.0871287	0.171605	1	2695	tags=33%, list=8%, signal=36%
PID_EPO_PATHWAY	PID_EPO_PATHWAY		33	0.668599	1.43144	0.0866142	0.171471	1	2625	tags=33%, list=8%, signal=36%
NABA_ECM_GLYCOPROTEINS	NABA_ECM_GLYCOPROTEINS		175	0.539634	1.43038	0.0373377	0.172218	1	3510	tags=23%, list=10%, signal=26%
BIOCARTA_NOS1_PATHWAY	BIOCARTA_NOS1_PATHWAY		20	0.71281	1.42969	0.0873016	0.172509	1	3464	tags=45%, list=10%, signal=50%
PID_ARF6_TRAFFICKING_PATHWAY	PID_ARF6_TRAFFICKING_PATHWAY		47	0.631923	1.42828	0.0617284	0.173413	1	3790	tags=45%, list=11%, signal=50%
REACTOME_SIGNALING_BY_ERBB4	REACTOME_SIGNALING_BY_ERBB4		57	0.612891	1.42817	0.0892532	0.173198	1	4041	tags=32%, list=12%, signal=36%
BIOCARTA_EDG1_PATHWAY	BIOCARTA_EDG1_PATHWAY		22	0.694853	1.42776	0.0980392	0.173208	1	3594	tags=45%, list=11%, signal=51%
REACTOME_CYTOSOLIC_TRNA_AMINOACYLATION	REACTOME_CYTOSOLIC_TRNA_AMINOACYLATION		24	0.701572	1.42657	0.0992366	0.174023	1	6988	tags=50%, list=21%, signal=63%
SA_TRKA_RECEPTOR	SA_TRKA_RECEPTOR		17	0.727476	1.42602	0.0948767	0.174268	1	3912	tags=71%, list=12%, signal=80%
PID_EPHA_FWDPATHWAY	PID_EPHA_FWDPATHWAY		34	0.659511	1.42503	0.0990291	0.174849	1	2135	tags=24%, list=6%, signal=25%
REACTOME_INLB_MEDIATED_ENTRY_OF_LISTERIA_MONOCYTOGENES_INTO_HOST_CELL	REACTOME_INLB_MEDIATED_ENTRY_OF_LISTERIA_MONOCYTOGENES_INTO_HOST_CELL		15	0.746905	1.42403	0.103516	0.175482	1	4614	tags=53%, list=14%, signal=62%
REACTOME_PINK_PARKIN_MEDIATED_MITOPHAGY	REACTOME_PINK_PARKIN_MEDIATED_MITOPHAGY		18	0.707326	1.42384	0.0701403	0.175292	1	3571	tags=56%, list=11%, signal=62%
REACTOME_G1_PHASE	REACTOME_G1_PHASE		43	0.62986	1.42262	0.0751342	0.17601	1	4854	tags=53%, list=14%, signal=62%
REACTOME_SIGNALING_BY_NUCLEAR_RECEPTORS	REACTOME_SIGNALING_BY_NUCLEAR_RECEPTORS		255	0.509236	1.4219	0.0254873	0.176363	1	3406	tags=27%, list=10%, signal=30%
KEGG_PARKINSONS_DISEASE	KEGG_PARKINSONS_DISEASE		110	0.557596	1.42187	0.0594059	0.176063	1	5564	tags=45%, list=16%, signal=54%
REACTOME_HEDGEHOG_OFF_STATE	REACTOME_HEDGEHOG_OFF_STATE		108	0.565381	1.42161	0.0740741	0.175974	1	5513	tags=48%, list=16%, signal=57%
REACTOME_DUAL_INCISION_IN_GG_NER	REACTOME_DUAL_INCISION_IN_GG_NER		41	0.615177	1.42091	0.0949721	0.176274	1	4898	tags=44%, list=15%, signal=51%
REACTOME_FCGAMMA_RECEPTOR_FCGR_DEPENDENT_PHAGOCYTOSIS	REACTOME_FCGAMMA_RECEPTOR_FCGR_DEPENDENT_PHAGOCYTOSIS		87	0.575752	1.42073	0.075	0.1761	1	3751	tags=36%, list=11%, signal=40%
REACTOME_TGF_BETA_RECEPTOR_SIGNALING_IN_EMT_EPITHELIAL_TO_MESENCHYMAL_TRANSITION	REACTOME_TGF_BETA_RECEPTOR_SIGNALING_IN_EMT_EPITHELIAL_TO_MESENCHYMAL_TRANSITION		16	0.714307	1.42072	0.0954199	0.175808	1	4213	tags=56%, list=12%, signal=64%
BIOCARTA_MEF2D_PATHWAY	BIOCARTA_MEF2D_PATHWAY		18	0.710467	1.41973	0.112871	0.176411	1	3228	tags=56%, list=10%, signal=61%
KEGG_GLYCOLYSIS_GLUCONEOGENESIS	KEGG_GLYCOLYSIS_GLUCONEOGENESIS		56	0.602614	1.41925	0.0733453	0.176536	1	1974	tags=29%, list=6%, signal=30%
REACTOME_SIGNALING_BY_FGFR4	REACTOME_SIGNALING_BY_FGFR4		36	0.645413	1.41867	0.0867052	0.17678	1	4526	tags=56%, list=13%, signal=64%
REACTOME_ACTIVATION_OF_BAD_AND_TRANSLOCATION_TO_MITOCHONDRIA	REACTOME_ACTIVATION_OF_BAD_AND_TRANSLOCATION_TO_MITOCHONDRIA		15	0.727466	1.41825	0.113772	0.176939	1	3114	tags=60%, list=9%, signal=66%
REACTOME_PRESYNAPTIC_FUNCTION_OF_KAINATE_RECEPTORS	REACTOME_PRESYNAPTIC_FUNCTION_OF_KAINATE_RECEPTORS		20	0.701114	1.41814	0.0963855	0.176712	1	4347	tags=40%, list=13%, signal=46%
BIOCARTA_CCR3_PATHWAY	BIOCARTA_CCR3_PATHWAY		18	0.722191	1.41806	0.0903955	0.17647	1	5097	tags=50%, list=15%, signal=59%
REACTOME_MITOTIC_G1_G1_S_PHASES	REACTOME_MITOTIC_G1_G1_S_PHASES		147	0.544106	1.41796	0.0449438	0.176249	1	5089	tags=44%, list=15%, signal=52%
PID_GMCSF_PATHWAY	PID_GMCSF_PATHWAY		33	0.653678	1.41766	0.0623853	0.176211	1	4190	tags=55%, list=12%, signal=62%
REACTOME_CELL_CYCLE_MITOTIC	REACTOME_CELL_CYCLE_MITOTIC		519	0.485523	1.41738	0.00802139	0.176195	1	5089	tags=38%, list=15%, signal=44%
REACTOME_SIGNAL_AMPLIFICATION	REACTOME_SIGNAL_AMPLIFICATION		29	0.667622	1.41698	0.09375	0.176246	1	4891	tags=41%, list=14%, signal=48%
KEGG_CARDIAC_MUSCLE_CONTRACTION	KEGG_CARDIAC_MUSCLE_CONTRACTION		70	0.58475	1.41653	0.0572917	0.176346	1	4492	tags=43%, list=13%, signal=49%
REACTOME_MITOTIC_METAPHASE_AND_ANAPHASE	REACTOME_MITOTIC_METAPHASE_AND_ANAPHASE		190	0.527159	1.41526	0.0341615	0.17723	1	5154	tags=46%, list=15%, signal=54%
REACTOME_RAF_ACTIVATION	REACTOME_RAF_ACTIVATION		30	0.652323	1.41485	0.0926641	0.177285	1	4304	tags=50%, list=13%, signal=57%
REACTOME_SYNTHESIS_OF_ACTIVE_UBIQUITIN:_ROLES_OF_E1_AND_E2_ENZYMES	REACTOME_SYNTHESIS_OF_ACTIVE_UBIQUITIN:_ROLES_OF_E1_AND_E2_ENZYMES		29	0.657193	1.41332	0.0839844	0.178417	1	4377	tags=55%, list=13%, signal=63%
KEGG_LONG_TERM_DEPRESSION	KEGG_LONG_TERM_DEPRESSION		63	0.592506	1.41289	0.0747331	0.178439	1	4304	tags=33%, list=13%, signal=38%
REACTOME_GAP_JUNCTION_ASSEMBLY	REACTOME_GAP_JUNCTION_ASSEMBLY		31	0.644853	1.41021	0.0990476	0.180563	1	3825	tags=39%, list=11%, signal=44%
BIOCARTA_AT1R_PATHWAY	BIOCARTA_AT1R_PATHWAY		27	0.670901	1.40661	0.0915888	0.183525	1	3912	tags=44%, list=12%, signal=50%
REACTOME_THE_CITRIC_ACID_TCA_CYCLE_AND_RESPIRATORY_ELECTRON_TRANSPORT	REACTOME_THE_CITRIC_ACID_TCA_CYCLE_AND_RESPIRATORY_ELECTRON_TRANSPORT		154	0.544037	1.40616	0.0540984	0.183637	1	5564	tags=46%, list=16%, signal=55%
REACTOME_DETOXIFICATION_OF_REACTIVE_OXYGEN_SPECIES	REACTOME_DETOXIFICATION_OF_REACTIVE_OXYGEN_SPECIES		34	0.649015	1.40476	0.0988593	0.184705	1	2500	tags=26%, list=7%, signal=29%
REACTOME_TRANSCRIPTION_COUPLED_NUCLEOTIDE_EXCISION_REPAIR_TC_NER	REACTOME_TRANSCRIPTION_COUPLED_NUCLEOTIDE_EXCISION_REPAIR_TC_NER		78	0.570802	1.40428	0.0605536	0.18489	1	4898	tags=44%, list=15%, signal=51%
KEGG_TYPE_II_DIABETES_MELLITUS	KEGG_TYPE_II_DIABETES_MELLITUS		46	0.637957	1.40424	0.101664	0.184618	1	807	tags=11%, list=2%, signal=11%
REACTOME_RHO_GTPASES_ACTIVATE_PKNS	REACTOME_RHO_GTPASES_ACTIVATE_PKNS		90	0.563542	1.40052	0.0749129	0.187904	1	3114	tags=33%, list=9%, signal=37%
REACTOME_DOWNSTREAM_SIGNALING_OF_ACTIVATED_FGFR3	REACTOME_DOWNSTREAM_SIGNALING_OF_ACTIVATED_FGFR3		22	0.660174	1.39977	0.103896	0.188325	1	2408	tags=27%, list=7%, signal=29%
KEGG_OXIDATIVE_PHOSPHORYLATION	KEGG_OXIDATIVE_PHOSPHORYLATION		112	0.557559	1.39934	0.0728814	0.188435	1	5564	tags=46%, list=16%, signal=54%
REACTOME_RESPIRATORY_ELECTRON_TRANSPORT	REACTOME_RESPIRATORY_ELECTRON_TRANSPORT		99	0.559051	1.39863	0.0813149	0.188795	1	5564	tags=48%, list=16%, signal=58%
REACTOME_SHC_MEDIATED_CASCADE:FGFR4	REACTOME_SHC_MEDIATED_CASCADE:FGFR4		15	0.721057	1.39768	0.111776	0.189427	1	2313	tags=33%, list=7%, signal=36%
BIOCARTA_ECM_PATHWAY	BIOCARTA_ECM_PATHWAY		19	0.692387	1.3949	0.106589	0.191806	1	3955	tags=58%, list=12%, signal=66%
REACTOME_SIGNALING_BY_BRAF_AND_RAF_FUSIONS	REACTOME_SIGNALING_BY_BRAF_AND_RAF_FUSIONS		61	0.590034	1.39471	0.0815603	0.191669	1	2584	tags=33%, list=8%, signal=35%
SIG_REGULATION_OF_THE_ACTIN_CYTOSKELETON_BY_RHO_GTPASES	SIG_REGULATION_OF_THE_ACTIN_CYTOSKELETON_BY_RHO_GTPASES		33	0.64448	1.39434	0.0924528	0.191738	1	3143	tags=48%, list=9%, signal=53%
BIOCARTA_MAL_PATHWAY	BIOCARTA_MAL_PATHWAY		19	0.69015	1.39398	0.116935	0.191786	1	3955	tags=53%, list=12%, signal=60%
REACTOME_IKK_COMPLEX_RECRUITMENT_MEDIATED_BY_RIP1	REACTOME_IKK_COMPLEX_RECRUITMENT_MEDIATED_BY_RIP1		23	0.680481	1.39321	0.0998043	0.19229	1	1354	tags=22%, list=4%, signal=23%
REACTOME_NUCLEOBASE_CATABOLISM	REACTOME_NUCLEOBASE_CATABOLISM		34	0.647566	1.39234	0.0929791	0.192827	1	3913	tags=32%, list=12%, signal=37%
PID_IL8_CXCR2_PATHWAY	PID_IL8_CXCR2_PATHWAY		33	0.643151	1.39208	0.0949612	0.192765	1	4284	tags=42%, list=13%, signal=49%
REACTOME_METABOLISM_OF_NITRIC_OXIDE:_ENOS_ACTIVATION_AND_REGULATION	REACTOME_METABOLISM_OF_NITRIC_OXIDE:_ENOS_ACTIVATION_AND_REGULATION		15	0.722263	1.39206	0.0972222	0.192454	1	2709	tags=47%, list=8%, signal=51%
REACTOME_GLYCOGEN_SYNTHESIS	REACTOME_GLYCOGEN_SYNTHESIS		16	0.727587	1.38805	0.0938697	0.195936	1	3571	tags=63%, list=11%, signal=70%
BIOCARTA_NDKDYNAMIN_PATHWAY	BIOCARTA_NDKDYNAMIN_PATHWAY		16	0.729177	1.38785	0.112903	0.19577	1	3609	tags=69%, list=11%, signal=77%
BIOCARTA_TPO_PATHWAY	BIOCARTA_TPO_PATHWAY		24	0.667805	1.38721	0.122568	0.196053	1	3912	tags=46%, list=12%, signal=52%
PID_ALK1_PATHWAY	PID_ALK1_PATHWAY		25	0.649154	1.38583	0.102564	0.197011	1	3182	tags=48%, list=9%, signal=53%
REACTOME_LONG_TERM_POTENTIATION	REACTOME_LONG_TERM_POTENTIATION		23	0.683354	1.38568	0.117083	0.196853	1	3726	tags=26%, list=11%, signal=29%
REACTOME_G_BETA:GAMMA_SIGNALLING_THROUGH_CDC42	REACTOME_G_BETA:GAMMA_SIGNALLING_THROUGH_CDC42		19	0.703978	1.38453	0.0849057	0.197693	1	1981	tags=32%, list=6%, signal=34%
PID_IL3_PATHWAY	PID_IL3_PATHWAY		23	0.672648	1.38441	0.116327	0.19748	1	2408	tags=30%, list=7%, signal=33%
REACTOME_RUNX1_REGULATES_TRANSCRIPTION_OF_GENES_INVOLVED_IN_DIFFERENTIATION_OF_HSCS	REACTOME_RUNX1_REGULATES_TRANSCRIPTION_OF_GENES_INVOLVED_IN_DIFFERENTIATION_OF_HSCS		124	0.538996	1.38401	0.0761589	0.197565	1	4130	tags=40%, list=12%, signal=46%
BIOCARTA_MCALPAIN_PATHWAY	BIOCARTA_MCALPAIN_PATHWAY		18	0.70553	1.38358	0.0876866	0.197664	1	2261	tags=28%, list=7%, signal=30%
BIOCARTA_GH_PATHWAY	BIOCARTA_GH_PATHWAY		26	0.647371	1.38301	0.11412	0.197892	1	4276	tags=38%, list=13%, signal=44%
PID_ARF_3PATHWAY	PID_ARF_3PATHWAY		19	0.692723	1.38234	0.131737	0.198189	1	5419	tags=58%, list=16%, signal=69%
REACTOME_PROGRAMMED_CELL_DEATH	REACTOME_PROGRAMMED_CELL_DEATH		173	0.521338	1.38207	0.0617089	0.198079	1	4130	tags=38%, list=12%, signal=43%
REACTOME_COPI_MEDIATED_ANTEROGRADE_TRANSPORT	REACTOME_COPI_MEDIATED_ANTEROGRADE_TRANSPORT		97	0.556287	1.38206	0.0644628	0.19776	1	4011	tags=39%, list=12%, signal=44%
BIOCARTA_AGR_PATHWAY	BIOCARTA_AGR_PATHWAY		32	0.64879	1.38151	0.117318	0.197946	1	3182	tags=31%, list=9%, signal=34%
PID_ECADHERIN_NASCENT_AJ_PATHWAY	PID_ECADHERIN_NASCENT_AJ_PATHWAY		38	0.622322	1.37954	0.0946197	0.199567	1	3857	tags=53%, list=11%, signal=59%
PID_E2F_PATHWAY	PID_E2F_PATHWAY		72	0.583287	1.37857	0.0961538	0.200206	1	3342	tags=26%, list=10%, signal=29%
PID_AR_NONGENOMIC_PATHWAY	PID_AR_NONGENOMIC_PATHWAY		31	0.641622	1.37659	0.111742	0.201939	1	5075	tags=58%, list=15%, signal=68%
REACTOME_CTLA4_INHIBITORY_SIGNALING	REACTOME_CTLA4_INHIBITORY_SIGNALING		20	0.663339	1.37561	0.122153	0.202542	1	4284	tags=55%, list=13%, signal=63%
REACTOME_NEGATIVE_EPIGENETIC_REGULATION_OF_RRNA_EXPRESSION	REACTOME_NEGATIVE_EPIGENETIC_REGULATION_OF_RRNA_EXPRESSION		106	0.543779	1.3753	0.0779436	0.202475	1	3228	tags=30%, list=10%, signal=33%
BIOCARTA_P53_PATHWAY	BIOCARTA_P53_PATHWAY		16	0.700017	1.37451	0.119522	0.202893	1	2385	tags=31%, list=7%, signal=34%
BIOCARTA_RAS_PATHWAY	BIOCARTA_RAS_PATHWAY		22	0.680357	1.37426	0.123791	0.202849	1	3912	tags=55%, list=12%, signal=62%
REACTOME_CHAPERONE_MEDIATED_AUTOPHAGY	REACTOME_CHAPERONE_MEDIATED_AUTOPHAGY		15	0.709886	1.37422	0.111111	0.202563	1	1220	tags=27%, list=4%, signal=28%
REACTOME_ONCOGENIC_MAPK_SIGNALING	REACTOME_ONCOGENIC_MAPK_SIGNALING		77	0.564828	1.37259	0.090604	0.203921	1	2584	tags=31%, list=8%, signal=34%
REACTOME_ACTIVATION_OF_IRF3_IRF7_MEDIATED_BY_TBK1_IKK_EPSILON	REACTOME_ACTIVATION_OF_IRF3_IRF7_MEDIATED_BY_TBK1_IKK_EPSILON		17	0.685399	1.3721	0.143137	0.20416	1	4892	tags=59%, list=14%, signal=69%
PID_THROMBIN_PAR1_PATHWAY	PID_THROMBIN_PAR1_PATHWAY		42	0.612184	1.37096	0.113106	0.204996	1	4891	tags=43%, list=14%, signal=50%
REACTOME_CITRIC_ACID_CYCLE_TCA_CYCLE	REACTOME_CITRIC_ACID_CYCLE_TCA_CYCLE		22	0.672298	1.36835	0.135246	0.207335	1	3800	tags=41%, list=11%, signal=46%
REACTOME_NUCLEOTIDE_EXCISION_REPAIR	REACTOME_NUCLEOTIDE_EXCISION_REPAIR		110	0.542528	1.36694	0.0861486	0.208395	1	4664	tags=42%, list=14%, signal=48%
REACTOME_PLASMA_LIPOPROTEIN_REMODELING	REACTOME_PLASMA_LIPOPROTEIN_REMODELING		26	0.648542	1.36669	0.121212	0.2083	1	4226	tags=27%, list=13%, signal=31%
REACTOME_NEPHRIN_FAMILY_INTERACTIONS	REACTOME_NEPHRIN_FAMILY_INTERACTIONS		21	0.669181	1.36612	0.110656	0.208557	1	3594	tags=43%, list=11%, signal=48%
REACTOME_CELL_CYCLE	REACTOME_CELL_CYCLE		616	0.463422	1.36519	0.016624	0.209197	1	5091	tags=37%, list=15%, signal=43%
PID_PI3KCI_AKT_PATHWAY	PID_PI3KCI_AKT_PATHWAY		35	0.61696	1.36474	0.104129	0.209304	1	4815	tags=49%, list=14%, signal=57%
BIOCARTA_INTEGRIN_PATHWAY	BIOCARTA_INTEGRIN_PATHWAY		34	0.630809	1.36438	0.112782	0.209346	1	3955	tags=44%, list=12%, signal=50%
REACTOME_SIGNALING_BY_FGFR	REACTOME_SIGNALING_BY_FGFR		80	0.554991	1.36094	0.0834697	0.212536	1	3933	tags=39%, list=12%, signal=44%
REACTOME_TRANSCRIPTIONAL_REGULATION_OF_GRANULOPOIESIS	REACTOME_TRANSCRIPTIONAL_REGULATION_OF_GRANULOPOIESIS		87	0.551036	1.35925	0.0929853	0.213949	1	3516	tags=30%, list=10%, signal=33%
REACTOME_NUCLEOTIDE_SALVAGE	REACTOME_NUCLEOTIDE_SALVAGE		22	0.670936	1.35869	0.131313	0.214196	1	4445	tags=50%, list=13%, signal=58%
BIOCARTA_TNFR1_PATHWAY	BIOCARTA_TNFR1_PATHWAY		29	0.647217	1.35657	0.101923	0.215991	1	2385	tags=21%, list=7%, signal=22%
REACTOME_SIGNALING_BY_FGFR2	REACTOME_SIGNALING_BY_FGFR2		68	0.570745	1.35589	0.0881834	0.216335	1	4304	tags=44%, list=13%, signal=50%
PID_THROMBIN_PAR4_PATHWAY	PID_THROMBIN_PAR4_PATHWAY		15	0.70279	1.35365	0.125498	0.218411	1	4891	tags=40%, list=14%, signal=47%
KEGG_CELL_CYCLE	KEGG_CELL_CYCLE		122	0.533013	1.35315	0.0913621	0.218625	1	4965	tags=39%, list=15%, signal=46%
REACTOME_ACTIVATION_OF_GENE_EXPRESSION_BY_SREBF_SREBP	REACTOME_ACTIVATION_OF_GENE_EXPRESSION_BY_SREBF_SREBP		42	0.591546	1.35241	0.105066	0.219138	1	3041	tags=40%, list=9%, signal=44%
REACTOME_BMAL1:CLOCK_NPAS2_ACTIVATES_CIRCADIAN_GENE_EXPRESSION	REACTOME_BMAL1:CLOCK_NPAS2_ACTIVATES_CIRCADIAN_GENE_EXPRESSION		25	0.641372	1.35186	0.135338	0.219348	1	1052	tags=20%, list=3%, signal=21%
REACTOME_PLASMA_LIPOPROTEIN_ASSEMBLY_REMODELING_AND_CLEARANCE	REACTOME_PLASMA_LIPOPROTEIN_ASSEMBLY_REMODELING_AND_CLEARANCE		63	0.571998	1.35162	0.112652	0.219238	1	4640	tags=38%, list=14%, signal=44%
PID_INSULIN_GLUCOSE_PATHWAY	PID_INSULIN_GLUCOSE_PATHWAY		25	0.642599	1.35088	0.119691	0.219624	1	3114	tags=32%, list=9%, signal=35%
REACTOME_ELASTIC_FIBRE_FORMATION	REACTOME_ELASTIC_FIBRE_FORMATION		43	0.596607	1.35045	0.114662	0.219707	1	1976	tags=28%, list=6%, signal=30%
KEGG_GLYCOSAMINOGLYCAN_DEGRADATION	KEGG_GLYCOSAMINOGLYCAN_DEGRADATION		20	0.673145	1.34962	0.120079	0.220272	1	3135	tags=30%, list=9%, signal=33%
BIOCARTA_TGFB_PATHWAY	BIOCARTA_TGFB_PATHWAY		19	0.685267	1.34903	0.145957	0.220585	1	3182	tags=37%, list=9%, signal=41%
BIOCARTA_PYK2_PATHWAY	BIOCARTA_PYK2_PATHWAY		27	0.634382	1.34881	0.123791	0.220519	1	3912	tags=41%, list=12%, signal=46%
PID_S1P_S1P2_PATHWAY	PID_S1P_S1P2_PATHWAY		24	0.667666	1.3488	0.120316	0.220185	1	4167	tags=46%, list=12%, signal=52%
REACTOME_NUCLEAR_RECEPTOR_TRANSCRIPTION_PATHWAY	REACTOME_NUCLEAR_RECEPTOR_TRANSCRIPTION_PATHWAY		50	0.576153	1.34846	0.119485	0.220258	1	2447	tags=22%, list=7%, signal=24%
KEGG_VASOPRESSIN_REGULATED_WATER_REABSORPTION	KEGG_VASOPRESSIN_REGULATED_WATER_REABSORPTION		40	0.613722	1.34728	0.132509	0.221235	1	4755	tags=45%, list=14%, signal=52%
REACTOME_SIRT1_NEGATIVELY_REGULATES_RRNA_EXPRESSION	REACTOME_SIRT1_NEGATIVELY_REGULATES_RRNA_EXPRESSION		65	0.568756	1.34602	0.0989399	0.222193	1	3045	tags=29%, list=9%, signal=32%
KEGG_PHENYLALANINE_METABOLISM	KEGG_PHENYLALANINE_METABOLISM		17	0.673874	1.34576	0.136719	0.222095	1	2270	tags=24%, list=7%, signal=25%
REACTOME_RESPIRATORY_ELECTRON_TRANSPORT_ATP_SYNTHESIS_BY_CHEMIOSMOTIC_COUPLING_AND_HEAT_PRODUCTION_BY_UNCOUPLING_PROTEINS	REACTOME_RESPIRATORY_ELECTRON_TRANSPORT_ATP_SYNTHESIS_BY_CHEMIOSMOTIC_COUPLING_AND_HEAT_PRODUCTION_BY_UNCOUPLING_PROTEINS		106	0.534905	1.34541	0.0946844	0.222156	1	5564	tags=45%, list=16%, signal=54%
REACTOME_COPI_INDEPENDENT_GOLGI_TO_ER_RETROGRADE_TRAFFIC	REACTOME_COPI_INDEPENDENT_GOLGI_TO_ER_RETROGRADE_TRAFFIC		49	0.586492	1.34412	0.124542	0.223298	1	4049	tags=41%, list=12%, signal=46%
REACTOME_REGULATION_OF_PTEN_STABILITY_AND_ACTIVITY	REACTOME_REGULATION_OF_PTEN_STABILITY_AND_ACTIVITY		66	0.559641	1.34376	0.0982456	0.223302	1	5089	tags=56%, list=15%, signal=66%
BIOCARTA_ERAD_PATHWAY	BIOCARTA_ERAD_PATHWAY		19	0.68757	1.34348	0.142857	0.22327	1	4627	tags=63%, list=14%, signal=73%
REACTOME_FGFR2_LIGAND_BINDING_AND_ACTIVATION	REACTOME_FGFR2_LIGAND_BINDING_AND_ACTIVATION		15	0.704784	1.34335	0.154472	0.223068	1	255	tags=20%, list=1%, signal=20%
REACTOME_MAP3K8_TPL2_DEPENDENT_MAPK1_3_ACTIVATION	REACTOME_MAP3K8_TPL2_DEPENDENT_MAPK1_3_ACTIVATION		16	0.690349	1.34272	0.133858	0.223389	1	1433	tags=31%, list=4%, signal=33%
REACTOME_SIGNALLING_TO_RAS	REACTOME_SIGNALLING_TO_RAS		20	0.652034	1.34214	0.13556	0.223614	1	2845	tags=35%, list=8%, signal=38%
REACTOME_CELL_CYCLE_CHECKPOINTS	REACTOME_CELL_CYCLE_CHECKPOINTS		278	0.478532	1.34186	0.0553191	0.223511	1	5089	tags=40%, list=15%, signal=46%
REACTOME_M_PHASE	REACTOME_M_PHASE		376	0.475519	1.34092	0.0474198	0.224149	1	5089	tags=40%, list=15%, signal=47%
BIOCARTA_BARRESTIN_SRC_PATHWAY	BIOCARTA_BARRESTIN_SRC_PATHWAY		15	0.685389	1.34079	0.163022	0.223927	1	3912	tags=47%, list=12%, signal=53%
BIOCARTA_VEGF_PATHWAY	BIOCARTA_VEGF_PATHWAY		27	0.630145	1.33911	0.135283	0.225343	1	3912	tags=41%, list=12%, signal=46%
REACTOME_NICOTINATE_METABOLISM	REACTOME_NICOTINATE_METABOLISM		28	0.631741	1.3385	0.138554	0.225725	1	2196	tags=18%, list=7%, signal=19%
PID_IL2_PI3K_PATHWAY	PID_IL2_PI3K_PATHWAY		32	0.610521	1.33846	0.130275	0.225413	1	3710	tags=38%, list=11%, signal=42%
BIOCARTA_P38MAPK_PATHWAY	BIOCARTA_P38MAPK_PATHWAY		36	0.605966	1.33817	0.121387	0.225373	1	3011	tags=36%, list=9%, signal=40%
BIOCARTA_NKCELLS_PATHWAY	BIOCARTA_NKCELLS_PATHWAY		17	0.689299	1.33804	0.143954	0.225181	1	1035	tags=35%, list=3%, signal=36%
BIOCARTA_IGF1_PATHWAY	BIOCARTA_IGF1_PATHWAY		21	0.660811	1.33745	0.134875	0.225445	1	3912	tags=48%, list=12%, signal=54%
BIOCARTA_BCR_PATHWAY	BIOCARTA_BCR_PATHWAY		33	0.606364	1.33415	0.153398	0.228633	1	3182	tags=36%, list=9%, signal=40%
REACTOME_INTEGRIN_SIGNALING	REACTOME_INTEGRIN_SIGNALING		25	0.633055	1.33399	0.132576	0.228459	1	2709	tags=32%, list=8%, signal=35%
REACTOME_RNA_POLYMERASE_I_PROMOTER_ESCAPE	REACTOME_RNA_POLYMERASE_I_PROMOTER_ESCAPE		88	0.539183	1.332	0.0981387	0.230177	1	3960	tags=33%, list=12%, signal=37%
REACTOME_PYRUVATE_METABOLISM_AND_CITRIC_ACID_TCA_CYCLE	REACTOME_PYRUVATE_METABOLISM_AND_CITRIC_ACID_TCA_CYCLE		52	0.570325	1.33172	0.139746	0.230142	1	4422	tags=42%, list=13%, signal=49%
BIOCARTA_EGF_PATHWAY	BIOCARTA_EGF_PATHWAY		27	0.631069	1.33164	0.137177	0.229867	1	3912	tags=44%, list=12%, signal=50%
REACTOME_SEROTONIN_NEUROTRANSMITTER_RELEASE_CYCLE	REACTOME_SEROTONIN_NEUROTRANSMITTER_RELEASE_CYCLE		17	0.675735	1.33088	0.153551	0.230426	1	2760	tags=24%, list=8%, signal=26%
REACTOME_REGULATION_OF_RUNX2_EXPRESSION_AND_ACTIVITY	REACTOME_REGULATION_OF_RUNX2_EXPRESSION_AND_ACTIVITY		70	0.557072	1.33082	0.122689	0.230126	1	4130	tags=51%, list=12%, signal=58%
REACTOME_DEGRADATION_OF_AXIN	REACTOME_DEGRADATION_OF_AXIN		52	0.585942	1.33034	0.10989	0.230336	1	5513	tags=62%, list=16%, signal=73%
REACTOME_POST_TRANSLATIONAL_MODIFICATION:_SYNTHESIS_OF_GPI_ANCHORED_PROTEINS	REACTOME_POST_TRANSLATIONAL_MODIFICATION:_SYNTHESIS_OF_GPI_ANCHORED_PROTEINS		70	0.543151	1.33004	0.117431	0.230306	1	2626	tags=17%, list=8%, signal=19%
KEGG_GLYCOSPHINGOLIPID_BIOSYNTHESIS_GANGLIO_SERIES	KEGG_GLYCOSPHINGOLIPID_BIOSYNTHESIS_GANGLIO_SERIES		15	0.679323	1.32981	0.126582	0.230171	1	4251	tags=33%, list=13%, signal=38%
REACTOME_DOPAMINE_NEUROTRANSMITTER_RELEASE_CYCLE	REACTOME_DOPAMINE_NEUROTRANSMITTER_RELEASE_CYCLE		22	0.654027	1.32895	0.155039	0.23083	1	4741	tags=32%, list=14%, signal=37%
REACTOME_TRANSLOCATION_OF_SLC2A4_GLUT4_TO_THE_PLASMA_MEMBRANE	REACTOME_TRANSLOCATION_OF_SLC2A4_GLUT4_TO_THE_PLASMA_MEMBRANE		69	0.546379	1.32802	0.116239	0.231487	1	3240	tags=36%, list=10%, signal=40%
REACTOME_FORMATION_OF_HIV_ELONGATION_COMPLEX_IN_THE_ABSENCE_OF_HIV_TAT	REACTOME_FORMATION_OF_HIV_ELONGATION_COMPLEX_IN_THE_ABSENCE_OF_HIV_TAT		41	0.588375	1.32792	0.12406	0.231266	1	4148	tags=41%, list=12%, signal=47%
REACTOME_POSITIVE_EPIGENETIC_REGULATION_OF_RRNA_EXPRESSION	REACTOME_POSITIVE_EPIGENETIC_REGULATION_OF_RRNA_EXPRESSION		103	0.525613	1.32746	0.08726	0.231446	1	3850	tags=31%, list=11%, signal=35%
REACTOME_GLUCAGON_SIGNALING_IN_METABOLIC_REGULATION	REACTOME_GLUCAGON_SIGNALING_IN_METABOLIC_REGULATION		30	0.623127	1.32713	0.126706	0.231497	1	1598	tags=20%, list=5%, signal=21%
BIOCARTA_EPO_PATHWAY	BIOCARTA_EPO_PATHWAY		19	0.663048	1.32693	0.14733	0.231339	1	3912	tags=37%, list=12%, signal=42%
REACTOME_REGULATION_OF_ACTIN_DYNAMICS_FOR_PHAGOCYTIC_CUP_FORMATION	REACTOME_REGULATION_OF_ACTIN_DYNAMICS_FOR_PHAGOCYTIC_CUP_FORMATION		65	0.561606	1.32691	0.140569	0.231023	1	3751	tags=35%, list=11%, signal=40%
BIOCARTA_INTRINSIC_PATHWAY	BIOCARTA_INTRINSIC_PATHWAY		19	0.654371	1.32653	0.14433	0.23109	1	4704	tags=32%, list=14%, signal=37%
REACTOME_SUMOYLATION	REACTOME_SUMOYLATION		183	0.492972	1.32586	0.0667702	0.231469	1	3541	tags=27%, list=10%, signal=30%
REACTOME_MITOCHONDRIAL_CALCIUM_ION_TRANSPORT	REACTOME_MITOCHONDRIAL_CALCIUM_ION_TRANSPORT		21	0.654973	1.32188	0.184211	0.235343	1	3808	tags=38%, list=11%, signal=43%
REACTOME_TRANSCRIPTIONAL_REGULATION_BY_TP53	REACTOME_TRANSCRIPTIONAL_REGULATION_BY_TP53		346	0.461013	1.32121	0.0688202	0.235888	1	4535	tags=33%, list=13%, signal=38%
PID_HDAC_CLASSIII_PATHWAY	PID_HDAC_CLASSIII_PATHWAY		26	0.625209	1.32114	0.145833	0.235638	1	2163	tags=35%, list=6%, signal=37%
REACTOME_ACETYLCHOLINE_NEUROTRANSMITTER_RELEASE_CYCLE	REACTOME_ACETYLCHOLINE_NEUROTRANSMITTER_RELEASE_CYCLE		15	0.691866	1.31894	0.160079	0.237904	1	2760	tags=27%, list=8%, signal=29%
REACTOME_TRANSCRIPTIONAL_REGULATION_BY_RUNX2	REACTOME_TRANSCRIPTIONAL_REGULATION_BY_RUNX2		114	0.527875	1.31848	0.104405	0.238024	1	3818	tags=42%, list=11%, signal=47%
REACTOME_GLYCOGEN_BREAKDOWN_GLYCOGENOLYSIS	REACTOME_GLYCOGEN_BREAKDOWN_GLYCOGENOLYSIS		15	0.670078	1.31794	0.17551	0.238253	1	4000	tags=53%, list=12%, signal=60%
REACTOME_FORMATION_OF_THE_EARLY_ELONGATION_COMPLEX	REACTOME_FORMATION_OF_THE_EARLY_ELONGATION_COMPLEX		33	0.589092	1.3141	0.132969	0.242276	1	3960	tags=36%, list=12%, signal=41%
REACTOME_COMMON_PATHWAY_OF_FIBRIN_CLOT_FORMATION	REACTOME_COMMON_PATHWAY_OF_FIBRIN_CLOT_FORMATION		19	0.650319	1.31305	0.160612	0.243139	1	737	tags=16%, list=2%, signal=16%
PID_ERBB4_PATHWAY	PID_ERBB4_PATHWAY		37	0.595299	1.31288	0.142066	0.242966	1	4041	tags=38%, list=12%, signal=43%
REACTOME_ADRENALINE_NORADRENALINE_INHIBITS_INSULIN_SECRETION	REACTOME_ADRENALINE_NORADRENALINE_INHIBITS_INSULIN_SECRETION		26	0.622234	1.31201	0.152985	0.243607	1	4360	tags=38%, list=13%, signal=44%
PID_ALPHA_SYNUCLEIN_PATHWAY	PID_ALPHA_SYNUCLEIN_PATHWAY		31	0.603469	1.31065	0.156556	0.244762	1	5419	tags=39%, list=16%, signal=46%
REACTOME_G_ALPHA_Q_SIGNALLING_EVENTS	REACTOME_G_ALPHA_Q_SIGNALLING_EVENTS		183	0.491942	1.31026	0.102804	0.244818	1	4579	tags=28%, list=14%, signal=32%
PID_KIT_PATHWAY	PID_KIT_PATHWAY		52	0.576619	1.31001	0.142076	0.244729	1	3912	tags=31%, list=12%, signal=35%
BIOCARTA_HCMV_PATHWAY	BIOCARTA_HCMV_PATHWAY		17	0.669495	1.30907	0.152344	0.245424	1	3594	tags=65%, list=11%, signal=72%
BIOCARTA_INSULIN_PATHWAY	BIOCARTA_INSULIN_PATHWAY		21	0.648609	1.30902	0.154489	0.24513	1	3912	tags=48%, list=12%, signal=54%
PID_FCER1_PATHWAY	PID_FCER1_PATHWAY		57	0.563741	1.30819	0.127737	0.245647	1	3912	tags=30%, list=12%, signal=34%
REACTOME_TP53_REGULATES_TRANSCRIPTION_OF_CELL_DEATH_GENES	REACTOME_TP53_REGULATES_TRANSCRIPTION_OF_CELL_DEATH_GENES		42	0.585917	1.30771	0.144737	0.245878	1	2456	tags=29%, list=7%, signal=31%
KEGG_SPLICEOSOME	KEGG_SPLICEOSOME		123	0.512262	1.3077	0.106109	0.245537	1	3933	tags=37%, list=12%, signal=41%
REACTOME_TIGHT_JUNCTION_INTERACTIONS	REACTOME_TIGHT_JUNCTION_INTERACTIONS		25	0.624735	1.30724	0.145038	0.245715	1	471	tags=12%, list=1%, signal=12%
REACTOME_TRANSCRIPTIONAL_REGULATION_OF_PLURIPOTENT_STEM_CELLS	REACTOME_TRANSCRIPTIONAL_REGULATION_OF_PLURIPOTENT_STEM_CELLS		29	0.61418	1.30714	0.137011	0.245461	1	2493	tags=31%, list=7%, signal=33%
PID_PI3KCI_PATHWAY	PID_PI3KCI_PATHWAY		48	0.572789	1.30617	0.138241	0.246182	1	2313	tags=29%, list=7%, signal=31%
KEGG_THYROID_CANCER	KEGG_THYROID_CANCER		29	0.620162	1.30598	0.145794	0.246089	1	4698	tags=41%, list=14%, signal=48%
REACTOME_LISTERIA_MONOCYTOGENES_ENTRY_INTO_HOST_CELLS	REACTOME_LISTERIA_MONOCYTOGENES_ENTRY_INTO_HOST_CELLS		20	0.643168	1.30316	0.178	0.249102	1	3609	tags=35%, list=11%, signal=39%
PID_FOXM1_PATHWAY	PID_FOXM1_PATHWAY		40	0.587421	1.30277	0.133087	0.249168	1	2601	tags=25%, list=8%, signal=27%
REACTOME_STRIATED_MUSCLE_CONTRACTION	REACTOME_STRIATED_MUSCLE_CONTRACTION		33	0.607561	1.30252	0.141434	0.249117	1	3988	tags=27%, list=12%, signal=31%
REACTOME_SIGNALLING_TO_ERKS	REACTOME_SIGNALLING_TO_ERKS		31	0.609113	1.30217	0.146388	0.249179	1	4304	tags=42%, list=13%, signal=48%
REACTOME_DNA_DAMAGE_RECOGNITION_IN_GG_NER	REACTOME_DNA_DAMAGE_RECOGNITION_IN_GG_NER		38	0.592906	1.30202	0.142609	0.248977	1	4532	tags=53%, list=13%, signal=61%
REACTOME_INTERLEUKIN_7_SIGNALING	REACTOME_INTERLEUKIN_7_SIGNALING		33	0.596083	1.30103	0.147664	0.249754	1	2171	tags=27%, list=6%, signal=29%
REACTOME_PROTEIN_PROTEIN_INTERACTIONS_AT_SYNAPSES	REACTOME_PROTEIN_PROTEIN_INTERACTIONS_AT_SYNAPSES		85	0.523106	1.30071	0.128866	0.24974	1	3787	tags=22%, list=11%, signal=25%
KEGG_AXON_GUIDANCE	KEGG_AXON_GUIDANCE		127	0.506959	1.29937	0.124595	0.250934	1	3214	tags=35%, list=10%, signal=38%
REACTOME_REGULATED_NECROSIS	REACTOME_REGULATED_NECROSIS		20	0.624145	1.29818	0.179104	0.251946	1	1354	tags=35%, list=4%, signal=36%
KEGG_VASCULAR_SMOOTH_MUSCLE_CONTRACTION	KEGG_VASCULAR_SMOOTH_MUSCLE_CONTRACTION		103	0.520503	1.29769	0.121693	0.252146	1	4619	tags=28%, list=14%, signal=33%
REACTOME_PROTEIN_UBIQUITINATION	REACTOME_PROTEIN_UBIQUITINATION		77	0.527627	1.29761	0.138169	0.251883	1	4377	tags=44%, list=13%, signal=51%
REACTOME_METABOLISM_OF_LIPIDS	REACTOME_METABOLISM_OF_LIPIDS		679	0.434627	1.29655	0.0277778	0.252802	1	3626	tags=21%, list=11%, signal=23%
KEGG_LYSOSOME	KEGG_LYSOSOME		120	0.500733	1.29611	0.107325	0.252927	1	7226	tags=48%, list=21%, signal=61%
REACTOME_PLASMA_LIPOPROTEIN_CLEARANCE	REACTOME_PLASMA_LIPOPROTEIN_CLEARANCE		32	0.594168	1.29584	0.146718	0.252925	1	3764	tags=38%, list=11%, signal=42%
PID_REELIN_PATHWAY	PID_REELIN_PATHWAY		28	0.619321	1.29568	0.157509	0.252743	1	3594	tags=39%, list=11%, signal=44%
REACTOME_COMPLEX_I_BIOGENESIS	REACTOME_COMPLEX_I_BIOGENESIS		55	0.555471	1.29546	0.136445	0.252606	1	5502	tags=53%, list=16%, signal=63%
BIOCARTA_PDGF_PATHWAY	BIOCARTA_PDGF_PATHWAY		28	0.610849	1.29498	0.168	0.252852	1	3912	tags=43%, list=12%, signal=48%
KEGG_DORSO_VENTRAL_AXIS_FORMATION	KEGG_DORSO_VENTRAL_AXIS_FORMATION		23	0.626928	1.29455	0.168959	0.252972	1	2372	tags=30%, list=7%, signal=33%
KEGG_GAP_JUNCTION	KEGG_GAP_JUNCTION		81	0.530269	1.2936	0.121908	0.25374	1	4891	tags=38%, list=14%, signal=45%
REACTOME_INTERFERON_ALPHA_BETA_SIGNALING	REACTOME_INTERFERON_ALPHA_BETA_SIGNALING		57	0.552213	1.29254	0.140221	0.254658	1	3437	tags=32%, list=10%, signal=35%
REACTOME_SEMA4D_IN_SEMAPHORIN_SIGNALING	REACTOME_SEMA4D_IN_SEMAPHORIN_SIGNALING		24	0.62061	1.29072	0.151229	0.25637	1	1786	tags=33%, list=5%, signal=35%
REACTOME_FOXO_MEDIATED_TRANSCRIPTION_OF_CELL_DEATH_GENES	REACTOME_FOXO_MEDIATED_TRANSCRIPTION_OF_CELL_DEATH_GENES		16	0.66856	1.29014	0.181275	0.256682	1	3503	tags=44%, list=10%, signal=49%
BIOCARTA_PDZS_PATHWAY	BIOCARTA_PDZS_PATHWAY		17	0.659918	1.2886	0.178846	0.258022	1	3869	tags=47%, list=11%, signal=53%
REACTOME_PLATELET_SENSITIZATION_BY_LDL	REACTOME_PLATELET_SENSITIZATION_BY_LDL		16	0.662787	1.28795	0.161165	0.25839	1	4284	tags=50%, list=13%, signal=57%
PID_AR_PATHWAY	PID_AR_PATHWAY		60	0.54937	1.28793	0.133791	0.258041	1	3591	tags=38%, list=11%, signal=43%
REACTOME_SIGNALING_BY_RHO_GTPASES	REACTOME_SIGNALING_BY_RHO_GTPASES		438	0.44759	1.28637	0.0522088	0.259541	1	3955	tags=32%, list=12%, signal=36%
REACTOME_ABC_FAMILY_PROTEINS_MEDIATED_TRANSPORT	REACTOME_ABC_FAMILY_PROTEINS_MEDIATED_TRANSPORT		99	0.510475	1.2851	0.111876	0.26062	1	5513	tags=47%, list=16%, signal=57%
REACTOME_TRANSPORT_OF_CONNEXONS_TO_THE_PLASMA_MEMBRANE	REACTOME_TRANSPORT_OF_CONNEXONS_TO_THE_PLASMA_MEMBRANE		18	0.63741	1.28421	0.162791	0.261218	1	3825	tags=50%, list=11%, signal=56%
PID_MET_PATHWAY	PID_MET_PATHWAY		78	0.521736	1.2842	0.13036	0.260871	1	3914	tags=40%, list=12%, signal=45%
REACTOME_DUAL_INCISION_IN_TC_NER	REACTOME_DUAL_INCISION_IN_TC_NER		65	0.531493	1.28277	0.122995	0.262188	1	4898	tags=38%, list=15%, signal=45%
KEGG_AUTOIMMUNE_THYROID_DISEASE	KEGG_AUTOIMMUNE_THYROID_DISEASE		30	0.595526	1.28228	0.158379	0.262354	1	2771	tags=23%, list=8%, signal=25%
REACTOME_MICROAUTOPHAGY	REACTOME_MICROAUTOPHAGY		27	0.602627	1.2822	0.147448	0.262067	1	4441	tags=33%, list=13%, signal=38%
PID_NOTCH_PATHWAY	PID_NOTCH_PATHWAY		55	0.554431	1.28191	0.15009	0.262039	1	2930	tags=31%, list=9%, signal=34%
KEGG_GLIOMA	KEGG_GLIOMA		64	0.543256	1.28184	0.136445	0.261761	1	3670	tags=34%, list=11%, signal=38%
BIOCARTA_MET_PATHWAY	BIOCARTA_MET_PATHWAY		32	0.601137	1.28172	0.157993	0.261528	1	4372	tags=47%, list=13%, signal=54%
PID_EPHRINB_REV_PATHWAY	PID_EPHRINB_REV_PATHWAY		28	0.599787	1.28128	0.172414	0.261684	1	2135	tags=29%, list=6%, signal=30%
REACTOME_MHC_CLASS_II_ANTIGEN_PRESENTATION	REACTOME_MHC_CLASS_II_ANTIGEN_PRESENTATION		115	0.508277	1.2809	0.127036	0.261828	1	4411	tags=37%, list=13%, signal=43%
REACTOME_WNT_LIGAND_BIOGENESIS_AND_TRAFFICKING	REACTOME_WNT_LIGAND_BIOGENESIS_AND_TRAFFICKING		22	0.613253	1.28	0.179074	0.262459	1	4346	tags=41%, list=13%, signal=47%
REACTOME_UCH_PROTEINASES	REACTOME_UCH_PROTEINASES		99	0.505794	1.27928	0.145	0.262955	1	5610	tags=44%, list=17%, signal=53%
REACTOME_GLUTAMATE_NEUROTRANSMITTER_RELEASE_CYCLE	REACTOME_GLUTAMATE_NEUROTRANSMITTER_RELEASE_CYCLE		23	0.620832	1.27872	0.176796	0.263268	1	2760	tags=26%, list=8%, signal=28%
REACTOME_ABC_TRANSPORTER_DISORDERS	REACTOME_ABC_TRANSPORTER_DISORDERS		73	0.534532	1.27868	0.140105	0.262967	1	5089	tags=53%, list=15%, signal=63%
PID_IL2_STAT5_PATHWAY	PID_IL2_STAT5_PATHWAY		27	0.60348	1.27815	0.182692	0.263151	1	2408	tags=30%, list=7%, signal=32%
REACTOME_TRANSPORT_OF_BILE_SALTS_AND_ORGANIC_ACIDS_METAL_IONS_AND_AMINE_COMPOUNDS	REACTOME_TRANSPORT_OF_BILE_SALTS_AND_ORGANIC_ACIDS_METAL_IONS_AND_AMINE_COMPOUNDS		75	0.524781	1.27809	0.147826	0.26284	1	4641	tags=24%, list=14%, signal=28%
REACTOME_ASSEMBLY_AND_CELL_SURFACE_PRESENTATION_OF_NMDA_RECEPTORS	REACTOME_ASSEMBLY_AND_CELL_SURFACE_PRESENTATION_OF_NMDA_RECEPTORS		40	0.562038	1.27755	0.139265	0.263133	1	3825	tags=35%, list=11%, signal=39%
REACTOME_ZINC_TRANSPORTERS	REACTOME_ZINC_TRANSPORTERS		16	0.665943	1.2768	0.197239	0.263559	1	2055	tags=31%, list=6%, signal=33%
REACTOME_NOREPINEPHRINE_NEUROTRANSMITTER_RELEASE_CYCLE	REACTOME_NOREPINEPHRINE_NEUROTRANSMITTER_RELEASE_CYCLE		17	0.650775	1.27615	0.168831	0.264039	1	2760	tags=24%, list=8%, signal=26%
REACTOME_RNA_POLYMERASE_I_TRANSCRIPTION_TERMINATION	REACTOME_RNA_POLYMERASE_I_TRANSCRIPTION_TERMINATION		30	0.583958	1.27556	0.168174	0.264426	1	2705	tags=30%, list=8%, signal=33%
KEGG_VALINE_LEUCINE_AND_ISOLEUCINE_DEGRADATION	KEGG_VALINE_LEUCINE_AND_ISOLEUCINE_DEGRADATION		43	0.562579	1.27545	0.162063	0.264192	1	2550	tags=14%, list=8%, signal=15%
KEGG_OOCYTE_MEIOSIS	KEGG_OOCYTE_MEIOSIS		105	0.512024	1.2754	0.125	0.263908	1	4619	tags=38%, list=14%, signal=44%
REACTOME_FCGR_ACTIVATION	REACTOME_FCGR_ACTIVATION		17	0.647998	1.27537	0.19877	0.263593	1	2135	tags=18%, list=6%, signal=19%
REACTOME_G2_M_CHECKPOINTS	REACTOME_G2_M_CHECKPOINTS		161	0.478104	1.27491	0.097561	0.263796	1	5089	tags=40%, list=15%, signal=47%
REACTOME_PLATELET_AGGREGATION_PLUG_FORMATION	REACTOME_PLATELET_AGGREGATION_PLUG_FORMATION		35	0.589344	1.27441	0.169922	0.264047	1	2709	tags=29%, list=8%, signal=31%
REACTOME_MRNA_CAPPING	REACTOME_MRNA_CAPPING		29	0.589565	1.27277	0.169173	0.265707	1	3960	tags=38%, list=12%, signal=43%
REACTOME_REGULATION_OF_PLK1_ACTIVITY_AT_G2_M_TRANSITION	REACTOME_REGULATION_OF_PLK1_ACTIVITY_AT_G2_M_TRANSITION		86	0.505803	1.27219	0.126095	0.26608	1	3825	tags=31%, list=11%, signal=35%
REACTOME_SIGNALING_BY_LIGAND_RESPONSIVE_EGFR_VARIANTS_IN_CANCER	REACTOME_SIGNALING_BY_LIGAND_RESPONSIVE_EGFR_VARIANTS_IN_CANCER		18	0.63498	1.27219	0.189723	0.265727	1	3912	tags=56%, list=12%, signal=63%
REACTOME_GOLGI_TO_ER_RETROGRADE_TRANSPORT	REACTOME_GOLGI_TO_ER_RETROGRADE_TRANSPORT		129	0.496735	1.27003	0.11745	0.267887	1	4049	tags=33%, list=12%, signal=37%
REACTOME_ER_QUALITY_CONTROL_COMPARTMENT_ERQC	REACTOME_ER_QUALITY_CONTROL_COMPARTMENT_ERQC		21	0.610665	1.26836	0.159615	0.269558	1	3638	tags=52%, list=11%, signal=59%
REACTOME_DOWNSTREAM_SIGNALING_OF_ACTIVATED_FGFR1	REACTOME_DOWNSTREAM_SIGNALING_OF_ACTIVATED_FGFR1		27	0.611258	1.2683	0.174419	0.269276	1	3912	tags=33%, list=12%, signal=38%
PID_TELOMERASE_PATHWAY	PID_TELOMERASE_PATHWAY		63	0.529627	1.26817	0.146953	0.26906	1	3850	tags=38%, list=11%, signal=43%
PID_CD8_TCR_PATHWAY	PID_CD8_TCR_PATHWAY		49	0.550401	1.2677	0.170018	0.269216	1	4426	tags=33%, list=13%, signal=38%
REACTOME_NEGATIVE_REGULATION_OF_FGFR2_SIGNALING	REACTOME_NEGATIVE_REGULATION_OF_FGFR2_SIGNALING		29	0.589185	1.26659	0.170132	0.27023	1	4526	tags=55%, list=13%, signal=64%
KEGG_MELANOMA	KEGG_MELANOMA		65	0.531606	1.26618	0.144366	0.270346	1	3342	tags=31%, list=10%, signal=34%
REACTOME_FORMATION_OF_TC_NER_PRE_INCISION_COMPLEX	REACTOME_FORMATION_OF_TC_NER_PRE_INCISION_COMPLEX		53	0.542217	1.2647	0.162264	0.271787	1	4498	tags=40%, list=13%, signal=46%
REACTOME_ACTIVATION_OF_MATRIX_METALLOPROTEINASES	REACTOME_ACTIVATION_OF_MATRIX_METALLOPROTEINASES		26	0.5988	1.2643	0.168856	0.271964	1	4927	tags=35%, list=15%, signal=40%
KEGG_ALANINE_ASPARTATE_AND_GLUTAMATE_METABOLISM	KEGG_ALANINE_ASPARTATE_AND_GLUTAMATE_METABOLISM		30	0.594205	1.26423	0.185529	0.271678	1	2497	tags=23%, list=7%, signal=25%
PID_HES_HEY_PATHWAY	PID_HES_HEY_PATHWAY		46	0.54841	1.26376	0.154275	0.271854	1	3165	tags=30%, list=9%, signal=34%
PID_PDGFRA_PATHWAY	PID_PDGFRA_PATHWAY		21	0.616735	1.2636	0.1875	0.271672	1	3594	tags=38%, list=11%, signal=43%
KEGG_PANTOTHENATE_AND_COA_BIOSYNTHESIS	KEGG_PANTOTHENATE_AND_COA_BIOSYNTHESIS		16	0.634622	1.26335	0.211813	0.271614	1	1541	tags=19%, list=5%, signal=20%
PID_IL8_CXCR1_PATHWAY	PID_IL8_CXCR1_PATHWAY		25	0.612962	1.263	0.192	0.271647	1	3277	tags=36%, list=10%, signal=40%
REACTOME_TICAM1_RIP1_MEDIATED_IKK_COMPLEX_RECRUITMENT	REACTOME_TICAM1_RIP1_MEDIATED_IKK_COMPLEX_RECRUITMENT		19	0.628207	1.26277	0.184502	0.271549	1	1354	tags=26%, list=4%, signal=27%
REACTOME_DOWNSTREAM_SIGNAL_TRANSDUCTION	REACTOME_DOWNSTREAM_SIGNAL_TRANSDUCTION		29	0.590656	1.26238	0.184971	0.271694	1	3912	tags=41%, list=12%, signal=47%
KEGG_GLYOXYLATE_AND_DICARBOXYLATE_METABOLISM	KEGG_GLYOXYLATE_AND_DICARBOXYLATE_METABOLISM		16	0.645909	1.26123	0.183432	0.272732	1	3489	tags=38%, list=10%, signal=42%
BIOCARTA_CXCR4_PATHWAY	BIOCARTA_CXCR4_PATHWAY		19	0.637133	1.26032	0.202312	0.273524	1	5075	tags=47%, list=15%, signal=56%
REACTOME_RNA_POLYMERASE_I_TRANSCRIPTION	REACTOME_RNA_POLYMERASE_I_TRANSCRIPTION		107	0.50299	1.25906	0.142379	0.274592	1	3960	tags=30%, list=12%, signal=34%
REACTOME_NICOTINAMIDE_SALVAGING	REACTOME_NICOTINAMIDE_SALVAGING		16	0.631547	1.25683	0.193359	0.277043	1	2196	tags=25%, list=7%, signal=27%
REACTOME_ESTROGEN_DEPENDENT_GENE_EXPRESSION	REACTOME_ESTROGEN_DEPENDENT_GENE_EXPRESSION		146	0.468759	1.25548	0.129542	0.27831	1	3406	tags=27%, list=10%, signal=30%
BIOCARTA_IGF1R_PATHWAY	BIOCARTA_IGF1R_PATHWAY		22	0.617594	1.25512	0.19697	0.278357	1	5284	tags=59%, list=16%, signal=70%
REACTOME_INTERLEUKIN_37_SIGNALING	REACTOME_INTERLEUKIN_37_SIGNALING		20	0.630959	1.25413	0.207031	0.279226	1	2575	tags=30%, list=8%, signal=32%
REACTOME_SEMAPHORIN_INTERACTIONS	REACTOME_SEMAPHORIN_INTERACTIONS		62	0.531067	1.25401	0.171271	0.27901	1	1226	tags=26%, list=4%, signal=27%
REACTOME_INTRINSIC_PATHWAY_OF_FIBRIN_CLOT_FORMATION	REACTOME_INTRINSIC_PATHWAY_OF_FIBRIN_CLOT_FORMATION		18	0.625343	1.25381	0.235409	0.278898	1	137	tags=6%, list=0%, signal=6%
REACTOME_GASTRIN_CREB_SIGNALLING_PATHWAY_VIA_PKC_AND_MAPK	REACTOME_GASTRIN_CREB_SIGNALLING_PATHWAY_VIA_PKC_AND_MAPK		18	0.641329	1.25322	0.20155	0.279283	1	4276	tags=50%, list=13%, signal=57%
PID_TCPTP_PATHWAY	PID_TCPTP_PATHWAY		40	0.567078	1.2523	0.176147	0.280004	1	2625	tags=30%, list=8%, signal=32%
REACTOME_ASSEMBLY_OF_THE_PRE_REPLICATIVE_COMPLEX	REACTOME_ASSEMBLY_OF_THE_PRE_REPLICATIVE_COMPLEX		65	0.518406	1.25169	0.15	0.280389	1	5513	tags=55%, list=16%, signal=66%
REACTOME_XENOBIOTICS	REACTOME_XENOBIOTICS		21	0.6145	1.25169	0.211946	0.28003	1	177	tags=5%, list=1%, signal=5%
REACTOME_EPIGENETIC_REGULATION_OF_GENE_EXPRESSION	REACTOME_EPIGENETIC_REGULATION_OF_GENE_EXPRESSION		145	0.477943	1.25126	0.129296	0.280196	1	3960	tags=30%, list=12%, signal=34%
PID_ERBB2_ERBB3_PATHWAY	PID_ERBB2_ERBB3_PATHWAY		44	0.558139	1.2509	0.166348	0.280273	1	4619	tags=48%, list=14%, signal=55%
REACTOME_AUTOPHAGY	REACTOME_AUTOPHAGY		103	0.495153	1.24987	0.138699	0.281093	1	4576	tags=36%, list=14%, signal=41%
REACTOME_DISEASES_OF_CARBOHYDRATE_METABOLISM	REACTOME_DISEASES_OF_CARBOHYDRATE_METABOLISM		33	0.582346	1.24955	0.184524	0.281124	1	3571	tags=30%, list=11%, signal=34%
REACTOME_REGULATION_OF_LIPID_METABOLISM_BY_PEROXISOME_PROLIFERATOR_ACTIVATED_RECEPTOR_ALPHA_PPARALPHA	REACTOME_REGULATION_OF_LIPID_METABOLISM_BY_PEROXISOME_PROLIFERATOR_ACTIVATED_RECEPTOR_ALPHA_PPARALPHA		116	0.480721	1.24877	0.150573	0.281669	1	3406	tags=27%, list=10%, signal=30%
KEGG_VEGF_SIGNALING_PATHWAY	KEGG_VEGF_SIGNALING_PATHWAY		72	0.519782	1.2481	0.162587	0.282159	1	3182	tags=31%, list=9%, signal=34%
REACTOME_RAP1_SIGNALLING	REACTOME_RAP1_SIGNALLING		15	0.638708	1.24773	0.194882	0.282245	1	2300	tags=33%, list=7%, signal=36%
PID_RHOA_PATHWAY	PID_RHOA_PATHWAY		43	0.562521	1.24668	0.189807	0.283262	1	3955	tags=33%, list=12%, signal=37%
REACTOME_G_BETA:GAMMA_SIGNALLING_THROUGH_PI3KGAMMA	REACTOME_G_BETA:GAMMA_SIGNALLING_THROUGH_PI3KGAMMA		24	0.598244	1.24591	0.198488	0.283863	1	2709	tags=33%, list=8%, signal=36%
REACTOME_TRIGLYCERIDE_METABOLISM	REACTOME_TRIGLYCERIDE_METABOLISM		30	0.583113	1.24563	0.190381	0.283832	1	5955	tags=43%, list=18%, signal=53%
REACTOME_DISEASES_OF_GLYCOSYLATION	REACTOME_DISEASES_OF_GLYCOSYLATION		140	0.474973	1.24533	0.156051	0.283834	1	2148	tags=19%, list=6%, signal=20%
REACTOME_G_ALPHA_S_SIGNALLING_EVENTS	REACTOME_G_ALPHA_S_SIGNALLING_EVENTS		202	0.461324	1.24525	0.118098	0.28359	1	2433	tags=8%, list=7%, signal=8%
KEGG_ENDOCYTOSIS	KEGG_ENDOCYTOSIS		174	0.466158	1.24482	0.130016	0.283772	1	3994	tags=34%, list=12%, signal=39%
REACTOME_RECRUITMENT_OF_NUMA_TO_MITOTIC_CENTROSOMES	REACTOME_RECRUITMENT_OF_NUMA_TO_MITOTIC_CENTROSOMES		91	0.507128	1.24327	0.154657	0.285298	1	4908	tags=37%, list=15%, signal=44%
PID_IL2_1PATHWAY	PID_IL2_1PATHWAY		52	0.545185	1.24277	0.17037	0.285551	1	4190	tags=44%, list=12%, signal=50%
KEGG_NUCLEOTIDE_EXCISION_REPAIR	KEGG_NUCLEOTIDE_EXCISION_REPAIR		44	0.547567	1.23955	0.193606	0.289073	1	4898	tags=43%, list=15%, signal=50%
KEGG_NITROGEN_METABOLISM	KEGG_NITROGEN_METABOLISM		22	0.616333	1.23933	0.21229	0.289001	1	3944	tags=27%, list=12%, signal=31%
REACTOME_CGMP_EFFECTS	REACTOME_CGMP_EFFECTS		15	0.6415	1.23883	0.227545	0.289249	1	1157	tags=13%, list=3%, signal=14%
REACTOME_FORMATION_OF_THE_CORNIFIED_ENVELOPE	REACTOME_FORMATION_OF_THE_CORNIFIED_ENVELOPE		80	0.505669	1.2372	0.17128	0.290866	1	2393	tags=21%, list=7%, signal=23%
REACTOME_TRANSMISSION_ACROSS_CHEMICAL_SYNAPSES	REACTOME_TRANSMISSION_ACROSS_CHEMICAL_SYNAPSES		250	0.447291	1.23664	0.110791	0.29114	1	3944	tags=22%, list=12%, signal=25%
REACTOME_CLASS_I_MHC_MEDIATED_ANTIGEN_PROCESSING_PRESENTATION	REACTOME_CLASS_I_MHC_MEDIATED_ANTIGEN_PROCESSING_PRESENTATION		347	0.437432	1.23613	0.109039	0.291404	1	4754	tags=32%, list=14%, signal=37%
REACTOME_KERATINIZATION	REACTOME_KERATINIZATION		91	0.500931	1.23601	0.170103	0.291171	1	2393	tags=19%, list=7%, signal=20%
REACTOME_ADP_SIGNALLING_THROUGH_P2Y_PURINOCEPTOR_1	REACTOME_ADP_SIGNALLING_THROUGH_P2Y_PURINOCEPTOR_1		24	0.609315	1.23575	0.205825	0.291142	1	4891	tags=33%, list=14%, signal=39%
REACTOME_CONDENSATION_OF_PROPHASE_CHROMOSOMES	REACTOME_CONDENSATION_OF_PROPHASE_CHROMOSOMES		70	0.50881	1.23354	0.17029	0.293505	1	3045	tags=29%, list=9%, signal=31%
REACTOME_IRON_UPTAKE_AND_TRANSPORT	REACTOME_IRON_UPTAKE_AND_TRANSPORT		57	0.527057	1.2299	0.176364	0.297696	1	4896	tags=39%, list=15%, signal=45%
REACTOME_METABOLISM_OF_STEROID_HORMONES	REACTOME_METABOLISM_OF_STEROID_HORMONES		29	0.592115	1.22927	0.218456	0.298076	1	4666	tags=21%, list=14%, signal=24%
REACTOME_COPI_DEPENDENT_GOLGI_TO_ER_RETROGRADE_TRAFFIC	REACTOME_COPI_DEPENDENT_GOLGI_TO_ER_RETROGRADE_TRAFFIC		96	0.490291	1.22921	0.170358	0.297797	1	3826	tags=31%, list=11%, signal=35%
REACTOME_FRS_MEDIATED_FGFR4_SIGNALING	REACTOME_FRS_MEDIATED_FGFR4_SIGNALING		17	0.633901	1.22853	0.219963	0.298188	1	2408	tags=29%, list=7%, signal=32%
REACTOME_PROCESSING_OF_CAPPED_INTRON_CONTAINING_PRE_MRNA	REACTOME_PROCESSING_OF_CAPPED_INTRON_CONTAINING_PRE_MRNA		234	0.447448	1.22781	0.136432	0.298737	1	3814	tags=32%, list=11%, signal=36%
REACTOME_MRNA_SPLICING	REACTOME_MRNA_SPLICING		182	0.457738	1.22475	0.159875	0.30214	1	3814	tags=35%, list=11%, signal=39%
REACTOME_PI_3K_CASCADE:FGFR1	REACTOME_PI_3K_CASCADE:FGFR1		17	0.621627	1.22399	0.247967	0.302664	1	2408	tags=24%, list=7%, signal=25%
REACTOME_NCAM1_INTERACTIONS	REACTOME_NCAM1_INTERACTIONS		40	0.54307	1.22384	0.201852	0.302488	1	2397	tags=30%, list=7%, signal=32%
KEGG_PORPHYRIN_AND_CHLOROPHYLL_METABOLISM	KEGG_PORPHYRIN_AND_CHLOROPHYLL_METABOLISM		29	0.565706	1.22309	0.205556	0.303077	1	3875	tags=34%, list=11%, signal=39%
REACTOME_DISORDERS_OF_TRANSMEMBRANE_TRANSPORTERS	REACTOME_DISORDERS_OF_TRANSMEMBRANE_TRANSPORTERS		165	0.457673	1.22258	0.157303	0.303447	1	5513	tags=42%, list=16%, signal=50%
BIOCARTA_FCER1_PATHWAY	BIOCARTA_FCER1_PATHWAY		37	0.549597	1.22227	0.208955	0.303444	1	3912	tags=38%, list=12%, signal=43%
KEGG_WNT_SIGNALING_PATHWAY	KEGG_WNT_SIGNALING_PATHWAY		140	0.465185	1.22178	0.14557	0.303668	1	3277	tags=27%, list=10%, signal=30%
REACTOME_PI_3K_CASCADE:FGFR3	REACTOME_PI_3K_CASCADE:FGFR3		15	0.6533	1.22114	0.232558	0.304132	1	2408	tags=27%, list=7%, signal=29%
REACTOME_DNA_REPLICATION	REACTOME_DNA_REPLICATION		124	0.472747	1.21788	0.167774	0.307784	1	5089	tags=42%, list=15%, signal=49%
REACTOME_DNA_DAMAGE_TELOMERE_STRESS_INDUCED_SENESCENCE	REACTOME_DNA_DAMAGE_TELOMERE_STRESS_INDUCED_SENESCENCE		77	0.497269	1.21733	0.167293	0.308139	1	3045	tags=29%, list=9%, signal=31%
REACTOME_ANTIVIRAL_MECHANISM_BY_IFN_STIMULATED_GENES	REACTOME_ANTIVIRAL_MECHANISM_BY_IFN_STIMULATED_GENES		80	0.497024	1.21631	0.180212	0.309142	1	5403	tags=41%, list=16%, signal=49%
REACTOME_LYSOSOME_VESICLE_BIOGENESIS	REACTOME_LYSOSOME_VESICLE_BIOGENESIS		35	0.556886	1.2152	0.21492	0.310219	1	5048	tags=37%, list=15%, signal=44%
REACTOME_NEUROTRANSMITTER_RECEPTORS_AND_POSTSYNAPTIC_SIGNAL_TRANSMISSION	REACTOME_NEUROTRANSMITTER_RECEPTORS_AND_POSTSYNAPTIC_SIGNAL_TRANSMISSION		190	0.454578	1.21428	0.141768	0.310946	1	4640	tags=27%, list=14%, signal=32%
REACTOME_NEURONAL_SYSTEM	REACTOME_NEURONAL_SYSTEM		374	0.429364	1.2142	0.110169	0.310687	1	4276	tags=21%, list=13%, signal=24%
REACTOME_TRANSCRIPTION_OF_THE_HIV_GENOME	REACTOME_TRANSCRIPTION_OF_THE_HIV_GENOME		65	0.510249	1.21393	0.198246	0.310667	1	5440	tags=43%, list=16%, signal=51%
PID_RAC1_PATHWAY	PID_RAC1_PATHWAY		54	0.524413	1.21359	0.194346	0.310775	1	3751	tags=35%, list=11%, signal=40%
REACTOME_INTRA_GOLGI_AND_RETROGRADE_GOLGI_TO_ER_TRAFFIC	REACTOME_INTRA_GOLGI_AND_RETROGRADE_GOLGI_TO_ER_TRAFFIC		197	0.451017	1.21136	0.152108	0.313353	1	4049	tags=29%, list=12%, signal=33%
REACTOME_ACTIVATION_OF_NMDA_RECEPTORS_AND_POSTSYNAPTIC_EVENTS	REACTOME_ACTIVATION_OF_NMDA_RECEPTORS_AND_POSTSYNAPTIC_EVENTS		89	0.490464	1.20894	0.173285	0.316116	1	3912	tags=29%, list=12%, signal=33%
SIG_PIP3_SIGNALING_IN_CARDIAC_MYOCTES	SIG_PIP3_SIGNALING_IN_CARDIAC_MYOCTES		66	0.511962	1.20885	0.194346	0.315886	1	3670	tags=38%, list=11%, signal=42%
REACTOME_E3_UBIQUITIN_LIGASES_UBIQUITINATE_TARGET_PROTEINS	REACTOME_E3_UBIQUITIN_LIGASES_UBIQUITINATE_TARGET_PROTEINS		58	0.513835	1.20864	0.202822	0.315794	1	4318	tags=43%, list=13%, signal=49%
REACTOME_INTRINSIC_PATHWAY_FOR_APOPTOSIS	REACTOME_INTRINSIC_PATHWAY_FOR_APOPTOSIS		51	0.517956	1.20828	0.178771	0.315914	1	3182	tags=33%, list=9%, signal=37%
REACTOME_EPH_EPHRIN_MEDIATED_REPULSION_OF_CELLS	REACTOME_EPH_EPHRIN_MEDIATED_REPULSION_OF_CELLS		51	0.521594	1.20813	0.208178	0.315723	1	3764	tags=35%, list=11%, signal=40%
BIOCARTA_NO1_PATHWAY	BIOCARTA_NO1_PATHWAY		27	0.566367	1.20744	0.217069	0.316303	1	2709	tags=26%, list=8%, signal=28%
PID_HNF3B_PATHWAY	PID_HNF3B_PATHWAY		40	0.549185	1.2066	0.201818	0.316985	1	3369	tags=25%, list=10%, signal=28%
REACTOME_ONCOGENE_INDUCED_SENESCENCE	REACTOME_ONCOGENE_INDUCED_SENESCENCE		34	0.552255	1.20653	0.226937	0.31666	1	3571	tags=44%, list=11%, signal=49%
BIOCARTA_G2_PATHWAY	BIOCARTA_G2_PATHWAY		24	0.58852	1.2055	0.238372	0.317605	1	3547	tags=29%, list=11%, signal=33%
REACTOME_PYRUVATE_METABOLISM	REACTOME_PYRUVATE_METABOLISM		28	0.557617	1.20476	0.218992	0.318207	1	4420	tags=43%, list=13%, signal=49%
REACTOME_HIV_ELONGATION_ARREST_AND_RECOVERY	REACTOME_HIV_ELONGATION_ARREST_AND_RECOVERY		29	0.562835	1.20407	0.204981	0.318716	1	4148	tags=41%, list=12%, signal=47%
BIOCARTA_IL2_PATHWAY	BIOCARTA_IL2_PATHWAY		20	0.602881	1.20247	0.263359	0.320514	1	3912	tags=45%, list=12%, signal=51%
REACTOME_GLYCOGEN_STORAGE_DISEASES	REACTOME_GLYCOGEN_STORAGE_DISEASES		15	0.60838	1.20242	0.238748	0.320204	1	4306	tags=47%, list=13%, signal=53%
REACTOME_TRANSPORT_OF_SMALL_MOLECULES	REACTOME_TRANSPORT_OF_SMALL_MOLECULES		683	0.404215	1.19855	0.091954	0.324956	1	4380	tags=25%, list=13%, signal=29%
REACTOME_CARBOXYTERMINAL_POST_TRANSLATIONAL_MODIFICATIONS_OF_TUBULIN	REACTOME_CARBOXYTERMINAL_POST_TRANSLATIONAL_MODIFICATIONS_OF_TUBULIN		37	0.534708	1.19787	0.221015	0.325493	1	3825	tags=27%, list=11%, signal=30%
REACTOME_VASOPRESSIN_REGULATES_RENAL_WATER_HOMEOSTASIS_VIA_AQUAPORINS	REACTOME_VASOPRESSIN_REGULATES_RENAL_WATER_HOMEOSTASIS_VIA_AQUAPORINS		39	0.53197	1.19708	0.241715	0.326137	1	4901	tags=33%, list=15%, signal=39%
REACTOME_DEPURINATION	REACTOME_DEPURINATION		54	0.51225	1.19697	0.215238	0.325898	1	3045	tags=30%, list=9%, signal=33%
REACTOME_SHC_MEDIATED_CASCADE:FGFR2	REACTOME_SHC_MEDIATED_CASCADE:FGFR2		18	0.585815	1.19609	0.242661	0.326675	1	2313	tags=28%, list=7%, signal=30%
KEGG_GNRH_SIGNALING_PATHWAY	KEGG_GNRH_SIGNALING_PATHWAY		93	0.483309	1.19186	0.197595	0.331944	1	3912	tags=24%, list=12%, signal=27%
KEGG_GLYCEROLIPID_METABOLISM	KEGG_GLYCEROLIPID_METABOLISM		39	0.540704	1.19172	0.229478	0.331741	1	2917	tags=21%, list=9%, signal=22%
PID_PI3K_PLC_TRK_PATHWAY	PID_PI3K_PLC_TRK_PATHWAY		36	0.545635	1.19159	0.243346	0.331566	1	3912	tags=39%, list=12%, signal=44%
REACTOME_MITOTIC_PROPHASE	REACTOME_MITOTIC_PROPHASE		138	0.460058	1.18819	0.178862	0.33562	1	5011	tags=39%, list=15%, signal=46%
REACTOME_RMTS_METHYLATE_HISTONE_ARGININES	REACTOME_RMTS_METHYLATE_HISTONE_ARGININES		76	0.475898	1.18731	0.222222	0.336425	1	2935	tags=25%, list=9%, signal=27%
PID_RAC1_REG_PATHWAY	PID_RAC1_REG_PATHWAY		38	0.533732	1.18629	0.24031	0.337458	1	3505	tags=37%, list=10%, signal=41%
KEGG_NON_SMALL_CELL_LUNG_CANCER	KEGG_NON_SMALL_CELL_LUNG_CANCER		54	0.505431	1.18574	0.229927	0.337776	1	4304	tags=41%, list=13%, signal=47%
REACTOME_PIWI_INTERACTING_RNA_PIRNA_BIOGENESIS	REACTOME_PIWI_INTERACTING_RNA_PIRNA_BIOGENESIS		25	0.554597	1.18537	0.255198	0.337894	1	2483	tags=20%, list=7%, signal=22%
REACTOME_DNA_METHYLATION	REACTOME_DNA_METHYLATION		62	0.49597	1.17954	0.204626	0.345312	1	3045	tags=26%, list=9%, signal=28%
REACTOME_CLASS_B_2_SECRETIN_FAMILY_RECEPTORS	REACTOME_CLASS_B_2_SECRETIN_FAMILY_RECEPTORS		73	0.497033	1.17916	0.229242	0.34543	1	1981	tags=15%, list=6%, signal=16%
PID_TCR_PATHWAY	PID_TCR_PATHWAY		61	0.494023	1.17773	0.224638	0.347075	1	3087	tags=26%, list=9%, signal=29%
REACTOME_G_PROTEIN_BETA:GAMMA_SIGNALLING	REACTOME_G_PROTEIN_BETA:GAMMA_SIGNALLING		31	0.548088	1.1772	0.240557	0.347425	1	4347	tags=39%, list=13%, signal=44%
REACTOME_NEURODEGENERATIVE_DISEASES	REACTOME_NEURODEGENERATIVE_DISEASES		22	0.559968	1.17654	0.251029	0.347932	1	3232	tags=45%, list=10%, signal=50%
REACTOME_ACTIVATED_PKN1_STIMULATES_TRANSCRIPTION_OF_AR_ANDROGEN_RECEPTOR_REGULATED_GENES_KLK2_AND_KLK3	REACTOME_ACTIVATED_PKN1_STIMULATES_TRANSCRIPTION_OF_AR_ANDROGEN_RECEPTOR_REGULATED_GENES_KLK2_AND_KLK3		63	0.496358	1.17621	0.233677	0.34795	1	3045	tags=27%, list=9%, signal=30%
REACTOME_MITOTIC_PROMETAPHASE	REACTOME_MITOTIC_PROMETAPHASE		189	0.438715	1.17476	0.18	0.349491	1	5044	tags=37%, list=15%, signal=43%
BIOCARTA_GSK3_PATHWAY	BIOCARTA_GSK3_PATHWAY		20	0.586851	1.17382	0.269903	0.350351	1	4874	tags=40%, list=14%, signal=47%
PID_EPHA2_FWD_PATHWAY	PID_EPHA2_FWD_PATHWAY		19	0.587303	1.17348	0.284906	0.350452	1	1786	tags=32%, list=5%, signal=33%
REACTOME_EFFECTS_OF_PIP2_HYDROLYSIS	REACTOME_EFFECTS_OF_PIP2_HYDROLYSIS		27	0.559983	1.1728	0.257353	0.350974	1	2917	tags=30%, list=9%, signal=32%
KEGG_FC_GAMMA_R_MEDIATED_PHAGOCYTOSIS	KEGG_FC_GAMMA_R_MEDIATED_PHAGOCYTOSIS		92	0.467809	1.17227	0.212479	0.351246	1	3594	tags=32%, list=11%, signal=35%
REACTOME_COMPLEMENT_CASCADE	REACTOME_COMPLEMENT_CASCADE		52	0.509551	1.17201	0.213611	0.351177	1	1688	tags=6%, list=5%, signal=6%
REACTOME_SIGNALING_BY_NTRK2_TRKB	REACTOME_SIGNALING_BY_NTRK2_TRKB		25	0.565574	1.1696	0.255319	0.353996	1	3912	tags=32%, list=12%, signal=36%
REACTOME_CENTROSOME_MATURATION	REACTOME_CENTROSOME_MATURATION		80	0.473959	1.16813	0.203448	0.35563	1	4908	tags=35%, list=15%, signal=41%
REACTOME_DNA_REPLICATION_PRE_INITIATION	REACTOME_DNA_REPLICATION_PRE_INITIATION		82	0.476835	1.16602	0.230514	0.358265	1	5513	tags=50%, list=16%, signal=60%
REACTOME_ARACHIDONIC_ACID_METABOLISM	REACTOME_ARACHIDONIC_ACID_METABOLISM		55	0.503042	1.16587	0.223827	0.358073	1	3376	tags=22%, list=10%, signal=24%
REACTOME_SYNTHESIS_SECRETION_AND_DEACYLATION_OF_GHRELIN	REACTOME_SYNTHESIS_SECRETION_AND_DEACYLATION_OF_GHRELIN		15	0.599424	1.16517	0.298387	0.358627	1	2974	tags=27%, list=9%, signal=29%
REACTOME_EPHB_MEDIATED_FORWARD_SIGNALING	REACTOME_EPHB_MEDIATED_FORWARD_SIGNALING		42	0.520877	1.16489	0.241509	0.358604	1	3955	tags=50%, list=12%, signal=57%
REACTOME_OXIDATIVE_STRESS_INDUCED_SENESCENCE	REACTOME_OXIDATIVE_STRESS_INDUCED_SENESCENCE		122	0.456446	1.16462	0.205638	0.358532	1	3370	tags=29%, list=10%, signal=32%
REACTOME_RAS_ACTIVATION_UPON_CA2PLUS_INFLUX_THROUGH_NMDA_RECEPTOR	REACTOME_RAS_ACTIVATION_UPON_CA2PLUS_INFLUX_THROUGH_NMDA_RECEPTOR		20	0.584465	1.16407	0.285714	0.358952	1	4808	tags=40%, list=14%, signal=47%
REACTOME_PROCESSING_OF_DNA_DOUBLE_STRAND_BREAK_ENDS	REACTOME_PROCESSING_OF_DNA_DOUBLE_STRAND_BREAK_ENDS		94	0.46403	1.16379	0.20979	0.358914	1	4480	tags=33%, list=13%, signal=38%
REACTOME_FGFR2_MUTANT_RECEPTOR_ACTIVATION	REACTOME_FGFR2_MUTANT_RECEPTOR_ACTIVATION		28	0.550661	1.16319	0.244742	0.359325	1	2483	tags=29%, list=7%, signal=31%
REACTOME_DEGRADATION_OF_BETA_CATENIN_BY_THE_DESTRUCTION_COMPLEX	REACTOME_DEGRADATION_OF_BETA_CATENIN_BY_THE_DESTRUCTION_COMPLEX		80	0.475686	1.16234	0.214159	0.360071	1	5089	tags=51%, list=15%, signal=60%
REACTOME_NITRIC_OXIDE_STIMULATES_GUANYLATE_CYCLASE	REACTOME_NITRIC_OXIDE_STIMULATES_GUANYLATE_CYCLASE		19	0.581993	1.1603	0.291115	0.362631	1	1157	tags=11%, list=3%, signal=11%
REACTOME_GLUCONEOGENESIS	REACTOME_GLUCONEOGENESIS		31	0.544943	1.16009	0.262425	0.362482	1	3025	tags=35%, list=9%, signal=39%
BIOCARTA_CARM_ER_PATHWAY	BIOCARTA_CARM_ER_PATHWAY		25	0.566694	1.15822	0.266284	0.364647	1	982	tags=12%, list=3%, signal=12%
PID_LKB1_PATHWAY	PID_LKB1_PATHWAY		46	0.509741	1.15764	0.262172	0.365084	1	3114	tags=33%, list=9%, signal=36%
REACTOME_RESOLUTION_OF_SISTER_CHROMATID_COHESION	REACTOME_RESOLUTION_OF_SISTER_CHROMATID_COHESION		117	0.455546	1.15746	0.238908	0.364921	1	4364	tags=35%, list=13%, signal=40%
REACTOME_RNA_POLYMERASE_II_TRANSCRIPTION_ELONGATION	REACTOME_RNA_POLYMERASE_II_TRANSCRIPTION_ELONGATION		54	0.497246	1.15644	0.268116	0.365909	1	4148	tags=33%, list=12%, signal=38%
KEGG_ARGININE_AND_PROLINE_METABOLISM	KEGG_ARGININE_AND_PROLINE_METABOLISM		51	0.5009	1.15531	0.254083	0.367064	1	2270	tags=16%, list=7%, signal=17%
REACTOME_RNA_POLYMERASE_III_TRANSCRIPTION_INITIATION_FROM_TYPE_3_PROMOTER	REACTOME_RNA_POLYMERASE_III_TRANSCRIPTION_INITIATION_FROM_TYPE_3_PROMOTER		28	0.538883	1.15528	0.269531	0.366687	1	3810	tags=36%, list=11%, signal=40%
PID_NETRIN_PATHWAY	PID_NETRIN_PATHWAY		32	0.527538	1.15464	0.263736	0.367199	1	3594	tags=41%, list=11%, signal=45%
REACTOME_INSERTION_OF_TAIL_ANCHORED_PROTEINS_INTO_THE_ENDOPLASMIC_RETICULUM_MEMBRANE	REACTOME_INSERTION_OF_TAIL_ANCHORED_PROTEINS_INTO_THE_ENDOPLASMIC_RETICULUM_MEMBRANE		22	0.555528	1.15445	0.297244	0.367066	1	4242	tags=45%, list=13%, signal=52%
KEGG_TRYPTOPHAN_METABOLISM	KEGG_TRYPTOPHAN_METABOLISM		39	0.516115	1.15388	0.27027	0.367439	1	4237	tags=26%, list=13%, signal=29%
PID_CDC42_PATHWAY	PID_CDC42_PATHWAY		70	0.489958	1.15365	0.244565	0.367317	1	4370	tags=41%, list=13%, signal=47%
REACTOME_SIGNALING_BY_NODAL	REACTOME_SIGNALING_BY_NODAL		16	0.599456	1.15274	0.27593	0.368132	1	410	tags=19%, list=1%, signal=19%
REACTOME_SUMOYLATION_OF_DNA_REPLICATION_PROTEINS	REACTOME_SUMOYLATION_OF_DNA_REPLICATION_PROTEINS		45	0.501047	1.14795	0.268022	0.374537	1	5770	tags=49%, list=17%, signal=59%
REACTOME_NEUROTRANSMITTER_RELEASE_CYCLE	REACTOME_NEUROTRANSMITTER_RELEASE_CYCLE		47	0.50188	1.14772	0.268657	0.374483	1	2760	tags=17%, list=8%, signal=19%
REACTOME_TRANSCRIPTIONAL_ACTIVATION_OF_MITOCHONDRIAL_BIOGENESIS	REACTOME_TRANSCRIPTIONAL_ACTIVATION_OF_MITOCHONDRIAL_BIOGENESIS		51	0.495968	1.14672	0.272904	0.375521	1	3041	tags=33%, list=9%, signal=37%
PID_MYC_PATHWAY	PID_MYC_PATHWAY		25	0.549385	1.14594	0.28	0.376123	1	6973	tags=56%, list=21%, signal=71%
REACTOME_ERCC6_CSB_AND_EHMT2_G9A_POSITIVELY_REGULATE_RRNA_EXPRESSION	REACTOME_ERCC6_CSB_AND_EHMT2_G9A_POSITIVELY_REGULATE_RRNA_EXPRESSION		73	0.47044	1.14456	0.239437	0.377749	1	3850	tags=27%, list=11%, signal=31%
KEGG_BLADDER_CANCER	KEGG_BLADDER_CANCER		40	0.509418	1.1445	0.268022	0.377418	1	4522	tags=48%, list=13%, signal=55%
REACTOME_GABA_SYNTHESIS_RELEASE_REUPTAKE_AND_DEGRADATION	REACTOME_GABA_SYNTHESIS_RELEASE_REUPTAKE_AND_DEGRADATION		17	0.582667	1.14437	0.279826	0.377208	1	2760	tags=24%, list=8%, signal=26%
KEGG_GLYCOSAMINOGLYCAN_BIOSYNTHESIS_CHONDROITIN_SULFATE	KEGG_GLYCOSAMINOGLYCAN_BIOSYNTHESIS_CHONDROITIN_SULFATE		22	0.570709	1.14407	0.300181	0.377209	1	4197	tags=50%, list=12%, signal=57%
REACTOME_PRC2_METHYLATES_HISTONES_AND_DNA	REACTOME_PRC2_METHYLATES_HISTONES_AND_DNA		70	0.473029	1.14372	0.260223	0.377279	1	3045	tags=26%, list=9%, signal=28%
REACTOME_MITOCHONDRIAL_TRANSLATION	REACTOME_MITOCHONDRIAL_TRANSLATION		94	0.463547	1.14364	0.229277	0.376992	1	6372	tags=41%, list=19%, signal=51%
NABA_PROTEOGLYCANS	NABA_PROTEOGLYCANS		31	0.528253	1.14335	0.282288	0.376998	1	3389	tags=19%, list=10%, signal=21%
KEGG_MELANOGENESIS	KEGG_MELANOGENESIS		93	0.46141	1.14303	0.258883	0.376992	1	3277	tags=23%, list=10%, signal=25%
KEGG_PURINE_METABOLISM	KEGG_PURINE_METABOLISM		151	0.442462	1.14179	0.240126	0.378324	1	4638	tags=30%, list=14%, signal=34%
REACTOME_TRANSCRIPTIONAL_REGULATION_BY_SMALL_RNAS	REACTOME_TRANSCRIPTIONAL_REGULATION_BY_SMALL_RNAS		103	0.448684	1.14113	0.246689	0.378876	1	3746	tags=28%, list=11%, signal=32%
REACTOME_POST_CHAPERONIN_TUBULIN_FOLDING_PATHWAY	REACTOME_POST_CHAPERONIN_TUBULIN_FOLDING_PATHWAY		21	0.569716	1.14086	0.303474	0.378799	1	3825	tags=48%, list=11%, signal=54%
PID_RAS_PATHWAY	PID_RAS_PATHWAY		30	0.533487	1.14034	0.278937	0.379118	1	2313	tags=20%, list=7%, signal=21%
REACTOME_ACTIVATION_OF_BH3_ONLY_PROTEINS	REACTOME_ACTIVATION_OF_BH3_ONLY_PROTEINS		30	0.536804	1.13735	0.276392	0.383224	1	3114	tags=40%, list=9%, signal=44%
REACTOME_SUMOYLATION_OF_INTRACELLULAR_RECEPTORS	REACTOME_SUMOYLATION_OF_INTRACELLULAR_RECEPTORS		29	0.526806	1.13667	0.285171	0.383808	1	4480	tags=34%, list=13%, signal=40%
PID_EPHB_FWD_PATHWAY	PID_EPHB_FWD_PATHWAY		40	0.498117	1.13663	0.27704	0.383444	1	3955	tags=50%, list=12%, signal=57%
REACTOME_INTERACTIONS_OF_REV_WITH_HOST_CELLULAR_PROTEINS	REACTOME_INTERACTIONS_OF_REV_WITH_HOST_CELLULAR_PROTEINS		36	0.517805	1.13447	0.300373	0.386185	1	5403	tags=47%, list=16%, signal=56%
REACTOME_PCNA_DEPENDENT_LONG_PATCH_BASE_EXCISION_REPAIR	REACTOME_PCNA_DEPENDENT_LONG_PATCH_BASE_EXCISION_REPAIR		21	0.560675	1.13427	0.29901	0.38609	1	5497	tags=43%, list=16%, signal=51%
KEGG_TYROSINE_METABOLISM	KEGG_TYROSINE_METABOLISM		36	0.516877	1.13297	0.272388	0.387522	1	2270	tags=17%, list=7%, signal=18%
REACTOME_NEGATIVE_REGULATION_OF_NMDA_RECEPTOR_MEDIATED_NEURONAL_TRANSMISSION	REACTOME_NEGATIVE_REGULATION_OF_NMDA_RECEPTOR_MEDIATED_NEURONAL_TRANSMISSION		21	0.561321	1.13011	0.325234	0.391353	1	3726	tags=33%, list=11%, signal=37%
REACTOME_G_PROTEIN_MEDIATED_EVENTS	REACTOME_G_PROTEIN_MEDIATED_EVENTS		50	0.490317	1.12581	0.294326	0.397253	1	3277	tags=28%, list=10%, signal=31%
REACTOME_BASE_EXCISION_REPAIR	REACTOME_BASE_EXCISION_REPAIR		89	0.457961	1.12503	0.25812	0.398028	1	3746	tags=28%, list=11%, signal=32%
KEGG_PYRIMIDINE_METABOLISM	KEGG_PYRIMIDINE_METABOLISM		96	0.454344	1.12455	0.280193	0.398255	1	4638	tags=30%, list=14%, signal=35%
REACTOME_METABOLISM_OF_WATER_SOLUBLE_VITAMINS_AND_COFACTORS	REACTOME_METABOLISM_OF_WATER_SOLUBLE_VITAMINS_AND_COFACTORS		115	0.435756	1.12449	0.253289	0.397937	1	2531	tags=16%, list=7%, signal=17%
REACTOME_NETRIN_1_SIGNALING	REACTOME_NETRIN_1_SIGNALING		47	0.496566	1.12401	0.280576	0.39816	1	4372	tags=32%, list=13%, signal=37%
REACTOME_RUNX2_REGULATES_OSTEOBLAST_DIFFERENTIATION	REACTOME_RUNX2_REGULATES_OSTEOBLAST_DIFFERENTIATION		21	0.555814	1.12205	0.315891	0.400691	1	3182	tags=43%, list=9%, signal=47%
REACTOME_TELOMERE_MAINTENANCE	REACTOME_TELOMERE_MAINTENANCE		80	0.469445	1.12178	0.293532	0.40062	1	3746	tags=26%, list=11%, signal=29%
BIOCARTA_SPPA_PATHWAY	BIOCARTA_SPPA_PATHWAY		16	0.575974	1.12052	0.335206	0.402192	1	4486	tags=50%, list=13%, signal=58%
BIOCARTA_ARAP_PATHWAY	BIOCARTA_ARAP_PATHWAY		17	0.569683	1.12034	0.33145	0.402018	1	1618	tags=24%, list=5%, signal=25%
REACTOME_CHROMOSOME_MAINTENANCE	REACTOME_CHROMOSOME_MAINTENANCE		103	0.439297	1.11919	0.260163	0.403312	1	3850	tags=24%, list=11%, signal=27%
REACTOME_RESOLUTION_OF_AP_SITES_VIA_THE_MULTIPLE_NUCLEOTIDE_PATCH_REPLACEMENT_PATHWAY	REACTOME_RESOLUTION_OF_AP_SITES_VIA_THE_MULTIPLE_NUCLEOTIDE_PATCH_REPLACEMENT_PATHWAY		25	0.541341	1.11882	0.322702	0.403323	1	5497	tags=40%, list=16%, signal=48%
BIOCARTA_MPR_PATHWAY	BIOCARTA_MPR_PATHWAY		20	0.546636	1.11862	0.324427	0.403163	1	4901	tags=40%, list=15%, signal=47%
PID_P38_MK2_PATHWAY	PID_P38_MK2_PATHWAY		21	0.551345	1.11744	0.317919	0.404474	1	3262	tags=52%, list=10%, signal=58%
REACTOME_TRANSCRIPTIONAL_REGULATION_BY_RUNX1	REACTOME_TRANSCRIPTIONAL_REGULATION_BY_RUNX1		226	0.406573	1.1152	0.256024	0.40744	1	3818	tags=30%, list=11%, signal=34%
REACTOME_GENE_EXPRESSION_TRANSCRIPTION	REACTOME_GENE_EXPRESSION_TRANSCRIPTION		1411	0.362324	1.11354	0.139483	0.409464	1	3468	tags=22%, list=10%, signal=23%
PID_INSULIN_PATHWAY	PID_INSULIN_PATHWAY		43	0.486034	1.1124	0.275311	0.410698	1	3912	tags=35%, list=12%, signal=39%
REACTOME_NONHOMOLOGOUS_END_JOINING_NHEJ	REACTOME_NONHOMOLOGOUS_END_JOINING_NHEJ		65	0.470058	1.1121	0.282686	0.410678	1	4480	tags=38%, list=13%, signal=44%
REACTOME_ABORTIVE_ELONGATION_OF_HIV_1_TRANSCRIPT_IN_THE_ABSENCE_OF_TAT	REACTOME_ABORTIVE_ELONGATION_OF_HIV_1_TRANSCRIPT_IN_THE_ABSENCE_OF_TAT		23	0.543339	1.11125	0.324649	0.411475	1	3933	tags=35%, list=12%, signal=39%
REACTOME_MOLECULES_ASSOCIATED_WITH_ELASTIC_FIBRES	REACTOME_MOLECULES_ASSOCIATED_WITH_ELASTIC_FIBRES		36	0.499279	1.10992	0.315425	0.413005	1	1976	tags=22%, list=6%, signal=24%
REACTOME_DOWNSTREAM_SIGNALING_OF_ACTIVATED_FGFR4	REACTOME_DOWNSTREAM_SIGNALING_OF_ACTIVATED_FGFR4		22	0.540646	1.1095	0.33908	0.413217	1	3912	tags=36%, list=12%, signal=41%
REACTOME_CREB1_PHOSPHORYLATION_THROUGH_NMDA_RECEPTOR_MEDIATED_ACTIVATION_OF_RAS_SIGNALING	REACTOME_CREB1_PHOSPHORYLATION_THROUGH_NMDA_RECEPTOR_MEDIATED_ACTIVATION_OF_RAS_SIGNALING		28	0.522229	1.10888	0.331502	0.41374	1	4808	tags=46%, list=14%, signal=54%
REACTOME_GENERIC_TRANSCRIPTION_PATHWAY	REACTOME_GENERIC_TRANSCRIPTION_PATHWAY		1157	0.364001	1.10855	0.176674	0.413809	1	3516	tags=22%, list=10%, signal=24%
REACTOME_METABOLISM_OF_COFACTORS	REACTOME_METABOLISM_OF_COFACTORS		19	0.552238	1.10724	0.343629	0.415287	1	3300	tags=32%, list=10%, signal=35%
BIOCARTA_CERAMIDE_PATHWAY	BIOCARTA_CERAMIDE_PATHWAY		21	0.548911	1.10542	0.341463	0.417616	1	3182	tags=33%, list=9%, signal=37%
REACTOME_G1_S_SPECIFIC_TRANSCRIPTION	REACTOME_G1_S_SPECIFIC_TRANSCRIPTION		29	0.517757	1.10466	0.351816	0.418337	1	4555	tags=31%, list=13%, signal=36%
REACTOME_BUTYRATE_RESPONSE_FACTOR_1_BRF1_BINDS_AND_DESTABILIZES_MRNA	REACTOME_BUTYRATE_RESPONSE_FACTOR_1_BRF1_BINDS_AND_DESTABILIZES_MRNA		17	0.558909	1.10457	0.346899	0.41802	1	2709	tags=24%, list=8%, signal=26%
REACTOME_RRNA_MODIFICATION_IN_THE_NUCLEUS_AND_CYTOSOL	REACTOME_RRNA_MODIFICATION_IN_THE_NUCLEUS_AND_CYTOSOL		55	0.474195	1.10211	0.3049	0.421246	1	5740	tags=38%, list=17%, signal=46%
REACTOME_INTERCONVERSION_OF_NUCLEOTIDE_DI_AND_TRIPHOSPHATES	REACTOME_INTERCONVERSION_OF_NUCLEOTIDE_DI_AND_TRIPHOSPHATES		27	0.513735	1.10175	0.323643	0.421362	1	5069	tags=41%, list=15%, signal=48%
REACTOME_SIGNALING_BY_NOTCH	REACTOME_SIGNALING_BY_NOTCH		229	0.402387	1.10076	0.268182	0.422355	1	3818	tags=29%, list=11%, signal=32%
REACTOME_APC_CDC20_MEDIATED_DEGRADATION_OF_NEK2A	REACTOME_APC_CDC20_MEDIATED_DEGRADATION_OF_NEK2A		25	0.526889	1.1007	0.323364	0.421992	1	4965	tags=48%, list=15%, signal=56%
REACTOME_BASE_EXCISION_REPAIR_AP_SITE_FORMATION	REACTOME_BASE_EXCISION_REPAIR_AP_SITE_FORMATION		61	0.46366	1.10063	0.294221	0.421657	1	3045	tags=26%, list=9%, signal=29%
KEGG_BUTANOATE_METABOLISM	KEGG_BUTANOATE_METABOLISM		30	0.507304	1.10009	0.316602	0.422005	1	451	tags=7%, list=1%, signal=7%
REACTOME_TRANSLESION_SYNTHESIS_BY_POLK	REACTOME_TRANSLESION_SYNTHESIS_BY_POLK		17	0.5511	1.09886	0.360721	0.423492	1	4898	tags=53%, list=15%, signal=62%
REACTOME_AMINE_LIGAND_BINDING_RECEPTORS	REACTOME_AMINE_LIGAND_BINDING_RECEPTORS		29	0.518578	1.09732	0.320683	0.425427	1	268	tags=7%, list=1%, signal=7%
REACTOME_NCAM_SIGNALING_FOR_NEURITE_OUT_GROWTH	REACTOME_NCAM_SIGNALING_FOR_NEURITE_OUT_GROWTH		61	0.455962	1.09728	0.3125	0.425031	1	3912	tags=34%, list=12%, signal=39%
REACTOME_FRS_MEDIATED_FGFR2_SIGNALING	REACTOME_FRS_MEDIATED_FGFR2_SIGNALING		20	0.545643	1.09592	0.352113	0.426702	1	2408	tags=25%, list=7%, signal=27%
REACTOME_SYNTHESIS_OF_LEUKOTRIENES_LT_AND_EOXINS_EX	REACTOME_SYNTHESIS_OF_LEUKOTRIENES_LT_AND_EOXINS_EX		19	0.528814	1.0956	0.345455	0.426787	1	2874	tags=21%, list=9%, signal=23%
REACTOME_INTERACTIONS_OF_VPR_WITH_HOST_CELLULAR_PROTEINS	REACTOME_INTERACTIONS_OF_VPR_WITH_HOST_CELLULAR_PROTEINS		36	0.502323	1.09485	0.330869	0.427526	1	5403	tags=44%, list=16%, signal=53%
BIOCARTA_CREB_PATHWAY	BIOCARTA_CREB_PATHWAY		21	0.540885	1.09435	0.353814	0.427876	1	4901	tags=52%, list=15%, signal=61%
REACTOME_RNA_POLYMERASE_I_TRANSCRIPTION_INITIATION	REACTOME_RNA_POLYMERASE_I_TRANSCRIPTION_INITIATION		47	0.470076	1.0932	0.318345	0.429271	1	3960	tags=28%, list=12%, signal=31%
SIG_INSULIN_RECEPTOR_PATHWAY_IN_CARDIAC_MYOCYTES	SIG_INSULIN_RECEPTOR_PATHWAY_IN_CARDIAC_MYOCYTES		51	0.476994	1.09155	0.31127	0.431309	1	3670	tags=43%, list=11%, signal=48%
REACTOME_MITOCHONDRIAL_BIOGENESIS	REACTOME_MITOCHONDRIAL_BIOGENESIS		73	0.452372	1.09091	0.304795	0.431783	1	3709	tags=29%, list=11%, signal=32%
KEGG_O_GLYCAN_BIOSYNTHESIS	KEGG_O_GLYCAN_BIOSYNTHESIS		26	0.51836	1.09041	0.336484	0.43206	1	4779	tags=31%, list=14%, signal=36%
REACTOME_DOWNSTREAM_SIGNALING_OF_ACTIVATED_FGFR2	REACTOME_DOWNSTREAM_SIGNALING_OF_ACTIVATED_FGFR2		25	0.504903	1.09007	0.328155	0.4321	1	2408	tags=24%, list=7%, signal=26%
BIOCARTA_MITOCHONDRIA_PATHWAY	BIOCARTA_MITOCHONDRIA_PATHWAY		19	0.546291	1.08843	0.346809	0.434073	1	171	tags=11%, list=1%, signal=11%
REACTOME_MYOGENESIS	REACTOME_MYOGENESIS		27	0.521305	1.08835	0.342256	0.433745	1	2070	tags=30%, list=6%, signal=32%
REACTOME_MACROAUTOPHAGY	REACTOME_MACROAUTOPHAGY		85	0.437962	1.08786	0.302609	0.434024	1	4576	tags=33%, list=14%, signal=38%
REACTOME_METAL_ION_SLC_TRANSPORTERS	REACTOME_METAL_ION_SLC_TRANSPORTERS		25	0.518031	1.08785	0.360691	0.433581	1	4641	tags=36%, list=14%, signal=42%
REACTOME_DNA_DOUBLE_STRAND_BREAK_RESPONSE	REACTOME_DNA_DOUBLE_STRAND_BREAK_RESPONSE		73	0.457754	1.08634	0.316271	0.435405	1	4480	tags=36%, list=13%, signal=41%
REACTOME_NUCLEOSOME_ASSEMBLY	REACTOME_NUCLEOSOME_ASSEMBLY		68	0.454373	1.08537	0.329204	0.436411	1	3850	tags=26%, list=11%, signal=30%
REACTOME_RNA_POLYMERASE_II_PRE_TRANSCRIPTION_EVENTS	REACTOME_RNA_POLYMERASE_II_PRE_TRANSCRIPTION_EVENTS		76	0.442997	1.08518	0.317376	0.43622	1	6421	tags=43%, list=19%, signal=53%
REACTOME_AQUAPORIN_MEDIATED_TRANSPORT	REACTOME_AQUAPORIN_MEDIATED_TRANSPORT		46	0.483122	1.0831	0.345521	0.438957	1	4901	tags=28%, list=15%, signal=33%
REACTOME_RAB_GEFS_EXCHANGE_GTP_FOR_GDP_ON_RABS	REACTOME_RAB_GEFS_EXCHANGE_GTP_FOR_GDP_ON_RABS		87	0.443491	1.08298	0.318339	0.438707	1	5428	tags=36%, list=16%, signal=42%
PID_MTOR_4PATHWAY	PID_MTOR_4PATHWAY		69	0.451449	1.08052	0.334465	0.442189	1	4499	tags=46%, list=13%, signal=53%
REACTOME_MEIOTIC_RECOMBINATION	REACTOME_MEIOTIC_RECOMBINATION		83	0.441599	1.0796	0.311594	0.443199	1	3045	tags=23%, list=9%, signal=25%
PID_AURORA_B_PATHWAY	PID_AURORA_B_PATHWAY		37	0.48926	1.07923	0.328972	0.443349	1	2942	tags=38%, list=9%, signal=41%
WNT_SIGNALING	WNT_SIGNALING		80	0.438615	1.07801	0.302285	0.444796	1	1266	tags=14%, list=4%, signal=14%
REACTOME_UNBLOCKING_OF_NMDA_RECEPTORS_GLUTAMATE_BINDING_AND_ACTIVATION	REACTOME_UNBLOCKING_OF_NMDA_RECEPTORS_GLUTAMATE_BINDING_AND_ACTIVATION		21	0.532201	1.07796	0.339394	0.444402	1	3726	tags=24%, list=11%, signal=27%
KEGG_DNA_REPLICATION	KEGG_DNA_REPLICATION		36	0.485467	1.07735	0.353175	0.444912	1	5497	tags=33%, list=16%, signal=40%
BIOCARTA_PAR1_PATHWAY	BIOCARTA_PAR1_PATHWAY		19	0.538545	1.07689	0.371094	0.44517	1	4897	tags=47%, list=15%, signal=55%
REACTOME_SEMA3A_PAK_DEPENDENT_AXON_REPULSION	REACTOME_SEMA3A_PAK_DEPENDENT_AXON_REPULSION		16	0.558326	1.07503	0.393939	0.447758	1	1226	tags=38%, list=4%, signal=39%
REACTOME_CASPASE_ACTIVATION_VIA_DEATH_RECEPTORS_IN_THE_PRESENCE_OF_LIGAND	REACTOME_CASPASE_ACTIVATION_VIA_DEATH_RECEPTORS_IN_THE_PRESENCE_OF_LIGAND		16	0.55169	1.07459	0.386064	0.447955	1	930	tags=25%, list=3%, signal=26%
REACTOME_REGULATION_OF_TP53_ACTIVITY	REACTOME_REGULATION_OF_TP53_ACTIVITY		155	0.404366	1.07423	0.304688	0.448073	1	3945	tags=28%, list=12%, signal=32%
KEGG_COLORECTAL_CANCER	KEGG_COLORECTAL_CANCER		62	0.451748	1.07196	0.333922	0.451269	1	2709	tags=19%, list=8%, signal=21%
BIOCARTA_IL2RB_PATHWAY	BIOCARTA_IL2RB_PATHWAY		36	0.47954	1.06931	0.358238	0.454919	1	3912	tags=39%, list=12%, signal=44%
PID_ERBB1_RECEPTOR_PROXIMAL_PATHWAY	PID_ERBB1_RECEPTOR_PROXIMAL_PATHWAY		35	0.493274	1.06892	0.356725	0.455044	1	3912	tags=43%, list=12%, signal=48%
REACTOME_RNA_POLYMERASE_II_TRANSCRIPTION_PRE_INITIATION_AND_PROMOTER_OPENING	REACTOME_RNA_POLYMERASE_II_TRANSCRIPTION_PRE_INITIATION_AND_PROMOTER_OPENING		46	0.479675	1.06892	0.350181	0.454585	1	6421	tags=48%, list=19%, signal=59%
PID_HEDGEHOG_GLI_PATHWAY	PID_HEDGEHOG_GLI_PATHWAY		48	0.461949	1.06802	0.321561	0.455556	1	6216	tags=48%, list=18%, signal=59%
PID_WNT_NONCANONICAL_PATHWAY	PID_WNT_NONCANONICAL_PATHWAY		32	0.50054	1.06716	0.376448	0.456455	1	2774	tags=31%, list=8%, signal=34%
REACTOME_EXPORT_OF_VIRAL_RIBONUCLEOPROTEINS_FROM_NUCLEUS	REACTOME_EXPORT_OF_VIRAL_RIBONUCLEOPROTEINS_FROM_NUCLEUS		32	0.4797	1.06637	0.356884	0.457209	1	5403	tags=44%, list=16%, signal=52%
KEGG_PROGESTERONE_MEDIATED_OOCYTE_MATURATION	KEGG_PROGESTERONE_MEDIATED_OOCYTE_MATURATION		82	0.439083	1.06575	0.350671	0.457755	1	4619	tags=32%, list=14%, signal=37%
REACTOME_REGULATION_OF_TP53_EXPRESSION_AND_DEGRADATION	REACTOME_REGULATION_OF_TP53_EXPRESSION_AND_DEGRADATION		37	0.486805	1.06552	0.370722	0.457662	1	4284	tags=43%, list=13%, signal=49%
REACTOME_SUMOYLATION_OF_DNA_DAMAGE_RESPONSE_AND_REPAIR_PROTEINS	REACTOME_SUMOYLATION_OF_DNA_DAMAGE_RESPONSE_AND_REPAIR_PROTEINS		75	0.439143	1.06316	0.335652	0.460981	1	5418	tags=43%, list=16%, signal=51%
PID_SMAD2_3PATHWAY	PID_SMAD2_3PATHWAY		16	0.539904	1.06313	0.396378	0.460539	1	3182	tags=44%, list=9%, signal=48%
REACTOME_MITOTIC_SPINDLE_CHECKPOINT	REACTOME_MITOTIC_SPINDLE_CHECKPOINT		105	0.415513	1.06042	0.334432	0.464351	1	5154	tags=37%, list=15%, signal=44%
SA_G1_AND_S_PHASES	SA_G1_AND_S_PHASES		15	0.536328	1.05983	0.404297	0.464848	1	1872	tags=40%, list=6%, signal=42%
REACTOME_HDMS_DEMETHYLATE_HISTONES	REACTOME_HDMS_DEMETHYLATE_HISTONES		44	0.463208	1.05941	0.368881	0.465051	1	3384	tags=30%, list=10%, signal=33%
BIOCARTA_TFF_PATHWAY	BIOCARTA_TFF_PATHWAY		21	0.521703	1.05828	0.385768	0.466425	1	4012	tags=43%, list=12%, signal=49%
REACTOME_INTERLEUKIN_3_INTERLEUKIN_5_AND_GM_CSF_SIGNALING	REACTOME_INTERLEUKIN_3_INTERLEUKIN_5_AND_GM_CSF_SIGNALING		45	0.467652	1.05801	0.355596	0.466356	1	3594	tags=36%, list=11%, signal=40%
REACTOME_PKMTS_METHYLATE_HISTONE_LYSINES	REACTOME_PKMTS_METHYLATE_HISTONE_LYSINES		64	0.440932	1.0577	0.34359	0.466348	1	3385	tags=22%, list=10%, signal=24%
REACTOME_MEIOSIS	REACTOME_MEIOSIS		112	0.408426	1.05652	0.336149	0.467773	1	3045	tags=24%, list=9%, signal=26%
REACTOME_RNA_POLYMERASE_II_TRANSCRIBES_SNRNA_GENES	REACTOME_RNA_POLYMERASE_II_TRANSCRIBES_SNRNA_GENES		75	0.440047	1.05556	0.356419	0.468864	1	4148	tags=31%, list=12%, signal=35%
REACTOME_PTEN_REGULATION	REACTOME_PTEN_REGULATION		135	0.40936	1.05536	0.322684	0.46872	1	4130	tags=35%, list=12%, signal=40%
REACTOME_HOST_INTERACTIONS_WITH_INFLUENZA_FACTORS	REACTOME_HOST_INTERACTIONS_WITH_INFLUENZA_FACTORS		42	0.466747	1.0544	0.376426	0.46977	1	6133	tags=45%, list=18%, signal=55%
REACTOME_SIGNALING_BY_WNT	REACTOME_SIGNALING_BY_WNT		316	0.374601	1.05375	0.333799	0.470313	1	4347	tags=32%, list=13%, signal=36%
REACTOME_TIE2_SIGNALING	REACTOME_TIE2_SIGNALING		17	0.532081	1.05237	0.390385	0.472076	1	3980	tags=41%, list=12%, signal=47%
REACTOME_VEGFR2_MEDIATED_CELL_PROLIFERATION	REACTOME_VEGFR2_MEDIATED_CELL_PROLIFERATION		19	0.523827	1.05212	0.392015	0.472029	1	2313	tags=37%, list=7%, signal=40%
REACTOME_TERMINATION_OF_TRANSLESION_DNA_SYNTHESIS	REACTOME_TERMINATION_OF_TRANSLESION_DNA_SYNTHESIS		31	0.486635	1.05197	0.381038	0.471776	1	5945	tags=48%, list=18%, signal=59%
BIOCARTA_EFP_PATHWAY	BIOCARTA_EFP_PATHWAY		16	0.531553	1.05196	0.398422	0.471314	1	6721	tags=56%, list=20%, signal=70%
REACTOME_PCP_CE_PATHWAY	REACTOME_PCP_CE_PATHWAY		89	0.43141	1.05158	0.359375	0.471493	1	5089	tags=52%, list=15%, signal=61%
REACTOME_G0_AND_EARLY_G1	REACTOME_G0_AND_EARLY_G1		27	0.505206	1.05107	0.394636	0.471856	1	2922	tags=19%, list=9%, signal=20%
REACTOME_KERATAN_SULFATE_BIOSYNTHESIS	REACTOME_KERATAN_SULFATE_BIOSYNTHESIS		27	0.501261	1.05102	0.369686	0.471484	1	4250	tags=30%, list=13%, signal=34%
REACTOME_SIGNALING_BY_HEDGEHOG	REACTOME_SIGNALING_BY_HEDGEHOG		144	0.396745	1.05067	0.334375	0.471527	1	3825	tags=33%, list=11%, signal=37%
PID_PS1_PATHWAY	PID_PS1_PATHWAY		45	0.459524	1.05064	0.357934	0.471116	1	3182	tags=24%, list=9%, signal=27%
PID_PLK1_PATHWAY	PID_PLK1_PATHWAY		43	0.465699	1.04981	0.36413	0.471923	1	4284	tags=37%, list=13%, signal=43%
REACTOME_DISEASES_ASSOCIATED_WITH_GLYCOSYLATION_PRECURSOR_BIOSYNTHESIS	REACTOME_DISEASES_ASSOCIATED_WITH_GLYCOSYLATION_PRECURSOR_BIOSYNTHESIS		18	0.527934	1.04643	0.394059	0.477019	1	1882	tags=33%, list=6%, signal=35%
REACTOME_APOPTOTIC_EXECUTION_PHASE	REACTOME_APOPTOTIC_EXECUTION_PHASE		50	0.444426	1.04291	0.370304	0.482307	1	2348	tags=22%, list=7%, signal=24%
SA_CASPASE_CASCADE	SA_CASPASE_CASCADE		19	0.524321	1.04277	0.421053	0.482064	1	572	tags=16%, list=2%, signal=16%
REACTOME_HOMOLOGY_DIRECTED_REPAIR	REACTOME_HOMOLOGY_DIRECTED_REPAIR		134	0.396642	1.0426	0.33719	0.481891	1	5091	tags=34%, list=15%, signal=40%
REACTOME_ORGANELLE_BIOGENESIS_AND_MAINTENANCE	REACTOME_ORGANELLE_BIOGENESIS_AND_MAINTENANCE		264	0.375967	1.04221	0.366667	0.482023	1	3498	tags=25%, list=10%, signal=28%
REACTOME_SIGNALING_BY_FGFR2_IN_DISEASE	REACTOME_SIGNALING_BY_FGFR2_IN_DISEASE		38	0.473054	1.04197	0.383562	0.481907	1	2483	tags=24%, list=7%, signal=26%
REACTOME_G2_M_DNA_DAMAGE_CHECKPOINT	REACTOME_G2_M_DNA_DAMAGE_CHECKPOINT		91	0.413138	1.04193	0.365812	0.481491	1	4499	tags=32%, list=13%, signal=37%
REACTOME_MEIOTIC_SYNAPSIS	REACTOME_MEIOTIC_SYNAPSIS		75	0.424731	1.04024	0.380952	0.483725	1	3045	tags=28%, list=9%, signal=31%
REACTOME_PLATELET_HOMEOSTASIS	REACTOME_PLATELET_HOMEOSTASIS		81	0.427138	1.04022	0.363636	0.483297	1	4347	tags=31%, list=13%, signal=35%
REACTOME_SEMA4D_INDUCED_CELL_MIGRATION_AND_GROWTH_CONE_COLLAPSE	REACTOME_SEMA4D_INDUCED_CELL_MIGRATION_AND_GROWTH_CONE_COLLAPSE		20	0.518768	1.03956	0.402367	0.483936	1	4012	tags=40%, list=12%, signal=45%
REACTOME_RNA_POLYMERASE_III_TRANSCRIPTION	REACTOME_RNA_POLYMERASE_III_TRANSCRIPTION		41	0.462058	1.03951	0.392015	0.483535	1	3835	tags=32%, list=11%, signal=36%
REACTOME_RAB_REGULATION_OF_TRAFFICKING	REACTOME_RAB_REGULATION_OF_TRAFFICKING		119	0.411851	1.03855	0.364094	0.484501	1	4212	tags=29%, list=12%, signal=33%
PID_BETA_CATENIN_NUC_PATHWAY	PID_BETA_CATENIN_NUC_PATHWAY		71	0.435174	1.03854	0.376289	0.484043	1	3342	tags=24%, list=10%, signal=27%
KEGG_OTHER_GLYCAN_DEGRADATION	KEGG_OTHER_GLYCAN_DEGRADATION		16	0.534092	1.03647	0.428571	0.486825	1	8643	tags=44%, list=26%, signal=59%
REACTOME_SLC_MEDIATED_TRANSMEMBRANE_TRANSPORT	REACTOME_SLC_MEDIATED_TRANSMEMBRANE_TRANSPORT		233	0.377334	1.03427	0.363077	0.489974	1	4500	tags=23%, list=13%, signal=27%
PID_CDC42_REG_PATHWAY	PID_CDC42_REG_PATHWAY		30	0.490959	1.03236	0.394213	0.492586	1	3333	tags=30%, list=10%, signal=33%
REACTOME_SPHINGOLIPID_METABOLISM	REACTOME_SPHINGOLIPID_METABOLISM		82	0.413258	1.03224	0.378893	0.492297	1	4225	tags=26%, list=13%, signal=29%
REACTOME_GENERATION_OF_SECOND_MESSENGER_MOLECULES	REACTOME_GENERATION_OF_SECOND_MESSENGER_MOLECULES		27	0.487903	1.0301	0.416981	0.495265	1	3143	tags=15%, list=9%, signal=16%
KEGG_GLUTATHIONE_METABOLISM	KEGG_GLUTATHIONE_METABOLISM		49	0.445293	1.02967	0.392793	0.495446	1	4658	tags=41%, list=14%, signal=47%
REACTOME_THE_PHOTOTRANSDUCTION_CASCADE	REACTOME_THE_PHOTOTRANSDUCTION_CASCADE		32	0.483639	1.02784	0.426923	0.497995	1	4773	tags=31%, list=14%, signal=36%
REACTOME_HATS_ACETYLATE_HISTONES	REACTOME_HATS_ACETYLATE_HISTONES		133	0.392353	1.02707	0.364975	0.498784	1	3045	tags=21%, list=9%, signal=23%
REACTOME_DAG_AND_IP3_SIGNALING	REACTOME_DAG_AND_IP3_SIGNALING		38	0.461973	1.02674	0.415129	0.498805	1	3011	tags=24%, list=9%, signal=26%
BIOCARTA_LIS1_PATHWAY	BIOCARTA_LIS1_PATHWAY		19	0.523514	1.02555	0.439331	0.500284	1	3162	tags=32%, list=9%, signal=35%
REACTOME_REGULATION_OF_TP53_ACTIVITY_THROUGH_ACETYLATION	REACTOME_REGULATION_OF_TP53_ACTIVITY_THROUGH_ACETYLATION		29	0.47988	1.02526	0.401905	0.500323	1	3850	tags=34%, list=11%, signal=39%
REACTOME_RHO_GTPASES_ACTIVATE_NADPH_OXIDASES	REACTOME_RHO_GTPASES_ACTIVATE_NADPH_OXIDASES		23	0.500139	1.02451	0.423892	0.501007	1	7499	tags=43%, list=22%, signal=56%
REACTOME_PHASE_I_FUNCTIONALIZATION_OF_COMPOUNDS	REACTOME_PHASE_I_FUNCTIONALIZATION_OF_COMPOUNDS		96	0.414067	1.02318	0.365685	0.502781	1	3376	tags=18%, list=10%, signal=20%
REACTOME_DAP12_INTERACTIONS	REACTOME_DAP12_INTERACTIONS		32	0.480923	1.02303	0.396226	0.502536	1	4147	tags=34%, list=12%, signal=39%
REACTOME_APC_C:CDC20_MEDIATED_DEGRADATION_OF_CYCLIN_B	REACTOME_APC_C:CDC20_MEDIATED_DEGRADATION_OF_CYCLIN_B		23	0.489243	1.01948	0.424797	0.508029	1	3868	tags=39%, list=11%, signal=44%
KEGG_ALDOSTERONE_REGULATED_SODIUM_REABSORPTION	KEGG_ALDOSTERONE_REGULATED_SODIUM_REABSORPTION		40	0.463296	1.01842	0.393657	0.509202	1	3594	tags=28%, list=11%, signal=31%
REACTOME_AURKA_ACTIVATION_BY_TPX2	REACTOME_AURKA_ACTIVATION_BY_TPX2		71	0.424786	1.01819	0.409408	0.509091	1	3825	tags=27%, list=11%, signal=30%
REACTOME_REPRODUCTION	REACTOME_REPRODUCTION		135	0.395132	1.0177	0.383013	0.509374	1	3045	tags=21%, list=9%, signal=23%
PID_ECADHERIN_KERATINOCYTE_PATHWAY	PID_ECADHERIN_KERATINOCYTE_PATHWAY		21	0.49295	1.01764	0.425094	0.509005	1	3594	tags=33%, list=11%, signal=37%
REACTOME_MUSCLE_CONTRACTION	REACTOME_MUSCLE_CONTRACTION		191	0.380005	1.0174	0.40625	0.508915	1	3143	tags=18%, list=9%, signal=20%
REACTOME_COSTIMULATION_BY_THE_CD28_FAMILY	REACTOME_COSTIMULATION_BY_THE_CD28_FAMILY		62	0.427897	1.01684	0.409091	0.509357	1	4579	tags=32%, list=14%, signal=37%
REACTOME_CA_DEPENDENT_EVENTS	REACTOME_CA_DEPENDENT_EVENTS		34	0.47075	1.01567	0.415058	0.510673	1	3011	tags=24%, list=9%, signal=26%
REACTOME_CHROMATIN_ORGANIZATION	REACTOME_CHROMATIN_ORGANIZATION		253	0.369176	1.01532	0.394659	0.510798	1	3492	tags=21%, list=10%, signal=23%
REACTOME_DNA_DOUBLE_STRAND_BREAK_REPAIR	REACTOME_DNA_DOUBLE_STRAND_BREAK_REPAIR		162	0.381302	1.01124	0.406807	0.517081	1	5091	tags=33%, list=15%, signal=38%
REACTOME_FGFR1_MUTANT_RECEPTOR_ACTIVATION	REACTOME_FGFR1_MUTANT_RECEPTOR_ACTIVATION		28	0.477487	1.01081	0.425287	0.517271	1	2625	tags=25%, list=8%, signal=27%
REACTOME_FOXO_MEDIATED_TRANSCRIPTION_OF_OXIDATIVE_STRESS_METABOLIC_AND_NEURONAL_GENES	REACTOME_FOXO_MEDIATED_TRANSCRIPTION_OF_OXIDATIVE_STRESS_METABOLIC_AND_NEURONAL_GENES		25	0.495372	1.01017	0.442529	0.517844	1	3503	tags=32%, list=10%, signal=36%
REACTOME_REGULATION_OF_TP53_ACTIVITY_THROUGH_PHOSPHORYLATION	REACTOME_REGULATION_OF_TP53_ACTIVITY_THROUGH_PHOSPHORYLATION		90	0.402266	1.00971	0.396161	0.518106	1	3945	tags=27%, list=12%, signal=30%
SIG_PIP3_SIGNALING_IN_B_LYMPHOCYTES	SIG_PIP3_SIGNALING_IN_B_LYMPHOCYTES		35	0.463496	1.00955	0.458333	0.517931	1	1699	tags=20%, list=5%, signal=21%
REACTOME_GLYCOSPHINGOLIPID_METABOLISM	REACTOME_GLYCOSPHINGOLIPID_METABOLISM		42	0.448805	1.00902	0.429368	0.518282	1	2684	tags=14%, list=8%, signal=16%
REACTOME_KERATAN_SULFATE_KERATIN_METABOLISM	REACTOME_KERATAN_SULFATE_KERATIN_METABOLISM		33	0.469122	1.00799	0.427767	0.519455	1	4250	tags=27%, list=13%, signal=31%
PID_S1P_META_PATHWAY	PID_S1P_META_PATHWAY		21	0.494267	1.00445	0.455645	0.524872	1	5464	tags=43%, list=16%, signal=51%
KEGG_CALCIUM_SIGNALING_PATHWAY	KEGG_CALCIUM_SIGNALING_PATHWAY		165	0.373068	1.00339	0.407233	0.526206	1	4012	tags=21%, list=12%, signal=23%
REACTOME_TRNA_AMINOACYLATION	REACTOME_TRNA_AMINOACYLATION		42	0.446989	1.00241	0.431193	0.527304	1	5167	tags=40%, list=15%, signal=48%
REACTOME_FCERI_MEDIATED_MAPK_ACTIVATION	REACTOME_FCERI_MEDIATED_MAPK_ACTIVATION		38	0.447399	1.00167	0.418738	0.528058	1	3182	tags=24%, list=9%, signal=26%
REACTOME_ASSOCIATION_OF_TRIC_CCT_WITH_TARGET_PROTEINS_DURING_BIOSYNTHESIS	REACTOME_ASSOCIATION_OF_TRIC_CCT_WITH_TARGET_PROTEINS_DURING_BIOSYNTHESIS		38	0.448795	1.0015	0.401089	0.527822	1	5464	tags=34%, list=16%, signal=41%
REACTOME_PEPTIDE_HORMONE_METABOLISM	REACTOME_PEPTIDE_HORMONE_METABOLISM		72	0.409388	1.00143	0.41958	0.527419	1	3402	tags=21%, list=10%, signal=23%
REACTOME_BETA_CATENIN_INDEPENDENT_WNT_SIGNALING	REACTOME_BETA_CATENIN_INDEPENDENT_WNT_SIGNALING		141	0.385509	1.00118	0.429892	0.527358	1	5089	tags=43%, list=15%, signal=51%
REACTOME_BIOSYNTHESIS_OF_SPECIALIZED_PRORESOLVING_MEDIATORS_SPMS	REACTOME_BIOSYNTHESIS_OF_SPECIALIZED_PRORESOLVING_MEDIATORS_SPMS		17	0.505186	1.00103	0.460938	0.527153	1	6197	tags=29%, list=18%, signal=36%
REACTOME_CONSTITUTIVE_SIGNALING_BY_AKT1_E17K_IN_CANCER	REACTOME_CONSTITUTIVE_SIGNALING_BY_AKT1_E17K_IN_CANCER		26	0.473339	1.00102	0.424184	0.526676	1	575	tags=12%, list=2%, signal=12%
REACTOME_NUCLEAR_IMPORT_OF_REV_PROTEIN	REACTOME_NUCLEAR_IMPORT_OF_REV_PROTEIN		33	0.475137	1.00041	0.431776	0.527202	1	5403	tags=45%, list=16%, signal=54%
REACTOME_NOTCH1_INTRACELLULAR_DOMAIN_REGULATES_TRANSCRIPTION	REACTOME_NOTCH1_INTRACELLULAR_DOMAIN_REGULATES_TRANSCRIPTION		47	0.432345	0.99949	0.451796	0.528226	1	3571	tags=28%, list=11%, signal=31%
PID_IGF1_PATHWAY	PID_IGF1_PATHWAY		28	0.467374	0.998105	0.423853	0.529951	1	3912	tags=32%, list=12%, signal=36%
REACTOME_HDACS_DEACETYLATE_HISTONES	REACTOME_HDACS_DEACETYLATE_HISTONES		92	0.399777	0.998068	0.425926	0.529505	1	3228	tags=20%, list=10%, signal=22%
REACTOME_RAB_GERANYLGERANYLATION	REACTOME_RAB_GERANYLGERANYLATION		62	0.421196	0.99517	0.459413	0.533943	1	5377	tags=39%, list=16%, signal=46%
REACTOME_VIRAL_MESSENGER_RNA_SYNTHESIS	REACTOME_VIRAL_MESSENGER_RNA_SYNTHESIS		43	0.439009	0.99423	0.445872	0.535045	1	6396	tags=47%, list=19%, signal=57%
REACTOME_MITOCHONDRIAL_PROTEIN_IMPORT	REACTOME_MITOCHONDRIAL_PROTEIN_IMPORT		58	0.423089	0.992696	0.427509	0.537202	1	6447	tags=45%, list=19%, signal=55%
REACTOME_GENE_SILENCING_BY_RNA	REACTOME_GENE_SILENCING_BY_RNA		130	0.382166	0.992604	0.434494	0.536858	1	3063	tags=22%, list=9%, signal=24%
REACTOME_SIGNALING_BY_FGFR1_IN_DISEASE	REACTOME_SIGNALING_BY_FGFR1_IN_DISEASE		35	0.451019	0.992359	0.44294	0.536763	1	2625	tags=23%, list=8%, signal=25%
KEGG_METABOLISM_OF_XENOBIOTICS_BY_CYTOCHROME_P450	KEGG_METABOLISM_OF_XENOBIOTICS_BY_CYTOCHROME_P450		57	0.428669	0.989775	0.437177	0.54072	1	3565	tags=19%, list=11%, signal=22%
REACTOME_SCAVENGING_OF_HEME_FROM_PLASMA	REACTOME_SCAVENGING_OF_HEME_FROM_PLASMA		17	0.508616	0.988423	0.454012	0.542427	1	416	tags=6%, list=1%, signal=6%
KEGG_CITRATE_CYCLE_TCA_CYCLE	KEGG_CITRATE_CYCLE_TCA_CYCLE		30	0.456505	0.988244	0.454206	0.542257	1	3800	tags=40%, list=11%, signal=45%
REACTOME_TP53_REGULATES_TRANSCRIPTION_OF_GENES_INVOLVED_IN_CYTOCHROME_C_RELEASE	REACTOME_TP53_REGULATES_TRANSCRIPTION_OF_GENES_INVOLVED_IN_CYTOCHROME_C_RELEASE		19	0.497304	0.98674	0.483673	0.544366	1	3031	tags=26%, list=9%, signal=29%
REACTOME_DNA_REPAIR	REACTOME_DNA_REPAIR		318	0.349439	0.985308	0.454416	0.546263	1	4664	tags=28%, list=14%, signal=33%
REACTOME_CHONDROITIN_SULFATE_BIOSYNTHESIS	REACTOME_CHONDROITIN_SULFATE_BIOSYNTHESIS		20	0.500416	0.984868	0.485493	0.546472	1	2680	tags=30%, list=8%, signal=33%
KEGG_SNARE_INTERACTIONS_IN_VESICULAR_TRANSPORT	KEGG_SNARE_INTERACTIONS_IN_VESICULAR_TRANSPORT		38	0.453816	0.983991	0.450094	0.547466	1	5168	tags=32%, list=15%, signal=37%
REACTOME_FCERI_MEDIATED_CAPLUS2_MOBILIZATION	REACTOME_FCERI_MEDIATED_CAPLUS2_MOBILIZATION		37	0.448892	0.98396	0.468165	0.547013	1	2233	tags=22%, list=7%, signal=23%
KEGG_BIOSYNTHESIS_OF_UNSATURATED_FATTY_ACIDS	KEGG_BIOSYNTHESIS_OF_UNSATURATED_FATTY_ACIDS		20	0.479217	0.980391	0.460938	0.552565	1	3553	tags=25%, list=11%, signal=28%
REACTOME_SLC_TRANSPORTER_DISORDERS	REACTOME_SLC_TRANSPORTER_DISORDERS		92	0.392435	0.979933	0.465035	0.552805	1	5403	tags=30%, list=16%, signal=36%
REACTOME_TRANSLESION_SYNTHESIS_BY_POLH	REACTOME_TRANSLESION_SYNTHESIS_BY_POLH		18	0.487768	0.97988	0.482422	0.552374	1	5753	tags=44%, list=17%, signal=54%
REACTOME_REGULATION_OF_SIGNALING_BY_CBL	REACTOME_REGULATION_OF_SIGNALING_BY_CBL		22	0.485944	0.979108	0.471058	0.553236	1	3594	tags=41%, list=11%, signal=46%
BIOCARTA_FAS_PATHWAY	BIOCARTA_FAS_PATHWAY		30	0.447487	0.978792	0.45351	0.553265	1	3547	tags=27%, list=11%, signal=30%
REACTOME_TP53_REGULATES_TRANSCRIPTION_OF_DNA_REPAIR_GENES	REACTOME_TP53_REGULATES_TRANSCRIPTION_OF_DNA_REPAIR_GENES		58	0.410853	0.978699	0.446069	0.55291	1	4148	tags=31%, list=12%, signal=35%
BIOCARTA_RHO_PATHWAY	BIOCARTA_RHO_PATHWAY		21	0.482515	0.977149	0.514395	0.555007	1	6189	tags=48%, list=18%, signal=58%
REACTOME_PRE_NOTCH_EXPRESSION_AND_PROCESSING	REACTOME_PRE_NOTCH_EXPRESSION_AND_PROCESSING		108	0.380247	0.976462	0.469595	0.555724	1	3045	tags=20%, list=9%, signal=22%
REACTOME_DECTIN_2_FAMILY	REACTOME_DECTIN_2_FAMILY		22	0.483343	0.976283	0.460227	0.555521	1	1095	tags=14%, list=3%, signal=14%
REACTOME_GLUTAMATE_BINDING_ACTIVATION_OF_AMPA_RECEPTORS_AND_SYNAPTIC_PLASTICITY	REACTOME_GLUTAMATE_BINDING_ACTIVATION_OF_AMPA_RECEPTORS_AND_SYNAPTIC_PLASTICITY		30	0.451599	0.974964	0.480076	0.557359	1	4640	tags=40%, list=14%, signal=46%
REACTOME_VEGFR2_MEDIATED_VASCULAR_PERMEABILITY	REACTOME_VEGFR2_MEDIATED_VASCULAR_PERMEABILITY		27	0.465202	0.968631	0.5	0.567812	1	3368	tags=41%, list=10%, signal=45%
REACTOME_FORMATION_OF_THE_BETA_CATENIN:TCF_TRANSACTIVATING_COMPLEX	REACTOME_FORMATION_OF_THE_BETA_CATENIN:TCF_TRANSACTIVATING_COMPLEX		89	0.393825	0.967589	0.465969	0.569052	1	3045	tags=21%, list=9%, signal=23%
REACTOME_TRANSPORT_OF_INORGANIC_CATIONS_ANIONS_AND_AMINO_ACIDS_OLIGOPEPTIDES	REACTOME_TRANSPORT_OF_INORGANIC_CATIONS_ANIONS_AND_AMINO_ACIDS_OLIGOPEPTIDES		102	0.385343	0.966935	0.485904	0.569593	1	4500	tags=25%, list=13%, signal=29%
REACTOME_ACTIVATION_OF_AMPK_DOWNSTREAM_OF_NMDARS	REACTOME_ACTIVATION_OF_AMPK_DOWNSTREAM_OF_NMDARS		26	0.467038	0.965745	0.514563	0.571121	1	3825	tags=35%, list=11%, signal=39%
REACTOME_APOPTOTIC_CLEAVAGE_OF_CELLULAR_PROTEINS	REACTOME_APOPTOTIC_CLEAVAGE_OF_CELLULAR_PROTEINS		36	0.452708	0.965403	0.497345	0.571186	1	2041	tags=19%, list=6%, signal=21%
REACTOME_TCF_DEPENDENT_SIGNALING_IN_RESPONSE_TO_WNT	REACTOME_TCF_DEPENDENT_SIGNALING_IN_RESPONSE_TO_WNT		226	0.353992	0.963619	0.495455	0.573783	1	3818	tags=28%, list=11%, signal=31%
REACTOME_CELL_DEATH_SIGNALLING_VIA_NRAGE_NRIF_AND_NADE	REACTOME_CELL_DEATH_SIGNALLING_VIA_NRAGE_NRIF_AND_NADE		75	0.396139	0.963207	0.482051	0.573928	1	3670	tags=32%, list=11%, signal=36%
REACTOME_RUNX2_REGULATES_BONE_DEVELOPMENT	REACTOME_RUNX2_REGULATES_BONE_DEVELOPMENT		28	0.449975	0.961963	0.49162	0.575599	1	4936	tags=43%, list=15%, signal=50%
REACTOME_ANTIGEN_ACTIVATES_B_CELL_RECEPTOR_BCR_LEADING_TO_GENERATION_OF_SECOND_MESSENGERS	REACTOME_ANTIGEN_ACTIVATES_B_CELL_RECEPTOR_BCR_LEADING_TO_GENERATION_OF_SECOND_MESSENGERS		37	0.43988	0.96098	0.500938	0.576879	1	2233	tags=19%, list=7%, signal=20%
PID_FAS_PATHWAY	PID_FAS_PATHWAY		38	0.422594	0.960759	0.482109	0.576691	1	807	tags=13%, list=2%, signal=13%
REACTOME_PHOSPHORYLATION_OF_CD3_AND_TCR_ZETA_CHAINS	REACTOME_PHOSPHORYLATION_OF_CD3_AND_TCR_ZETA_CHAINS		17	0.491288	0.960394	0.495918	0.576791	1	468	tags=6%, list=1%, signal=6%
BIOCARTA_CCR5_PATHWAY	BIOCARTA_CCR5_PATHWAY		15	0.501174	0.959866	0.507099	0.577276	1	2233	tags=20%, list=7%, signal=21%
REACTOME_PI_3K_CASCADE:FGFR2	REACTOME_PI_3K_CASCADE:FGFR2		18	0.478819	0.959098	0.543651	0.578081	1	255	tags=11%, list=1%, signal=11%
REACTOME_TNFS_BIND_THEIR_PHYSIOLOGICAL_RECEPTORS	REACTOME_TNFS_BIND_THEIR_PHYSIOLOGICAL_RECEPTORS		25	0.458835	0.957352	0.539347	0.580617	1	3380	tags=20%, list=10%, signal=22%
REACTOME_SIGNALING_BY_ERYTHROPOIETIN	REACTOME_SIGNALING_BY_ERYTHROPOIETIN		25	0.456965	0.954131	0.509579	0.585646	1	3912	tags=28%, list=12%, signal=32%
REACTOME_SYNTHESIS_OF_GLYCOSYLPHOSPHATIDYLINOSITOL_GPI	REACTOME_SYNTHESIS_OF_GLYCOSYLPHOSPHATIDYLINOSITOL_GPI		17	0.488617	0.953981	0.53937	0.585394	1	1837	tags=24%, list=5%, signal=25%
BIOCARTA_PTEN_PATHWAY	BIOCARTA_PTEN_PATHWAY		18	0.489744	0.953087	0.525547	0.586464	1	3594	tags=39%, list=11%, signal=43%
BIOCARTA_WNT_PATHWAY	BIOCARTA_WNT_PATHWAY		24	0.451647	0.951692	0.515038	0.588341	1	6994	tags=50%, list=21%, signal=63%
REACTOME_TRANSCRIPTIONAL_REGULATION_BY_MECP2	REACTOME_TRANSCRIPTIONAL_REGULATION_BY_MECP2		59	0.408369	0.951106	0.48	0.588923	1	3464	tags=25%, list=10%, signal=28%
BIOCARTA_HDAC_PATHWAY	BIOCARTA_HDAC_PATHWAY		24	0.461191	0.950617	0.526749	0.589252	1	3594	tags=38%, list=11%, signal=42%
REACTOME_ANCHORING_OF_THE_BASAL_BODY_TO_THE_PLASMA_MEMBRANE	REACTOME_ANCHORING_OF_THE_BASAL_BODY_TO_THE_PLASMA_MEMBRANE		94	0.382864	0.949943	0.505942	0.589881	1	4619	tags=32%, list=14%, signal=37%
SA_B_CELL_RECEPTOR_COMPLEXES	SA_B_CELL_RECEPTOR_COMPLEXES		24	0.454364	0.948356	0.517241	0.592091	1	2372	tags=38%, list=7%, signal=40%
BIOCARTA_BAD_PATHWAY	BIOCARTA_BAD_PATHWAY		23	0.46447	0.946661	0.549603	0.594472	1	5284	tags=39%, list=16%, signal=46%
BIOCARTA_CASPASE_PATHWAY	BIOCARTA_CASPASE_PATHWAY		22	0.466747	0.94658	0.523327	0.594081	1	2357	tags=23%, list=7%, signal=24%
REACTOME_MECP2_REGULATES_NEURONAL_RECEPTORS_AND_CHANNELS	REACTOME_MECP2_REGULATES_NEURONAL_RECEPTORS_AND_CHANNELS		18	0.477464	0.941088	0.540076	0.603463	1	3464	tags=33%, list=10%, signal=37%
REACTOME_BIOLOGICAL_OXIDATIONS	REACTOME_BIOLOGICAL_OXIDATIONS		197	0.343938	0.940423	0.53211	0.604106	1	2584	tags=15%, list=8%, signal=16%
REACTOME_TRANSPORT_OF_THE_SLBP_DEPENDANT_MATURE_MRNA	REACTOME_TRANSPORT_OF_THE_SLBP_DEPENDANT_MATURE_MRNA		35	0.4259	0.938213	0.51215	0.607423	1	5403	tags=43%, list=16%, signal=51%
KEGG_ASCORBATE_AND_ALDARATE_METABOLISM	KEGG_ASCORBATE_AND_ALDARATE_METABOLISM		15	0.489556	0.937758	0.556911	0.60766	1	5473	tags=33%, list=16%, signal=40%
REACTOME_DNA_STRAND_ELONGATION	REACTOME_DNA_STRAND_ELONGATION		32	0.437938	0.937731	0.537223	0.607159	1	4898	tags=25%, list=15%, signal=29%
REACTOME_ACYL_CHAIN_REMODELLING_OF_PS	REACTOME_ACYL_CHAIN_REMODELLING_OF_PS		18	0.479216	0.936769	0.522954	0.608342	1	2566	tags=11%, list=8%, signal=12%
KEGG_REGULATION_OF_AUTOPHAGY	KEGG_REGULATION_OF_AUTOPHAGY		20	0.454818	0.936403	0.522727	0.608406	1	5489	tags=30%, list=16%, signal=36%
REACTOME_INCRETIN_SYNTHESIS_SECRETION_AND_INACTIVATION	REACTOME_INCRETIN_SYNTHESIS_SECRETION_AND_INACTIVATION		20	0.468005	0.935846	0.549242	0.608836	1	6611	tags=35%, list=20%, signal=43%
REACTOME_RESOLUTION_OF_ABASIC_SITES_AP_SITES	REACTOME_RESOLUTION_OF_ABASIC_SITES_AP_SITES		38	0.423724	0.935755	0.51434	0.608451	1	5497	tags=39%, list=16%, signal=47%
PID_CXCR3_PATHWAY	PID_CXCR3_PATHWAY		41	0.41508	0.93558	0.525362	0.60822	1	4579	tags=39%, list=14%, signal=45%
REACTOME_PI_3K_CASCADE:FGFR4	REACTOME_PI_3K_CASCADE:FGFR4		15	0.477744	0.934444	0.541936	0.60972	1	3594	tags=33%, list=11%, signal=37%
REACTOME_ACYL_CHAIN_REMODELLING_OF_PC	REACTOME_ACYL_CHAIN_REMODELLING_OF_PC		23	0.452428	0.934164	0.543396	0.609687	1	1536	tags=13%, list=5%, signal=14%
REACTOME_EPHRIN_SIGNALING	REACTOME_EPHRIN_SIGNALING		19	0.460446	0.933798	0.530333	0.609807	1	1723	tags=32%, list=5%, signal=33%
KEGG_UBIQUITIN_MEDIATED_PROTEOLYSIS	KEGG_UBIQUITIN_MEDIATED_PROTEOLYSIS		130	0.362367	0.931199	0.542149	0.614009	1	4754	tags=31%, list=14%, signal=36%
REACTOME_DAP12_SIGNALING	REACTOME_DAP12_SIGNALING		26	0.437374	0.930814	0.538606	0.614238	1	2313	tags=23%, list=7%, signal=25%
REACTOME_SIGNALING_BY_FGFR_IN_DISEASE	REACTOME_SIGNALING_BY_FGFR_IN_DISEASE		58	0.396872	0.930452	0.532029	0.614383	1	2625	tags=24%, list=8%, signal=26%
REACTOME_PHOSPHORYLATION_SITE_MUTANTS_OF_CTNNB1_ARE_NOT_TARGETED_TO_THE_PROTEASOME_BY_THE_DESTRUCTION_COMPLEX	REACTOME_PHOSPHORYLATION_SITE_MUTANTS_OF_CTNNB1_ARE_NOT_TARGETED_TO_THE_PROTEASOME_BY_THE_DESTRUCTION_COMPLEX		15	0.493107	0.929474	0.547094	0.615657	1	4284	tags=47%, list=13%, signal=53%
REACTOME_GROWTH_HORMONE_RECEPTOR_SIGNALING	REACTOME_GROWTH_HORMONE_RECEPTOR_SIGNALING		21	0.453651	0.924565	0.547573	0.623973	1	3182	tags=33%, list=9%, signal=37%
REACTOME_FORMATION_OF_SENESCENCE_ASSOCIATED_HETEROCHROMATIN_FOCI_SAHF	REACTOME_FORMATION_OF_SENESCENCE_ASSOCIATED_HETEROCHROMATIN_FOCI_SAHF		17	0.465074	0.922782	0.534654	0.626626	1	841	tags=18%, list=2%, signal=18%
REACTOME_SUMOYLATION_OF_RNA_BINDING_PROTEINS	REACTOME_SUMOYLATION_OF_RNA_BINDING_PROTEINS		46	0.403701	0.919914	0.587477	0.631014	1	5403	tags=43%, list=16%, signal=52%
REACTOME_REGULATION_OF_GENE_EXPRESSION_IN_BETA_CELLS	REACTOME_REGULATION_OF_GENE_EXPRESSION_IN_BETA_CELLS		18	0.470822	0.919373	0.566	0.631414	1	5798	tags=39%, list=17%, signal=47%
REACTOME_SUMOYLATION_OF_SUMOYLATION_PROTEINS	REACTOME_SUMOYLATION_OF_SUMOYLATION_PROTEINS		34	0.424713	0.919303	0.540952	0.630987	1	5403	tags=44%, list=16%, signal=52%
BIOCARTA_EIF_PATHWAY	BIOCARTA_EIF_PATHWAY		16	0.467319	0.918404	0.548387	0.63203	1	3963	tags=50%, list=12%, signal=57%
KEGG_RNA_DEGRADATION	KEGG_RNA_DEGRADATION		52	0.396984	0.91811	0.557587	0.632041	1	5615	tags=35%, list=17%, signal=41%
REACTOME_GPVI_MEDIATED_ACTIVATION_CASCADE	REACTOME_GPVI_MEDIATED_ACTIVATION_CASCADE		33	0.420535	0.917058	0.580897	0.633287	1	3594	tags=30%, list=11%, signal=34%
KEGG_INSULIN_SIGNALING_PATHWAY	KEGG_INSULIN_SIGNALING_PATHWAY		133	0.359072	0.914216	0.587662	0.637705	1	3710	tags=23%, list=11%, signal=25%
REACTOME_NEDDYLATION	REACTOME_NEDDYLATION		220	0.335449	0.909259	0.594554	0.645972	1	4733	tags=30%, list=14%, signal=34%
REACTOME_ASYMMETRIC_LOCALIZATION_OF_PCP_PROTEINS	REACTOME_ASYMMETRIC_LOCALIZATION_OF_PCP_PROTEINS		61	0.385041	0.907295	0.572695	0.648993	1	5089	tags=52%, list=15%, signal=62%
REACTOME_SIGNALING_BY_INSULIN_RECEPTOR	REACTOME_SIGNALING_BY_INSULIN_RECEPTOR		71	0.380858	0.906934	0.573684	0.649131	1	3247	tags=23%, list=10%, signal=25%
SIG_IL4RECEPTOR_IN_B_LYPHOCYTES	SIG_IL4RECEPTOR_IN_B_LYPHOCYTES		27	0.422014	0.90687	0.578558	0.648686	1	3670	tags=37%, list=11%, signal=42%
REACTOME_CASPASE_ACTIVATION_VIA_EXTRINSIC_APOPTOTIC_SIGNALLING_PATHWAY	REACTOME_CASPASE_ACTIVATION_VIA_EXTRINSIC_APOPTOTIC_SIGNALLING_PATHWAY		26	0.42352	0.903669	0.582231	0.653668	1	930	tags=15%, list=3%, signal=16%
REACTOME_GLYCEROPHOSPHOLIPID_BIOSYNTHESIS	REACTOME_GLYCEROPHOSPHOLIPID_BIOSYNTHESIS		112	0.366019	0.903172	0.604377	0.65396	1	5890	tags=30%, list=17%, signal=37%
PID_HIF1A_PATHWAY	PID_HIF1A_PATHWAY		16	0.454945	0.902132	0.573171	0.655261	1	3342	tags=38%, list=10%, signal=42%
REACTOME_SIGNALING_BY_BMP	REACTOME_SIGNALING_BY_BMP		25	0.437868	0.901618	0.575238	0.655564	1	3396	tags=28%, list=10%, signal=31%
REACTOME_CD28_CO_STIMULATION	REACTOME_CD28_CO_STIMULATION		33	0.414538	0.900158	0.585086	0.657662	1	3594	tags=30%, list=11%, signal=34%
SIG_BCR_SIGNALING_PATHWAY	SIG_BCR_SIGNALING_PATHWAY		45	0.396014	0.899842	0.576208	0.65769	1	4035	tags=33%, list=12%, signal=38%
REACTOME_EXTENSION_OF_TELOMERES	REACTOME_EXTENSION_OF_TELOMERES		30	0.418729	0.897122	0.552773	0.662059	1	5497	tags=30%, list=16%, signal=36%
REACTOME_GABA_B_RECEPTOR_ACTIVATION	REACTOME_GABA_B_RECEPTOR_ACTIVATION		36	0.407924	0.895259	0.589454	0.664794	1	2216	tags=14%, list=7%, signal=15%
REACTOME_CILIUM_ASSEMBLY	REACTOME_CILIUM_ASSEMBLY		191	0.332142	0.891339	0.629747	0.671435	1	3479	tags=24%, list=10%, signal=27%
REACTOME_SPHINGOLIPID_DE_NOVO_BIOSYNTHESIS	REACTOME_SPHINGOLIPID_DE_NOVO_BIOSYNTHESIS		40	0.39988	0.890518	0.626168	0.672365	1	3952	tags=33%, list=12%, signal=37%
REACTOME_RUNX1_REGULATES_GENES_INVOLVED_IN_MEGAKARYOCYTE_DIFFERENTIATION_AND_PLATELET_FUNCTION	REACTOME_RUNX1_REGULATES_GENES_INVOLVED_IN_MEGAKARYOCYTE_DIFFERENTIATION_AND_PLATELET_FUNCTION		95	0.352205	0.890312	0.608772	0.672174	1	3385	tags=23%, list=10%, signal=26%
REACTOME_INSULIN_RECEPTOR_SIGNALLING_CASCADE	REACTOME_INSULIN_RECEPTOR_SIGNALLING_CASCADE		47	0.388204	0.887704	0.601124	0.676219	1	3182	tags=23%, list=9%, signal=26%
REACTOME_PKA_ACTIVATION_IN_GLUCAGON_SIGNALLING	REACTOME_PKA_ACTIVATION_IN_GLUCAGON_SIGNALLING		16	0.449478	0.884368	0.602459	0.681597	1	1247	tags=13%, list=4%, signal=13%
REACTOME_DEPOLYMERISATION_OF_THE_NUCLEAR_LAMINA	REACTOME_DEPOLYMERISATION_OF_THE_NUCLEAR_LAMINA		15	0.455342	0.884329	0.571705	0.681065	1	1516	tags=20%, list=4%, signal=21%
REACTOME_ANTIGEN_PROCESSING:_UBIQUITINATION_PROTEASOME_DEGRADATION	REACTOME_ANTIGEN_PROCESSING:_UBIQUITINATION_PROTEASOME_DEGRADATION		288	0.318355	0.882753	0.688427	0.683353	1	4754	tags=30%, list=14%, signal=35%
REACTOME_INTERACTION_BETWEEN_L1_AND_ANKYRINS	REACTOME_INTERACTION_BETWEEN_L1_AND_ANKYRINS		31	0.403531	0.880466	0.6238	0.686969	1	2147	tags=16%, list=6%, signal=17%
KEGG_FATTY_ACID_METABOLISM	KEGG_FATTY_ACID_METABOLISM		40	0.398446	0.879457	0.604869	0.688204	1	2819	tags=18%, list=8%, signal=19%
REACTOME_DEADENYLATION_OF_MRNA	REACTOME_DEADENYLATION_OF_MRNA		21	0.444218	0.878183	0.609943	0.689965	1	4366	tags=29%, list=13%, signal=33%
KEGG_AMINOACYL_TRNA_BIOSYNTHESIS	KEGG_AMINOACYL_TRNA_BIOSYNTHESIS		41	0.391493	0.874712	0.633645	0.69571	1	5167	tags=37%, list=15%, signal=43%
REACTOME_O_LINKED_GLYCOSYLATION_OF_MUCINS	REACTOME_O_LINKED_GLYCOSYLATION_OF_MUCINS		57	0.374078	0.873923	0.626549	0.696542	1	4314	tags=23%, list=13%, signal=26%
REACTOME_RETROGRADE_TRANSPORT_AT_THE_TRANS_GOLGI_NETWORK	REACTOME_RETROGRADE_TRANSPORT_AT_THE_TRANS_GOLGI_NETWORK		48	0.384079	0.873901	0.618785	0.695982	1	2337	tags=17%, list=7%, signal=18%
REACTOME_SIGNALING_BY_NOTCH1_IN_CANCER	REACTOME_SIGNALING_BY_NOTCH1_IN_CANCER		57	0.368326	0.872992	0.639194	0.697089	1	3571	tags=26%, list=11%, signal=29%
REACTOME_STIMULI_SENSING_CHANNELS	REACTOME_STIMULI_SENSING_CHANNELS		101	0.346474	0.872627	0.651591	0.697141	1	4145	tags=22%, list=12%, signal=25%
REACTOME_SYNTHESIS_OF_BILE_ACIDS_AND_BILE_SALTS_VIA_7ALPHA_HYDROXYCHOLESTEROL	REACTOME_SYNTHESIS_OF_BILE_ACIDS_AND_BILE_SALTS_VIA_7ALPHA_HYDROXYCHOLESTEROL		23	0.424545	0.871774	0.616438	0.698065	1	2991	tags=22%, list=9%, signal=24%
REACTOME_NOTCH4_INTRACELLULAR_DOMAIN_REGULATES_TRANSCRIPTION	REACTOME_NOTCH4_INTRACELLULAR_DOMAIN_REGULATES_TRANSCRIPTION		20	0.433678	0.871133	0.588235	0.69867	1	3165	tags=20%, list=9%, signal=22%
REACTOME_INTRAFLAGELLAR_TRANSPORT	REACTOME_INTRAFLAGELLAR_TRANSPORT		50	0.375438	0.869939	0.647368	0.700242	1	3825	tags=30%, list=11%, signal=34%
REACTOME_TELOMERE_C_STRAND_LAGGING_STRAND_SYNTHESIS	REACTOME_TELOMERE_C_STRAND_LAGGING_STRAND_SYNTHESIS		24	0.422548	0.867843	0.614815	0.703407	1	5497	tags=33%, list=16%, signal=40%
REACTOME_TP53_REGULATES_METABOLIC_GENES	REACTOME_TP53_REGULATES_METABOLIC_GENES		83	0.355488	0.866428	0.662021	0.705312	1	4778	tags=37%, list=14%, signal=43%
KEGG_SPHINGOLIPID_METABOLISM	KEGG_SPHINGOLIPID_METABOLISM		34	0.394166	0.865592	0.654545	0.706244	1	1548	tags=12%, list=5%, signal=12%
REACTOME_NUCLEAR_ENVELOPE_BREAKDOWN	REACTOME_NUCLEAR_ENVELOPE_BREAKDOWN		52	0.376467	0.865099	0.63586	0.706541	1	5620	tags=40%, list=17%, signal=48%
BIOCARTA_ALK_PATHWAY	BIOCARTA_ALK_PATHWAY		34	0.392818	0.863818	0.653985	0.708204	1	4897	tags=29%, list=15%, signal=34%
REACTOME_SUMOYLATION_OF_CHROMATIN_ORGANIZATION_PROTEINS	REACTOME_SUMOYLATION_OF_CHROMATIN_ORGANIZATION_PROTEINS		70	0.361086	0.860337	0.634446	0.713995	1	3350	tags=27%, list=10%, signal=30%
REACTOME_ACTIVATION_OF_HOX_GENES_DURING_DIFFERENTIATION	REACTOME_ACTIVATION_OF_HOX_GENES_DURING_DIFFERENTIATION		117	0.341797	0.856415	0.668863	0.720575	1	3406	tags=21%, list=10%, signal=24%
REACTOME_METABOLISM_OF_NON_CODING_RNA	REACTOME_METABOLISM_OF_NON_CODING_RNA		53	0.370694	0.854842	0.675373	0.722782	1	6199	tags=47%, list=18%, signal=58%
KEGG_PRIMARY_IMMUNODEFICIENCY	KEGG_PRIMARY_IMMUNODEFICIENCY		30	0.395271	0.853586	0.644524	0.724406	1	2428	tags=13%, list=7%, signal=14%
REACTOME_SIGNALING_BY_FGFR2_IIIA_TM	REACTOME_SIGNALING_BY_FGFR2_IIIA_TM		19	0.420639	0.851842	0.631783	0.726889	1	2483	tags=37%, list=7%, signal=40%
REACTOME_CYTOSOLIC_SULFONATION_OF_SMALL_MOLECULES	REACTOME_CYTOSOLIC_SULFONATION_OF_SMALL_MOLECULES		23	0.412198	0.850298	0.625	0.728992	1	4023	tags=26%, list=12%, signal=30%
REACTOME_DEFECTIVE_TPR_MAY_CONFER_SUSCEPTIBILITY_TOWARDS_THYROID_PAPILLARY_CARCINOMA_TPC	REACTOME_DEFECTIVE_TPR_MAY_CONFER_SUSCEPTIBILITY_TOWARDS_THYROID_PAPILLARY_CARCINOMA_TPC		30	0.39747	0.848572	0.65896	0.731402	1	5403	tags=40%, list=16%, signal=48%
REACTOME_SIGNALING_BY_NTRK3_TRKC	REACTOME_SIGNALING_BY_NTRK3_TRKC		16	0.438814	0.847663	0.648438	0.732438	1	3912	tags=31%, list=12%, signal=35%
REACTOME_RUNX1_INTERACTS_WITH_CO_FACTORS_WHOSE_PRECISE_EFFECT_ON_RUNX1_TARGETS_IS_NOT_KNOWN	REACTOME_RUNX1_INTERACTS_WITH_CO_FACTORS_WHOSE_PRECISE_EFFECT_ON_RUNX1_TARGETS_IS_NOT_KNOWN		37	0.383313	0.846942	0.654649	0.733071	1	3204	tags=30%, list=9%, signal=33%
REACTOME_SYNTHESIS_OF_SUBSTRATES_IN_N_GLYCAN_BIOSYTHESIS	REACTOME_SYNTHESIS_OF_SUBSTRATES_IN_N_GLYCAN_BIOSYTHESIS		62	0.358874	0.845289	0.663024	0.735386	1	4251	tags=27%, list=13%, signal=31%
REACTOME_DNA_DAMAGE_BYPASS	REACTOME_DNA_DAMAGE_BYPASS		46	0.376867	0.843239	0.648699	0.738426	1	5945	tags=43%, list=18%, signal=53%
REACTOME_G_ALPHA_12_13_SIGNALLING_EVENTS	REACTOME_G_ALPHA_12_13_SIGNALLING_EVENTS		77	0.346013	0.841601	0.704745	0.740748	1	3333	tags=25%, list=10%, signal=27%
REACTOME_ENDOGENOUS_STEROLS	REACTOME_ENDOGENOUS_STEROLS		24	0.409568	0.841435	0.670863	0.740423	1	2991	tags=17%, list=9%, signal=18%
BIOCARTA_NUCLEARRS_PATHWAY	BIOCARTA_NUCLEARRS_PATHWAY		32	0.385796	0.839127	0.678917	0.743931	1	2404	tags=13%, list=7%, signal=13%
REACTOME_TRANSPORT_OF_MATURE_MRNAS_DERIVED_FROM_INTRONLESS_TRANSCRIPTS	REACTOME_TRANSPORT_OF_MATURE_MRNAS_DERIVED_FROM_INTRONLESS_TRANSCRIPTS		42	0.374731	0.838226	0.688288	0.744894	1	6133	tags=43%, list=18%, signal=52%
KEGG_BASE_EXCISION_REPAIR	KEGG_BASE_EXCISION_REPAIR		34	0.387987	0.838015	0.647399	0.744651	1	5497	tags=38%, list=16%, signal=46%
REACTOME_GABA_RECEPTOR_ACTIVATION	REACTOME_GABA_RECEPTOR_ACTIVATION		52	0.361953	0.835923	0.680532	0.747707	1	2298	tags=12%, list=7%, signal=12%
KEGG_ENDOMETRIAL_CANCER	KEGG_ENDOMETRIAL_CANCER		52	0.366387	0.829726	0.703704	0.758217	1	4579	tags=35%, list=14%, signal=40%
REACTOME_PROTEIN_LOCALIZATION	REACTOME_PROTEIN_LOCALIZATION		156	0.31335	0.829539	0.775351	0.757919	1	5248	tags=31%, list=16%, signal=37%
REACTOME_SIGNALING_BY_TYPE_1_INSULIN_LIKE_GROWTH_FACTOR_1_RECEPTOR_IGF1R	REACTOME_SIGNALING_BY_TYPE_1_INSULIN_LIKE_GROWTH_FACTOR_1_RECEPTOR_IGF1R		48	0.368684	0.827627	0.714286	0.760702	1	2408	tags=17%, list=7%, signal=18%
PID_ERBB1_INTERNALIZATION_PATHWAY	PID_ERBB1_INTERNALIZATION_PATHWAY		41	0.358849	0.827217	0.711321	0.76082	1	4754	tags=37%, list=14%, signal=43%
REACTOME_TBC_RABGAPS	REACTOME_TBC_RABGAPS		42	0.375682	0.827021	0.702651	0.760532	1	4212	tags=36%, list=12%, signal=41%
REACTOME_LAGGING_STRAND_SYNTHESIS	REACTOME_LAGGING_STRAND_SYNTHESIS		20	0.405599	0.820154	0.672316	0.771953	1	4898	tags=30%, list=15%, signal=35%
REACTOME_N_GLYCAN_ANTENNAE_ELONGATION	REACTOME_N_GLYCAN_ANTENNAE_ELONGATION		15	0.418004	0.819625	0.668651	0.77223	1	4250	tags=40%, list=13%, signal=46%
REACTOME_SIGNALING_BY_NOTCH2	REACTOME_SIGNALING_BY_NOTCH2		32	0.372605	0.815884	0.68972	0.77821	1	3571	tags=31%, list=11%, signal=35%
REACTOME_REGULATION_OF_RUNX1_EXPRESSION_AND_ACTIVITY	REACTOME_REGULATION_OF_RUNX1_EXPRESSION_AND_ACTIVITY		16	0.415388	0.815623	0.696325	0.778001	1	2408	tags=31%, list=7%, signal=34%
REACTOME_REGULATION_OF_PTEN_GENE_TRANSCRIPTION	REACTOME_REGULATION_OF_PTEN_GENE_TRANSCRIPTION		60	0.351842	0.812484	0.758993	0.782774	1	3914	tags=22%, list=12%, signal=24%
KEGG_DRUG_METABOLISM_CYTOCHROME_P450	KEGG_DRUG_METABOLISM_CYTOCHROME_P450		57	0.344372	0.812385	0.721281	0.782294	1	6549	tags=30%, list=19%, signal=37%
REACTOME_SYNTHESIS_OF_PIPS_AT_THE_GOLGI_MEMBRANE	REACTOME_SYNTHESIS_OF_PIPS_AT_THE_GOLGI_MEMBRANE		17	0.416558	0.812366	0.706693	0.781666	1	792	tags=12%, list=2%, signal=12%
KEGG_GLYCOSYLPHOSPHATIDYLINOSITOL_GPI_ANCHOR_BIOSYNTHESIS	KEGG_GLYCOSYLPHOSPHATIDYLINOSITOL_GPI_ANCHOR_BIOSYNTHESIS		24	0.392013	0.81075	0.726562	0.783688	1	2626	tags=21%, list=8%, signal=23%
KEGG_BETA_ALANINE_METABOLISM	KEGG_BETA_ALANINE_METABOLISM		21	0.409645	0.810469	0.699248	0.783532	1	5685	tags=33%, list=17%, signal=40%
SA_PTEN_PATHWAY	SA_PTEN_PATHWAY		17	0.412336	0.808429	0.700772	0.786376	1	3594	tags=41%, list=11%, signal=46%
KEGG_GLYCOSAMINOGLYCAN_BIOSYNTHESIS_HEPARAN_SULFATE	KEGG_GLYCOSAMINOGLYCAN_BIOSYNTHESIS_HEPARAN_SULFATE		25	0.387738	0.807759	0.698842	0.786883	1	3010	tags=24%, list=9%, signal=26%
REACTOME_HEDGEHOG_ON_STATE	REACTOME_HEDGEHOG_ON_STATE		82	0.33571	0.80428	0.785714	0.792176	1	4130	tags=39%, list=12%, signal=44%
PID_P53_REGULATION_PATHWAY	PID_P53_REGULATION_PATHWAY		56	0.341411	0.802473	0.739212	0.79465	1	6216	tags=39%, list=18%, signal=48%
REACTOME_TRANSCRIPTIONAL_REGULATION_BY_E2F6	REACTOME_TRANSCRIPTIONAL_REGULATION_BY_E2F6		34	0.362269	0.799131	0.719852	0.799733	1	5522	tags=32%, list=16%, signal=39%
BIOCARTA_ARF_PATHWAY	BIOCARTA_ARF_PATHWAY		17	0.398391	0.796927	0.711297	0.802711	1	4230	tags=41%, list=13%, signal=47%
REACTOME_BIOSYNTHESIS_OF_THE_N_GLYCAN_PRECURSOR_DOLICHOL_LIPID_LINKED_OLIGOSACCHARIDE_LLO_AND_TRANSFER_TO_A_NASCENT_PROTEIN	REACTOME_BIOSYNTHESIS_OF_THE_N_GLYCAN_PRECURSOR_DOLICHOL_LIPID_LINKED_OLIGOSACCHARIDE_LLO_AND_TRANSFER_TO_A_NASCENT_PROTEIN		77	0.324794	0.793984	0.789286	0.806999	1	4273	tags=23%, list=13%, signal=27%
KEGG_ARACHIDONIC_ACID_METABOLISM	KEGG_ARACHIDONIC_ACID_METABOLISM		52	0.347967	0.793635	0.758437	0.806884	1	2251	tags=13%, list=7%, signal=14%
REACTOME_INITIAL_TRIGGERING_OF_COMPLEMENT	REACTOME_INITIAL_TRIGGERING_OF_COMPLEMENT		23	0.388016	0.793455	0.757519	0.806531	1	9140	tags=43%, list=27%, signal=60%
KEGG_MISMATCH_REPAIR	KEGG_MISMATCH_REPAIR		23	0.382017	0.791303	0.736264	0.809483	1	5265	tags=39%, list=16%, signal=46%
REACTOME_RET_SIGNALING	REACTOME_RET_SIGNALING		39	0.353905	0.79113	0.761468	0.809107	1	3594	tags=23%, list=11%, signal=26%
REACTOME_TRANSPORT_OF_MATURE_TRANSCRIPT_TO_CYTOPLASM	REACTOME_TRANSPORT_OF_MATURE_TRANSCRIPT_TO_CYTOPLASM		82	0.321003	0.788888	0.802744	0.812256	1	6208	tags=39%, list=18%, signal=48%
REACTOME_DEADENYLATION_DEPENDENT_MRNA_DECAY	REACTOME_DEADENYLATION_DEPENDENT_MRNA_DECAY		52	0.338319	0.788729	0.759191	0.811846	1	2873	tags=17%, list=9%, signal=19%
PID_RETINOIC_ACID_PATHWAY	PID_RETINOIC_ACID_PATHWAY		30	0.371104	0.788388	0.732955	0.811736	1	5446	tags=37%, list=16%, signal=44%
REACTOME_INSULIN_RECEPTOR_RECYCLING	REACTOME_INSULIN_RECEPTOR_RECYCLING		25	0.374624	0.785738	0.730483	0.815586	1	4896	tags=28%, list=15%, signal=33%
KEGG_PHOSPHATIDYLINOSITOL_SIGNALING_SYSTEM	KEGG_PHOSPHATIDYLINOSITOL_SIGNALING_SYSTEM		74	0.33028	0.784199	0.804577	0.817381	1	3879	tags=28%, list=11%, signal=32%
PID_NCADHERIN_PATHWAY	PID_NCADHERIN_PATHWAY		33	0.364423	0.784129	0.751923	0.816827	1	3955	tags=33%, list=12%, signal=38%
REACTOME_INTERLEUKIN_20_FAMILY_SIGNALING	REACTOME_INTERLEUKIN_20_FAMILY_SIGNALING		22	0.38983	0.783992	0.751923	0.81639	1	2625	tags=23%, list=8%, signal=25%
REACTOME_INHIBITION_OF_THE_PROTEOLYTIC_ACTIVITY_OF_APC_C_REQUIRED_FOR_THE_ONSET_OF_ANAPHASE_BY_MITOTIC_SPINDLE_CHECKPOINT_COMPONENTS	REACTOME_INHIBITION_OF_THE_PROTEOLYTIC_ACTIVITY_OF_APC_C_REQUIRED_FOR_THE_ONSET_OF_ANAPHASE_BY_MITOTIC_SPINDLE_CHECKPOINT_COMPONENTS		20	0.385057	0.780655	0.747059	0.821156	1	4965	tags=40%, list=15%, signal=47%
REACTOME_TRANSFERRIN_ENDOCYTOSIS_AND_RECYCLING	REACTOME_TRANSFERRIN_ENDOCYTOSIS_AND_RECYCLING		31	0.356565	0.776888	0.763345	0.826602	1	7363	tags=42%, list=22%, signal=54%
REACTOME_G_PROTEIN_GATED_POTASSIUM_CHANNELS	REACTOME_G_PROTEIN_GATED_POTASSIUM_CHANNELS		23	0.370539	0.775392	0.75835	0.828313	1	1598	tags=13%, list=5%, signal=14%
BIOCARTA_EIF4_PATHWAY	BIOCARTA_EIF4_PATHWAY		24	0.380223	0.774989	0.750495	0.828285	1	3847	tags=42%, list=11%, signal=47%
PID_NEPHRIN_NEPH1_PATHWAY	PID_NEPHRIN_NEPH1_PATHWAY		29	0.36416	0.773439	0.768061	0.830042	1	6366	tags=45%, list=19%, signal=55%
REACTOME_SYNTHESIS_OF_BILE_ACIDS_AND_BILE_SALTS	REACTOME_SYNTHESIS_OF_BILE_ACIDS_AND_BILE_SALTS		33	0.355688	0.769402	0.779439	0.835632	1	4231	tags=24%, list=13%, signal=28%
KEGG_OLFACTORY_TRANSDUCTION	KEGG_OLFACTORY_TRANSDUCTION		104	0.303511	0.767631	0.875205	0.837692	1	3077	tags=6%, list=9%, signal=6%
KEGG_N_GLYCAN_BIOSYNTHESIS	KEGG_N_GLYCAN_BIOSYNTHESIS		46	0.338463	0.766548	0.804388	0.83865	1	4928	tags=37%, list=15%, signal=43%
REACTOME_NEGATIVE_REGULATION_OF_TCF_DEPENDENT_SIGNALING_BY_WNT_LIGAND_ANTAGONISTS	REACTOME_NEGATIVE_REGULATION_OF_TCF_DEPENDENT_SIGNALING_BY_WNT_LIGAND_ANTAGONISTS		15	0.392005	0.762997	0.778443	0.843348	1	2308	tags=13%, list=7%, signal=14%
PID_ATR_PATHWAY	PID_ATR_PATHWAY		38	0.341194	0.756047	0.817308	0.852922	1	5175	tags=29%, list=15%, signal=34%
PID_AR_TF_PATHWAY	PID_AR_TF_PATHWAY		49	0.330631	0.755635	0.826568	0.852869	1	3503	tags=24%, list=10%, signal=27%
REACTOME_TRANSLESION_SYNTHESIS_BY_Y_FAMILY_DNA_POLYMERASES_BYPASSES_LESIONS_ON_DNA_TEMPLATE	REACTOME_TRANSLESION_SYNTHESIS_BY_Y_FAMILY_DNA_POLYMERASES_BYPASSES_LESIONS_ON_DNA_TEMPLATE		37	0.344632	0.753232	0.82037	0.855667	1	5945	tags=46%, list=18%, signal=56%
KEGG_MATURITY_ONSET_DIABETES_OF_THE_YOUNG	KEGG_MATURITY_ONSET_DIABETES_OF_THE_YOUNG		21	0.367206	0.752526	0.781544	0.855934	1	5798	tags=24%, list=17%, signal=29%
REACTOME_TERMINATION_OF_O_GLYCAN_BIOSYNTHESIS	REACTOME_TERMINATION_OF_O_GLYCAN_BIOSYNTHESIS		23	0.358274	0.744242	0.787149	0.867259	1	1922	tags=13%, list=6%, signal=14%
REACTOME_POTASSIUM_CHANNELS	REACTOME_POTASSIUM_CHANNELS		84	0.306689	0.742937	0.876923	0.868452	1	1598	tags=8%, list=5%, signal=9%
REACTOME_DISEASES_OF_METABOLISM	REACTOME_DISEASES_OF_METABOLISM		94	0.293413	0.739863	0.926117	0.872135	1	4666	tags=22%, list=14%, signal=26%
BIOCARTA_COMP_PATHWAY	BIOCARTA_COMP_PATHWAY		15	0.381312	0.738824	0.772177	0.872702	1	8777	tags=47%, list=26%, signal=63%
REACTOME_VITAMIN_B5_PANTOTHENATE_METABOLISM	REACTOME_VITAMIN_B5_PANTOTHENATE_METABOLISM		17	0.378283	0.737041	0.836431	0.874399	1	5631	tags=35%, list=17%, signal=42%
REACTOME_NUCLEOBASE_BIOSYNTHESIS	REACTOME_NUCLEOBASE_BIOSYNTHESIS		15	0.384154	0.733711	0.791411	0.878208	1	4031	tags=20%, list=12%, signal=23%
BIOCARTA_VDR_PATHWAY	BIOCARTA_VDR_PATHWAY		24	0.359211	0.733413	0.813627	0.877889	1	2048	tags=21%, list=6%, signal=22%
KEGG_PROXIMAL_TUBULE_BICARBONATE_RECLAMATION	KEGG_PROXIMAL_TUBULE_BICARBONATE_RECLAMATION		22	0.357456	0.731775	0.812741	0.879461	1	4113	tags=27%, list=12%, signal=31%
REACTOME_MISCELLANEOUS_TRANSPORT_AND_BINDING_EVENTS	REACTOME_MISCELLANEOUS_TRANSPORT_AND_BINDING_EVENTS		24	0.353027	0.731537	0.804388	0.879055	1	772	tags=8%, list=2%, signal=9%
BIOCARTA_GLEEVEC_PATHWAY	BIOCARTA_GLEEVEC_PATHWAY		23	0.360997	0.730901	0.79771	0.87922	1	3912	tags=30%, list=12%, signal=34%
REACTOME_BILE_ACID_AND_BILE_SALT_METABOLISM	REACTOME_BILE_ACID_AND_BILE_SALT_METABOLISM		41	0.32745	0.727692	0.853659	0.882718	1	4231	tags=22%, list=13%, signal=25%
REACTOME_REGULATION_OF_TP53_ACTIVITY_THROUGH_METHYLATION	REACTOME_REGULATION_OF_TP53_ACTIVITY_THROUGH_METHYLATION		18	0.36264	0.72662	0.803571	0.883455	1	4879	tags=39%, list=14%, signal=45%
BIOCARTA_CHEMICAL_PATHWAY	BIOCARTA_CHEMICAL_PATHWAY		18	0.365788	0.725558	0.823194	0.88409	1	3320	tags=28%, list=10%, signal=31%
KEGG_BASAL_TRANSCRIPTION_FACTORS	KEGG_BASAL_TRANSCRIPTION_FACTORS		34	0.332073	0.725062	0.83181	0.88399	1	6421	tags=35%, list=19%, signal=44%
REACTOME_REGULATION_OF_BETA_CELL_DEVELOPMENT	REACTOME_REGULATION_OF_BETA_CELL_DEVELOPMENT		36	0.325876	0.711268	0.870567	0.90009	1	4170	tags=22%, list=12%, signal=25%
REACTOME_POLO_LIKE_KINASE_MEDIATED_EVENTS	REACTOME_POLO_LIKE_KINASE_MEDIATED_EVENTS		16	0.358845	0.708307	0.82643	0.902787	1	7587	tags=38%, list=22%, signal=48%
REACTOME_NUCLEAR_PORE_COMPLEX_NPC_DISASSEMBLY	REACTOME_NUCLEAR_PORE_COMPLEX_NPC_DISASSEMBLY		35	0.324112	0.708155	0.876686	0.90224	1	5403	tags=37%, list=16%, signal=44%
REACTOME_CONVERSION_FROM_APC_C:CDC20_TO_APC_C:CDH1_IN_LATE_ANAPHASE	REACTOME_CONVERSION_FROM_APC_C:CDC20_TO_APC_C:CDH1_IN_LATE_ANAPHASE		19	0.354119	0.707592	0.848598	0.902159	1	4941	tags=37%, list=15%, signal=43%
REACTOME_TRISTETRAPROLIN_TTP_ZFP36_BINDS_AND_DESTABILIZES_MRNA	REACTOME_TRISTETRAPROLIN_TTP_ZFP36_BINDS_AND_DESTABILIZES_MRNA		17	0.355484	0.705292	0.864119	0.904098	1	5615	tags=41%, list=17%, signal=49%
BIOCARTA_CHREBP_PATHWAY	BIOCARTA_CHREBP_PATHWAY		18	0.356918	0.701858	0.843985	0.90713	1	1247	tags=11%, list=4%, signal=12%
BIOCARTA_IL7_PATHWAY	BIOCARTA_IL7_PATHWAY		16	0.346127	0.693134	0.848659	0.915832	1	3594	tags=19%, list=11%, signal=21%
REACTOME_AMINO_ACID_TRANSPORT_ACROSS_THE_PLASMA_MEMBRANE	REACTOME_AMINO_ACID_TRANSPORT_ACROSS_THE_PLASMA_MEMBRANE		32	0.320714	0.691057	0.857401	0.917209	1	3895	tags=19%, list=12%, signal=21%
REACTOME_TRANSCRIPTION_OF_E2F_TARGETS_UNDER_NEGATIVE_CONTROL_BY_DREAM_COMPLEX	REACTOME_TRANSCRIPTION_OF_E2F_TARGETS_UNDER_NEGATIVE_CONTROL_BY_DREAM_COMPLEX		19	0.349191	0.680838	0.869403	0.926463	1	6994	tags=37%, list=21%, signal=46%
REACTOME_ROS_AND_RNS_PRODUCTION_IN_PHAGOCYTES	REACTOME_ROS_AND_RNS_PRODUCTION_IN_PHAGOCYTES		36	0.304412	0.678995	0.895238	0.927419	1	4896	tags=19%, list=15%, signal=23%
REACTOME_FERTILIZATION	REACTOME_FERTILIZATION		23	0.323674	0.66139	0.888247	0.942197	1	4661	tags=13%, list=14%, signal=15%
PID_RHODOPSIN_PATHWAY	PID_RHODOPSIN_PATHWAY		21	0.327536	0.658696	0.874251	0.943527	1	3077	tags=14%, list=9%, signal=16%
REACTOME_ROLE_OF_PHOSPHOLIPIDS_IN_PHAGOCYTOSIS	REACTOME_ROLE_OF_PHOSPHOLIPIDS_IN_PHAGOCYTOSIS		27	0.310862	0.658032	0.90566	0.943258	1	3594	tags=19%, list=11%, signal=21%
REACTOME_INWARDLY_RECTIFYING_KPLUS_CHANNELS	REACTOME_INWARDLY_RECTIFYING_KPLUS_CHANNELS		28	0.303814	0.653429	0.928016	0.945962	1	1598	tags=11%, list=5%, signal=11%
REACTOME_NAPLUS_CL_DEPENDENT_NEUROTRANSMITTER_TRANSPORTERS	REACTOME_NAPLUS_CL_DEPENDENT_NEUROTRANSMITTER_TRANSPORTERS		17	0.315019	0.626024	0.912176	0.963378	1	1813	tags=6%, list=5%, signal=6%
REACTOME_SUMOYLATION_OF_TRANSCRIPTION_FACTORS	REACTOME_SUMOYLATION_OF_TRANSCRIPTION_FACTORS		20	0.310333	0.6238	0.921529	0.963855	1	5418	tags=35%, list=16%, signal=42%
REACTOME_PROCESSIVE_SYNTHESIS_ON_THE_LAGGING_STRAND	REACTOME_PROCESSIVE_SYNTHESIS_ON_THE_LAGGING_STRAND		15	0.329348	0.617018	0.920732	0.96665	1	4898	tags=27%, list=15%, signal=31%
KEGG_RETINOL_METABOLISM	KEGG_RETINOL_METABOLISM		47	0.258067	0.588929	0.983395	0.978327	1	6710	tags=26%, list=20%, signal=32%
REACTOME_PHOSPHORYLATION_OF_THE_APC_C	REACTOME_PHOSPHORYLATION_OF_THE_APC_C		19	0.282379	0.564992	0.959538	0.985175	1	3399	tags=21%, list=10%, signal=23%
REACTOME_MRNA_DECAY_BY_3_TO_5_EXORIBONUCLEASE	REACTOME_MRNA_DECAY_BY_3_TO_5_EXORIBONUCLEASE		16	0.290951	0.564536	0.95171	0.984527	1	7349	tags=44%, list=22%, signal=56%
REACTOME_OLFACTORY_SIGNALING_PATHWAY	REACTOME_OLFACTORY_SIGNALING_PATHWAY		96	0.225913	0.563039	0.998308	0.984125	1	1380	tags=2%, list=4%, signal=2%
REACTOME_TRANSCRIPTION_OF_E2F_TARGETS_UNDER_NEGATIVE_CONTROL_BY_P107_RBL1_AND_P130_RBL2_IN_COMPLEX_WITH_HDAC1	REACTOME_TRANSCRIPTION_OF_E2F_TARGETS_UNDER_NEGATIVE_CONTROL_BY_P107_RBL1_AND_P130_RBL2_IN_COMPLEX_WITH_HDAC1		16	0.268997	0.53253	0.966797	0.990098	1	7587	tags=38%, list=22%, signal=48%
REACTOME_CREATION_OF_C4_AND_C2_ACTIVATORS	REACTOME_CREATION_OF_C4_AND_C2_ACTIVATORS		15	0.275375	0.520896	0.982387	0.991251	1	9140	tags=33%, list=27%, signal=46%
BIOCARTA_CHREBP_PATHWAY	BIOCARTA_CHREBP_PATHWAY		18	0.304844	0.611877	0.923232	0.969763	1	5631	tags=28%, list=17%, signal=33%
BIOCARTA_COMP_PATHWAY	BIOCARTA_COMP_PATHWAY		15	0.310201	0.611232	0.906667	0.969336	1	9979	tags=40%, list=30%, signal=57%
KEGG_MISMATCH_REPAIR	KEGG_MISMATCH_REPAIR		23	0.288212	0.591417	0.964015	0.977371	1	5923	tags=35%, list=18%, signal=42%
REACTOME_PROCESSIVE_SYNTHESIS_ON_THE_LAGGING_STRAND	REACTOME_PROCESSIVE_SYNTHESIS_ON_THE_LAGGING_STRAND		15	0.308389	0.584426	0.946565	0.97936	1	3877	tags=20%, list=11%, signal=23%
REACTOME_FERTILIZATION	REACTOME_FERTILIZATION		23	0.276804	0.569617	0.954373	0.983649	1	4322	tags=13%, list=13%, signal=15%
REACTOME_SYNAPTIC_ADHESION_LIKE_MOLECULES	REACTOME_SYNAPTIC_ADHESION_LIKE_MOLECULES		20	0.281045	0.562474	0.963878	0.985028	1	2258	tags=10%, list=7%, signal=11%
REACTOME_NAPLUS_CL_DEPENDENT_NEUROTRANSMITTER_TRANSPORTERS	REACTOME_NAPLUS_CL_DEPENDENT_NEUROTRANSMITTER_TRANSPORTERS		17	0.253564	0.5003	0.987654	0.996078	1	2079	tags=6%, list=6%, signal=6%
REACTOME_POLO_LIKE_KINASE_MEDIATED_EVENTS	REACTOME_POLO_LIKE_KINASE_MEDIATED_EVENTS		16	0.244982	0.476518	0.978927	0.997693	1	10148	tags=50%, list=30%, signal=71%
PID_LPA4_PATHWAY	PID_LPA4_PATHWAY		15	0.243241	0.471717	0.992157	0.997304	1	7825	tags=33%, list=23%, signal=43%
REACTOME_CLASS_C_3_METABOTROPIC_GLUTAMATE_PHEROMONE_RECEPTORS	REACTOME_CLASS_C_3_METABOTROPIC_GLUTAMATE_PHEROMONE_RECEPTORS		29	0.210907	0.453702	0.993007	0.997728	1	8678	tags=31%, list=26%, signal=42%
REACTOME_OLFACTORY_SIGNALING_PATHWAY	REACTOME_OLFACTORY_SIGNALING_PATHWAY		96	0.156352	0.389223	1	0.999233	1	8241	tags=14%, list=24%, signal=18%

## Sheet: IgA.vs.IgG.positive.GO
NAME	GS<br> follow link to MSigDB	GS DETAILS	SIZE	ES	NES	NOM p-val	FDR q-val	FWER p-val	RANK AT MAX	LEADING EDGE
GO_CELLULAR_RESPONSE_TO_BIOTIC_STIMULUS	GO_CELLULAR_RESPONSE_TO_BIOTIC_STIMULUS	Details ...	204	0.824616	2.23322	0	0	0	1336	tags=22%, list=4%, signal=23%
GO_RESPONSE_TO_MOLECULE_OF_BACTERIAL_ORIGIN	GO_RESPONSE_TO_MOLECULE_OF_BACTERIAL_ORIGIN	Details ...	306	0.781849	2.21121	0	0	0	1336	tags=18%, list=4%, signal=19%
GO_CELL_SUBSTRATE_JUNCTION	GO_CELL_SUBSTRATE_JUNCTION	Details ...	397	0.76561	2.19709	0	0	0	3182	tags=50%, list=9%, signal=54%
GO_RESPONSE_TO_TUMOR_NECROSIS_FACTOR	GO_RESPONSE_TO_TUMOR_NECROSIS_FACTOR	Details ...	267	0.78351	2.1817	0	0	0	2724	tags=30%, list=8%, signal=33%
GO_CYTOKINE_ACTIVITY	GO_CYTOKINE_ACTIVITY	Details ...	159	0.827736	2.17513	0	0	0	1141	tags=19%, list=3%, signal=20%
GO_INFLAMMATORY_RESPONSE	GO_INFLAMMATORY_RESPONSE	Details ...	611	0.737581	2.16233	0	0	0	2251	tags=20%, list=7%, signal=21%
GO_CYTOKINE_MEDIATED_SIGNALING_PATHWAY	GO_CYTOKINE_MEDIATED_SIGNALING_PATHWAY	Details ...	695	0.726604	2.15649	0	0	0	2625	tags=27%, list=8%, signal=28%
GO_RESPONSE_TO_BACTERIUM	GO_RESPONSE_TO_BACTERIUM	Details ...	510	0.737479	2.14594	0	0	0	1336	tags=15%, list=4%, signal=15%
GO_REGULATION_OF_SIGNALING_RECEPTOR_ACTIVITY	GO_REGULATION_OF_SIGNALING_RECEPTOR_ACTIVITY	Details ...	453	0.73702	2.13686	0	0	0	2464	tags=20%, list=7%, signal=21%
GO_LEUKOCYTE_MIGRATION	GO_LEUKOCYTE_MIGRATION	Details ...	373	0.743158	2.11533	0	0	0	2464	tags=26%, list=7%, signal=28%
GO_RECEPTOR_REGULATOR_ACTIVITY	GO_RECEPTOR_REGULATOR_ACTIVITY	Details ...	381	0.73682	2.11251	0	0	0	1508	tags=15%, list=4%, signal=15%
GO_MONONUCLEAR_CELL_MIGRATION	GO_MONONUCLEAR_CELL_MIGRATION	Details ...	66	0.879668	2.10873	0	0.000236697	0.002	1030	tags=23%, list=3%, signal=23%
GO_RESPONSE_TO_CYTOKINE	GO_RESPONSE_TO_CYTOKINE	Details ...	1071	0.694453	2.10622	0	0.000326382	0.003	2585	tags=26%, list=8%, signal=27%
GO_RESPONSE_TO_INTERLEUKIN_1	GO_RESPONSE_TO_INTERLEUKIN_1	Details ...	174	0.794988	2.10483	0	0.000303069	0.003	2269	tags=27%, list=7%, signal=29%
GO_LIPOPOLYSACCHARIDE_MEDIATED_SIGNALING_PATHWAY	GO_LIPOPOLYSACCHARIDE_MEDIATED_SIGNALING_PATHWAY	Details ...	53	0.910923	2.09698	0	0.000565529	0.006	833	tags=30%, list=2%, signal=31%
GO_ANCHORING_JUNCTION	GO_ANCHORING_JUNCTION	Details ...	526	0.722522	2.0964	0	0.000619028	0.007	3182	tags=42%, list=9%, signal=46%
GO_RESPONSE_TO_BIOTIC_STIMULUS	GO_RESPONSE_TO_BIOTIC_STIMULUS	Details ...	805	0.699052	2.09494	0	0.000582615	0.007	2459	tags=20%, list=7%, signal=21%
GO_ENDOPLASMIC_RETICULUM_LUMEN	GO_ENDOPLASMIC_RETICULUM_LUMEN	Details ...	284	0.754884	2.09478	0	0.000550247	0.007	2168	tags=29%, list=6%, signal=30%
GO_REGULATION_OF_WOUND_HEALING	GO_REGULATION_OF_WOUND_HEALING	Details ...	122	0.809371	2.07625	0	0.000744918	0.01	921	tags=22%, list=3%, signal=23%
GO_RESPONSE_TO_HYDROGEN_PEROXIDE	GO_RESPONSE_TO_HYDROGEN_PEROXIDE	Details ...	133	0.801928	2.07511	0	0.000779161	0.011	1807	tags=26%, list=5%, signal=28%
GO_PROTEASE_BINDING	GO_PROTEASE_BINDING		114	0.805205	2.07464	0	0.000742058	0.011	2421	tags=33%, list=7%, signal=36%
GO_REGULATION_OF_INFLAMMATORY_RESPONSE	GO_REGULATION_OF_INFLAMMATORY_RESPONSE		296	0.734187	2.06966	0	0.000901416	0.014	2205	tags=21%, list=7%, signal=23%
GO_EXTRACELLULAR_STRUCTURE_ORGANIZATION	GO_EXTRACELLULAR_STRUCTURE_ORGANIZATION		383	0.732674	2.06819	0	0.000923206	0.015	2421	tags=25%, list=7%, signal=27%
GO_RESPONSE_TO_ANTIBIOTIC	GO_RESPONSE_TO_ANTIBIOTIC		299	0.735115	2.0681	0	0.00088474	0.015	2045	tags=24%, list=6%, signal=25%
GO_RESPONSE_TO_INORGANIC_SUBSTANCE	GO_RESPONSE_TO_INORGANIC_SUBSTANCE		504	0.705409	2.06664	0	0.00084935	0.015	2484	tags=23%, list=7%, signal=25%
GO_CELLULAR_RESPONSE_TO_ANTIBIOTIC	GO_CELLULAR_RESPONSE_TO_ANTIBIOTIC		135	0.787593	2.06617	0	0.000870612	0.016	1336	tags=20%, list=4%, signal=21%
GO_WOUND_HEALING	GO_WOUND_HEALING		494	0.711363	2.06007	0	0.000994942	0.019	2579	tags=27%, list=8%, signal=29%
GO_REGULATION_OF_EXTRINSIC_APOPTOTIC_SIGNALING_PATHWAY	GO_REGULATION_OF_EXTRINSIC_APOPTOTIC_SIGNALING_PATHWAY		146	0.781682	2.05675	0	0.00101008	0.02	2709	tags=37%, list=8%, signal=40%
GO_RESPONSE_TO_CHEMOKINE	GO_RESPONSE_TO_CHEMOKINE		71	0.861412	2.0567	0	0.000975249	0.02	1215	tags=23%, list=4%, signal=23%
GO_ACUTE_INFLAMMATORY_RESPONSE	GO_ACUTE_INFLAMMATORY_RESPONSE		94	0.820104	2.0533	0	0.00108478	0.023	1282	tags=17%, list=4%, signal=18%
GO_MYELOID_LEUKOCYTE_MIGRATION	GO_MYELOID_LEUKOCYTE_MIGRATION		168	0.762588	2.04892	0.00153139	0.00127911	0.028	1242	tags=18%, list=4%, signal=18%
GO_INTERLEUKIN_6_PRODUCTION	GO_INTERLEUKIN_6_PRODUCTION		119	0.800208	2.04391	0	0.00145995	0.033	1134	tags=18%, list=3%, signal=18%
GO_RESPONSE_TO_OSMOTIC_STRESS	GO_RESPONSE_TO_OSMOTIC_STRESS		74	0.83465	2.04354	0	0.00150013	0.035	1465	tags=28%, list=4%, signal=30%
GO_VESICLE_LUMEN	GO_VESICLE_LUMEN		302	0.724627	2.04319	0	0.00145601	0.035	3028	tags=32%, list=9%, signal=35%
GO_DEFENSE_RESPONSE	GO_DEFENSE_RESPONSE		1365	0.669031	2.04301	0	0.00141441	0.035	2845	tags=22%, list=8%, signal=23%
GO_REGULATION_OF_CELL_JUNCTION_ASSEMBLY	GO_REGULATION_OF_CELL_JUNCTION_ASSEMBLY		86	0.830668	2.04296	0	0.00137512	0.035	1786	tags=31%, list=5%, signal=33%
GO_ERK1_AND_ERK2_CASCADE	GO_ERK1_AND_ERK2_CASCADE		264	0.737031	2.04227	0	0.00137516	0.036	1035	tags=16%, list=3%, signal=16%
GO_CHEMOKINE_ACTIVITY	GO_CHEMOKINE_ACTIVITY		31	0.935484	2.03987	0	0.00152412	0.041	399	tags=16%, list=1%, signal=16%
GO_LEUKOCYTE_CHEMOTAXIS	GO_LEUKOCYTE_CHEMOTAXIS		181	0.762785	2.0326	0	0.00195187	0.053	1635	tags=20%, list=5%, signal=21%
GO_CELLULAR_RESPONSE_TO_LIPID	GO_CELLULAR_RESPONSE_TO_LIPID		536	0.685719	2.03112	0	0.00197401	0.055	2447	tags=23%, list=7%, signal=25%
GO_CELLULAR_RESPONSE_TO_HYDROGEN_PEROXIDE	GO_CELLULAR_RESPONSE_TO_HYDROGEN_PEROXIDE		89	0.807667	2.02904	0	0.00199452	0.057	1336	tags=21%, list=4%, signal=22%
[truncated: 4,387 more rows]

## Sheet: IgA.vs.IgG.negative.hallmark
NAME	GS<br> follow link to MSigDB	GS DETAILS	SIZE	ES	NES	NOM p-val	FDR q-val	FWER p-val	RANK AT MAX	LEADING EDGE
[truncated: 4 more rows]

## Sheet: IgA.vs.IgG.negative.Reactome
NAME	GS<br> follow link to MSigDB	GS DETAILS	SIZE	ES	NES	NOM p-val	FDR q-val	FWER p-val	RANK AT MAX	LEADING EDGE
[truncated: 188 more rows]

[truncated: 7 more sheets: IgA.vs.IgG.negative.GO, IgA.vsUntreat.positive.hallmark, IgA.vsUntreat.positive.Reactome, IgA.vsUntreat.positive.GO, IgA.vsUntreat.negative.hallmark, IgA.vsUntreat.negative.Reactome, IgA.vsUntreat.negative.GO]
