# Supplementary material for: IgA transcytosis and antigen recognition govern ovarian cancer immunity
Source: Nature. 2021 Feb 3;591(7850):464–70. doi: 10.1038/s41586-020-03144-0 (PMC7969354; doi:10.1038/s41586-020-03144-0)
Supplement: Supplementary file 8 — Signals detected for IgA and IgG purified from supernatants of pooled B cells derived from 4 tertiary lymphoid structure (TLS)+ and 2 TLS- HGSOCs. Four HuProtTM arrays (v3.1; CDI) were used for the profiling assay of the samples. The supernatants were probed directly on the arrays without dilution and incubated 1 hour at room temperature with gentle shaking. After probing, the arrays were washed according to the protocol and probed with Alexa-647-anti-human IgG (Fc) or Cy3-anti-human IgA secondary antibodies under conditions optimized by CDI Labs for signal detection. Data Analysis:• Non-specific hits that directly bind to the secondary antibody were eliminated from the analysis of the samples. • CDI software was used to quantify the specificity of each individual sample to specific proteins on the array based on Z Scores. • Z score is the average Z score of the duplicate spots of a given protein (each protein is printed in duplicate on a HuProtTM array). The Z score of each spot on a given array is calculated according to the algorithm below: Z= [F532 or F635 – F532 or F635(avg)] / F532 or F635(std) F532 or F635(avg) and F532 or F635(std) are the average and standard deviation of the F532 or F635 values of all spots on the array, respectively. • S score is the difference of the Z Scores of a given protein and the one ranked next to it. • F532 or F635 is the average foreground signal intensity of 2 replicate spots of a given protein in the detection channel 532 nm or 635 nm. • B532 or B635 is the average background signal intensity of 2 replicate spots of a given protein in the detection channel 532 nm or 635 nm. • Range includes 3 numbers, the F532 or F635 values of the 2 replicate spots and the difference between them. If the difference is too high (compared to the F532 or F635 value), it indicates the 2 spots are not consistent and the hit may be less reliable. [file 41586_2020_3144_MOESM8_ESM.xlsx]

## Sheet: TLS+_IgA
Name	ID	A Score	S Score	F532	B532	Range
ELAVL4	JHU05591.P059G09	28.185	7.768	2077.5	152.5	1823, 2332, 509
RBMS2	JHU05441.P057A12	20.417	4.643	1544.5	103.5	1038, 2051, 1013
KHDRBS3	JHU09928.P104G05	15.774	0.233	1226	148	1256, 1196, 60
OR2A1	JHU05706.P060B06	15.541	0.248	1210	118	108, 2312, 2204
ZNF3	JHU05470.P057B12	15.293	1.224	1193	116	1165, 1221, 56
DDX28	JHU05983.P063A11	14.069	0.19	1109	102.5	976, 1242, 266
RBMS1	JHU07839.P082E08	13.879	0.007	1096	100	931, 1261, 330
ZNF207	JHU02206.P023E07	13.872	0.226	1095.5	111	1040, 1151, 111
MBNL3	JHU10226.P107G09	13.646	0.575	1080	149	1164, 996, 168
RPL10A	JHU02666.P028F07	13.071	0.102	1040.5	105.5	936, 1145, 209
RBMS1	JHU00738.P008F09	12.969	0.241	1033.5	107	950, 1117, 167
ZNF154	JHU17867.P221H09	12.728	0.7	1017	115.5	1110, 924, 186
RPL30	JHU04583.P048D06	12.028	0.284	969	106	699, 1239, 540
DCDC2	JHU13615.P143H03	11.744	0.444	949.5	133	841, 1058, 217
LIMS1	JHU08968.P094F12	11.3	0.401	919	102	806, 1032, 226
MBNL2	JHU15721.P165A03	10.899	0.037	891.5	108.5	874, 909, 35
QDPR	JHU13192.P138H11	10.862	0.087	889	129.5	889, 889, 0
MTG2	JHU04265.P045G07	10.775	0.095	883	154.5	793, 973, 180
ABI2	JHU04128.P044E01	10.68	0.146	876.5	108.5	826, 927, 101
RALY	JHU15931.P167E09	10.534	0.116	866.5	88.5	843, 890, 47
ZNF764	JHU13401.P140D01	10.418	0.051	858.5	100.5	943, 774, 169
DAZ2	JHU19714.P183E10	10.367	0.197	855	84	995, 715, 280
ZNF876P	JHU16209.P170F04	10.17	0.561	841.5	96	787, 896, 109
LEXM	JHU15394.P162B11	9.609	0.262	803	109.5	818, 788, 30
IRF2BP2	JHU17814.P221G09	9.347	0.03	785	128.5	662, 908, 246
IL18	JHU18914.P023B09	9.317	0.663	783	97.5	816, 750, 66
OLA1	JHU02918.P031F12	8.654	0.146	737.5	109.5	847, 628, 219
VRK3	JHU06620.P069H08	8.508	0.116	727.5	125	602, 853, 251
KRTAP13-3	JHU10523.P110G06	8.392	0.051	719.5	160.5	678, 761, 83
ZNF550	JHU10269.P107D10	8.341	0.058	716	108	681, 751, 70
CPSF4	JHU05204.P055E08	8.283	0.525	712	105	678, 746, 68
RITA1	JHU00683.P008A11	7.758	0.015	676	94	569, 783, 214
ZNF683	JHU07965.P083G12	7.743	0.073	675	120.5	749, 601, 148
ZNF671	JHU00864.P009E10	7.67	0.102	670	88	655, 685, 30
ZNF555	JHU09790.P102C01	7.568	0.094	663	118	533, 793, 260
ZNF610	JHU05855.P061G01	7.474	0.175	656.5	172.5	671, 642, 29
NABP2	JHU02172.P023H03	7.299	0.153	644.5	150	676, 613, 63
ZNF436	JHU10363.P108E02	7.146	0	634	96	697, 571, 126
LINC00851	JHU05334.P056C02	7.146	0.124	634	103	595, 673, 78
PABPC5	JHU09946.P104H11	7.022	0.153	625.5	123	630, 621, 9
KIAA0391	JHU07531.P079E06	6.869	0.022	615	98	501, 729, 228
ZNF554	JHU07771.P081D03	6.847	0.007	613.5	103	555, 672, 117
LARS2	JHU03404.P036B08	6.84	0.059	613	99	505, 721, 216
CPVL	JHU02897.P031G07	6.781	0.022	609	168	665, 553, 112
HNRNPA0	JHU01007.P233F01	6.759	0.022	607.5	79.5	690, 525, 165
ZNF583	JHU19728.P183F01	6.737	0.036	606	81.5	535, 677, 142
MGAT4B	JHU10615.P111E04	6.701	0.058	603.5	101	558, 649, 91
CACYBP	JHU16165.P007C04	6.643	0.044	599.5	101.5	594, 605, 11
RAB2B	JHU03618.P045A01	6.599	0.036	596.5	113.5	495, 698, 203
KRTAP13-1	JHU11186.P117E03	6.563	0.044	594	103	556, 632, 76
CAPRIN1	JHU12559.P132E08	6.519	0	591	100.5	426, 756, 330
ZNF790	JHU06812.P071H06	6.519	0.015	591	154.5	515, 667, 152
ALG13_frag	JHU11248.P118B03	6.504	0.073	590	105	487, 693, 206
ECH1	JHU12183.P128E06	6.431	0.029	585	106	538, 632, 94
IGHG1	JHU00912.P010G07	6.402	0.007	583	157	547, 619, 72
PCBP4	JHU01024.P011C01	6.395	0.044	582.5	96.5	536, 629, 93
EBF1	JHU05781.P061G09	6.351	0.051	579.5	156.5	570, 589, 19
ZFAND4	JHU06720.P071G07	6.3	0.007	576	163	512, 640, 128
RBM47	JHU16988.P200F10	6.293	0.058	575.5	85.5	514, 637, 123
DND1	JHU18255.P210B09	6.235	0.037	571.5	100.5	488, 655, 167
MCM5	JHU06957.P073A05	6.198	0.08	569	102.5	523, 615, 92
LIMS1	JHU14949.P157E01	6.118	0.058	563.5	124.5	527, 600, 73
QKI	JHU08508.P089F11	6.06	0	559.5	107.5	565, 554, 11
PATL1	JHU10392.P109G10	6.06	0.029	559.5	161	476, 643, 167
MAN1B1	JHU02164.P023G03	6.031	0.03	557.5	192.5	436, 679, 243
COX11	JHU02037.P022C01	6.001	0	555.5	108	545, 566, 21
KEAP1	JHU02347.P025E08	6.001	0.029	555.5	102	475, 636, 161
SMRP1	JHU07884.P083G07	5.972	0.007	553.5	145.5	536, 571, 35
ZNF436	JHU10363.P108G01	5.965	0.007	553	168	530, 576, 46
ZNF8	JHU07199.P075C10	5.958	0.037	552.5	103	562, 543, 19
PAIP2	JHU15547.P163G02	5.921	0	550	152.5	401, 699, 298
ZNF599	JHU15094.P158H09	5.921	0	550	171	549, 551, 2
PARL	JHU04373.P046G01	5.921	0.036	550	167.5	575, 525, 50
ARHGEF3	JHU13694.P144A12	5.885	0.022	547.5	101	548, 547, 1
ZNF621	JHU11225.P117D12	5.863	0.007	546	95.5	483, 609, 126
PABPC3	JHU01792.P186C08	5.856	0	545.5	96	623, 468, 155
MRPS18B	JHU00629.P007B05	5.856	0.008	545.5	93.5	350, 741, 391
RBFOX2	JHU01417.P015E08	5.848	0.014	545	86.5	591, 499, 92
PAPSS2	JHU06970.P073F09	5.834	0.037	544	116	422, 666, 244
ZNF358	JHU05563.P058C09	5.797	0.021	541.5	111	519, 564, 45
ZNF8	JHU07199.P075B10	5.776	0.066	540	95	591, 489, 102
MCM8	JHU15812.P166F03	5.71	0.015	535.5	88	482, 589, 107
MRPS18A	JHU00924.P010G10	5.695	0.022	534.5	160.5	475, 594, 119
COX4I2	JHU06635.P070D04	5.673	0.036	533	92	496, 570, 74
CLIP3	JHU06733.P071C04	5.637	0.007	530.5	108.5	516, 545, 29
YS002	JHU19025.P193D07	5.63	0	530	93	439, 621, 182
SFXN1	JHU04872.P051G09	5.63	0.015	530	145.5	468, 592, 124
PRNP	JHU01030.P011E03	5.615	0.058	529	110	467, 591, 124
PABPC4	JHU16217.P170H12	5.557	0.007	525	95.5	656, 394, 262
RBM14	JHU09290.P097G10	5.55	0.037	524.5	161	423, 626, 203
NAT9	JHU02457.P026G01	5.513	0.087	522	177	517, 527, 10
ZIK1	JHU15857.P166E04	5.426	0.008	516	92	497, 535, 38
SSBP1	JHU16330.P171E08	5.418	0.051	515.5	87	589, 442, 147
RCOR2	JHU06984.P073D02	5.367	0.007	512	99	467, 557, 90
CELF6	JHU08069.P085B06	5.36	0.014	511.5	108.5	564, 459, 105
C6orf118	JHU07499.P079H03	5.346	0.022	510.5	118	560, 461, 99
PCED1B	JHU02140.P023A08	5.324	0.008	509	86	494, 524, 30
ZNF550	JHU08159.P085F02	5.316	0.014	508.5	99	504, 513, 9
ATP5G3	JHU10945.P115G11	5.302	0.022	507.5	150.5	473, 542, 69
SYNCRIP	JHU08142.P085E10	5.28	0	506	102	453, 559, 106
IGHG1	JHU02822.P030C03	5.28	0.022	506	100	498, 514, 16
ZNF366	JHU19879.P184C02	5.258	0.014	504.5	99.5	538, 471, 67
ZNF34	JHU12440.P130B08	5.244	0.022	503.5	104.5	469, 538, 69
RTP4	JHU01042.P011B11	5.222	0.03	502	92	515, 489, 26
PAPSS1	JHU04098.P043G05	5.192	0.014	500	175.5	502, 498, 4
HIST1H1B	JHU18560.P213H11	5.178	0.044	499	149	498, 500, 2
TIAL1	JHU16572.P174B02	5.134	0	496	127.5	466, 526, 60
ALDH4A1	JHU06916.P073B03	5.134	0.007	496	112.5	364, 628, 264
FAM47B	JHU06747.P071C07	5.127	0.007	495.5	104.5	463, 528, 65
Glis2	JHU19734.P185D02	5.12	0.008	495	91.5	430, 560, 130
RBM42	JHU13164.P138G10	5.112	0	494.5	159	499, 490, 9
COX15	JHU02714.P029G04	5.112	0.007	494.5	140.5	488, 501, 13
MLF2	JHU02644.P028H09	5.105	0.044	494	184	479, 509, 30
ZNF766	JHU13688.P143F07	5.061	0.029	491	108.5	449, 533, 84
KIF7	JHU15713.P165E01	5.032	0.022	489	97.5	443, 535, 92
RALYL	JHU09069.P095E06	5.01	0	487.5	118	384, 591, 207
MECR	JHU00333.P004H09	5.01	0.058	487.5	182	420, 555, 135
TBC1D3B	JHU17956.P242G06	4.952	0	483.5	86.5	469, 498, 29
SUV420H1	JHU13571.P142F01	4.952	0.022	483.5	120	459, 508, 49
AGO1	JHU09529.P100C09	4.93	0	482	319.5	376, 588, 212
MRPS11	JHU00628.P007H02	4.93	0.029	482	179.5	494, 470, 24
RBM7	JHU15361.P235A05	4.901	0.022	480	78.5	434, 526, 92
AIMP2	JHU02449.P026G06	4.879	0.014	478.5	181	520, 437, 83
PAIP2	JHU04574.P048G08	4.865	0.008	477.5	109	412, 543, 131
KHDRBS1	JHU15238.P160G11	4.857	0	477	156.5	447, 507, 60
PRR35	JHU09362.P098G11	4.857	0.014	477	131	409, 545, 136
SOCS5	JHU06029.P063F10	4.843	0.022	476	106	410, 542, 132
CCDC8	JHU01935.P236C12	4.821	0.022	474.5	80.5	380, 569, 189
ANXA11	JHU04613.P049G06	4.799	0.022	473	162	507, 439, 68
RBM41	JHU05440.P057C12	4.777	0.044	471.5	101.5	454, 489, 35
SLC25A16	JHU08235.P086G02	4.733	0.036	468.5	143.5	460, 477, 17
UBL3	JHU12341.P129G05	4.697	0.007	466	182	452, 480, 28
TAF15	JHU06801.P071B03	4.69	0	465.5	102	397, 534, 137
MATK	JHU00048.P001G02	4.69	0.015	465.5	191	430, 501, 71
ASNS	JHU07683.P079G05	4.675	0.007	464.5	129	434, 495, 61
HSPA13	JHU03153.P033H06	4.668	0.037	464	153	436, 492, 56
RECQL5	JHU13560.P142C02	4.631	0.043	461.5	91	431, 492, 61
PEX26	JHU07359.P080H06	4.588	0.022	458.5	116.5	413, 504, 91
B4GALT3	JHU02408.P026H12	4.566	0.008	457	132	442, 472, 30
PDE9A	JHU04665.P049G07	4.558	0.021	456.5	160.5	472, 441, 31
SLC25A30	JHU15937.P167F11	4.537	0.022	455	90.5	432, 478, 46
SSBP3	JHU09872.P103E01	4.515	0	453.5	109	392, 515, 123
MAEA	JHU07447.P078A05	4.515	0.029	453.5	100.5	427, 480, 53
PSMC6	JHU14141.P148G09	4.486	0	451.5	154	401, 502, 101
NUDT6	JHU00927.P010D03	4.486	0.03	451.5	96	371, 532, 161
ACRC	JHU10368.P109G11	4.456	0.014	449.5	142	435, 464, 29
GBAS	JHU13813.P145H01	4.442	0.007	448.5	146	432, 465, 33
MTA2	JHU12215.P128A03	4.435	0	448	106	409, 487, 78
SF3B4	JHU09195.P096F01	4.435	0.015	448	113.5	426, 470, 44
FTL	JHU06552.P069H07	4.42	0.007	447	151.5	444, 450, 6
SSBP2	JHU01049.P011G08	4.413	0.008	446.5	162	437, 456, 19
C19orf84	JHU11466.P120F07	4.405	0.021	446	114.5	421, 471, 50
EIF4G3	JHU05497.P232C09	4.384	0	444.5	79	256, 633, 377
RTP3	JHU10545.P110A11	4.384	0.015	444.5	116	390, 499, 109
ADAM12	JHU07011.P074F08	4.369	0.022	443.5	94.5	487, 400, 87
AIFM3	JHU09220.P097H01	4.347	0.044	442	138	417, 467, 50
RUNDC3B	JHU07169.P075C01	4.303	0	439	108.5	398, 480, 82
COX4I1	JHU02128.P023G05	4.303	0	439	186.5	436, 442, 6
NME2	JHU00058.P001H01	4.303	0.007	439	162	376, 502, 126
IGHG1	JHU06646.P070H07	4.296	0.022	438.5	129.5	430, 447, 17
CHTF8	JHU13222.P139B11	4.274	0.014	437	101	436, 438, 2
RBM3	JHU02664.P028F06	4.26	0.022	436	96.5	364, 508, 144
ZNF440	JHU19973.P185D09	4.238	0	434.5	86.5	468, 401, 67
CPOX	JHU12172.P128G05	4.238	0.015	434.5	166	427, 442, 15
PRR30	JHU05483.P058E03	4.223	0.051	433.5	105	389, 478, 89
ZIC3	JHU11320.P118H05	4.172	0.014	430	179.5	415, 445, 30
MAP7	JHU14318.P150H04	4.158	0	429	127	385, 473, 88
COL4A3BP	JHU00022.P001G04	4.158	0.008	429	158	410, 448, 38
OGFR	JHU08317.P087H09	4.15	0	428.5	148.5	420, 437, 17
CYB5R3	JHU03006.P032G10	4.15	0.007	428.5	129	399, 458, 59
ZNF169	JHU07196.P075E10	4.143	0	428	100.5	354, 502, 148
ZMYM3	JHU00766.P008G11	4.143	0.007	428	159.5	397, 459, 62
ZNF684	JHU11802.P123B12	4.136	0	427.5	113.5	396, 459, 63
SQLE	JHU01127.P012H06	4.136	0.008	427.5	165	437, 418, 19
C6orf118	JHU07499.P079H02	4.128	0	427	124	398, 456, 58
SPATA6L	JHU04240.P045H05	4.128	0.021	427	167	424, 430, 6
SNX8	JHU03345.P035C09	4.107	0.015	425.5	112.5	359, 492, 133
RNMTL1	JHU05817.P061H01	4.092	0	424.5	154	404, 445, 41
PTP4A1	JHU02949.P031G08	4.092	0.036	424.5	166	426, 423, 3
KRT6A	JHU06954.P073C03	4.056	0	422	104	397, 447, 50
POC1B	JHU01821.P019G07	4.056	0.008	422	192	407, 437, 30
CNIH2	JHU05977.P063E03	4.048	0.043	421.5	111.5	396, 447, 51
FAM161B	JHU06725.P071E07	4.005	0.008	418.5	109.5	411, 426, 15
TRABD	JHU06999.P073G09	3.997	0.036	418	125	372, 464, 92
ZCCHC24	JHU17255.P231E03	3.961	0	415.5	80.5	315, 516, 201
FAM168A	JHU07342.P080E03	3.961	0	415.5	96	281, 550, 269
SNX6	JHU02476.P026G10	3.961	0.007	415.5	191.5	424, 407, 17
MOB3B	JHU03034.P032D03	3.954	0.008	415	110	400, 430, 30
APEH	JHU08647.P091G06	3.946	0.007	414.5	139	381, 448, 67
MMP14	JHU16362.P172B02	3.939	0	414	111.5	390, 438, 48
KRTAP19-7	JHU11188.P117C01	3.939	0	414	97.5	422, 406, 16
C1QTNF5	JHU08075.P085E07	3.939	0	414	99.5	381, 447, 66
NENF	JHU08793.P045B04	3.939	0.015	414	107.5	408, 420, 12
HNRNPD	JHU03396.P036F12	3.924	0.014	413	105.5	361, 465, 104
TP53TG5	JHU08076.P085E04	3.91	0.007	412	94.5	409, 415, 6
APOOL	JHU10849.P114H09	3.903	0.008	411.5	155.5	405, 418, 13
GAP43	JHU00030.P001H07	3.895	0.007	411	194	403, 419, 16
ABHD16A	JHU09031.P095B06	3.888	0.029	410.5	106	397, 424, 27
ZNF57	JHU13016.P136G10	3.859	0.007	408.5	114.5	434, 383, 51
MECR	JHU00333.P004G09	3.852	0.022	408	185.5	431, 385, 46
TCN2	JHU13678.P026G09	3.83	0	406.5	171.5	423, 390, 33
CCT3	JHU02124.P023H06	3.83	0.008	406.5	186	393, 420, 27
ETV7	JHU05883.P062F06	3.822	0.007	406	105.5	368, 444, 76
PRKACA	JHU05922.P062A08	3.815	0.007	405.5	459.5	151, 660, 509
ZNF565	JHU10171.P106D04	3.808	0	405	100.5	365, 445, 80
EIF3D	JHU02720.P029E03	3.808	0.007	405	104	457, 353, 104
DIABLO	JHU07799.P082H01	3.801	0.008	404.5	142	420, 389, 31
TNK1	JHU17280.P204A08	3.793	0	404	98.5	392, 416, 24
ZNF10	JHU03358.P035E02	3.793	0.007	404	100.5	371, 437, 66
NFYC	JHU04956.P052C05	3.786	0.015	403.5	107	388, 419, 31
MARCKSL1	JHU16451.P173B10	3.771	0	402.5	107	360, 445, 85
SGK2	JHU11211.P117G05	3.771	0	402.5	155	392, 413, 21
TMEM184C	JHU07378.P080A05	3.771	0	402.5	109	384, 421, 37
GCLM	JHU07333.P080E05	3.771	0.007	402.5	104.5	376, 429, 53
KDM4D	JHU10691.P188B10	3.764	0	402	106	282, 522, 240
IST1	JHU02737.P029H10	3.764	0.007	402	149.5	398, 406, 8
RAF1	JHU01035.P235H01	3.757	0	401.5	117.5	331, 472, 141
WWP2	JHU04987.P052D05	3.757	0.029	401.5	106.5	394, 409, 15
RTN4	JHU15075.P158H06	3.728	0.022	399.5	134.5	354, 445, 91
GNAS	JHU28981.P242G11	3.706	0.022	398	82.5	423, 373, 50
EWSR1	JHU03965.P042B06	3.684	0.007	396.5	105.5	219, 574, 355
TSSC4	JHU06425.P067G04	3.677	0.008	396	129.5	401, 391, 10
RASAL3	JHU16411.P173G09	3.669	0	395.5	131	369, 422, 53
HG501992.1_frag	JHU10834.P113B06	3.669	0	395.5	113.5	410, 381, 29
CELF1	JHU04248.P045C10	3.669	0	395.5	109	388, 403, 15
VGLL4	JHU07383.P080E06	3.669	0.007	395.5	105	366, 425, 59
UBE2D3	JHU15467.P162E04	3.662	0	395	90.5	182, 608, 426
ZNF302	JHU00862.P009H09	3.662	0.007	395	163	444, 346, 98
KIAA0895	JHU15521.P163C12	3.655	0	394.5	98	304, 485, 181
NPY4R	JHU16022.P168H01	3.655	0	394.5	167.5	341, 448, 107
FECH	JHU13233.P139F09	3.655	0.029	394.5	112	399, 390, 9
TTLL6	JHU07579.P079A06	3.626	0.008	392.5	108.5	390, 395, 5
DNAJA3	JHU02903.P186G10	3.618	0	392	105.5	366, 418, 52
DOK5	JHU10964.P115B04	3.618	0	392	111	326, 458, 132
DDC	JHU02520.P027D07	3.618	0.007	392	129.5	380, 404, 24
PHYHD1	JHU12789.P134B04	3.611	0.007	391.5	107	375, 408, 33
RUNDC3B	JHU07169.P075E01	3.604	0	391	107.5	381, 401, 20
LDOC1	JHU03509.P037G01	3.604	0.008	391	198.5	392, 390, 2
COL8A2	JHU15788.P166C11	3.596	0	390.5	96.5	318, 463, 145
RIBC1	JHU08132.P085B04	3.596	0.007	390.5	100	428, 353, 75
ZNF436	JHU10363.P045B10	3.589	0.051	390	103.5	376, 404, 28
GC	JHU07134.P075E06	3.538	0	386.5	94	414, 359, 55
MOB3A	JHU03600.P038G01	3.538	0.007	386.5	166.5	363, 410, 47
TBRG4	JHU01624.P017D04	3.531	0.007	386	97	333, 439, 106
ZNF433	JHU06807.P071A07	3.524	0	385.5	108	360, 411, 51
ZNF83	JHU06814.P071F03	3.524	0.015	385.5	95	338, 433, 95
SERPINB2	JHU04773.P050H07	3.509	0.015	384.5	166.5	381, 388, 7
PRDX3	JHU02467.P026H03	3.494	0.007	383.5	170.5	350, 417, 67
HSD17B4	JHU18191.P209D01	3.487	0	383	73.5	349, 417, 68
FXYD5	JHU01290.P017G03	3.487	0.007	383	179	391, 375, 16
RUVBL2	JHU02568.P027G07	3.48	0.007	382.5	215	398, 367, 31
ITPKB	JHU12104.P127C03	3.473	0.008	382	105.5	391, 373, 18
RBPMS2	JHU15073.P158A06	3.465	0	381.5	97.5	353, 410, 57
PRNP	JHU14140.P148F11	3.465	0	381.5	101.5	279, 484, 205
TTC17	JHU12917.P135H09	3.465	0	381.5	181.5	383, 380, 3
ZMAT4	JHU00572.P006H07	3.465	0.007	381.5	156.5	335, 428, 93
DUSP26	JHU00125.P192H05	3.458	0	381	120	370, 392, 22
YBX3	JHU07989.P084B11	3.458	0	381	103.5	305, 457, 152
ATP6V0B	JHU04423.P047G09	3.458	0.007	381	158	370, 392, 22
IGHG1	JHU15994.P180G07	3.451	0.008	380.5	107	410, 351, 59
CPA4	JHU13224.P139H10	3.443	0.014	380	153.5	519, 241, 278
ZNF436	JHU10363.P108E03	3.429	0.007	379	100	342, 416, 74
KRTAP2-3	JHU18922.P230G09	3.422	0.008	378.5	95	343, 414, 71
KCTD18	JHU09649.P101C09	3.414	0.007	378	105	378, 378, 0
TMEM143	JHU07953.P083H09	3.407	0	377.5	152.5	355, 400, 45
ZNF385B	JHU05661.P059A10	3.407	0	377.5	98	393, 362, 31
ADH4	JHU00676.P008H02	3.407	0.007	377.5	161.5	339, 416, 77
ACSL6	JHU15479.P163B12	3.4	0	377	111.5	346, 408, 62
Fezf1	JHU19573.P181D04	3.4	0	377	108.5	366, 388, 22
PHB2	JHU03612.P038H03	3.4	0.008	377	142	373, 381, 8
NTN5	JHU12108.P127B08	3.392	0	376.5	108	350, 403, 53
SIAH1	JHU07371.P080E07	3.392	0.014	376.5	98	339, 414, 75
ZNF331	JHU01536.P016C11	3.378	0.022	375.5	96	396, 355, 41
APOBEC3B	JHU06437.P068C10	3.356	0.007	374	96.5	349, 399, 50
ZNF514	JHU11800.P123G01	3.349	0	373.5	177	359, 388, 29
FUT1	JHU11259.P118H11	3.349	0	373.5	165.5	386, 361, 25
SSBP1	JHU06414.P048A11	3.349	0	373.5	109	349, 398, 49
EIF3L	JHU02234.P024G09	3.349	0.008	373.5	178	366, 381, 15
MRPS31	JHU07064.P074G02	3.341	0	373	126	343, 403, 60
NDUFS1	JHU04096.P043H07	3.341	0.007	373	151.5	344, 402, 58
UBE2D3	JHU15467.P162A04	3.334	0	372.5	115.5	308, 437, 129
IGHG1	JHU16423.P173H04	3.334	0	372.5	95	357, 388, 31
LAG3	JHU12207.P128H08	3.334	0	372.5	106.5	349, 396, 47
PGBD3	JHU06782.P071G05	3.334	0.007	372.5	170.5	392, 353, 39
SPRY2	JHU01906.P176F04	3.327	0.015	372	87	307, 437, 130
ARHGAP9	JHU23967.P239G07	3.312	0	371	105	291, 451, 160
TTLL1	JHU04792.P050G08	3.312	0.007	371	106	369, 373, 4
MCCC2	JHU11469.P120H02	3.305	0	370.5	161.5	382, 359, 23
UBE2D3	JHU10732.P112H09	3.305	0	370.5	149	363, 378, 15
BCKDK	JHU04040.P043H04	3.305	0.007	370.5	131.5	355, 386, 31
CXCL16	JHU07315.P080D05	3.298	0	370	111	384, 356, 28
METTL1	JHU02640.P028E12	3.298	0.008	370	109.5	377, 363, 14
FTL	JHU06551.P069G07	3.29	0.007	369.5	122.5	363, 376, 13
ZNF606	JHU14360.P150A05	3.283	0	369	102.5	358, 380, 22
ZC3H10	JHU08826.P092E10	3.283	0.007	369	99	404, 334, 70
C1orf229	JHU25830.P244G05	3.276	0	368.5	124.5	327, 410, 83
NTPCR	JHU04907.P052A11	3.276	0.015	368.5	101	337, 400, 63
CAMK4	JHU00110.P002H01	3.261	0.007	367.5	191.5	356, 379, 23
NDOR1	JHU07543.P079C04	3.254	0.007	367	104.5	375, 359, 16
TIMM17B	JHU03731.P039C11	3.247	0.008	366.5	109.5	329, 404, 75
IGHG1	JHU15224.P160D07	3.239	0	366	99.5	333, 399, 66
SPRY1	JHU10448.P109E02	3.239	0.014	366	102.5	357, 375, 18
IDH3B	JHU07527.P079B02	3.225	0	365	103.5	357, 373, 16
ACAD8	JHU04705.P050G07	3.225	0.007	365	139.5	317, 413, 96
ZNF383	JHU11513.P188C03	3.218	0	364.5	96	331, 398, 67
ZNF549	JHU12348.P129E04	3.218	0.008	364.5	114	339, 390, 51
KLK14	JHU15615.P164G09	3.21	0	364	162	363, 365, 2
IL18RAP	JHU07147.P075G10	3.21	0.007	364	124	410, 318, 92
ZNF214	JHU16790.P207H05	3.203	0.007	363.5	220	340, 387, 47
LRRC1	JHU12775.P134D06	3.196	0	363	103	336, 390, 54
EDC4	JHU14195.P147G10	3.196	0.008	363	153.5	324, 402, 78
BCL7B	JHU02596.P028H07	3.188	0.007	362.5	149.5	336, 389, 53
CORO2A	JHU02896.P031F04	3.181	0.007	362	103	348, 376, 28
AIFM1	JHU15578.P164G02	3.174	0	361.5	101.5	149, 574, 425
KHDRBS1	JHU15238.P160H10	3.174	0.007	361.5	160	373, 350, 23
ODF3L1	JHU07351.P190G09	3.167	0.008	361	126	388, 334, 54
DDX6	JHU16347.P172E03	3.159	0.007	360.5	88	309, 412, 103
TTC39B	JHU07210.P076G12	3.152	0	360	114.5	339, 381, 42
PEX2	JHU01994.P021H07	3.152	0.007	360	201	355, 365, 10
IGHG1	JHU07812.P082B07	3.145	0	359.5	109.5	348, 371, 23
CBWD1	JHU02031.P022G01	3.145	0.008	359.5	182	361, 358, 3
Q4vad4	JHU19962.P185B09	3.137	0	359	98.5	325, 393, 68
HNRNPU	JHU08681.P091E01	3.137	0	359	111.5	328, 390, 62
CWC27_frag	JHU02001.P021H05	3.137	0.014	359	177.5	361, 357, 4
COX10	JHU13130.P138D08	3.123	0	358	102.5	389, 327, 62
ACOT7	JHU11903.P125E03	3.123	0.015	358	108.5	335, 381, 46
CA5B	JHU01934.P021D04	3.108	0.014	357	97	347, 367, 20
ZNF630	JHU12154.P127E02	3.094	0.015	356	102	330, 382, 52
TMEM185B	JHU15274.P160H01	3.079	0	355	162.5	348, 362, 14
UNC50	JHU07961.P083D09	3.079	0.015	355	97.5	311, 399, 88
BRAT1	JHU12557.P132E09	3.064	0.007	354	111.5	295, 413, 118
DDX43	JHU09623.P101D06	3.057	0.007	353.5	117	323, 384, 61
SPAG16	JHU15563.P163D06	3.05	0	353	98	348, 358, 10
RNMTL1	JHU13659.P143H02	3.05	0	353	157	389, 317, 72
PRMT2	JHU00072.P001H04	3.05	0.022	353	148.5	367, 339, 28
KRT4	JHU06953.P073F02	3.028	0	351.5	99	327, 376, 49
CAPRIN2_frag	JHU02122.P023H07	3.028	0.007	351.5	162.5	344, 359, 15
IVD	JHU14019.P147G02	3.021	0	351	141	328, 374, 46
KCTD18	JHU13247.P139H09	3.021	0	351	164.5	339, 363, 24
MMP19	JHU07739.P081G02	3.021	0.008	351	144	445, 257, 188
YY1AP1	JHU12629.P132D08	3.013	0	350.5	99.5	322, 379, 57
PSMA3	JHU03721.P039H03	3.013	0.014	350.5	137.5	346, 355, 9
C1orf112	JHU10660.P112H11	2.999	0	349.5	145.5	372, 327, 45
CD9	JHU04815.P051G08	2.999	0.015	349.5	128	355, 344, 11
OTUD4_frag	JHU10426.P109G06	2.984	0	348.5	156	352, 345, 7
DBF4	JHU07504.P079E09	2.984	0	348.5	112	295, 402, 107
ABAT	JHU01826.P020H01	2.984	0.014	348.5	180	338, 359, 21
C16orf59	JHU14087.P148D08	2.97	0.015	347.5	113.5	285, 410, 125
KRTAP6-2	JHU18782.P216G09	2.955	0.007	346.5	102.5	307, 386, 79
FAAH2	JHU10390.P109H08	2.948	0.007	346	151	319, 373, 54
MRPL2	JHU01402.P176C06	2.941	0	345.5	98.5	236, 455, 219
RTN4IP1	JHU14149.P148A04	2.941	0	345.5	102	378, 313, 65
BCS1L	JHU02696.P029B04	2.941	0.008	345.5	93	332, 359, 27
DHX40	JHU00798.P009G09	2.933	0.007	345	158	354, 336, 18
SNAI3	JHU19941.P185B06	2.926	0	344.5	108	147, 542, 395
FAM210A	JHU12074.P127F04	2.926	0	344.5	120.5	295, 394, 99
ACOX1	JHU06913.P073C04	2.926	0.007	344.5	110	357, 332, 25
ZDHHC3	JHU01149.P012H09	2.919	0.008	344	185	327, 361, 34
IGHG1	JHU15997.P168F09	2.911	0	343.5	86.5	343, 344, 1
ZNF488	JHU19065.P193G03	2.911	0	343.5	85	325, 362, 37
ATG16L1	JHU11907.P125C12	2.911	0	343.5	96	325, 362, 37
PSMC3	JHU13762.P144F01	2.911	0	343.5	123	325, 362, 37
EDIL3	JHU06744.P071E01	2.911	0.014	343.5	109	362, 325, 37
CPT1A	JHU15111.P159D01	2.897	0	342.5	98.5	287, 398, 111
LINS1	JHU04750.P050H09	2.897	0	342.5	166	343, 342, 1
LAPTM4A	JHU03508.P037G02	2.897	0	342.5	143.5	333, 352, 19
MAGEA3	JHU02741.P029G02	2.897	0.007	342.5	162.5	342, 343, 1
NOL3	JHU09079.P095G02	2.89	0	342	144.5	342, 342, 0
FUS	JHU02726.P029B07	2.89	0	342	99	320, 364, 44
HLA-E	JHU00318.P004H10	2.89	0.008	342	161.5	320, 364, 44
CIRBP	JHU00409.P231G12	2.882	0	341.5	89.5	277, 406, 129
PDF	JHU13086.P137F02	2.882	0.007	341.5	114.5	375, 308, 67
CYP11B1	JHU15974.P168D02	2.875	0	341	97.5	331, 351, 20
ABTB1	JHU11712.P123E12	2.875	0	341	112.5	355, 327, 28
APH1A	JHU06051.P064H11	2.875	0.015	341	157.5	327, 355, 28
JHU04032	JHU04032.P043C01	2.86	0.007	340	114	285, 395, 110
SPATA7	JHU16034.P168F03	2.853	0	339.5	88	277, 402, 125
KCTD18	JHU13933.P146H08	2.853	0	339.5	127.5	311, 368, 57
EYA2	JHU13727.P144H05	2.853	0	339.5	164.5	335, 344, 9
FAM131C	JHU00996.P011C09	2.853	0.007	339.5	111.5	352, 327, 25
TBXAS1	JHU02961.P031G11	2.846	0	339	195	274, 404, 130
PSAT1	JHU02366.P025G02	2.846	0.007	339	172	345, 333, 12
SOCS5	JHU10447.P109G08	2.839	0.008	338.5	134	340, 337, 3
VDAC3	JHU06910.P072A06	2.831	0	338	103	318, 358, 40
SIGLEC6	JHU05536.P058A06	2.831	0.007	338	208.5	124, 552, 428
IGHG1	JHU15327.P161B07	2.824	0	337.5	101	342, 333, 9
RTCA	JHU05446.P057B10	2.824	0	337.5	97.5	311, 364, 53
SEC11A	JHU02851.P030G11	2.824	0.007	337.5	160	335, 340, 5
PHKB	JHU18213.P209H11	2.817	0	337	190	261, 413, 152
GAD1	JHU06084.P064G02	2.817	0.015	337	109	321, 353, 32
EXOSC3	JHU14738.P155G09	2.802	0	336	157.5	197, 475, 278
TOR3A	JHU02862.P030G03	2.802	0.007	336	163.5	301, 371, 70
NF2_frag	JHU12508.P131G05	2.795	0.007	335.5	172.5	334, 337, 3
TAP1	JHU08625.P090E11	2.788	0.008	335	103.5	292, 378, 86
KLHDC9	JHU15417.P162B05	2.78	0	334.5	105.5	333, 336, 3
EEF1A1_frag	JHU15978.P168D03	2.78	0	334.5	111	311, 358, 47
GLUL	JHU05602.P059F10	2.78	0.007	334.5	100.5	343, 326, 17
GBGT1	JHU08193.P086C10	2.773	0	334	104.5	337, 331, 6
GTSE1	JHU05221.P055B01	2.773	0.007	334	114.5	314, 354, 40
LEMD1	JHU16357.P172G04	2.766	0.008	333.5	89	343, 324, 19
FBXO2	JHU08293.P087H05	2.758	0	333	140.5	335, 331, 4
PSMA3	JHU05813.P061G11	2.758	0.007	333	150	330, 336, 6
IGHG3	JHU15998.P168B09	2.751	0	332.5	111.5	321, 344, 23
LDHD	JHU10694.P112G04	2.751	0.007	332.5	130	314, 351, 37
KRTAP20-1	JHU10316.P108F03	2.744	0.015	332	98.5	311, 353, 42
CFP	JHU03380.P036B03	2.729	0.007	331	92.5	309, 353, 44
NRBP2_frag	JHU13751.P144H09	2.722	0	330.5	146.5	314, 347, 33
CDK6	JHU07982.P084G03	2.722	0.007	330.5	139.5	356, 305, 51
KRTAP4-12	JHU02739.P236B01	2.715	0.008	330	76.5	297, 363, 66
SLC25A21	JHU11021.P115F09	2.707	0	329.5	107	317, 342, 25
GNAQ	JHU07135.P075H01	2.707	0	329.5	135	375, 284, 91
ANXA8	JHU02308.P025G09	2.707	0.007	329.5	203.5	310, 349, 39
IL18	JHU18914.P226A10	2.7	0	329	75.5	313, 345, 32
NASP	JHU08890.P093F06	2.7	0	329	133	321, 337, 16
MPG	JHU04457.P047F06	2.7	0	329	98.5	278, 380, 102
IGHG1	JHU01386.P015B05	2.7	0.007	329	97.5	297, 361, 64
SLC25A11	JHU01223.P176B03	2.693	0	328.5	115.5	316, 341, 25
ADAMTSL1_frag	JHU15676.P165G08	2.693	0	328.5	91.5	307, 350, 43
EPN1	JHU12367.P130A09	2.693	0	328.5	100.5	306, 351, 45
ADH5	JHU04710.P050D03	2.693	0	328.5	114	351, 306, 45
THBS4	JHU06996.P073H01	2.693	0.007	328.5	131.5	312, 345, 33
SLC25A29	JHU11970.P125G06	2.686	0.008	328	164	325, 331, 6
HMGN1	JHU16419.P173A01	2.678	0	327.5	96	319, 336, 17
BNC1	JHU19612.P182E11	2.678	0	327.5	88.5	321, 334, 13
RNF38	JHU04383.P046D05	2.678	0.007	327.5	107.5	298, 357, 59
RAP1GAP	JHU15557.P163H12	2.671	0	327	105	325, 329, 4
ZW10	JHU11418.P119C02	2.671	0	327	97	326, 328, 2
CSNK1A1L	JHU06931.P073H08	2.671	0	327	117	310, 344, 34
PGF	JHU02756.P029D09	2.671	0	327	114.5	315, 339, 24
CPA1	JHU01943.P021G11	2.671	0.007	327	170.5	341, 313, 28
ZNF333	JHU24738.P242G05	2.664	0	326.5	149	315, 338, 23
MED10	JHU04563.P048F09	2.664	0	326.5	106	330, 323, 7
THAP4	JHU02482.P026H11	2.664	0.008	326.5	169	311, 342, 31
YBX2	JHU14259.P149C09	2.656	0	326	95.5	318, 334, 16
TFAP2E	JHU13103.P137F10	2.656	0	326	129	341, 311, 30
OR6B3	JHU05725.P060A02	2.656	0.014	326	118	534, 118, 416
RBMY1E	JHU17848.P221H01	2.642	0	325	114	314, 336, 22
ANXA9	JHU12544.P132F04	2.642	0	325	105.5	326, 324, 2
RFC3	JHU04006.P042G05	2.642	0.007	325	171	342, 308, 34
SPNS3	JHU06222.P065G05	2.635	0	324.5	148	333, 316, 17
PAIP1	JHU02075.P022C05	2.635	0.008	324.5	103.5	328, 321, 7
ZNF789	JHU16053.P168G08	2.627	0	324	92	303, 345, 42
CLEC10A	JHU05871.P062B05	2.627	0.007	324	99	275, 373, 98
CYP11A1	JHU08180.P086D06	2.62	0	323.5	102.5	310, 337, 27
MRAP2	JHU05970.P063G07	2.62	0	323.5	156	310, 337, 27
MRPL4	JHU02552.P027G09	2.62	0.007	323.5	196	282, 365, 83
DTL	JHU06077.P064B08	2.613	0	323	222	133, 513, 380
YPEL3	JHU06044.P063D07	2.613	0	323	109.5	262, 384, 122
PDIA6	JHU06314.P066F11	2.613	0.008	323	97.5	331, 315, 16
IFI27L1	JHU00905.P235G07	2.605	0	322.5	107	294, 351, 57
ARHGEF16	JHU02405.P026D05	2.605	0	322.5	113.5	325, 320, 5
MCTS1	JHU00437.P005F01	2.605	0.014	322.5	110.5	297, 348, 51
BC014212_frag	JHU04346.P046E04	2.591	0	321.5	103.5	304, 339, 35
RCHY1	JHU05814.P061G12	2.591	0	321.5	125	296, 347, 51
TSPAN12	JHU05651.P059H02	2.591	0.008	321.5	160.5	326, 317, 9
ZNF613	JHU06809.P071D06	2.583	0	321	108.5	297, 345, 48
TUBB2B	JHU02201.P023H09	2.583	0.007	321	198	336, 306, 30
ACSBG2	JHU16056.P169H09	2.576	0	320.5	138.5	308, 333, 25
DCTN2	JHU02899.P031H03	2.576	0.007	320.5	157	314, 327, 13
CORO2B	JHU22490.P239G04	2.569	0	320	86	312, 328, 16
CCR6	JHU13033.P137F09	2.569	0	320	115.5	313, 327, 14
ZNF792	JHU10932.P114B12	2.569	0	320	110.5	243, 397, 154
CCNB1IP1	JHU02599.P028D09	2.569	0.007	320	113	287, 353, 66
LDOC1	JHU03509.P037H01	2.562	0.008	319.5	183.5	307, 332, 25
CER1	JHU09710.P227H03	2.554	0	319	100	303, 335, 32
KJ903673_frag	JHU12066.P127G07	2.554	0.007	319	186	307, 331, 24
TMEM222	JHU15964.P168F04	2.547	0	318.5	92.5	268, 369, 101
TTC27	JHU10166.P106A08	2.547	0	318.5	120.5	347, 290, 57
NPM1	JHU02070.P022G02	2.547	0.015	318.5	168.5	325, 312, 13
FBXO31	JHU01576.P017G01	2.532	0.007	317.5	195.5	346, 289, 57
S1PR5	JHU16273.P171E04	2.525	0	317	92	297, 337, 40
MYLK	JHU14956.P157H06	2.525	0	317	154.5	380, 254, 126
FAM127B	JHU02907.P031F08	2.525	0	317	106.5	272, 362, 90
ERP27	JHU03011.P032H03	2.525	0.007	317	166.5	292, 342, 50
ZNF677	JHU12443.P130E02	2.518	0	316.5	103	317, 316, 1
SLC2A14	JHU06795.P071H02	2.518	0.007	316.5	158.5	284, 349, 65
TMEM106B	JHU05937.P062H01	2.511	0.008	316	156	309, 323, 14
STIP1	JHU15461.P162H11	2.503	0	315.5	145	289, 342, 53
ARMC6	JHU11424.P120F02	2.503	0.007	315.5	103.5	345, 286, 59
PARP11	JHU01887.P020F10	2.496	0.007	315	97.5	326, 304, 22
PRKRA	JHU14040.P147C01	2.489	0	314.5	99	263, 366, 103
IGHG1	JHU15130.P159H12	2.489	0	314.5	163	274, 355, 81
GZMM	JHU01670.P018E09	2.489	0	314.5	103	261, 368, 107
EFEMP1	JHU00801.P009G12	2.489	0.008	314.5	143	299, 330, 31
DENND5A	JHU16128.P169C03	2.481	0	314	104	340, 288, 52
PTRH2	JHU02660.P028D06	2.481	0	314	105.5	319, 309, 10
DPH2	JHU02524.P027H04	2.481	0.007	314	137	282, 346, 64
TLE4	JHU15567.P163H02	2.474	0.007	313.5	160	227, 400, 173
PSMD2	JHU07165.P075G12	2.467	0	313	122.5	308, 318, 10
TBCD	JHU06802.P071G06	2.467	0	313	137	313, 313, 0
ARMCX5	JHU06722.P071G04	2.467	0	313	123.5	299, 327, 28
SMOC1	JHU04777.P050G09	2.467	0	313	168.5	322, 304, 18
SLC35A5	JHU04776.P050H08	2.467	0	313	125	280, 346, 66
ANKRD29	JHU03077.P033C09	2.467	0	313	107	298, 328, 30
LGMN	JHU02545.P027H03	2.467	0.007	313	166	292, 334, 42
FGD6	JHU04732.P050H03	2.46	0.008	312.5	145	328, 297, 31
RUNX1T1	JHU11017.P115H06	2.452	0	312	157.5	290, 334, 44
SLAIN1	JHU05638.P059B03	2.452	0	312	102	305, 319, 14
NINJ1	JHU02068.P022C09	2.452	0	312	115	328, 296, 32
SLC25A3	JHU02188.P023C11	2.452	0.007	312	107	245, 379, 134
SENP3	JHU07173.P075A10	2.445	0	311.5	104	349, 274, 75
ENTPD1	JHU07132.P075H02	2.445	0	311.5	134.5	284, 339, 55
AGTR1	JHU16058.P031G01	2.445	0.007	311.5	180	305, 318, 13
CCR7	JHU15681.P165F08	2.438	0	311	99.5	292, 330, 38
MANEA	JHU10991.P115H05	2.438	0	311	151	294, 328, 34
DNAJB6	JHU06638.P070G08	2.438	0	311	105	274, 348, 74
NFKBIA	JHU00339.P004H11	2.438	0.008	311	184.5	328, 294, 34
THOC1	JHU08524.P057G01	2.43	0	310.5	162	316, 305, 11
CHMP5	JHU04436.P047G11	2.43	0	310.5	169.5	338, 283, 55
AZIN1	JHU00873.P010G02	2.43	0.007	310.5	165.5	313, 308, 5
SOCS3	JHU07282.P076G05	2.423	0	310	125	340, 280, 60
ZCCHC13	JHU03743.P039F09	2.423	0.007	310	112	337, 283, 54
MRPS18B	JHU02064.P229A09	2.416	0	309.5	78.5	256, 363, 107
PAK4	JHU12984.P209B12	2.416	0	309.5	93	261, 358, 97
CLDN6	JHU13327.P140F10	2.416	0	309.5	126.5	334, 285, 49
HNRNPD	JHU12764.P134H09	2.416	0.007	309.5	160.5	287, 332, 45
DHX8	JHU12178.P128A02	2.409	0	309	112	278, 340, 62
CA5A	JHU11724.P123F11	2.409	0	309	105.5	301, 317, 16
TMEM134	JHU14792.P155H04	2.409	0.008	309	150.5	298, 320, 22
FAM220A	JHU13165.P138B03	2.401	0	308.5	109.5	308, 309, 1
CLDN7	JHU15110.P159H08	2.401	0	308.5	156	267, 350, 83
PCMTD1	JHU09086.P095G05	2.401	0	308.5	136	322, 295, 27
FAM131C	JHU05680.P060H09	2.401	0	308.5	156.5	325, 292, 33
PYROXD2	JHU02119.P023H02	2.401	0.007	308.5	169.5	275, 342, 67
ATP5G1	JHU13117.P138E09	2.394	0	308	115.5	299, 317, 18
SMARCE1	JHU09199.P096D06	2.394	0	308	207	348, 268, 80
TSSK3	JHU05752.P060H08	2.394	0	308	109	294, 322, 28
NEIL2	JHU00720.P008H11	2.394	0	308	171.5	319, 297, 22
CRK	JHU00023.P001G12	2.394	0.007	308	153.5	290, 326, 36
HCFC2	JHU05223.P055B02	2.387	0.015	307.5	107.5	256, 359, 103
MGAT4EP	JHU15533.P163H10	2.372	0	306.5	153	306, 307, 1
KCTD13	JHU05612.P059H04	2.372	0	306.5	131.5	299, 314, 15
PYCR2	JHU04471.P047G05	2.372	0.007	306.5	166.5	331, 282, 49
C1orf64	JHU02794.P030H06	2.365	0.007	306	132	266, 346, 80
PRDM1	JHU15739.P165B01	2.358	0	305.5	106	291, 320, 29
ATP1A3	JHU08835.P093E06	2.358	0	305.5	137	300, 311, 11
ATG4C	JHU03950.P042G03	2.358	0.008	305.5	150.5	295, 316, 21
FAM104B	JHU12283.P129G01	2.35	0	305	182	257, 353, 96
ARGLU1	JHU11443.P120H03	2.35	0	305	150.5	297, 313, 16
EXOC3	JHU09531.P100H09	2.35	0	305	156	300, 310, 10
GAR1	JHU04186.P044F06	2.35	0	305	97	331, 279, 52
DERL1	JHU00412.P005G02	2.35	0.007	305	170	302, 308, 6
CLEC10A	JHU16267.P171F02	2.343	0	304.5	89.5	308, 301, 7
IL13	JHU14472.P152H05	2.343	0	304.5	155	289, 320, 31
APH1A	JHU04516.P048C04	2.343	0	304.5	112.5	313, 296, 17
STAU1	JHU05835.P061E10	2.343	0	304.5	100	277, 332, 55
ZNF296	JHU05086.P053E08	2.343	0	304.5	102	236, 373, 137
FXN	JHU07331.P080G01	2.343	0	304.5	135	322, 287, 35
YARS2	JHU04220.P044H01	2.343	0	304.5	173	298, 311, 13
STOML1	JHU03061.P032F08	2.343	0.007	304.5	98.5	288, 321, 33
KIAA1217	JHU07245.P227F11	2.336	0	304	84.5	307, 301, 6
ZNF304	JHU19788.P183G09	2.336	0	304	122	266, 342, 76
ATP6V0A2	JHU00681.P008H03	2.336	0.008	304	178.5	286, 322, 36
RSAD1	JHU12422.P130A05	2.328	0	303.5	103.5	292, 315, 23
PCCB	JHU06972.P073C10	2.328	0	303.5	102.5	304, 303, 1
MAFK	JHU07252.P076H02	2.328	0.007	303.5	130.5	274, 333, 59
KRTAP1-5	JHU12969.P136H07	2.321	0.007	303	135	317, 289, 28
SIRPB1	JHU04973.P052H09	2.314	0.007	302.5	149	278, 327, 49
PYCR1	JHU14776.P155G03	2.307	0	302	161	275, 329, 54
AMBRA1	JHU07433.P078A03	2.307	0	302	99.5	285, 319, 34
MTPAP	JHU06780.P071D05	2.307	0	302	103	285, 319, 34
COG2	JHU07023.P074G08	2.307	0	302	112.5	315, 289, 26
HP	JHU07237.P076H05	2.307	0.008	302	134	304, 300, 4
MAPK10	JHU07156.P075A05	2.299	0	301.5	105.5	281, 322, 41
UBE3A	JHU06140.P064H01	2.299	0.007	301.5	157.5	286, 317, 31
MAP2	JHU11280.P118C03	2.292	0	301	101.5	309, 293, 16
KRTAP19-4	JHU10314.P108F04	2.292	0	301	99	278, 324, 46
HNRNPA1	JHU04448.P047E05	2.292	0	301	110	264, 338, 74
HEMK1	JHU02919.P031B04	2.292	0	301	92.5	294, 308, 14
CCM2	JHU02516.P027F05	2.292	0.007	301	108.5	287, 315, 28
SS18L1	JHU16470.P173C04	2.285	0	300.5	104	220, 381, 161
NUP58	JHU03992.P177E08	2.285	0	300.5	76	263, 338, 75
ZNF558	JHU10077.P105G10	2.285	0	300.5	147.5	295, 306, 11
SYPL1	JHU09971.P104H02	2.285	0	300.5	154	293, 308, 15
MIC13	JHU06012.P063E01	2.285	0	300.5	104.5	269, 332, 63
KJ903487_frag	JHU01632.P017A08	2.285	0	300.5	107	255, 346, 91
AAR2	JHU02216.P024C12	2.285	0.008	300.5	100	274, 327, 53
LAP3	JHU09742.P102B12	2.277	0	300	110	290, 310, 20
FNTB	JHU01368.P015G04	2.277	0.007	300	145	298, 302, 4
DGKG	JHU15976.P168A10	2.27	0	299.5	121	251, 348, 97
LETM1	JHU01877.P176F10	2.27	0	299.5	85.5	270, 329, 59
NELL1	JHU15816.P166G09	2.27	0	299.5	157	291, 308, 17
PTMA	JHU06317.P066G06	2.27	0	299.5	150.5	298, 301, 3
MPPE1	JHU02357.P025H07	2.27	0.007	299.5	208	295, 304, 9
CCNC	JHU09905.P104G09	2.263	0	299	158	312, 286, 26
MRPS31	JHU07064.P074F02	2.263	0	299	98	255, 343, 88
FAM159A_frag	JHU06276.P066G05	2.263	0.007	299	146	283, 315, 32
MBOAT2	JHU05136.P054H05	2.256	0	298.5	141.5	292, 305, 13
THEM6	JHU03480.P037G07	2.256	0	298.5	130	312, 285, 27
IFIT3	JHU00323.P004H07	2.256	0.008	298.5	190.5	286, 311, 25
CCDC14	JHU12267.P129H11	2.248	0	298	184.5	300, 296, 4
TRIM74	JHU03736.P039H02	2.248	0	298	138.5	291, 305, 14
CPSF3	JHU01361.P015H06	2.248	0.007	298	170	303, 293, 10
HNRNPA1	JHU16420.P173H08	2.241	0	297.5	96	372, 223, 149
KRTAP9-8	JHU15619.P164H09	2.241	0	297.5	170.5	298, 297, 1
SLC19A2	JHU14243.P149F11	2.241	0.007	297.5	137.5	324, 271, 53
TXN2	JHU01053.P235G09	2.234	0	297	98.5	280, 314, 34
HSDL1	JHU15708.P165D03	2.234	0	297	92	274, 320, 46
NEFL	JHU12217.P128H06	2.234	0	297	159.5	326, 268, 58
KHDRBS1	JHU09830.P103B07	2.234	0	297	114	252, 342, 90
PTCD1	JHU11394.P119C03	2.234	0	297	107	294, 300, 6
ANXA2	JHU05381.P057D07	2.234	0	297	114	350, 244, 106
CLEC18C	JHU05619.P059E02	2.234	0	297	98.5	279, 315, 36
C11orf16	JHU01640.P018D08	2.234	0	297	95	284, 310, 26
SAE1	JHU00362.P004G05	2.234	0.008	297	186.5	306, 288, 18
SLC22A12	JHU11583.P121C07	2.226	0	296.5	94.5	287, 306, 19
FST	JHU14746.P155F01	2.226	0	296.5	142	300, 293, 7
CTSA	JHU07121.P075H06	2.226	0	296.5	125	298, 295, 3
FIGF	JHU01664.P018G06	2.226	0.007	296.5	179	254, 339, 85
ZNF205	JHU11708.P188C07	2.219	0	296	100	286, 306, 20
ARHGAP15	JHU07111.P075F06	2.219	0	296	105.5	290, 302, 12
REC8	JHU06985.P073H02	2.219	0	296	122	277, 315, 38
GPR151	JHU05686.P060G04	2.219	0	296	129	295, 297, 2
NECAP2	JHU01601.P017G07	2.219	0.007	296	158.5	300, 292, 8
KCTD7	JHU07341.P080D06	2.212	0	295.5	101.5	285, 306, 21
C6orf1	JHU05968.P063D03	2.212	0	295.5	107	309, 282, 27
PTPN4	JHU04103.P043G03	2.212	0.007	295.5	175	307, 284, 23
CTBP1	JHU15973.P168H11	2.205	0	295	112	291, 299, 8
GORASP1	JHU11448.P120F03	2.205	0	295	110.5	306, 284, 22
ADGRE1	JHU07608.P077A02	2.205	0	295	94.5	238, 352, 114
RBMX	JHU02276.P024C04	2.205	0	295	95.5	287, 303, 16
CHRDL1	JHU03092.P033F01	2.205	0.008	295	108.5	278, 312, 34
AP1M2	JHU01347.P015H01	2.197	0.007	294.5	161	294, 295, 1
USP21	JHU16141.P169F01	2.19	0	294	89	262, 326, 64
PCSK5	JHU09280.P097B03	2.19	0	294	107	295, 293, 2
GFM2	JHU04075.P043F11	2.19	0	294	103.5	265, 323, 58
C6orf106	JHU02417.P026H01	2.19	0.007	294	205	277, 311, 34
SCN5A	JHU08037.P084E03	2.183	0	293.5	107	266, 321, 55
EDIL3	JHU03099.P033G01	2.183	0	293.5	186	300, 287, 13
SFN	JHU00367.P004G03	2.183	0.008	293.5	164.5	284, 303, 19
SLAMF6	JHU16030.P168H09	2.175	0	293	156	262, 324, 62
TMEM209	JHU06751.P071G03	2.175	0	293	162.5	266, 320, 54
TMEM14B	JHU02779.P029E09	2.175	0.007	293	111	290, 296, 6
ALKBH3	JHU15864.P167F02	2.168	0	292.5	93.5	270, 315, 45
SLC37A3	JHU05827.P061H05	2.168	0	292.5	157	264, 321, 57
UBE2D4	JHU02391.P025E11	2.168	0.007	292.5	100.5	277, 308, 31
TPRA1	JHU07039.P074C01	2.161	0	292	108.5	261, 323, 62
TMEM203	JHU04564.P048H09	2.161	0	292	156.5	264, 320, 56
PSMB10	JHU01796.P019A01	2.161	0	292	98.5	286, 298, 12
CEP290_frag	JHU02606.P028H06	2.161	0.007	292	168.5	280, 304, 24
PLA2G2E	JHU18709.P215H09	2.154	0	291.5	199	305, 278, 27
NEURL3_frag	JHU03406.P036D06	2.154	0	291.5	105	290, 293, 3
UNC45A	JHU02301.P024D03	2.154	0	291.5	98.5	296, 287, 9
PEX2	JHU02661.P028H04	2.154	0	291.5	114	267, 316, 49
F13A1	JHU01660.P018H09	2.154	0.008	291.5	180	303, 280, 23
ATR	JHU25782.P243H06	2.146	0	291	101.5	287, 295, 8
SSH3	JHU14056.P147E10	2.146	0	291	101	303, 279, 24
FCER1A	JHU07327.P080G04	2.146	0	291	115.5	277, 305, 28
IFT46	JHU01550.P017H07	2.146	0.007	291	184	262, 320, 58
SLC22A14	JHU17090.P201H01	2.139	0	290.5	293.5	277, 304, 27
PPP1CC	JHU00156.P002G12	2.139	0.007	290.5	127	296, 285, 11
NG_006966.3_frag	JHU16590.P175H05	2.132	0	290	131.5	312, 268, 44
TRAF4	JHU13779.P144H11	2.132	0.008	290	134	239, 341, 102
RPS6KA1	JHU06607.P069C11	2.124	0	289.5	104	203, 376, 173
DIXDC1	JHU06740.P071G01	2.124	0	289.5	159	289, 290, 1
OXER1	JHU06313.P066G03	2.124	0.007	289.5	128.5	260, 319, 59
ALOXE3	JHU15865.P167B01	2.117	0	289	96	288, 290, 2
RHEB	JHU04476.P047G07	2.117	0	289	169	255, 323, 68
IFT22	JHU00264.P003H05	2.117	0.007	289	176	269, 309, 40
CNOT7	JHU02713.P029E10	2.11	0	288.5	100	302, 275, 27
SAA4	JHU02184.P023G09	2.11	0	288.5	174.5	305, 272, 33
FKBP8	JHU00704.P008H09	2.11	0	288.5	159.5	299, 278, 21
PLEKHJ1	JHU00353.P004H05	2.11	0.008	288.5	188.5	277, 300, 23
ZNF264	JHU19786.P183H02	2.102	0	288	119	275, 301, 26
FTL	JHU09151.P096F09	2.102	0	288	109.5	273, 303, 30
SMPD1	JHU05932.P062F09	2.102	0	288	108.5	275, 301, 26
ALDH2	JHU04131.P044F10	2.102	0	288	99.5	252, 324, 72
C11orf45	JHU03369.P036C08	2.102	0	288	109.5	273, 303, 30
ALMS1P	JHU03409.P036D03	2.102	0.007	288	108	269, 307, 38
C1orf94	JHU12642.P133A03	2.095	0	287.5	106.5	277, 298, 21
HIBCH	JHU10113.P106G03	2.095	0	287.5	130	277, 298, 21
IGHG1	JHU01487.P016B05	2.095	0	287.5	94.5	308, 267, 41
PDCD2L	JHU02076.P022H07	2.095	0.007	287.5	164	264, 311, 47
EXOC7	JHU04831.P234A03	2.088	0	287	97	281, 293, 12
SAV1	JHU09295.P097B01	2.088	0	287	100	258, 316, 58
TSPAN15	JHU09492.P099G02	2.088	0	287	151	253, 321, 68
ZNF548	JHU06046.P063A10	2.088	0.007	287	106	315, 259, 56
CCDC40	JHU10191.P107G08	2.081	0	286.5	128	260, 313, 53
ECM1	JHU06938.P073G02	2.081	0	286.5	133	289, 284, 5
LOXHD1	JHU05799.P061G07	2.081	0	286.5	148	263, 310, 47
GNAT2	JHU04738.P050H01	2.081	0	286.5	156.5	307, 266, 41
FAM27L	JHU03877.P041G05	2.081	0.008	286.5	171.5	254, 319, 65
OSR2	JHU12983.P136E07	2.073	0	286	107	303, 269, 34
OLFML3	JHU13954.P146G12	2.073	0	286	132.5	287, 285, 2
ZNF74	JHU10462.P109A01	2.073	0	286	107	250, 322, 72
SRSF10	JHU04927.P053D03	2.073	0	286	107	283, 289, 6
GNB1L	JHU01960.P021G05	2.073	0.007	286	205	286, 286, 0
TCF7L1	JHU16775.P207C12	2.066	0	285.5	87.5	265, 306, 41
CD1B	JHU10090.P106G11	2.066	0	285.5	135.5	302, 269, 33
SMAD1	JHU04684.P049H03	2.066	0	285.5	169	276, 295, 19
MORN1	JHU01786.P019D06	2.066	0	285.5	90	273, 298, 25
CYB5R1	JHU01363.P015C04	2.066	0	285.5	103	252, 319, 67
FGFBP1	JHU00315.P004H06	2.066	0.007	285.5	193	264, 307, 43
CRYM	JHU13426.P141H02	2.059	0	285	139.5	272, 298, 26
SMIM7_frag	JHU02702.P029G08	2.059	0.008	285	156	284, 286, 2
ZNF192P1_frag	JHU10702.P112G05	2.051	0	284.5	161.5	285, 284, 1
PLA2G3	JHU01989.P021D03	2.051	0	284.5	104.5	246, 323, 77
MINA	JHU01197.P013D06	2.051	0	284.5	103	277, 292, 15
BSCL2	JHU02118.P023G11	2.051	0.007	284.5	203	273, 296, 23
MAZ_frag	JHU06104.P064G11	2.044	0	284	154	250, 318, 68
DNAAF5_frag	JHU01294.P014F05	2.044	0	284	94	268, 300, 32
DRG1	JHU01571.P017G05	2.044	0.007	284	195.5	267, 301, 34
YBX2	JHU13013.P136H12	2.037	0	283.5	121.5	223, 344, 121
HAS3	JHU10685.P112B11	2.037	0.007	283.5	120	270, 297, 27
PPHLN1	JHU12128.P143D12	2.03	0	283	101	244, 322, 78
ADPRHL1	JHU10752.P113H12	2.03	0.008	283	146.5	295, 271, 24
POGZ	JHU24736.P243A06	2.022	0	282.5	92.5	135, 430, 295
ZSCAN23	JHU18609.P213G09	2.022	0	282.5	200	363, 202, 161
EREG	JHU10968.P115G07	2.022	0	282.5	148	270, 295, 25
ETFDH	JHU09343.P098H05	2.022	0	282.5	152	269, 296, 27
ABHD11	JHU07680.P081H08	2.022	0	282.5	130.5	303, 262, 41
ZNF436	JHU10363.P064G06	2.022	0	282.5	108.5	289, 276, 13
TMEM230	JHU01556.P017G09	2.022	0.007	282.5	192	272, 293, 21
DRG2	JHU13721.P144C12	2.015	0	282	107	262, 302, 40
TMEM45A	JHU07954.P083H07	2.015	0	282	145	256, 308, 52
BMP7	JHU02312.P025H11	2.015	0.007	282	205.5	293, 271, 22
IARS2	JHU11454.P120B09	2.008	0	281.5	105	283, 280, 3
SFR1	JHU05574.P050B10	2.008	0	281.5	122.5	278, 285, 7
KCNAB3	JHU07152.P075C04	2.008	0	281.5	97.5	261, 302, 41
ZNF169	JHU07196.P075F10	2.008	0	281.5	106	265, 298, 33
PCID2	JHU04758.P050H05	2.008	0	281.5	160	294, 269, 25
AHSA1	JHU02594.P028B11	2.008	0	281.5	100.5	280, 283, 3
NOSIP	JHU01201.P013A09	2.008	0.008	281.5	98.5	282, 281, 1
USF2	JHU14064.P147G09	2	0	281	148	289, 273, 16
CLSTN1	JHU12846.P135H11	2	0	281	146.5	254, 308, 54
ZNF385D	JHU01248.P013F10	2	0.007	281	91.5	285, 277, 8
SCAMP4	JHU04870.P178B09	1.993	0	280.5	99.5	274, 287, 13
HSPA13	JHU13676.P143F03	1.993	0	280.5	116	278, 283, 5
ITPRIP	JHU07721.P081G03	1.993	0	280.5	135.5	274, 287, 13
TSKU	JHU07100.P074C02	1.993	0	280.5	98	400, 161, 239
DHODH	JHU00599.P007D07	1.993	0.007	280.5	93.5	263, 298, 35
TMEM88	JHU07287.P178E04	1.986	0	280	80	267, 293, 26
ECHS1	JHU08952.P094D10	1.986	0	280	97	275, 285, 10
ZDHHC11	JHU04316.P045C08	1.986	0	280	115	244, 316, 72
PPP1R3B	JHU05921.P062G02	1.986	0	280	157.5	300, 260, 40
GCAT	JHU01862.P020F12	1.986	0	280	102.5	264, 296, 32
NXT1	JHU02556.P027G10	1.986	0.015	280	166.5	272, 288, 16
FFAR2	JHU07902.P083F02	1.971	0	279	108.5	271, 287, 16
CCDC155	JHU09052.P095G06	1.971	0	279	141.5	276, 282, 6
BTRC	JHU06923.P073H12	1.971	0	279	127	286, 272, 14
DLEU1	JHU03290.P035G01	1.971	0	279	180.5	269, 289, 20
YEATS4	JHU06332.P005G04	1.971	0.007	279	179.5	267, 291, 24
MGAT4B	JHU07732.P081H03	1.964	0	278.5	152.5	253, 304, 51
STMN3	JHU00663.P007H01	1.964	0	278.5	193	246, 311, 65
GSK3B	JHU00034.P001H02	1.964	0.007	278.5	175	249, 308, 59
PRNP	JHU14872.P156B10	1.957	0	278	106.5	286, 270, 16
CCIN	JHU06927.P073C11	1.957	0	278	104.5	296, 260, 36
SSBP4	JHU06511.P068G06	1.957	0	278	120.5	261, 295, 34
LEPROTL1	JHU00434.P005G01	1.957	0.008	278	185.5	288, 268, 20
FAM109B	JHU14830.P156E11	1.949	0	277.5	92.5	283, 272, 11
FCRLA	JHU13917.P146G09	1.949	0	277.5	156	244, 311, 67
DLX6-AS1_frag	JHU11927.P125H01	1.949	0	277.5	190	288, 267, 21
SPAG6	JHU10726.P112B06	1.949	0	277.5	110.5	268, 287, 19
BRI3	JHU03753.P040D09	1.949	0.007	277.5	113	262, 293, 31
DEFB107A	JHU19177.P195H06	1.942	0	277	109	263, 291, 28
AQP7	JHU12159.P128F11	1.942	0	277	122	233, 321, 88
IGHG1	JHU15128.P159G06	1.942	0	277	156	271, 283, 12
C5orf34	JHU13027.P137G08	1.942	0	277	120.5	280, 274, 6
NG_030306.2_frag	JHU11130.P116A05	1.942	0	277	108	229, 325, 96
S1PR5	JHU08088.P085D05	1.942	0	277	107.5	267, 287, 20
ANAPC15	JHU03470.P037H02	1.942	0	277	138	287, 267, 20
CD47	JHU01560.P017H03	1.942	0.007	277	191	256, 298, 42
MRPL35	JHU14955.P157B12	1.935	0	276.5	108	235, 318, 83
ALG3	JHU13503.P142G01	1.935	0	276.5	160.5	271, 282, 11
THAP6	JHU13104.P137G03	1.935	0	276.5	137	238, 315, 77
OSBPL6	JHU06594.P069H10	1.935	0	276.5	132.5	264, 289, 25
TDO2	JHU05459.P057G11	1.935	0	276.5	136.5	285, 268, 17
AGO2_frag	JHU02136.P023D06	1.935	0	276.5	108.5	297, 256, 41
KJ905805	JHU00527.P006H01	1.935	0.007	276.5	176	264, 289, 25
IGHG1	JHU16426.P173B01	1.928	0	276	105	258, 294, 36
SIRPG	JHU13669.P143H11	1.928	0	276	138	309, 243, 66
GH1	JHU11447.P120G05	1.928	0	276	169.5	270, 282, 12
SRSF7	JHU06325.P066D09	1.928	0.008	276	110	227, 325, 98
UTP6	JHU14354.P229H11	1.92	0	275.5	113	258, 293, 35
PRR14	JHU10433.P109E08	1.92	0	275.5	106	240, 311, 71
MAK16	JHU08034.P084E04	1.92	0	275.5	104.5	245, 306, 61
SNX13	JHU07662.P077D04	1.92	0	275.5	101	282, 269, 13
KIAA1109_frag	JHU06002.P063H05	1.92	0	275.5	162	246, 305, 59
S100A8	JHU02849.P030G01	1.92	0	275.5	168.5	271, 280, 9
SLC10A3	JHU02573.P027G02	1.92	0	275.5	169	266, 285, 19
PARL	JHU01502.P016G03	1.92	0.007	275.5	166.5	287, 264, 23
SPCS2	JHU16328.P171G11	1.913	0	275	135	250, 300, 50
TAF1A	JHU13386.P140H01	1.913	0	275	158	291, 259, 32
IGHG1	JHU08300.P087A06	1.913	0	275	105	270, 280, 10
CHORDC1	JHU09808.P104H07	1.913	0	275	123.5	292, 258, 34
RDH11	JHU06604.P069G01	1.913	0	275	147	292, 258, 34
CENPM	JHU02605.P028A06	1.913	0.007	275	86	255, 295, 40
SMG1L	JHU16304.P171E09	1.906	0	274.5	89	239, 310, 71
ABHD16B	JHU14183.P149H02	1.906	0	274.5	153	258, 291, 33
ZDHHC5	JHU07870.P082E01	1.906	0	274.5	116.5	228, 321, 93
ANGPTL2	JHU06918.P073A07	1.906	0	274.5	103	313, 236, 77
CRYAB	JHU01945.P021H08	1.906	0.008	274.5	136	264, 285, 21
PDZRN3	JHU14672.P154G02	1.898	0.007	274	148	296, 252, 44
ZNF528	JHU11801.P123H09	1.891	0	273.5	183	274, 273, 1
QPCTL	JHU07467.P078G11	1.891	0	273.5	129.5	257, 290, 33
NARF	JHU04756.P050H06	1.891	0	273.5	114.5	287, 260, 27
PSMA6	JHU02367.P025H01	1.891	0.007	273.5	192	240, 307, 67
KCNS1	JHU15612.P164B11	1.884	0	273	107.5	263, 283, 20
WDFY1	JHU05558.P178D05	1.884	0	273	87.5	266, 280, 14
SLC25A1	JHU13288.P139A01	1.884	0	273	102.5	268, 278, 10
MOB3C	JHU10616.P111F10	1.884	0	273	102	276, 270, 6
SULT1A3	JHU04495.P047H06	1.884	0	273	157.5	258, 288, 30
XAB2	JHU02110.P022A08	1.884	0	273	89.5	232, 314, 82
PUF60	JHU03630.P038H05	1.884	0	273	184	253, 293, 40
UQCR11	JHU02684.P028H11	1.884	0	273	153	262, 284, 22
NPPA	JHU02071.P022H01	1.884	0.007	273	183.5	245, 301, 56
KJ902540	JHU18464.P212A11	1.877	0	272.5	91.5	276, 269, 7
GPR50	JHU15704.P165F03	1.877	0	272.5	97.5	226, 319, 93
KLHDC8A	JHU13637.P143G01	1.877	0	272.5	161	253, 292, 39
LGALS14	JHU11942.P125H02	1.877	0	272.5	151	288, 257, 31
DNAJB5	JHU04722.P050G04	1.877	0	272.5	111	253, 292, 39
ALDOC	JHU02884.P031C02	1.877	0.008	272.5	111.5	264, 281, 17
MTERF2	JHU15437.P162G06	1.869	0	272	156	207, 337, 130
SLC25A15	JHU14882.P156G12	1.869	0	272	145	283, 261, 22
TCHP	JHU09972.P104C05	1.869	0	272	291	303, 241, 62
HDHD2	JHU07338.P080H04	1.869	0	272	117.5	267, 277, 10
HACD2	JHU07269.P076H06	1.869	0	272	120.5	259, 285, 26
PKM	JHU06491.P068G03	1.869	0	272	155.5	288, 256, 32
CRELD1	JHU02801.P030H09	1.869	0.007	272	180.5	261, 283, 22
WFDC2	JHU12530.P131E05	1.862	0	271.5	113	231, 312, 81
ZBED3	JHU12726.P133G02	1.862	0	271.5	159	227, 316, 89
SLC16A4	JHU07570.P079B04	1.862	0	271.5	103.5	259, 284, 25
NDUFS1	JHU03326.P035A02	1.862	0.007	271.5	99	268, 275, 7
FUT3	JHU11356.P119G08	1.855	0	271	136	263, 279, 16
AUH	JHU04234.P045H11	1.855	0	271	174.5	242, 300, 58
ATAD1_frag	JHU02790.P030H05	1.855	0	271	183	263, 279, 16
SLC23A1	JHU02003.P021H06	1.855	0.008	271	168.5	295, 247, 48
NEDD4L	JHU13360.P140B07	1.847	0	270.5	100	264, 277, 13
CENPP	JHU13422.P141F05	1.847	0	270.5	134.5	251, 290, 39
DLST	JHU12751.P134E03	1.847	0	270.5	106	243, 298, 55
HRASLS2	JHU11174.P117A03	1.847	0	270.5	113.5	243, 298, 55
DUSP18	JHU08855.P093H02	1.847	0	270.5	139	257, 284, 27
TRAP1	JHU08244.P086G10	1.847	0	270.5	129	256, 285, 29
CA10	JHU07115.P075A01	1.847	0	270.5	106	231, 310, 79
SLC30A2	JHU07473.P078H09	1.847	0	270.5	133	266, 275, 9
CLCN6	JHU07218.P076G08	1.847	0	270.5	118.5	275, 266, 9
METTL7A	JHU02641.P028C06	1.847	0	270.5	105	274, 267, 7
DAP3	JHU02614.P028G11	1.847	0.007	270.5	169	271, 270, 1
ATP6V0D1	JHU14084.P148H07	1.84	0	270	141.5	259, 281, 22
DIRC2	JHU13043.P137G10	1.84	0	270	150	250, 290, 40
KLHL36	JHU06061.P064G03	1.84	0	270	152	250, 290, 40
LRRTM4	JHU03596.P038G09	1.84	0	270	168	282, 258, 24
NLN	JHU02260.P024G03	1.84	0.007	270	152	247, 293, 46
KLHDC8A	JHU05613.P059A08	1.833	0	269.5	99	244, 295, 51
TXNDC11_frag	JHU05463.P057D06	1.833	0	269.5	109	249, 290, 41
ZG16	JHU03934.P041E02	1.833	0	269.5	97	245, 294, 49
SRP19	JHU01715.P018A02	1.833	0	269.5	94	245, 294, 49
UQCRC2	JHU02588.P027E07	1.833	0	269.5	108	292, 247, 45
CNDP2	JHU02518.P027G11	1.833	0	269.5	212	251, 288, 37
RPLP1	JHU00457.P005H04	1.833	0.007	269.5	184	237, 302, 65
CTRL	JHU18993.P193H03	1.826	0	269	161.5	260, 278, 18
COQ7	JHU13129.P138A08	1.826	0	269	105	243, 295, 52
ACSL4	JHU11713.P123E07	1.826	0	269	107	247, 291, 44
PTBP3	JHU05818.P061F09	1.826	0	269	109	233, 305, 72
PTK2	JHU07363.P080H12	1.826	0	269	115	273, 265, 8
GSDMD	JHU02145.P023B08	1.826	0	269	89	277, 261, 16
FOXRED1	JHU00706.P008C08	1.826	0	269	95.5	273, 265, 8
ATF6	JHU03751.P040H05	1.826	0.008	269	180.5	259, 279, 20
SLC30A6	JHU13290.P139E09	1.818	0	268.5	117.5	273, 264, 9
RFX6	JHU07657.P077F03	1.818	0	268.5	107	190, 347, 157
ASB6	JHU02504.P027E02	1.818	0	268.5	96.5	259, 278, 19
ANXA3	JHU02503.P027H07	1.818	0	268.5	145	267, 270, 3
TBCE	JHU02384.P025H03	1.818	0	268.5	211	253, 284, 31
DNAJB14	JHU00697.P008G04	1.818	0.007	268.5	151.5	236, 301, 65
TNK2	JHU05461.P057G08	1.811	0	268	129.5	242, 294, 52
PLPP5	JHU03046.P032A03	1.811	0	268	93	234, 302, 68
ELOVL3	JHU03679.P039H05	1.811	0.007	268	198	255, 281, 26
SRPX2	JHU13675.P179C07	1.804	0	267.5	85.5	265, 270, 5
WISP2	JHU14066.P147E11	1.804	0	267.5	136	259, 276, 17
SLC17A4	JHU11969.P125F04	1.804	0	267.5	119	250, 285, 35
FBLN5	JHU04730.P050G10	1.804	0	267.5	145.5	227, 308, 81
KJ902259	JHU03622.P038G07	1.804	0	267.5	125	276, 259, 17
ARPC1B	JHU02117.P023G10	1.804	0	267.5	168	258, 277, 19
AP3M1	JHU00679.P008H05	1.804	0.008	267.5	170	284, 251, 33
MARK4	JHU17311.P205C12	1.796	0	267	90	234, 300, 66
DNAJB8	JHU09045.P095D06	1.796	0	267	126	297, 237, 60
UBE2E2	JHU03834.P040D05	1.796	0	267	108.5	275, 259, 16
HNRNPK	JHU02733.P029H04	1.796	0	267	158	256, 278, 22
LMBR1L	JHU02161.P023H05	1.796	0.007	267	201.5	263, 271, 8
BC044592.1_frag	JHU15430.P162E07	1.789	0	266.5	101.5	198, 335, 137
AAMP	JHU13499.P142H03	1.789	0	266.5	130	261, 272, 11
DCBLD2	JHU10673.P112G12	1.789	0	266.5	124.5	256, 277, 21
FAM3A	JHU04635.P049C10	1.789	0	266.5	107	285, 248, 37
ADSL	JHU02593.P028D03	1.789	0.007	266.5	114.5	251, 282, 31
DDX58	JHU14824.P156C04	1.782	0	266	102	244, 288, 44
DPH5	JHU12009.P126H05	1.782	0	266	172.5	268, 264, 4
GH1	JHU09816.P103E04	1.782	0	266	96.5	245, 287, 42
TSPAN7	JHU07481.P078D07	1.782	0	266	109.5	249, 283, 34
ROBO3	JHU03915.P041F02	1.782	0	266	97.5	256, 276, 20
PAAF1	JHU02202.P023E03	1.782	0	266	117.5	259, 273, 14
CLEC7A	JHU03283.P035G10	1.782	0	266	138.5	253, 279, 26
TAP2	JHU02480.P026G05	1.782	0	266	181.5	278, 254, 24
ERBB3	JHU00028.P001H03	1.782	0.007	266	185.5	262, 270, 8
SAMHD1	JHU04204.P228H01	1.775	0	265.5	109	266, 265, 1
KIZ	JHU16162.P170D04	1.775	0	265.5	118.5	205, 326, 121
DERL3	JHU06451.P068F09	1.775	0	265.5	113	275, 256, 19
TUBA3E	JHU07190.P075H05	1.775	0	265.5	133.5	267, 264, 3
SLC2A2	JHU06413.P067G10	1.775	0	265.5	158	301, 230, 71
PIP5KL1	JHU05344.P056G03	1.775	0	265.5	133.5	285, 246, 39
KXD1	JHU02703.P029H08	1.775	0	265.5	163.5	247, 284, 37
ADI1	JHU02498.P027H12	1.775	0	265.5	138.5	262, 269, 7
ATP6V1C1	JHU00202.P003H09	1.775	0.008	265.5	197.5	251, 280, 29
SPRTN	JHU16256.P171E01	1.767	0	265	88.5	277, 253, 24
SOX9	JHU08812.P092H03	1.767	0	265	136	298, 232, 66
GTF2H2	JHU06948.P073D12	1.767	0	265	112	250, 280, 30
SMARCB1	JHU07180.P075C03	1.767	0	265	109.5	249, 281, 32
COL2A1	JHU02126.P023F05	1.767	0	265	112	271, 259, 12
EMCN	JHU00603.P007G10	1.767	0	265	163	257, 273, 16
ACSS3	JHU00705.P008G08	1.767	0.007	265	142	312, 218, 94
POGZ	JHU14869.P192B06	1.76	0	264.5	102	288, 241, 47
KCNMB1	JHU13819.P145F07	1.76	0	264.5	133	235, 294, 59
MR1	JHU07541.P079D03	1.76	0	264.5	105	265, 264, 1
PARS2	JHU06781.P071H01	1.76	0.007	264.5	150	268, 261, 7
LCN2	JHU12107.P127G08	1.753	0	264	117.5	261, 267, 6
AHNAK2	JHU07968.P084H02	1.753	0	264	149.5	257, 271, 14
ZNF581	JHU04991.P052F11	1.753	0	264	105	246, 282, 36
FOXP4	JHU07036.P074G09	1.753	0	264	124	257, 271, 14
ZNF502	JHU03359.P035F04	1.753	0	264	110	198, 330, 132
ULK2	JHU00192.P002E06	1.753	0	264	91	193, 335, 142
CD83	JHU03091.P033H02	1.753	0.008	264	146.5	271, 257, 14
TNK1	JHU17280.P211A03	1.745	0	263.5	85.5	207, 320, 113
BPHL	JHU15872.P167E11	1.745	0	263.5	92	276, 251, 25
SLC52A1	JHU15987.P168G05	1.745	0	263.5	151.5	243, 284, 41
BX255925.17_frag	JHU11948.P125A03	1.745	0	263.5	107.5	287, 240, 47
ANKRD13D	JHU05762.P061H11	1.745	0	263.5	163	252, 275, 23
ACP6	JHU00100.P002F12	1.745	0.007	263.5	91	240, 287, 47
TBC1D3B	JHU17956.P222F08	1.738	0	263	74	251, 275, 24
KJ901271	JHU15286.P160H06	1.738	0	263	154.5	267, 259, 8
PDHB	JHU14230.P149H10	1.738	0	263	147.5	222, 304, 82
DEGS2	JHU09999.P105G05	1.738	0	263	137	252, 274, 22
GMPPA	JHU04736.P050D08	1.738	0	263	104	274, 252, 22
MAST1	JHU06657.P070F06	1.738	0	263	98.5	273, 253, 20
EML1	JHU07607.P077G01	1.738	0	263	137	256, 270, 14
NDUFS4	JHU01983.P021C10	1.738	0	263	100.5	265, 261, 4
RAB5A	JHU03619.P038H02	1.738	0	263	126.5	240, 286, 46
BEST3_frag	JHU01639.P018H11	1.738	0.007	263	151	280, 246, 34
GPR85	JHU12386.P130F04	1.731	0	262.5	106	260, 265, 5
FECH	JHU13233.P139G09	1.731	0	262.5	151	242, 283, 41
CRY2	JHU07503.P079H06	1.731	0	262.5	124.5	252, 273, 21
GTF3C6	JHU00785.P009F03	1.731	0.007	262.5	119	254, 271, 17
QKI	JHU15165.P159F04	1.724	0	262	101	241, 283, 42
CSNK1D	JHU05107.P054B10	1.724	0.008	262	139.5	393, 131, 262
KCTD7	JHU13820.P145E06	1.716	0	261.5	120.5	271, 252, 19
KJ901160	JHU14539.P153H06	1.716	0	261.5	157	238, 285, 47
LHX4	JHU12209.P128H01	1.716	0	261.5	184	268, 255, 13
IGHG3	JHU08684.P091A07	1.716	0	261.5	103	248, 275, 27
GLRX2	JHU11261.P118E09	1.716	0	261.5	104	254, 269, 15
CLMP	JHU07014.P074H01	1.716	0	261.5	135.5	316, 207, 109
FBXO25	JHU05890.P062H09	1.716	0	261.5	153.5	236, 287, 51
ATP5C1	JHU00393.P005H05	1.716	0.007	261.5	154.5	220, 303, 83
SMARCC1	JHU19854.P184F10	1.709	0	261	86	179, 343, 164
DRG2	JHU04723.P050F02	1.709	0	261	97.5	266, 256, 10
CSRP2BP	JHU06738.P071H07	1.709	0	261	119.5	260, 262, 2
OR2J2	JHU05422.P057G02	1.709	0	261	157	227, 295, 68
KBTBD7	JHU05407.P057H01	1.709	0	261	158.5	253, 269, 16
CHGB	JHU03961.P042G09	1.709	0	261	166	267, 255, 12
TSN	JHU02864.P030G10	1.709	0	261	156.5	242, 280, 38
BRK1	JHU01558.P017H05	1.709	0.007	261	203.5	249, 273, 24
CPT1A	JHU02427.P177B04	1.702	0	260.5	118.5	265, 256, 9
NOSTRIN	JHU15153.P159F12	1.702	0	260.5	91	213, 308, 95
RHOG	JHU13771.P144H07	1.702	0	260.5	131.5	208, 313, 105
LAS1L	JHU08877.P093C06	1.702	0	260.5	237.5	238, 283, 45
SLC7A2	JHU10258.P107G05	1.702	0	260.5	136.5	272, 249, 23
RNF115	JHU07292.P076H07	1.702	0	260.5	119.5	254, 267, 13
A4GALT	JHU05376.P057H08	1.702	0	260.5	125	247, 274, 27
RPN2	JHU04771.P050H11	1.702	0	260.5	156	245, 276, 31
RBM7	JHU03050.P032A06	1.702	0	260.5	90.5	235, 286, 51
OPA3	JHU03714.P039C12	1.702	0	260.5	107.5	259, 262, 3
ABHD6	JHU03458.P037D09	1.702	0.008	260.5	111.5	257, 264, 7
SLC48A1	JHU16350.P172C04	1.694	0	260	107.5	225, 295, 70
RASGRP3	JHU12324.P129B11	1.694	0	260	107.5	214, 306, 92
ZNF547	JHU11988.P125G08	1.694	0	260	114	306, 214, 92
CLIP4	JHU11731.P123H06	1.694	0	260	175.5	273, 247, 26
UPK1A	JHU11220.P117B04	1.694	0	260	113	281, 239, 42
PPP6R2	JHU11491.P120H11	1.694	0	260	176	246, 274, 28
CNR2	JHU07119.P075C02	1.694	0	260	102.5	223, 297, 74
SMIM14	JHU02796.P030H01	1.694	0.007	260	161	256, 264, 8
C3orf56	JHU14922.P157G02	1.687	0	259.5	156	231, 288, 57
SYT12	JHU14251.P149H05	1.687	0	259.5	161	269, 250, 19
THBS1	JHU11786.P123H02	1.687	0	259.5	180	261, 258, 3
R3HDML	JHU11204.P117A04	1.687	0	259.5	112.5	281, 238, 43
ZNF385A	JHU05180.P054C07	1.687	0	259.5	107.5	281, 238, 43
SCO1	JHU05257.P055G03	1.687	0	259.5	167.5	261, 258, 3
BNIPL	JHU04327.P046G10	1.687	0	259.5	155	226, 293, 67
VDAC1	JHU02868.P030C02	1.687	0	259.5	112.5	233, 286, 53
PNMA6A	JHU02177.P023C06	1.687	0	259.5	109	248, 271, 23
KJ906227	JHU03573.P038G11	1.687	0	259.5	134	273, 246, 27
NAPA	JHU03520.P037G05	1.687	0	259.5	198.5	263, 256, 7
DBNDD1	JHU02615.P028G01	1.687	0	259.5	200	252, 267, 15
PSAP	JHU01205.P013G10	1.687	0.007	259.5	165.5	266, 253, 13
PRIM1	JHU15740.P165A08	1.68	0	259	112.5	245, 273, 28
Lin28a	JHU19586.P181D10	1.68	0	259	96.5	246, 272, 26
ELAVL2	JHU13045.P137D01	1.68	0	259	93	256, 262, 6
GPC5	JHU07522.P079C06	1.68	0	259	109.5	277, 241, 36
FBXO42	JHU07514.P079G10	1.68	0	259	120	267, 251, 16
TEKT2	JHU07669.P077G10	1.68	0	259	125.5	245, 273, 28
ELOVL1	JHU02139.P023C10	1.68	0	259	112.5	252, 266, 14
RGR	JHU00273.P003H06	1.68	0.007	259	184	240, 278, 38
WNT3A	JHU15955.P167C05	1.673	0	258.5	96	261, 256, 5
DNAI2_frag	JHU15506.P163H06	1.673	0	258.5	168	219, 298, 79
ACSS1	JHU12256.P129A11	1.673	0	258.5	106.5	260, 257, 3
SHMT2	JHU13376.P140H06	1.673	0	258.5	153.5	278, 239, 39
UBE2O	JHU07002.P073C05	1.673	0	258.5	134	255, 262, 7
P2RX4	JHU05626.P059D11	1.673	0	258.5	113	240, 277, 37
ZNF577	JHU06430.P067H07	1.673	0	258.5	154	228, 289, 61
HINFP	JHU02550.P027B10	1.673	0	258.5	89	243, 274, 31
MAGEA8	JHU02742.P029C07	1.673	0	258.5	111.5	248, 269, 21
SF3B5	JHU02473.P026H09	1.673	0.008	258.5	161.5	245, 272, 27
CDCP1	JHU24500.P242D04	1.665	0	258	91	253, 263, 10
GPR143	JHU12578.P132G09	1.665	0	258	171	209, 307, 98
BC067080_frag	JHU09436.P099G08	1.665	0	258	122.5	226, 290, 64
DDHD2	JHU04721.P050F04	1.665	0	258	97.5	237, 279, 42
SLC39A6	JHU06508.P068H01	1.665	0	258	162.5	285, 231, 54
PIGV	JHU04667.P049H05	1.665	0.007	258	153	233, 283, 50
PAQR4	JHU09278.P097A02	1.658	0	257.5	115	246, 269, 23
ZNF326	JHU10929.P114H12	1.658	0	257.5	126	233, 282, 49
GAPDH	JHU00420.P005A10	1.658	0	257.5	95	241, 274, 33
SDHAF2	JHU03656.P039E09	1.658	0	257.5	106.5	234, 281, 47
PDHA1	JHU02755.P029G03	1.658	0.007	257.5	163.5	266, 249, 17
KJ901215	JHU16463.P173D10	1.651	0	257	98	257, 257, 0
FAM19A2	JHU10969.P115H07	1.651	0	257	167.5	251, 263, 12
NEK10	JHU05805.P061D05	1.651	0	257	114	262, 252, 10
SLC13A3	JHU06986.P073H03	1.651	0	257	147.5	263, 251, 12
EBI3	JHU02905.P031H07	1.651	0	257	152.5	264, 250, 14
AMDHD1	JHU02982.P032H06	1.651	0.008	257	171	240, 274, 34
DAND5	JHU18998.P193G06	1.643	0	256.5	110	216, 297, 81
TBC1D9B	JHU12621.P132G05	1.643	0	256.5	171.5	268, 245, 23
POLR1D	JHU04579.P048D09	1.643	0	256.5	114	241, 272, 31
C6orf89	JHU06159.P065H03	1.643	0.007	256.5	146	275, 238, 37
CD24	JHU04814.P190C07	1.636	0	256	100	220, 292, 72
ZNF155	JHU15668.P164F07	1.636	0	256	96	244, 268, 24
ZCCHC8	JHU14357.P150H05	1.636	0	256	165.5	291, 221, 70
MECR	JHU13942.P146H06	1.636	0	256	137	253, 259, 6
NEUROD2	JHU13079.P137H01	1.636	0	256	160	235, 277, 42
PTGR2	JHU06428.P067F10	1.636	0	256	98	250, 262, 12
RBFA	JHU00781.P009D06	1.636	0	256	99.5	228, 284, 56
NDUFB5	JHU02936.P031H09	1.636	0.007	256	176.5	228, 284, 56
PKLR	JHU14676.P154F08	1.629	0	255.5	96.5	256, 255, 1
YAP1	JHU13111.P137E09	1.629	0	255.5	117.5	235, 276, 41
MRPL18	JHU10530.P110E05	1.629	0	255.5	105.5	260, 251, 9
PEX13	JHU09470.P099H10	1.629	0	255.5	152	268, 243, 25
CUL4A	JHU08282.P087H10	1.629	0	255.5	128.5	263, 248, 15
C16orf62	JHU07638.P077G04	1.629	0	255.5	123.5	251, 260, 9
FUCA1	JHU04637.P049G03	1.629	0	255.5	159	255, 256, 1
USP5	JHU02393.P025H05	1.629	0	255.5	216	256, 255, 1
STX18	JHU00750.P008H10	1.629	0.007	255.5	161.5	238, 273, 35
PTH1R	JHU17084.P201H03	1.622	0	255	237.5	258, 252, 6
ZNF843	JHU19161.P194A12	1.622	0	255	121	173, 337, 164
FAM109B	JHU14830.P156D11	1.622	0	255	101	272, 238, 34
DERL3	JHU11538.P121H07	1.622	0	255	180.5	233, 277, 44
ADCK2	JHU04709.P050F06	1.622	0	255	103.5	253, 257, 4
KLK5	JHU02250.P024H02	1.622	0.008	255	174	228, 282, 54
ZNF773	JHU14074.P147D08	1.614	0	254.5	99.5	245, 264, 19
PELI1_frag	JHU12315.P129G06	1.614	0	254.5	153.5	239, 270, 31
LINC00858_frag	JHU11659.P122G10	1.614	0	254.5	167	256, 253, 3
ANXA2	JHU09795.P103F08	1.614	0	254.5	94.5	271, 238, 33
HNRNPAB	JHU08680.P091H12	1.614	0	254.5	123	243, 266, 23
GAR1	JHU04186.P042C10	1.614	0	254.5	107	261, 248, 13
ATP4B	JHU03952.P042D05	1.614	0	254.5	111	223, 286, 63
OXNAD1	JHU02174.P023B06	1.614	0	254.5	84	247, 262, 15
NXPE1	JHU03013.P032G09	1.614	0.007	254.5	173	229, 280, 51
IGL@	JHU16435.P173D09	1.607	0	254	94	244, 264, 20
ZNF416	JHU13300.P139D12	1.607	0	254	99	231, 277, 46
SPAM1	JHU11500.P120E07	1.607	0	254	102	269, 239, 30
PPP2R1B	JHU11006.P115H03	1.607	0	254	163	263, 245, 18
KJ901215	JHU08036.P084H04	1.607	0	254	114.5	253, 255, 2
HINT2	JHU05996.P063H03	1.607	0	254	141	232, 276, 44
IGKC	JHU02823.P030H07	1.607	0.007	254	163.5	258, 250, 8
AQP1	JHU14810.P156G10	1.6	0	253.5	147	242, 265, 23
FRK	JHU14645.P154G07	1.6	0	253.5	161.5	243, 264, 21
GYS1	JHU12663.P133G09	1.6	0	253.5	182	232, 275, 43
DEGS1	JHU06253.P066A11	1.6	0	253.5	99	242, 265, 23
BC029877_frag	JHU03844.P041D10	1.6	0	253.5	110.5	256, 251, 5
FAM84A	JHU07431.P078F07	1.6	0	253.5	102	255, 252, 3
OPHN1	JHU06569.P069H02	1.6	0	253.5	148	242, 265, 23
PCYT1B	JHU05629.P059H06	1.6	0	253.5	154	236, 271, 35
PWP2	JHU01607.P017G06	1.6	0	253.5	184	252, 255, 3
RNMTL1	JHU00840.P009H02	1.6	0	253.5	173.5	271, 236, 35
AGPAT4	JHU00484.P006G02	1.6	0.008	253.5	156	215, 292, 77
HSD3B1	JHU13633.P143H06	1.592	0	253	150.5	247, 259, 12
AGTR1	JHU16058.P074F04	1.592	0	253	102.5	263, 243, 20
ZNF707	JHU04798.P050H02	1.592	0	253	118.5	242, 264, 22
SPIN2B	JHU02579.P027D03	1.592	0	253	105.5	218, 288, 70
WBSCR27	JHU03741.P039G01	1.592	0	253	177.5	252, 254, 2
PIP5K1B	JHU03132.P033H03	1.592	0	253	188.5	235, 271, 36
SH2D1B	JHU00745.P008G01	1.592	0.007	253	182.5	263, 243, 20
IGHG1	JHU15129.P159F10	1.585	0	252.5	99.5	239, 266, 27
GSTA1	JHU07233.P076E05	1.585	0	252.5	110	240, 265, 25
LMNA	JHU02637.P028A12	1.585	0	252.5	87	216, 289, 73
CCL19	JHU03090.P033F11	1.585	0	252.5	107.5	240, 265, 25
TRMT12	JHU02965.P031F11	1.585	0	252.5	103.5	270, 235, 35
PPP1R14A	JHU00157.P002G11	1.585	0.007	252.5	185.5	262, 243, 19
GXYLT1	JHU13054.P137F07	1.578	0	252	113	240, 264, 24
SLC44A3	JHU10255.P107B11	1.578	0	252	117.5	230, 274, 44
KCNB1	JHU10016.P105D09	1.578	0	252	117.5	242, 262, 20
GCDH	JHU08861.P093G05	1.578	0	252	159.5	236, 268, 32
DCX	JHU03009.P032G04	1.578	0.008	252	131.5	214, 290, 76
TGFA	JHU13872.P145H06	1.57	0	251.5	144	221, 282, 61
RTCA	JHU13663.P143H12	1.57	0	251.5	128	203, 300, 97
ERVFRD-1	JHU09639.P101G10	1.57	0	251.5	157	251, 252, 1
TEX264	JHU02290.P024E03	1.57	0.007	251.5	99.5	271, 232, 39
IQCH	JHU15416.P162E08	1.563	0	251	96.5	245, 257, 12
HRAS	JHU13735.P144A09	1.563	0	251	105.5	215, 287, 72
UBAP1	JHU02968.P031E06	1.563	0	251	101.5	258, 244, 14
ADI1	JHU02498.P027G12	1.563	0	251	133	281, 221, 60
SORD	JHU01425.P015G11	1.563	0.007	251	178.5	251, 251, 0
SCD	JHU16466.P173D03	1.556	0	250.5	95.5	195, 306, 111
NAPB	JHU15920.P167H11	1.556	0	250.5	108.5	244, 257, 13
KATNAL2	JHU11365.P119H06	1.556	0	250.5	172	264, 237, 27
USP12	JHU04795.P050A03	1.556	0	250.5	104.5	253, 248, 5
PRKAA2	JHU07557.P079E05	1.556	0	250.5	116	242, 259, 17
CXCR1	JHU07243.P076H09	1.556	0	250.5	120.5	244, 257, 13
WDFY2	JHU03450.P036A09	1.556	0	250.5	97.5	235, 266, 31
RNF2	JHU00940.P010H11	1.556	0	250.5	170	260, 241, 19
AK3	JHU00006.P001H10	1.556	0.007	250.5	165	215, 286, 71
FAM186B	JHU14279.P235A01	1.549	0	250	79	213, 287, 74
PTPN9	JHU18398.P211H05	1.549	0	250	174.5	251, 249, 2
PRSS45	JHU15949.P167B11	1.549	0	250	110	207, 293, 86
EARS2	JHU13619.P143E04	1.549	0	250	103.5	227, 273, 46
ITCH	JHU14846.P156G02	1.549	0	250	147.5	274, 226, 48
PSMB8	JHU13761.P144G09	1.549	0	250	141.5	255, 245, 10
RNF216	JHU11413.P119B07	1.549	0	250	111	247, 253, 6
B3GNT3	JHU09609.P101D11	1.549	0	250	110	238, 262, 24
CCDC87	JHU04144.P044G10	1.549	0	250	117	239, 261, 22
AOPEP	JHU04046.P043H05	1.549	0	250	175.5	248, 252, 4
FAM212B	JHU02987.P032E06	1.549	0	250	103.5	247, 253, 6
TWSG1	JHU01052.P011H07	1.549	0.008	250	158.5	215, 285, 70
PDK1	JHU17272.P204A06	1.541	0	249.5	108.5	250, 249, 1
HAL	JHU15797.P166F09	1.541	0	249.5	93	237, 262, 25
PDCD1LG2	JHU16893.P199G11	1.541	0	249.5	227	239, 260, 21
ZNF326	JHU16150.P169G08	1.541	0	249.5	89	292, 207, 85
ZNF560	JHU15766.P165H09	1.541	0	249.5	161	238, 261, 23
CREM	JHU14386.P151E03	1.541	0	249.5	145	253, 246, 7
OPHN1	JHU13650.P143G05	1.541	0	249.5	160.5	231, 268, 37
MRGPRX2	JHU06561.P069G06	1.541	0	249.5	140.5	241, 258, 17
GFM2	JHU01181.P013A08	1.541	0	249.5	84	250, 249, 1
RAG2	JHU00639.P007H09	1.541	0.007	249.5	184	259, 240, 19
STX10	JHU14789.P155E03	1.534	0	249	140.5	247, 251, 4
ALG1	JHU13598.P143E07	1.534	0	249	127	265, 233, 32
KCNJ1	JHU10401.P109H03	1.534	0	249	151.5	243, 255, 12
HMGCLL1	JHU10013.P105G02	1.534	0	249	170	247, 251, 4
PRDM14	JHU06979.P073D03	1.534	0	249	113	247, 251, 4
TPM2	JHU06700.P070G07	1.534	0	249	122.5	237, 261, 24
NUP62CL	JHU01882.P020E10	1.534	0	249	93.5	244, 254, 10
NTAN1	JHU00723.P008G07	1.534	0.007	249	159	258, 240, 18
KHDRBS3	JHU16295.P229A03	1.527	0	248.5	109	183, 314, 131
LILRB2_frag	JHU16299.P171H05	1.527	0	248.5	153.5	259, 238, 21
NAPSA	JHU13746.P144A11	1.527	0	248.5	101.5	256, 241, 15
TMEM189	JHU14947.P157G08	1.527	0	248.5	148.5	225, 272, 47
ZNF224	JHU08061.P084D03	1.527	0	248.5	106	236, 261, 25
TEX29	JHU07975.P084H05	1.527	0	248.5	158.5	243, 254, 11
FYTTD1	JHU07332.P080A08	1.527	0	248.5	107	240, 257, 17
BC041668.1_frag	JHU06024.P063G04	1.527	0	248.5	133.5	222, 275, 53
RAB23	JHU03239.P034H04	1.527	0	248.5	132	242, 255, 13
PSMA6	JHU02367.P025G01	1.527	0	248.5	192.5	223, 274, 51
APH1A	JHU01060.P012H05	1.527	0.008	248.5	161	261, 236, 25
ACSM5	JHU16351.P172B06	1.519	0	248	108	151, 345, 194
MS4A8	JHU13950.P146G02	1.519	0	248	151.5	207, 289, 82
C8orf46	JHU13323.P140H02	1.519	0	248	148	263, 233, 30
RUFY4_frag	JHU11016.P115G10	1.519	0	248	160	208, 288, 80
EPG5	JHU09929.P104H05	1.519	0	248	145.5	227, 269, 42
KCNS2	JHU09356.P098G10	1.519	0	248	155.5	245, 251, 6
KLHL2	JHU08399.P088G05	1.519	0	248	140.5	160, 336, 176
AQP8	JHU07201.P076B07	1.519	0	248	107.5	254, 242, 12
EEF1G	JHU04724.P050A10	1.519	0	248	106	224, 272, 48
TTC30A	JHU06138.P064G05	1.519	0	248	149	223, 273, 50
DNAJA3	JHU04631.P049H04	1.519	0	248	139	242, 254, 12
ISCU	JHU03400.P036D09	1.519	0	248	112	217, 279, 62
VSTM2L	JHU03762.P040H01	1.519	0	248	169.5	268, 228, 40
USP24	JHU03164.P033G07	1.519	0	248	131	241, 255, 14
DEF6_frag	JHU01947.P021G01	1.519	0	248	202	256, 240, 16
MAGOHB	JHU01579.P017G10	1.519	0	248	172.5	253, 243, 10
PLIN3	JHU01194.P013G09	1.519	0	248	190.5	237, 259, 22
NXT2	JHU01107.P012H11	1.519	0	248	156.5	237, 259, 22
BNIP3L	JHU00973.P011G05	1.519	0	248	167	230, 266, 36
PRKRIR_frag	JHU00167.P002G01	1.519	0.007	248	199	243, 253, 10
OLIG2	JHU15443.P162H12	1.512	0	247.5	97	232, 263, 31
FEV	JHU12191.P128D05	1.512	0	247.5	94.5	233, 262, 29
ST3GAL3	JHU10815.P113G10	1.512	0	247.5	161.5	210, 285, 75
ZNF563	JHU04702.P049E04	1.512	0	247.5	104	222, 273, 51
OR51I1	JHU06582.P069H03	1.512	0	247.5	155	245, 250, 5
TSC22D1	JHU04602.P048G10	1.512	0.007	247.5	109.5	239, 256, 17
ADCK2	JHU15005.P158G10	1.505	0	247	154	239, 255, 16
YBX3	JHU08280.P087D06	1.505	0	247	105	249, 245, 4
CTBP1	JHU07120.P075C05	1.505	0	247	114.5	248, 246, 2
ACY1	JHU04708.P050G06	1.505	0	247	160.5	243, 251, 8
ACO2	JHU01633.P018B05	1.505	0	247	92	228, 266, 38
HNRNPA0	JHU01007.P013B10	1.505	0	247	86	251, 243, 8
MARS	JHU02744.P029D04	1.505	0	247	104.5	228, 266, 38
ATG4B	JHU02506.P027E03	1.505	0	247	112.5	222, 272, 50
GPRC5A	JHU02917.P031H01	1.505	0	247	186	222, 272, 50
CPA2	JHU02038.P022H05	1.505	0	247	188.5	239, 255, 16
MAGEA4	JHU01014.P011G12	1.505	0.007	247	152	254, 240, 14
ZNF660	JHU16801.P207H01	1.498	0	246.5	221.5	246, 247, 1
YIF1B	JHU15190.P159H03	1.498	0	246.5	146.5	259, 234, 25
KRTAP10-7	JHU11185.P117A05	1.498	0	246.5	103.5	238, 255, 17
CTF1	JHU09718.P102D09	1.498	0	246.5	200	235, 258, 23
SLC25A2	JHU10635.P111G01	1.498	0	246.5	159.5	256, 237, 19
ATG10	JHU09797.P103G09	1.498	0	246.5	146.5	233, 260, 27
ADAMTS12	JHU06817.P072D03	1.498	0	246.5	105	229, 264, 35
MAGEE1	JHU06955.P073G01	1.498	0	246.5	134	240, 253, 13
ZFYVE28	JHU06521.P068H11	1.498	0	246.5	135	250, 243, 7
OAS2	JHU06202.P065G11	1.498	0	246.5	138	252, 241, 11
CDK5RAP3	JHU04145.P044H06	1.498	0	246.5	157.5	273, 220, 53
CHMP4B	JHU03772.P040B06	1.498	0	246.5	105	350, 143, 207
CAPZB_frag	JHU02708.P029D01	1.498	0	246.5	110	247, 246, 1
LDB2	JHU02828.P030G07	1.498	0	246.5	160	225, 268, 43
UFD1L	JHU02300.P024H09	1.498	0.008	246.5	178.5	225, 268, 43
FAM57A	JHU13730.P144C10	1.49	0	246	100	243, 249, 6
KRTAP5-3	JHU14848.P156E08	1.49	0	246	93.5	203, 289, 86
TBX3	JHU12711.P133G07	1.49	0	246	143	225, 267, 42
ZNF414	JHU08830.P092G04	1.49	0	246	120.5	239, 253, 14
CCNJL_frag	JHU07695.P081G06	1.49	0	246	152.5	260, 232, 28
TVP23C	JHU06362.P067A09	1.49	0	246	103.5	203, 289, 86
TTC23L	JHU06367.P067C11	1.49	0	246	108.5	233, 259, 26
SIMC1	JHU07310.P080H10	1.49	0	246	125.5	238, 254, 16
XCR1	JHU06622.P069H06	1.49	0	246	137	241, 251, 10
APTX	JHU04614.P049H01	1.49	0	246	165.5	260, 232, 28
TUBB1	JHU04411.P046H05	1.49	0	246	163	248, 244, 4
TEX2_frag	JHU03730.P039D06	1.49	0	246	108	242, 250, 8
TTR	JHU03352.P035H01	1.49	0	246	165.5	227, 265, 38
PAX8	JHU02750.P029H05	1.49	0	246	168	272, 220, 52
ITM2B	JHU01189.P016G09	1.49	0.007	246	158.5	221, 271, 50
TEKT5	JHU17099.P201G01	1.483	0	245.5	227.5	236, 255, 19
GLP2R	JHU15986.P168G01	1.483	0	245.5	154	244, 247, 3
DUSP11	JHU13912.P146B06	1.483	0	245.5	103.5	227, 264, 37
RPS6KA1	JHU13661.P143B05	1.483	0	245.5	99	244, 247, 3
SPG7	JHU13673.P143E05	1.483	0	245.5	132.5	237, 254, 17
PAQR7	JHU13752.P144H01	1.483	0	245.5	166.5	248, 243, 5
MLYCD	JHU12213.P128G09	1.483	0	245.5	170.5	248, 243, 5
EGR2	JHU10386.P109H05	1.483	0	245.5	148.5	259, 232, 27
CDC20B	JHU05300.P056H03	1.483	0	245.5	132.5	221, 270, 49
PHLDA3	JHU04575.P048H08	1.483	0	245.5	117	232, 259, 27
TRBC2	JHU04499.P047G03	1.483	0	245.5	179.5	241, 250, 9
COCH	JHU04151.P044G03	1.483	0	245.5	152	255, 236, 19
GAPDHS	JHU03103.P033C05	1.483	0	245.5	108	226, 265, 39
FAM64A	JHU03495.P037H10	1.483	0	245.5	139.5	259, 232, 27
WDR77	JHU01630.P017H06	1.483	0.007	245.5	176.5	252, 239, 13
FTMT	JHU17148.P202D06	1.476	0	245	98.5	242, 248, 6
POLE2	JHU17080.P201G05	1.476	0	245	237	246, 244, 2
IGHG1	JHU15223.P160A12	1.476	0	245	112	221, 269, 48
RNF41	JHU11397.P119C07	1.476	0	245	111	266, 224, 42
ZNF471	JHU10460.P109F10	1.476	0	245	102	205, 285, 80
BC039235	JHU07491.P079C08	1.476	0	245	106	231, 259, 28
FCHSD1	JHU07611.P077E09	1.476	0	245	115	259, 231, 28
RASSF9	JHU05524.P058E05	1.476	0	245	104.5	225, 265, 40
WFDC2	JHU06043.P063H01	1.476	0	245	177	244, 246, 2
SNRPF	JHU02775.P029G06	1.476	0	245	177.5	250, 240, 10
NSG1	JHU02227.P024H10	1.476	0	245	160.5	234, 256, 22
ORC4L	JHU02173.P023G01	1.476	0.008	245	182.5	241, 249, 8
ZNF219	JHU19873.P184B08	1.468	0	244.5	135.5	186, 303, 117
AK125151_frag	JHU10675.P112C02	1.468	0	244.5	96	230, 259, 29
ZNF564	JHU07007.P073B06	1.468	0	244.5	105.5	233, 256, 23
SPG11_frag	JHU06952.P073B07	1.468	0	244.5	111	249, 240, 9
MT1X	JHU06661.P070E01	1.468	0	244.5	105	244, 245, 1
C11orf65	JHU04426.P047E06	1.468	0	244.5	104	265, 224, 41
PIK3R5	JHU06783.P071G02	1.468	0	244.5	149	229, 260, 31
E2F6	JHU02134.P023C07	1.468	0	244.5	107.5	230, 259, 29
DCAKD	JHU02803.P030G12	1.468	0	244.5	109.5	231, 258, 27
RAB8A	JHU00260.P003H01	1.468	0.007	244.5	192.5	263, 226, 37
DEFB124	JHU19181.P195D07	1.461	0	244	104	249, 239, 10
C14orf177	JHU15584.P164E10	1.461	0	244	100	233, 255, 22
SRRT	JHU11715.P123D09	1.461	0	244	106	202, 286, 84
MS4A3	JHU14571.P153F03	1.461	0	244	139.5	259, 229, 30
SPAG11B	JHU14497.P152H01	1.461	0	244	173	216, 272, 56
ABHD14A	JHU09120.P096B10	1.461	0	244	113.5	241, 247, 6
CPNE3	JHU09334.P098D10	1.461	0	244	97.5	223, 265, 42
EOGT	JHU10282.P108E01	1.461	0	244	104	227, 261, 34
SPPL2B	JHU10351.P108H01	1.461	0	244	154	252, 236, 16
PTGDR	JHU05923.P062G08	1.461	0	244	114	231, 257, 26
CYB561D2	JHU05981.P063G08	1.461	0	244	126	270, 218, 52
PRKAR1A	JHU05633.P059G11	1.461	0	244	154.5	236, 252, 16
CYBB	JHU00597.P007G08	1.461	0.007	244	153	232, 256, 24
PPP1R13B	JHU19514.P198E03	1.454	0	243.5	83.5	239, 248, 9
AGL	JHU15096.P159G05	1.454	0	243.5	160.5	243, 244, 1
AF080246.1_frag	JHU14291.P150H12	1.454	0	243.5	138.5	229, 258, 29
GSG1L	JHU12953.P136H06	1.454	0	243.5	156.5	236, 251, 15
ANXA8L1	JHU09121.P096D02	1.454	0	243.5	170.5	292, 195, 97
FAM57A	JHU07805.P082H10	1.454	0	243.5	111.5	203, 284, 81
SIRT3	JHU06690.P070B07	1.454	0	243.5	99	238, 249, 11
SLC30A6_frag	JHU05357.P056B06	1.454	0	243.5	103	257, 230, 27
ACRBP	JHU06914.P073H09	1.454	0.007	243.5	130.5	239, 248, 9
ANKH	JHU13984.P180D07	1.447	0	243	101.5	237, 249, 12
LGALS9C	JHU16602.P175E04	1.447	0	243	89	211, 275, 64
CRAT	JHU15024.P158G09	1.447	0	243	168	242, 244, 2
KJ904287	JHU13387.P140H08	1.447	0	243	115	250, 236, 14
PRKCZ	JHU06400.P067B02	1.447	0	243	94.5	247, 239, 8
SPHK1	JHU04305.P045H08	1.447	0	243	129	225, 261, 36
KJ904366_frag	JHU03265.P035D12	1.447	0	243	110	222, 264, 42
IGHG4	JHU03305.P035F12	1.447	0	243	101.5	229, 257, 28
PLA2G4D	JHU03808.P040H03	1.447	0.008	243	128.5	263, 223, 40
AGTR1	JHU16058.P169G01	1.439	0	242.5	163.5	228, 257, 29
BPHL	JHU15390.P162H09	1.439	0	242.5	174	243, 242, 1
PRKCI	JHU14234.P149F01	1.439	0	242.5	144	253, 232, 21
CD37	JHU10960.P115D05	1.439	0	242.5	100.5	209, 276, 67
ERICH5	JHU09424.P099G09	1.439	0	242.5	149	216, 269, 53
SLC40A1	JHU07572.P079B06	1.439	0	242.5	98.5	220, 265, 45
ECHDC2	JHU05880.P062D03	1.439	0	242.5	106	223, 262, 39
FAM53B	JHU04257.P045H02	1.439	0	242.5	146	230, 255, 25
IGF2	JHU02540.P027A09	1.439	0	242.5	94.5	207, 278, 71
TUBB4B	JHU02390.P025H02	1.439	0	242.5	171.5	246, 239, 7
PHYKPL	JHU02113.P023G06	1.439	0	242.5	163	250, 235, 15
ZNF669	JHU00959.P010G05	1.439	0.007	242.5	171	253, 232, 21
CELF4	JHU12549.P132E07	1.432	0	242	111	239, 245, 6
PPT2	JHU11771.P123H10	1.432	0	242	171	241, 243, 2
KRTAP21-1	JHU10317.P108E04	1.432	0	242	97	233, 251, 18
RDH10	JHU09772.P102E12	1.432	0	242	100	191, 293, 102
TAF9B	JHU04594.P048A02	1.432	0	242	111.5	259, 225, 34
ZFYVE19	JHU04990.P052H03	1.432	0.007	242	148	214, 270, 56
INPP5A	JHU15803.P166A08	1.425	0	241.5	121	228, 255, 27
NME7	JHU11670.P122H09	1.425	0	241.5	189.5	236, 247, 11
VGLL2	JHU11221.P117D09	1.425	0	241.5	108	241, 242, 1
GJB5	JHU05219.P055D03	1.425	0	241.5	110	242, 241, 1
NINJ1	JHU06566.P069E07	1.425	0	241.5	93	240, 243, 3
C6orf136	JHU07410.P078H05	1.425	0	241.5	128	215, 268, 53
OSBPL11	JHU07457.P078G05	1.425	0	241.5	131	205, 278, 73
SURF1	JHU05267.P055H09	1.425	0.008	241.5	168	204, 279, 75
APOL5	JHU17600.P241F02	1.417	0	241	76.5	229, 253, 24
ZNF48	JHU11893.P124C07	1.417	0	241	94.5	325, 157, 168
SERPINI2	JHU05450.P057D11	1.417	0	241	108.5	226, 256, 30
FBXO25	JHU05890.P062G09	1.417	0	241	157.5	236, 246, 10
IDH3A	JHU01675.P018D12	1.417	0	241	103.5	226, 256, 30
CDC37L1	JHU00500.P006C11	1.417	0	241	91	227, 255, 28
AHDC1_frag	JHU02882.P031E10	1.417	0	241	98.5	241, 241, 0
UBE2Z	JHU03739.P039G05	1.417	0	241	179	239, 243, 4
SCG3	JHU00944.P010G11	1.417	0.007	241	149.5	231, 251, 20
HEXB	JHU14117.P148E10	1.41	0	240.5	95.5	235, 246, 11
TDGF1	JHU15084.P158H02	1.41	0	240.5	142.5	226, 255, 29
ECHS1	JHU08952.P094A12	1.41	0	240.5	113.5	241, 240, 1
GPR15	JHU07138.P075B02	1.41	0	240.5	96.5	237, 244, 7
EMP2	JHU03680.P039H09	1.41	0	240.5	203.5	247, 234, 13
HIGD2A	JHU00427.P005H02	1.41	0.007	240.5	161	223, 258, 35
SLC22A23	JHU13512.P142H01	1.403	0	240	156.5	256, 224, 32
MCAT	JHU12973.P136H01	1.403	0	240	166.5	228, 252, 24
TSPAN14	JHU09306.P097E12	1.403	0	240	98.5	221, 259, 38
WASF2	JHU05846.P061G06	1.403	0	240	159.5	223, 257, 34
PIGC	JHU03131.P033D12	1.403	0.007	240	111.5	206, 274, 68
DDX5	JHU18355.P211F10	1.396	0	239.5	76	241, 238, 3
PKM	JHU16124.P169E11	1.396	0	239.5	86	243, 236, 7
HEXDC	JHU13345.P140D05	1.396	0	239.5	92.5	248, 231, 17
NCKIPSD	JHU12684.P133D05	1.396	0	239.5	101.5	296, 183, 113
GPR78	JHU12290.P129H04	1.396	0	239.5	125.5	225, 254, 29
RBPJL	JHU10719.P112A11	1.396	0	239.5	113.5	230, 249, 19
ALOX12B	JHU10274.P108G02	1.396	0	239.5	116	234, 245, 11
SLC25A39	JHU08040.P084H03	1.396	0	239.5	133.5	224, 255, 31
TNFRSF14	JHU04310.P045G01	1.396	0	239.5	178.5	247, 232, 15
C1orf158	JHU03659.P039E11	1.396	0	239.5	108.5	232, 247, 15
C11orf49	JHU02410.P026F02	1.396	0	239.5	101.5	210, 269, 59
TRMT2B	JHU02129.P023E05	1.396	0	239.5	106.5	225, 254, 29
MLLT11	JHU02746.P029G10	1.396	0	239.5	162.5	226, 253, 27
SLC35B2	JHU01422.P015H09	1.396	0	239.5	191.5	234, 245, 11
KCNS3	JHU00233.P003H10	1.396	0.008	239.5	175.5	229, 250, 21
MBOAT1_frag	JHU07635.P077C07	1.388	0	239	113.5	273, 205, 68
KLRC1	JHU05044.P053D01	1.388	0	239	108	222, 256, 34
HNRNPH3	JHU05898.P062H05	1.388	0	239	154.5	224, 254, 30
PGAM2	JHU03527.P037C10	1.388	0	239	110	218, 260, 42
FAM216A	JHU03081.P033D01	1.388	0	239	109	216, 262, 46
PSMB2	JHU02760.P029H09	1.388	0	239	183	238, 240, 2
ELP3	JHU02338.P025G03	1.388	0	239	155	228, 250, 22
NAT9	JHU02458.P026G02	1.388	0	239	171.5	235, 243, 8
SSX3	JHU02098.P022H03	1.388	0	239	161.5	237, 241, 4
LSMEM2	JHU01932.P021H03	1.388	0	239	200.5	236, 242, 6
NDUFA4L2	JHU00825.P009G11	1.388	0.007	239	168	245, 233, 12
ACPT	JHU18643.P215H05	1.381	0	238.5	204	243, 234, 9
ZNF256	JHU14709.P154D08	1.381	0	238.5	100	260, 217, 43
DRC3	JHU07726.P081B03	1.381	0	238.5	106.5	212, 265, 53
IGHG1	JHU08301.P087D10	1.381	0	238.5	107.5	231, 246, 15
MTHFD1	JHU10328.P108F02	1.381	0	238.5	100.5	268, 209, 59
KIAA0430_frag	JHU11326.P118G10	1.381	0	238.5	173.5	232, 245, 13
SOHLH2	JHU05072.P053C04	1.381	0	238.5	103.5	248, 229, 19
USP46	JHU07673.P077F06	1.381	0	238.5	105.5	227, 250, 23
CRADD	JHU05304.P056G04	1.381	0	238.5	115.5	222, 255, 33
GNGT1	JHU03886.P041H05	1.381	0	238.5	185.5	238, 239, 1
C10orf2	JHU04194.P044H02	1.381	0	238.5	152	250, 227, 23
ASNS	JHU01258.P014B10	1.381	0	238.5	88	245, 232, 13
HNRNPC	JHU01963.P021C09	1.381	0	238.5	105.5	241, 236, 5
MS4A6A	JHU03324.P035F11	1.381	0	238.5	105.5	221, 256, 35
UBE2Q2_frag	JHU03262.P034G05	1.381	0	238.5	176	244, 233, 11
CDC42EP3	JHU02893.P031H04	1.381	0	238.5	144	264, 213, 51
PNKD	JHU02266.P024H06	1.381	0.007	238.5	172.5	243, 234, 9
KDM7A	JHU19392.P197H05	1.374	0	238	209	254, 222, 32
SLC2A9	JHU14052.P147C06	1.374	0	238	97	230, 246, 16
TCF25	JHU14346.P150F09	1.374	0	238	122	217, 259, 42
CCDC103	JHU12168.P128H07	1.374	0	238	133	215, 261, 46
NKD1	JHU06567.P069A10	1.374	0	238	98	135, 341, 206
SHCBP1	JHU04112.P043E10	1.374	0	238	116.5	246, 230, 16
GPAT4	JHU06433.P068H02	1.374	0	238	151	237, 239, 2
CPN1	JHU05492.P058G01	1.374	0	238	166.5	222, 254, 32
IFT81	JHU02821.P030G06	1.374	0	238	169	235, 241, 6
MED6	JHU02351.P025G05	1.374	0	238	210	240, 236, 4
GINS2	JHU02534.P027H02	1.374	0.008	238	177.5	233, 243, 10
HCP5	JHU10597.P111F08	1.366	0	237.5	105	222, 253, 31
CYB561A3	JHU05776.P061G10	1.366	0	237.5	158.5	253, 222, 31
PEPD	JHU05526.P058H09	1.366	0	237.5	162.5	207, 268, 61
PLEK	JHU01889.P020A06	1.366	0.007	237.5	96	202, 273, 71
SOX8	JHU08140.P085G05	1.359	0	237	130.5	247, 227, 20
AK8	JHU07979.P084H09	1.359	0	237	150.5	237, 237, 0
WDR47	JHU07385.P080B12	1.359	0	237	110	236, 238, 2
NAA38	JHU03896.P041B04	1.359	0	237	105	227, 247, 20
F2R	JHU07609.P077E10	1.359	0	237	100.5	211, 263, 52
SDPR	JHU01044.P011A07	1.359	0	237	87	233, 241, 8
ECSIT	JHU02435.P026C09	1.359	0	237	113	216, 258, 42
LIPT1	JHU09169.P023C09	1.359	0	237	104.5	211, 263, 52
FAM216A	JHU03081.P033E01	1.359	0	237	106	202, 272, 70
TMEM68	JHU00759.P008G05	1.359	0	237	175	233, 241, 8
RIPK2	JHU00074.P002H07	1.359	0.007	237	186.5	226, 248, 22
SPAG11A	JHU14410.P192A02	1.352	0	236.5	129	192, 281, 89
PLEKHN1	JHU15928.P167B06	1.352	0	236.5	103.5	197, 276, 79
ZNF189	JHU13785.P144C06	1.352	0	236.5	99.5	227, 246, 19
OLIG1	JHU13083.P137C03	1.352	0	236.5	97	230, 243, 13
CERCAM	JHU10581.P111H11	1.352	0	236.5	147.5	232, 241, 9
CNKSR3	JHU06735.P071D04	1.352	0	236.5	101	232, 241, 9
TMC6	JHU06998.P073F05	1.352	0	236.5	107.5	243, 230, 13
PNPO	JHU04578.P048E03	1.352	0	236.5	100.5	228, 245, 17
SPDYA_frag	JHU05833.P061H10	1.352	0	236.5	158	230, 243, 13
CALHM3	JHU05885.P062G07	1.352	0	236.5	147.5	223, 250, 27
ARIH2	JHU00392.P005D11	1.352	0	236.5	92.5	207, 266, 59
PLIN2	JHU03459.P037H03	1.352	0	236.5	188	229, 244, 15
PNLIP	JHU01990.P021G06	1.352	0	236.5	179	220, 253, 33
SNAP25	JHU01227.P015G08	1.352	0.007	236.5	144.5	221, 252, 31
VWA5A	JHU11757.P191F06	1.345	0	236	88	235, 237, 2
BAIAP2L1	JHU19453.P198G05	1.345	0	236	181.5	219, 253, 34
BEGAIN	JHU08593.P090A09	1.345	0	236	105	242, 230, 12
ATAT1	JHU07978.P084B07	1.345	0	236	102.5	214, 258, 44
TRIM69	JHU05649.P059F06	1.345	0	236	106.5	232, 240, 8
SMAD2	JHU05071.P053H08	1.345	0	236	134.5	259, 213, 46
CCDC54	JHU03089.P033H04	1.345	0	236	139	210, 262, 52
MTMR9	JHU03325.P035G02	1.345	0	236	144	217, 255, 38
TRAPPC4	JHU02863.P030G05	1.345	0	236	179	243, 229, 14
PRDX2	JHU02655.P028H10	1.345	0	236	185.5	220, 252, 32
HLA-DOA	JHU01006.P011G11	1.345	0.008	236	166	243, 229, 14
BGLAP	JHU14275.P150H10	1.337	0	235.5	143.5	230, 241, 11
LY6K	JHU11087.P116H03	1.337	0	235.5	160.5	262, 209, 53
CXCR2	JHU07148.P075A02	1.337	0	235.5	104.5	185, 286, 101
ALB	JHU06148.P065H06	1.337	0	235.5	152	235, 236, 1
HSD17B2	JHU06464.P068G04	1.337	0	235.5	126	196, 275, 79
GPR21	JHU06260.P066G02	1.337	0	235.5	152.5	214, 257, 43
PLP1	JHU02465.P026F03	1.337	0	235.5	98	223, 248, 25
C1QA	JHU03660.P039H01	1.337	0	235.5	192.5	242, 229, 13
RING1	JHU03075.P033H09	1.337	0	235.5	163	227, 244, 17
DEFA3	JHU03289.P035H05	1.337	0	235.5	162	267, 204, 63
TSPAN1	JHU01238.P013H10	1.337	0.007	235.5	152	222, 249, 27
ZNF584	JHU14072.P179D08	1.33	0	235	108.5	193, 277, 84
GPRC5C	JHU11934.P125H09	1.33	0	235	178.5	238, 232, 6
SLC2A4	JHU09580.P100H06	1.33	0	235	149	222, 248, 26
ST6GAL2	JHU08624.P090G03	1.33	0	235	134	266, 204, 62
ASPA	JHU02983.P032G05	1.33	0	235	183.5	225, 245, 20
RNH1	JHU02763.P029H07	1.33	0	235	169	252, 218, 34
XM_008974131.2_frag	JHU02004.P021H04	1.33	0	235	138	269, 201, 68
MAPK3	JHU00045.P001G11	1.33	0.007	235	178.5	241, 229, 12
CIRBP	JHU00409.P212D05	1.323	0	234.5	78.5	196, 273, 77
SYT14	JHU17094.P201H05	1.323	0	234.5	236	235, 234, 1
SYN3	JHU15660.P164G07	1.323	0	234.5	142	199, 270, 71
QKI	JHU11870.P124C06	1.323	0	234.5	96	233, 236, 3
GPS1	JHU09442.P099C11	1.323	0	234.5	108	232, 237, 5
WNT3	JHU11034.P115G08	1.323	0	234.5	143.5	255, 214, 41
FBXW5	JHU11037.P115G03	1.323	0	234.5	147.5	257, 212, 45
IFNG	JHU09924.P104H12	1.323	0	234.5	117.5	255, 214, 41
ALDH5A1	JHU05954.P063D10	1.323	0	234.5	108	255, 214, 41
KCNG1	JHU04169.P044G12	1.323	0	234.5	119.5	241, 228, 13
CLP1	JHU03962.P042H09	1.323	0	234.5	162	225, 244, 19
DYNLT1	JHU03875.P041H11	1.323	0	234.5	174	242, 227, 15
ATP6AP2	JHU01546.P017C10	1.323	0	234.5	103	230, 239, 9
TMEM80	JHU02780.P029G01	1.323	0	234.5	186	230, 239, 9
RAD51	JHU02179.P023H10	1.323	0.008	234.5	171.5	223, 246, 23
SCYL3	JHU05159.P233G09	1.315	0	234	104.5	227, 241, 14
RABL6	JHU10378.P109B01	1.315	0	234	114	196, 272, 76
CA11	JHU09239.P097A10	1.315	0	234	108.5	210, 258, 48
AIF1	JHU01540.P017H09	1.315	0	234	189.5	232, 236, 4
RIPK2	JHU00074.P004H03	1.315	0.007	234	157.5	241, 227, 14
KRT6B	JHU18197.P209H03	1.308	0	233.5	179.5	223, 244, 21
WDHD1	JHU16782.P207G11	1.308	0	233.5	173.5	195, 272, 77
TTC13	JHU19443.P197H11	1.308	0	233.5	215	245, 222, 23
KJ902480.1_frag	JHU16429.P173G05	1.308	0	233.5	131.5	214, 253, 39
MMEL1	JHU15918.P167G05	1.308	0	233.5	169	225, 242, 17
PLEKHH3	JHU12690.P133D07	1.308	0	233.5	93.5	193, 274, 81
KIF12	JHU12295.P129F06	1.308	0	233.5	105.5	218, 249, 31
SCN4B	JHU14493.P152G05	1.308	0	233.5	169	244, 223, 21
ZIM2	JHU11797.P123H01	1.308	0	233.5	179.5	223, 244, 21
MAGED4B	JHU04944.P052B05	1.308	0	233.5	99	251, 216, 35
SLC25A44	JHU04975.P052G01	1.308	0	233.5	154.5	233, 234, 1
FEM1C	JHU04069.P043H09	1.308	0	233.5	175.5	229, 238, 9
ZNF37A	JHU00767.P008B06	1.308	0	233.5	91	219, 248, 29
CELA2A	JHU02137.P023F09	1.308	0	233.5	115.5	226, 241, 15
GCSAML	JHU01839.P020G09	1.308	0	233.5	174	231, 236, 5
CCDC90B	JHU01752.P019G03	1.308	0	233.5	181	239, 228, 11
AIG1	JHU01345.P015G09	1.308	0	233.5	156.5	222, 245, 23
PLOD3	JHU00730.P008G09	1.308	0.007	233.5	152.5	246, 221, 25
NUP133	JHU14324.P150H08	1.301	0	233	140	237, 229, 8
SYAP1	JHU13677.P143H01	1.301	0	233	164	233, 233, 0
MRPS23	JHU09074.P095B02	1.301	0	233	103	239, 227, 12
BCL2L10	JHU10471.P110D09	1.301	0	233	105	221, 245, 24
CCZ1B	JHU07789.P082H09	1.301	0	233	157.5	225, 241, 16
NID2	JHU07642.P077H04	1.301	0	233	123.5	226, 240, 14
TNXB	JHU06135.P064H05	1.301	0	233	158	235, 231, 4
DCTN3	JHU02616.P028A11	1.301	0	233	96.5	246, 220, 26
SPARC	JHU02097.P022D12	1.301	0	233	96.5	226, 240, 14
SCO2	JHU00655.P007F05	1.301	0	233	129.5	237, 229, 8
DUSP3_frag	JHU02717.P029H11	1.301	0	233	187.5	231, 235, 4
SKP1	JHU01618.P017H01	1.301	0.007	233	192.5	231, 235, 4
SEMA6C	JHU14689.P154G01	1.294	0	232.5	168	232, 233, 1
FOXRED1	JHU13627.P143H07	1.294	0	232.5	139	221, 244, 23
FBXL6	JHU12091.P127G09	1.294	0	232.5	184	229, 236, 7
STKLD1	JHU11528.P121G10	1.294	0	232.5	170	250, 215, 35
SLC35C2	JHU08910.P093H03	1.294	0	232.5	146	232, 233, 1
IL1RL1	JHU07241.P076B09	1.294	0	232.5	104	272, 193, 79
RUSC1	JHU05256.P055E05	1.294	0	232.5	102.5	216, 249, 33
TMEM256	JHU03851.P041F11	1.294	0	232.5	104.5	224, 241, 17
SCCPDH	JHU04387.P046G05	1.294	0	232.5	166	227, 238, 11
USP44	JHU04121.P043G09	1.294	0	232.5	176	224, 241, 17
KJ900890	JHU01705.P018G10	1.294	0	232.5	179	215, 250, 35
MPP1	JHU00240.P003G06	1.294	0.008	232.5	184	227, 238, 11
RNF144A	JHU15168.P159E03	1.286	0	232	117	223, 241, 18
IGKC	JHU15132.P159H07	1.286	0	232	155.5	217, 247, 30
SUFU	JHU12140.P127G05	1.286	0	232	181	230, 234, 4
CARD8	JHU06634.P070H11	1.286	0	232	127.5	244, 220, 24
SRSF3	JHU06688.P070H08	1.286	0	232	126.5	205, 259, 54
NOL4	JHU02837.P030F09	1.286	0	232	105	236, 228, 8
DUSP6	JHU02231.P024H01	1.286	0	232	185	226, 238, 12
CEBPG	JHU01165.P013H09	1.286	0.007	232	157.5	249, 215, 34
ATAD3A	JHU13986.P191H05	1.279	0	231.5	200	234, 229, 5
NRDE2	JHU15873.P167G07	1.279	0	231.5	168.5	238, 225, 13
GPM6A	JHU11833.P124A05	1.279	0	231.5	103.5	218, 245, 27
C12orf49	JHU13021.P137F03	1.279	0	231.5	115.5	240, 223, 17
SUMO1	JHU12523.P131H09	1.279	0	231.5	184	226, 237, 11
TEX261	JHU11976.P125G03	1.279	0	231.5	140	222, 241, 19
TM9SF2	JHU11411.P119G02	1.279	0	231.5	162	229, 234, 5
HABP2	JHU07040.P074D02	1.279	0	231.5	109	230, 233, 3
ICAM4	JHU07437.P078H12	1.279	0	231.5	119	199, 264, 65
CATSPER2	JHU04429.P047H08	1.279	0	231.5	123.5	263, 200, 63
ZNF471_frag	JHU03935.P041G09	1.279	0	231.5	175	219, 244, 25
GP9	JHU03017.P032D04	1.279	0	231.5	97.5	266, 197, 69
FGF21	JHU03205.P034H05	1.279	0	231.5	176	234, 229, 5
CALCOCO1	JHU02514.P027G04	1.279	0	231.5	137	260, 203, 57
ACSBG2	JHU01733.P019G05	1.279	0	231.5	192	217, 246, 29
LUC7L2	JHU01193.P013H05	1.279	0	231.5	175.5	226, 237, 11
GIN1	JHU00956.P010H05	1.279	0	231.5	163.5	238, 225, 13
COX6B1	JHU00410.P005H01	1.279	0	231.5	167.5	236, 227, 9
IRAK4	JHU00140.P002G06	1.279	0.007	231.5	188.5	219, 244, 25
COG3	JHU15023.P158H12	1.272	0	231	130	220, 242, 22
TRMT2A	JHU09445.P099E06	1.272	0	231	105	231, 231, 0
ANKRA2	JHU04417.P047E04	1.272	0	231	97.5	219, 243, 24
AGTR1	JHU16058.P074H07	1.272	0	231	122	205, 257, 52
AGPAT5	JHU06147.P065H04	1.272	0	231	125	251, 211, 40
SERPINB6	JHU02570.P027H11	1.272	0	231	171	218, 244, 26
FNIP1	JHU00220.P003G01	1.272	0.008	231	184.5	213, 249, 36
NSUN5	JHU13544.P142C07	1.264	0	230.5	95	229, 232, 3
PRKAR2A	JHU12794.P134C09	1.264	0	230.5	96.5	253, 208, 45
ACSL4	JHU12255.P129E12	1.264	0	230.5	118	216, 245, 29
IGKC	JHU15233.P160H03	1.264	0	230.5	168	228, 233, 5
MYL10	JHU10027.P105G03	1.264	0	230.5	132.5	229, 232, 3
USP36	JHU07382.P080A06	1.264	0	230.5	118.5	227, 234, 7
NDUFS6	JHU06011.P063A02	1.264	0	230.5	99.5	216, 245, 29
BCKDHB	JHU07303.P080D09	1.264	0	230.5	112	165, 296, 131
EXOSC10	JHU07323.P080F11	1.264	0	230.5	106.5	224, 237, 13
C6orf141	JHU06448.P068G09	1.264	0	230.5	153.5	212, 249, 37
PSTPIP2	JHU05634.P059G03	1.264	0	230.5	169.5	214, 247, 33
BCL2A1	JHU03652.P039G11	1.264	0	230.5	180.5	236, 225, 11
ADGRL1_frag	JHU03316.P035G03	1.264	0	230.5	190	237, 224, 13
HNRNPC	JHU02055.P022G03	1.264	0	230.5	148	255, 206, 49
NOSIP	JHU01602.P017G02	1.264	0.007	230.5	163	236, 225, 11
CRYBB3	JHU15689.P165B03	1.257	0	230	101	248, 212, 36
POTEB	JHU15737.P165G09	1.257	0	230	157	221, 239, 18
CLEC7A	JHU14380.P151H06	1.257	0	230	167	224, 236, 12
SET	JHU14241.P149H07	1.257	0	230	163	234, 226, 8
AP2B1	JHU14080.P148H02	1.257	0	230	143	206, 254, 48
FA2H	JHU12946.P136G01	1.257	0	230	160	230, 230, 0
SEMA6D	JHU11210.P117B06	1.257	0	230	105	238, 222, 16
CYP17A1	JHU11159.P117F12	1.257	0	230	107	223, 237, 14
SH3YL1	JHU03145.P043A10	1.257	0	230	101.5	249, 211, 38
CSF2RA	JHU04247.P045E09	1.257	0	230	111.5	243, 217, 26
C6orf118	JHU07499.P079G03	1.257	0	230	131.5	255, 205, 50
DNAJB2	JHU05676.P060G09	1.257	0	230	169	220, 240, 20
GLUL	JHU01583.P017C04	1.257	0	230	91.5	206, 254, 48
KLHL3_frag	JHU03111.P033G02	1.257	0	230	157	216, 244, 28
CD70	JHU14631.P022G07	1.257	0	230	138.5	204, 256, 52
HEY2	JHU02148.P023H01	1.257	0	230	209.5	252, 208, 44
FGF7	JHU00609.P007G02	1.257	0.007	230	166	235, 225, 10
HYAL3	JHU05406.P235C11	1.25	0	229.5	73	234, 225, 9
PTK7	JHU19525.P198G09	1.25	0	229.5	188	226, 233, 7
SLC35E3	JHU09675.P187G01	1.25	0	229.5	127.5	193, 266, 73
KCNK6	JHU13155.P138E07	1.25	0	229.5	106	189, 270, 81
FAM129A	JHU12860.P135E12	1.25	0	229.5	116.5	216, 243, 27
LPL	JHU13642.P143G03	1.25	0	229.5	153.5	245, 214, 31
PLA2G10	JHU09764.P102D05	1.25	0	229.5	199	214, 245, 31
MAGEA9	JHU08970.P094C07	1.25	0	229.5	112.5	222, 237, 15
FAM71B	JHU07513.P079D07	1.25	0	229.5	104.5	208, 251, 43
HS1BP3	JHU07618.P077H08	1.25	0	229.5	125.5	213, 246, 33
MTERF2	JHU01789.P019F11	1.25	0	229.5	91.5	219, 240, 21
METTL2A	JHU01979.P021H10	1.25	0	229.5	157	242, 217, 25
ARL6IP6	JHU01636.P018G05	1.25	0.007	229.5	168	239, 220, 19
UGT8	JHU19444.P197G09	1.243	0	229	201.5	243, 215, 28
RAP1GDS1	JHU15932.P167G03	1.243	0	229	176	226, 232, 6
FRMPD1	JHU15037.P158A08	1.243	0	229	117	222, 236, 14
C1orf159	JHU14526.P153E06	1.243	0	229	106.5	206, 252, 46
SF1	JHU14151.P148G01	1.243	0	229	147	191, 267, 76
CES2	JHU12007.P126G01	1.243	0	229	186	229, 229, 0
FAM64A	JHU09146.P096A09	1.243	0	229	102.5	245, 213, 32
RND2	JHU10913.P114D06	1.243	0	229	104.5	208, 250, 42
FAM20B	JHU08091.P085D10	1.243	0	229	105	206, 252, 46
TAF6	JHU04019.P042C07	1.243	0	229	119.5	243, 215, 28
CPEB1	JHU06736.P071F02	1.243	0	229	105	224, 234, 10
POLR2F	JHU03528.P037G10	1.243	0.008	229	168	219, 239, 20
CYLC1	JHU17039.P201H07	1.235	0	228.5	231.5	239, 218, 21
C10orf35	JHU01268.P186A09	1.235	0	228.5	99	193, 264, 71
C20orf24	JHU15674.P165D06	1.235	0	228.5	93.5	224, 233, 9
UNC45A	JHU15469.P162C09	1.235	0	228.5	108.5	230, 227, 3
DACT2	JHU15975.P168F07	1.235	0	228.5	92	217, 240, 23
PTOV1	JHU13280.P139B03	1.235	0	228.5	108	242, 215, 27
PRKCSH_frag	JHU09087.P095C09	1.235	0	228.5	119	212, 245, 33
JPH2	JHU11456.P120G09	1.235	0	228.5	175.5	221, 236, 15
TMPRSS5	JHU07955.P083H03	1.235	0	228.5	134.5	250, 207, 43
MDH2	JHU04364.P046C03	1.235	0	228.5	112.5	231, 226, 5
MYOC	JHU04180.P044F02	1.235	0	228.5	96.5	235, 222, 13
RBX1	JHU02762.P029C09	1.235	0	228.5	108	224, 233, 9
TSTA3	JHU02388.P025C03	1.235	0	228.5	112.5	203, 254, 51
NECAB1	JHU03292.P035H10	1.235	0	228.5	151	240, 217, 23
CRIP2	JHU02613.P028G09	1.235	0	228.5	152.5	222, 235, 13
FADS2	JHU00418.P005H07	1.235	0.007	228.5	166.5	245, 212, 33
SMARCE1	JHU21320.P239E06	1.228	0	228	75	188, 268, 80
DTNBP1	JHU11635.P122H03	1.228	0	228	161.5	243, 213, 30
CLEC4A	JHU10480.P110F09	1.228	0	228	103	230, 226, 4
GRB2	JHU07525.P079G01	1.228	0	228	129	216, 240, 24
ASB17	JHU05572.P059H01	1.228	0	228	161.5	231, 225, 6
ISG20	JHU04939.P052G09	1.228	0	228	167.5	230, 226, 4
ZFYVE19	JHU04797.P050G05	1.228	0	228	158.5	233, 223, 10
CD300LB	JHU01936.P021A05	1.228	0	228	90.5	217, 239, 22
CETN2	JHU01939.P021H11	1.228	0	228	198.5	233, 223, 10
WDFY3_frag	JHU00954.P010H03	1.228	0.007	228	166	236, 220, 16
ZNF687	JHU19822.P184G09	1.221	0	227.5	115.5	246, 209, 37
BRINP1	JHU16270.P171H06	1.221	0	227.5	116.5	199, 256, 57
RBPMS	JHU14780.P155E07	1.221	0	227.5	128	216, 239, 23
MFGE8	JHU13831.P145F12	1.221	0	227.5	97.5	228, 227, 1
MAN1C1	JHU10990.P115H10	1.221	0	227.5	161.5	213, 242, 29
NOL12	JHU09274.P097G09	1.221	0	227.5	146.5	203, 252, 49
PILRB	JHU06017.P063A09	1.221	0	227.5	98.5	185, 270, 85
ERCC8	JHU04440.P047H09	1.221	0	227.5	172.5	228, 227, 1
TPGS2	JHU01837.P020F05	1.221	0	227.5	110.5	218, 237, 19
GPX7	JHU03690.P039G09	1.221	0	227.5	169.5	217, 238, 21
ANXA4	JHU03463.P037G08	1.221	0	227.5	130.5	229, 226, 3
RPL13A	JHU00641.P029G05	1.221	0	227.5	168.5	244, 211, 33
ANKZF1	JHU02595.P028G03	1.221	0	227.5	176	228, 227, 1
ARF3	JHU02116.P023G07	1.221	0	227.5	188	238, 217, 21
HSFX1	JHU01774.P019H05	1.221	0	227.5	197	219, 236, 17
RAB40B	JHU00259.P003G05	1.221	0.008	227.5	182.5	216, 239, 23
TAB2	JHU10730.P188B07	1.213	0	227	125	145, 309, 164
LMAN2L	JHU13253.P139B10	1.213	0	227	102.5	176, 278, 102
SLC38A10	JHU14023.P147E06	1.213	0	227	106	225, 229, 4
TSPAN4	JHU13877.P145H03	1.213	0	227	138	215, 239, 24
PDE7B	JHU11481.P120H05	1.213	0	227	170	209, 245, 36
SLC2A5	JHU05356.P056F09	1.213	0	227	111.5	236, 218, 18
CSRP3	JHU07421.P078G02	1.213	0	227	120.5	227, 227, 0
STRADA	JHU06872.P072H03	1.213	0	227	131	236, 218, 18
SCG5	JHU02000.P021G09	1.213	0	227	200.5	218, 236, 18
NEK11	JHU00144.P002H02	1.213	0.007	227	134.5	202, 252, 50
CHST13	JHU15685.P165C12	1.206	0	226.5	118.5	216, 237, 21
TMEM55B	JHU15275.P160H05	1.206	0	226.5	163	227, 226, 1
SLC25A28	JHU11584.P121G07	1.206	0	226.5	148.5	216, 237, 21
NASP	JHU10996.P115C11	1.206	0	226.5	110	238, 215, 23
CCR1	JHU07596.P077B06	1.206	0	226.5	114	215, 238, 23
ATPIF1	JHU04804.P051B05	1.206	0	226.5	103.5	221, 232, 11
FAM175B	JHU04940.P052D01	1.206	0	226.5	110	220, 233, 13
EIF2S2	JHU06848.P072H02	1.206	0	226.5	150.5	230, 223, 7
CRACR2B	JHU05590.P059G01	1.206	0	226.5	161.5	226, 227, 1
PHLDA2	JHU04196.P044G07	1.206	0	226.5	152	219, 234, 15
HSD17B8	JHU02153.P023B10	1.206	0	226.5	86.5	210, 243, 33
NUDT2	JHU02362.P025H12	1.206	0	226.5	136.5	234, 219, 15
CMBL	JHU00986.P011H05	1.206	0	226.5	165.5	211, 242, 31
PRUNE2	JHU00637.P007H08	1.206	0	226.5	167	214, 239, 25
TYROBP	JHU00090.P001G09	1.206	0	226.5	201.5	226, 227, 1
GPR183	JHU00213.P003G08	1.206	0.007	226.5	168	225, 228, 3
FUT10	JHU16352.P172B03	1.199	0	226	103.5	177, 275, 98
BOLL	JHU11909.P125A06	1.199	0	226	109	216, 236, 20
SLC26A6	JHU11585.P121D09	1.199	0	226	104.5	250, 202, 48
ENHO	JHU12465.P131G07	1.199	0	226	185	225, 227, 2
BAALC-AS2	JHU03840.P041C10	1.199	0	226	104.5	225, 227, 2
EGFL8	JHU06845.P072F08	1.199	0	226	104	198, 254, 56
BRF1	JHU04998.P053G01	1.199	0	226	152	241, 211, 30
MED30	JHU00467.P005G09	1.199	0.007	226	188	249, 203, 46
CRB2	JHU19372.P197H09	1.192	0	225.5	223	214, 237, 23
TMEM128	JHU16044.P168H05	1.192	0	225.5	160.5	212, 239, 27
KLHL14	JHU15051.P158H10	1.192	0	225.5	139	210, 241, 31
SDCCAG8	JHU08232.P086E05	1.192	0	225.5	114.5	227, 224, 3
KLK9	JHU10522.P110H11	1.192	0	225.5	161	233, 218, 15
FRMD5	JHU06754.P071B05	1.192	0	225.5	98	180, 271, 91
OR14I1	JHU05721.P060G01	1.192	0	225.5	162	205, 246, 41
TP53I3	JHU04981.P052H04	1.192	0	225.5	108.5	209, 242, 33
BYSL	JHU02697.P029H01	1.192	0	225.5	184.5	219, 232, 13
PMEPA1	JHU00953.P010H01	1.192	0.008	225.5	141.5	218, 233, 15
PAAF1	JHU15571.P163D11	1.184	0	225	108	203, 247, 44
NDUFS3	JHU13173.P138D12	1.184	0	225	99.5	233, 217, 16
WWP1	JHU12347.P129H10	1.184	0	225	136.5	250, 200, 50
PPM1M	JHU09379.P098H11	1.184	0	225	144	206, 244, 38
TMEM117	JHU07187.P075B08	1.184	0	225	99.5	213, 237, 24
PODXL2	JHU06784.P071B06	1.184	0	225	101	236, 214, 22
CCND3	JHU04432.P047D06	1.184	0	225	109	198, 252, 54
MLST8	JHU04929.P052G03	1.184	0	225	145	234, 216, 18
NARFL	JHU04366.P046G07	1.184	0	225	130	231, 219, 12
TM4SF18	JHU03349.P035A11	1.184	0	225	100	233, 217, 16
HDAC11	JHU01293.P014G05	1.184	0	225	172	220, 230, 10
HKDC1_frag	JHU00138.P002H03	1.184	0.007	225	170.5	227, 223, 4
KCTD9	JHU09650.P227H01	1.177	0	224.5	127.5	255, 194, 61
MGAT3	JHU15627.P164D11	1.177	0	224.5	121.5	276, 173, 103
CTDP1	JHU19376.P197H03	1.177	0	224.5	191.5	214, 235, 21
KSR2	JHU11941.P125F10	1.177	0	224.5	99	202, 247, 45
SPINK2	JHU14159.P148G11	1.177	0	224.5	143.5	192, 257, 65
DCAF17	JHU10762.P113G11	1.177	0	224.5	152.5	233, 216, 17
IL15	JHU10976.P115G02	1.177	0	224.5	165	212, 237, 25
TSPAN2	JHU05081.P053E03	1.177	0	224.5	110.5	209, 240, 31
TROVE2	JHU06040.P063H10	1.177	0	224.5	160	222, 227, 5
EFEMP2	JHU05211.P055G05	1.177	0	224.5	146.5	202, 247, 45
GBA3	JHU03882.P041G01	1.177	0	224.5	173.5	226, 223, 3
SLC30A5	JHU00462.P005G06	1.177	0.007	224.5	168	213, 236, 23
TTC39B	JHU12078.P127D01	1.17	0	224	110.5	235, 213, 22
TIMP3	JHU13775.P144E09	1.17	0	224	136	253, 195, 58
NADSYN1	JHU08698.P091F06	1.17	0	224	111.5	212, 236, 24
SLC7A1	JHU09868.P103H11	1.17	0	224	131.5	215, 233, 18
PDE4DIP	JHU08900.P093G09	1.17	0	224	152.5	216, 232, 16
SNX15	JHU05453.P057F07	1.17	0	224	108.5	212, 236, 24
FO680690.4_frag	JHU07250.P076H01	1.17	0	224	135.5	219, 229, 10
IFT52	JHU05791.P061H02	1.17	0	224	153.5	211, 237, 26
CBLC	JHU05005.P053H09	1.17	0	224	163.5	202, 246, 44
CMTM2	JHU01941.P021H02	1.17	0.008	224	171	212, 236, 24
LHFPL1	JHU15806.P166D01	1.162	0	223.5	94.5	208, 239, 31
GRM4	JHU16958.P200H09	1.162	0	223.5	210	231, 216, 15
FAHD2B	JHU19383.P197H01	1.162	0	223.5	198.5	214, 233, 19
HS6ST1	JHU15800.P166H07	1.162	0	223.5	116	174, 273, 99
ATIC	JHU14082.P148E08	1.162	0	223.5	92	200, 247, 47
PRDM1	JHU12129.P127G11	1.162	0	223.5	185.5	216, 231, 15
BCAR4_frag	JHU10938.P114A10	1.162	0	223.5	108	232, 215, 17
KLC4	JHU10782.P113B02	1.162	0	223.5	112.5	241, 206, 35
BRI3BP	JHU08068.P085F05	1.162	0	223.5	110.5	205, 242, 37
SCTR	JHU10250.P107H10	1.162	0	223.5	143.5	192, 255, 63
RTN4	JHU08334.P087G06	1.162	0	223.5	138	229, 218, 11
BCL10	JHU06828.P072F03	1.162	0	223.5	101	221, 226, 5
COMMD2	JHU05978.P063H06	1.162	0	223.5	156.5	224, 223, 1
OR2T10	JHU05423.P057G04	1.162	0	223.5	131	247, 200, 47
OR6B2	JHU05724.P060H01	1.162	0	223.5	162.5	207, 240, 33
KRT15	JHU04360.P046H07	1.162	0.007	223.5	145	219, 228, 9
CDK5R2	JHU16397.P173D12	1.155	0	223	105.5	183, 263, 80
DLG3	JHU15594.P164D12	1.155	0	223	104	219, 227, 8
HK3	JHU14652.P154E07	1.155	0	223	108.5	202, 244, 42
SLC6A4	JHU12999.P136H09	1.155	0	223	158.5	210, 236, 26
PGC	JHU12124.P127G01	1.155	0	223	177	233, 213, 20
CDC42EP1	JHU10961.P115H02	1.155	0	223	156	200, 246, 46
PFKFB2	JHU08502.P089G01	1.155	0	223	155	231, 215, 16
LILRB2	JHU07534.P079B07	1.155	0	223	99.5	214, 232, 18
WARS2	JHU05947.P062A09	1.155	0	223	96	231, 215, 16
GLE1	JHU06086.P064H06	1.155	0	223	161	221, 225, 4
SLC25A45	JHU05639.P059H05	1.155	0	223	178	221, 225, 4
RBCK1	JHU04474.P047G12	1.155	0	223	125.5	238, 208, 30
PDGFD	JHU03128.P033G04	1.155	0	223	139	213, 233, 20
RAC3	JHU03240.P034G01	1.155	0	223	161.5	224, 222, 2
SGK3	JHU12040.P002G05	1.155	0.007	223	188.5	226, 220, 6
PAQR7	JHU15548.P163D05	1.148	0	222.5	93	224, 221, 3
RPH3AL	JHU14967.P157C07	1.148	0	222.5	104	220, 225, 5
RUNDC1	JHU13374.P140H03	1.148	0	222.5	139	213, 232, 19
GLUD2	JHU12383.P130H05	1.148	0	222.5	163	216, 229, 13
MAB21L2	JHU04752.P050D02	1.148	0	222.5	101	209, 236, 27
ZNF485	JHU04319.P045G09	1.148	0	222.5	174	217, 228, 11
AQP5	JHU03649.P039D05	1.148	0	222.5	105	212, 233, 21
HMBS	JHU02731.P029C01	1.148	0	222.5	106	228, 217, 11
KJ905805	JHU00527.P006G01	1.148	0	222.5	175.5	213, 232, 19
KCNV1	JHU00234.P003H11	1.148	0.007	222.5	173.5	202, 243, 41
ZNF780A	JHU25841.P244D12	1.141	0	222	75	211, 233, 22
DNAJB12	JHU10097.P187H09	1.141	0	222	189	230, 214, 16
ACKR4	JHU15682.P165G07	1.141	0	222	106.5	242, 202, 40
TRIM16	JHU13780.P144B06	1.141	0	222	112.5	204, 240, 36
RBM46	JHU14215.P149D02	1.141	0	222	100.5	204, 240, 36
AC100793.2_frag	JHU14516.P152G03	1.141	0	222	151.5	237, 207, 30
ZDHHC7	JHU07005.P073E10	1.141	0	222	107.5	199, 245, 46
RFFL	JHU05442.P057H05	1.141	0	222	165.5	215, 229, 14
ROPN1L	JHU00841.P009C09	1.141	0	222	100.5	213, 231, 18
PDZD3	JHU03043.P032F09	1.141	0	222	104	220, 224, 4
WWOX	JHU03547.P037H05	1.141	0	222	180	225, 219, 6
TRIP13	JHU02782.P029H02	1.141	0	222	177	224, 220, 4
LDHC	JHU01777.P019G09	1.141	0	222	185	224, 220, 4
TMED3	JHU01235.P013G07	1.141	0	222	166	213, 231, 18
DIDO1	JHU29107.P011H01	1.141	0.008	222	190.5	198, 246, 48
DZIP3	JHU18547.P213G01	1.133	0	221.5	196	219, 224, 5
ELP5	JHU15292.P161G01	1.133	0	221.5	166	211, 232, 21
CREB1	JHU14734.P155H01	1.133	0	221.5	164.5	229, 214, 15
QARS	JHU12694.P133H09	1.133	0	221.5	163	205, 238, 33
WWC2_frag	JHU12249.P128H02	1.133	0	221.5	166.5	239, 204, 35
DHX32	JHU10488.P110B01	1.133	0	221.5	104.5	220, 223, 3
POFUT1	JHU09178.P096G11	1.133	0	221.5	142.5	216, 227, 11
CHRM5	JHU05975.P063H09	1.133	0	221.5	154.5	222, 221, 1
FAM134C	JHU05798.P061H04	1.133	0	221.5	132	236, 207, 29
REM1	JHU05926.P062H03	1.133	0	221.5	157	226, 217, 9
TMEM150A	JHU05939.P062G01	1.133	0	221.5	150	226, 217, 9
INTS7	JHU04081.P043H06	1.133	0	221.5	158	224, 219, 5
DHRS4	JHU02043.P022C11	1.133	0	221.5	108	203, 240, 37
PEX7	JHU03717.P039G06	1.133	0	221.5	139.5	230, 213, 17
CROCCP2	JHU03795.P040H06	1.133	0	221.5	141.5	234, 209, 25
ASH2L	JHU01158.P013H07	1.133	0	221.5	173.5	221, 222, 1
MRPL48	JHU00923.P010G09	1.133	0	221.5	180	232, 211, 21
ST6GALNAC1	JHU00851.P009H07	1.133	0.007	221.5	160.5	203, 240, 37
CNBP	JHU19621.P182A07	1.126	0	221	115	235, 207, 28
ZNF268	JHU14902.P156G03	1.126	0	221	151	212, 230, 18
STATH	JHU12522.P131H02	1.126	0	221	157.5	210, 232, 22
ZNF709	JHU10826.P113C01	1.126	0	221	102	227, 215, 12
PPM1D	JHU08901.P093C10	1.126	0	221	425	315, 127, 188
PDDC1	JHU11768.P108H05	1.126	0	221	149	211, 231, 20
NPTX2	JHU08116.P085H08	1.126	0	221	129.5	206, 236, 30
NADK	JHU04755.P050F10	1.126	0	221	103	228, 214, 14
AGTR2	JHU10180.P074G06	1.126	0	221	125.5	221, 221, 0
PEMT	JHU06014.P063G09	1.126	0.007	221	158.5	202, 240, 38
DKK1	JHU13997.P234B07	1.119	0	220.5	90.5	197, 244, 47
CYP11B2	JHU18997.P193B06	1.119	0	220.5	112	235, 206, 29
ZNF132	JHU19964.P185E09	1.119	0	220.5	80	196, 245, 49
ACADVL	JHU13979.P147D12	1.119	0	220.5	107.5	188, 253, 65
KRTDAP	JHU14418.P151G05	1.119	0	220.5	161.5	208, 233, 25
AZU1	JHU12547.P135H07	1.119	0	220.5	145	223, 218, 5
CXCL12	JHU10584.P111H07	1.119	0	220.5	149.5	236, 205, 31
FBXO21	JHU10677.P112H01	1.119	0	220.5	161.5	223, 218, 5
NR2F1	JHU08795.P092G05	1.119	0	220.5	140	243, 198, 45
PTCH1	JHU06020.P063C05	1.119	0	220.5	119.5	240, 201, 39
GTF3C3	JHU07337.P080G11	1.119	0	220.5	117	231, 210, 21
MGAT1	JHU05138.P054G11	1.119	0	220.5	123.5	226, 215, 11
TUBG1	JHU02967.P031F02	1.119	0	220.5	100.5	216, 225, 9
ETV3	JHU01856.P020H09	1.119	0	220.5	179.5	223, 218, 5
BRINP1	JHU01364.P015H03	1.119	0	220.5	163.5	229, 212, 17
2018-09-10	JHU00961.P011H08	1.119	0	220.5	159	232, 209, 23
SPC25	JHU00747.P008G03	1.119	0.008	220.5	159	207, 234, 27
COL8A1	JHU18444.P230G08	1.111	0	220	83	192, 248, 56
FSTL1	JHU19007.P193A04	1.111	0	220	116.5	207, 233, 26
ZFP30	JHU19960.P185D01	1.111	0	220	86.5	169, 271, 102
CNNM4	JHU15095.P158G11	1.111	0	220	148.5	208, 232, 24
FBXO24	JHU09814.P103A04	1.111	0	220	108	263, 177, 86
CD28	JHU10959.P115F04	1.111	0	220	100.5	186, 254, 68
GCNT1	JHU10972.P115F03	1.111	0	220	107.5	207, 233, 26
ARFGAP1	JHU09983.P105E05	1.111	0	220	120	181, 259, 78
CLDN8	JHU08757.P092G08	1.111	0	220	116.5	214, 226, 12
DDX4	JHU07505.P079H09	1.111	0.007	220	163.5	210, 230, 20
MAGEB3	JHU15626.P164E06	1.104	0	219.5	101.5	251, 188, 63
RPUSD3	JHU15366.P161H02	1.104	0	219.5	154	229, 210, 19
SHC3	JHU13095.P137A02	1.104	0	219.5	105	243, 196, 47
CDCA7L	JHU15203.P160G04	1.104	0	219.5	144.5	216, 223, 7
CRIM1	JHU12082.P127G10	1.104	0	219.5	144.5	186, 253, 67
C1QTNF2	JHU12165.P128G01	1.104	0	219.5	176	220, 219, 1
CLDN17	JHU10479.P110E10	1.104	0	219.5	101.5	210, 229, 19
NOC4L	JHU09078.P095H01	1.104	0	219.5	159.5	219, 220, 1
ANKRD13A	JHU07110.P075D10	1.104	0	219.5	102	190, 249, 59
MAGEA12	JHU07448.P078G03	1.104	0	219.5	117	222, 217, 5
SGIP1	JHU06895.P072H12	1.104	0	219.5	113	227, 212, 15
CPA2	JHU06167.P065H07	1.104	0	219.5	152	210, 229, 19
KJ902497	JHU04232.P045G10	1.104	0	219.5	152.5	229, 210, 19
LCP1	JHU02251.P024C03	1.104	0	219.5	128.5	207, 232, 25
THRSP	JHU03828.P040H09	1.104	0	219.5	175.5	226, 213, 13
TMEM167A	JHU01815.P019H02	1.104	0	219.5	164.5	229, 210, 19
HSPA5	JHU01382.P015G07	1.104	0.007	219.5	178	216, 223, 7
KRT6A	JHU05327.P227D01	1.097	0	219	74	216, 222, 6
CORO1A	JHU19710.P183B04	1.097	0	219	134	239, 199, 40
PRPH2	JHU15646.P164A06	1.097	0	219	114.5	208, 230, 22
SFRP4	JHU15559.P163G09	1.097	0	219	171.5	210, 228, 18
C2orf27A	JHU14725.P155F05	1.097	0	219	138	224, 214, 10
MTMR14	JHU15248.P160H04	1.097	0	219	135.5	205, 233, 28
USP15	JHU14702.P154H01	1.097	0	219	159.5	212, 226, 14
LRRC10	JHU13461.P141G06	1.097	0	219	149	217, 221, 4
MRM1	JHU10899.P114F03	1.097	0	219	100	228, 210, 18
MAG	JHU10411.P109G09	1.097	0	219	151.5	211, 227, 16
SARS2	JHU06609.P069B11	1.097	0	219	105	130, 308, 178
CDK15	JHU05571.P059G07	1.097	0	219	161.5	209, 229, 20
MRFAP1L1	JHU02929.P031F05	1.097	0	219	107.5	217, 221, 4
STK40_frag	JHU02193.P023E06	1.097	0	219	94.5	213, 225, 12
SCAND2P	JHU00490.P006G06	1.097	0.007	219	158	225, 213, 12
RCC1	JHU16460.P173A05	1.09	0	218.5	100	235, 202, 33
DKK2	JHU16854.P199G09	1.09	0	218.5	211	206, 231, 25
PM20D1	JHU15511.P163G05	1.09	0	218.5	176	205, 232, 27
IGHG1	JHU15226.P160C01	1.09	0	218.5	100	233, 204, 29
CLEC3A	JHU15021.P158H03	1.09	0	218.5	144	231, 206, 25
SLC25A25	JHU14245.P149G11	1.09	0	218.5	140.5	208, 229, 21
TPD52L3	JHU14502.P152H07	1.09	0	218.5	141	227, 210, 17
RING1	JHU12421.P130G05	1.09	0	218.5	168.5	216, 221, 5
TAF1A	JHU11592.P121G08	1.09	0	218.5	110.5	191, 246, 55
UBXN8	JHU09015.P094C05	1.09	0	218.5	111	218, 219, 1
WARS2	JHU11316.P118G06	1.09	0	218.5	167	227, 210, 17
WDR92	JHU10124.P106G02	1.09	0	218.5	156.5	207, 230, 23
ATAT1	JHU05772.P061D01	1.09	0	218.5	110.5	224, 213, 11
MPPED1	JHU04277.P045C11	1.09	0	218.5	105	237, 200, 37
TMEM44	JHU03930.P041E03	1.09	0	218.5	100	217, 220, 3
FDFT1	JHU06177.P065G07	1.09	0	218.5	153.5	209, 228, 19
BHMT	JHU05385.P057H11	1.09	0	218.5	169	219, 218, 1
ARMC10	JHU08648.P037A09	1.09	0	218.5	101.5	212, 225, 13
MRPL30	JHU03229.P034H11	1.09	0	218.5	141	190, 247, 57
STAC3	JHU00370.P004G01	1.09	0.008	218.5	191.5	196, 241, 45
LPL	JHU03510.P187B03	1.082	0	218	115	205, 231, 26
MAPK1	JHU16008.P168A05	1.082	0	218	106.5	180, 256, 76
RXFP3	JHU15935.P167H09	1.082	0	218	159.5	223, 213, 10
SIGLEC8	JHU12233.P128A09	1.082	0	218	103.5	211, 225, 14
PPARA	JHU13756.P144E05	1.082	0	218	126.5	226, 210, 16
SYNGR4	JHU10816.P113C04	1.082	0	218	101	180, 256, 76
THAP8	JHU11307.P118H08	1.082	0	218	120.5	202, 234, 32
LYG2	JHU10526.P110H09	1.082	0	218	156	204, 232, 28
PIFO	JHU10661.P112H02	1.082	0	218	154	222, 214, 8
GPBP1L1	JHU04644.P049D04	1.082	0	218	107	201, 235, 34
CCDC83	JHU07595.P077G09	1.082	0	218	149	215, 221, 6
TAC3	JHU04018.P042G01	1.082	0	218	166	229, 207, 22
FTL	JHU02341.P025D12	1.082	0	218	103	219, 217, 2
CLCC1	JHU02326.P025D08	1.082	0	218	107.5	217, 219, 2
DCAF10	JHU03356.P035H09	1.082	0	218	183	207, 229, 22
LTBR	JHU00625.P007H12	1.082	0	218	170.5	210, 226, 16
ACTL6B	JHU00579.P007G07	1.082	0	218	156	239, 197, 42
GABRA5	JHU00222.P003G10	1.082	0.007	218	169	213, 223, 10
OSGEP	JHU05144.P233G08	1.075	0	217.5	91.5	219, 216, 3
RASL11A	JHU16903.P199G05	1.075	0	217.5	196	212, 223, 11
AATK	JHU19353.P197H07	1.075	0	217.5	184.5	237, 198, 39
BC092500_frag	JHU15375.P161G10	1.075	0	217.5	156.5	217, 218, 1
PPM1N	JHU14199.P153G09	1.075	0	217.5	155	209, 226, 17
DCAF4L2	JHU10823.P113D11	1.075	0	217.5	104	232, 203, 29
AGTR1	JHU16058.P071B08	1.075	0	217.5	101.5	168, 267, 99
AGPAT2	JHU04227.P045B01	1.075	0	217.5	104.5	211, 224, 13
DCAF4	JHU06427.P067D12	1.075	0	217.5	96.5	177, 258, 81
PRSS35	JHU06892.P072F09	1.075	0	217.5	110.5	175, 260, 85
APCDD1	JHU06721.P071E03	1.075	0	217.5	111	235, 200, 35
UFSP2	JHU06349.P067F09	1.075	0	217.5	109	203, 232, 29
PPA2	JHU06600.P069H01	1.075	0	217.5	155.5	228, 207, 21
DDX1	JHU04822.P051H01	1.075	0	217.5	176.5	220, 215, 5
CORO1C	JHU02610.P028F11	1.075	0	217.5	102.5	192, 243, 51
UBA5	JHU03542.P037G11	1.075	0	217.5	133	198, 237, 39
TMX1	JHU03163.P033H08	1.075	0	217.5	120	207, 228, 21
CYB5B	JHU02330.P025H09	1.075	0	217.5	201.5	209, 226, 17
PPIL3	JHU02271.P024H05	1.075	0	217.5	185	228, 207, 21
AGTR1	JHU00193.P003H07	1.075	0	217.5	174.5	204, 231, 27
RHOA	JHU00274.P003G02	1.075	0.007	217.5	170.5	206, 229, 23
VPS26B	JHU16050.P168H06	1.068	0	217	135.5	199, 235, 36
PUM3	JHU15333.P161G11	1.068	0	217	130.5	229, 205, 24
ZNF385C	JHU13452.P141E08	1.068	0	217	97.5	184, 250, 66
PAQR8	JHU12985.P136E01	1.068	0	217	108.5	243, 191, 52
PPP1R32	JHU12355.P130F12	1.068	0	217	108.5	217, 217, 0
ATN1	JHU12262.P129G09	1.068	0	217	176.5	219, 215, 4
ZNF672	JHU11514.P120D04	1.068	0	217	107.5	154, 280, 126
HFE	JHU10504.P110D11	1.068	0	217	103	215, 219, 4
P2RY10	JHU10621.P111G03	1.068	0	217	160	205, 229, 24
CD209	JHU10193.P107H01	1.068	0	217	150.5	209, 225, 16
SEMA3B	JHU08233.P086H01	1.068	0	217	144	215, 219, 4
SCG2	JHU06408.P067E09	1.068	0	217	115	218, 216, 2
ZNF131	JHU07195.P075H07	1.068	0	217	119	198, 236, 38
CHRNB1	JHU06540.P069G10	1.068	0	217	134	204, 230, 26
HIGD1B	JHU04645.P049H12	1.068	0	217	141.5	197, 237, 40
RPP25L	JHU03857.P041H01	1.068	0	217	193	213, 221, 8
IFITM3	JHU02633.P028D07	1.068	0	217	106	182, 252, 70
MLPH	JHU03516.P037G09	1.068	0	217	204.5	218, 216, 2
CD2	JHU09429.P032H09	1.068	0	217	167.5	229, 205, 24
NOLC1_frag	JHU02554.P027H05	1.068	0	217	206	229, 205, 24
CSRP2BP	JHU01167.P013G11	1.068	0	217	171	210, 224, 14
FBXL3	JHU00607.P007H07	1.068	0.008	217	159	218, 216, 2
THEMIS	JHU17100.P201H11	1.06	0	216.5	207	211, 222, 11
UBE2D3	JHU14503.P152G09	1.06	0	216.5	162	212, 221, 9
SMOC1	JHU13292.P139H11	1.06	0	216.5	135.5	198, 235, 37
LARP4	JHU10406.P109E12	1.06	0	216.5	102.5	160, 273, 113
ALDH4A1	JHU04994.P053F11	1.06	0	216.5	102.5	205, 228, 23
MEN1	JHU05050.P053H11	1.06	0	216.5	169.5	189, 244, 55
ITPK1	JHU04451.P047G04	1.06	0	216.5	136	190, 243, 53
SERPINF2	JHU04205.P044G09	1.06	0	216.5	159.5	221, 212, 9
AGT	JHU03461.P037H12	1.06	0	216.5	134.5	208, 225, 17
LYG1	JHU03027.P032H07	1.06	0	216.5	145	229, 204, 25
UBE2A	JHU01531.P016H01	1.06	0.007	216.5	177	198, 235, 37
SPP2	JHU19241.P195H09	1.053	0	216	185.5	218, 214, 4
LRRTM4	JHU15914.P167H01	1.053	0	216	162	205, 227, 22
ASAP3	JHU14293.P150H06	1.053	0	216	136.5	207, 225, 18
STAU2	JHU13570.P142H12	1.053	0	216	122	210, 222, 12
DALRD3	JHU11343.P119G06	1.053	0	216	160	225, 207, 18
SLC35C1	JHU09484.P099G07	1.053	0	216	135.5	199, 233, 34
DRAM1	JHU09251.P097G02	1.053	0	216	147.5	217, 215, 2
SLC25A39	JHU09197.P096H10	1.053	0	216	149.5	194, 238, 44
DHX58	JHU08878.P093H06	1.053	0	216	143	229, 203, 26
CTPS2	JHU06073.P064A02	1.053	0	216	133.5	319, 113, 206
EMP1	JHU05988.P063B03	1.053	0	216	104.5	227, 205, 22
BCAT1	JHU05189.P055G09	1.053	0	216	169.5	202, 230, 28
ACTR10	JHU03552.P038A06	1.053	0	216	106	296, 136, 160
FAM53C	JHU02529.P027E01	1.053	0	216	109	214, 218, 4
EEF1A2	JHU02808.P030H08	1.053	0	216	148.5	209, 223, 14
CMSS1	JHU01275.P014G10	1.053	0	216	166	225, 207, 18
USP25	JHU29110.P013G06	1.053	0	216	164.5	220, 212, 8
PYGB	JHU01207.P013G02	1.053	0	216	172.5	224, 208, 16
RPS8	JHU00653.P007H03	1.053	0	216	163	204, 228, 24
RAB14	JHU00250.P003H02	1.053	0.007	216	195	212, 220, 8
SPAG11B	JHU24679.P242H09	1.046	0	215.5	145	188, 243, 55
RHBDD1	JHU07279.P227G03	1.046	0	215.5	116.5	225, 206, 19
PLD5	JHU15822.P166H01	1.046	0	215.5	160	212, 219, 7
FAM149B1	JHU15334.P161H10	1.046	0	215.5	149.5	220, 211, 9
ZSWIM1	JHU13689.P143B04	1.046	0	215.5	112	204, 227, 23
PODNL1	JHU12320.P129B05	1.046	0	215.5	106.5	179, 252, 73
SUOX	JHU14805.P155H02	1.046	0	215.5	158.5	211, 220, 9
PGM3	JHU14326.P150H01	1.046	0	215.5	161.5	202, 229, 27
NDUFA7	JHU13172.P138G09	1.046	0	215.5	151	214, 217, 3
GABRA6	JHU11930.P125G09	1.046	0	215.5	184	209, 222, 13
LDLRAD4	JHU10951.P115G09	1.046	0	215.5	160.5	212, 219, 7
DFFA	JHU10868.P114G02	1.046	0	215.5	162	199, 232, 33
PLD4	JHU04198.P044B03	1.046	0	215.5	110.5	191, 240, 49
SLC22A12	JHU07177.P075C09	1.046	0	215.5	108.5	175, 256, 81
C17orf75	JHU06343.P067E12	1.046	0	215.5	103	248, 183, 65
OR1J2	JHU06668.P070H09	1.046	0	215.5	157	198, 233, 35
H3F3A	JHU04548.P048G09	1.046	0	215.5	154	208, 223, 15
DDX55	JHU04061.P043G11	1.046	0	215.5	174.5	225, 206, 19
DCLRE1B	JHU03095.P033H07	1.046	0	215.5	173	188, 243, 55
USP14	JHU02302.P024G01	1.046	0	215.5	182.5	230, 201, 29
PAK4	JHU00442.P005G03	1.046	0	215.5	172.5	216, 215, 1
[truncated: 19,979 more rows]

## Sheet: TLS+_IgG
Name	ID	A Score	S Score	F635	B635	Range
F2	JHU13729.P144G07	18.876	2.341	538.5	41.5	492, 585, 93
KRTAP4-4	JHU10122.P106B10	16.535	1.916	478	44	442, 514, 72
FTL	JHU06552.P069H07	14.619	0.426	428.5	47	454, 403, 51
NUPL2	JHU13836.P145H12	14.193	0.503	417.5	37.5	428, 407, 21
FAM49B	JHU07326.P080D08	13.69	0.852	404.5	36	399, 410, 11
PTGR2	JHU06428.P067F10	12.838	0.696	382.5	34.5	342, 423, 81
FHL3	JHU06082.P064G09	12.142	0.697	364.5	41.5	385, 344, 41
FTL	JHU06551.P069G07	11.445	0.174	346.5	39	343, 350, 7
RASGRP3	JHU12324.P129B11	11.271	0.387	342	47.5	274, 410, 136
HG501992.1_frag	JHU10834.P113B06	10.884	0.329	332	41.5	331, 333, 2
MECR	JHU00333.P004G09	10.555	0.019	323.5	40.5	294, 353, 59
ASNS	JHU07683.P079G05	10.536	0.155	323	42.5	346, 300, 46
CPSF4	JHU13331.P140A08	10.381	0.039	319	49	322, 316, 6
PSAT1	JHU02366.P025G02	10.342	0.445	318	36.5	295, 341, 46
RPLP0	JHU16464.P173H05	9.897	0.232	306.5	35	289, 324, 35
TRABD	JHU06999.P073G09	9.665	0.058	300.5	45	253, 348, 95
VGLL4	JHU07383.P080E06	9.607	0.058	299	35	309, 289, 20
CPOX	JHU12172.P128G05	9.549	0.194	297.5	40.5	313, 282, 31
KRTAP13-1	JHU11186.P117E03	9.355	0.097	292.5	34.5	282, 303, 21
SIGLEC8	JHU12233.P128A09	9.258	0.464	290	49	308, 272, 36
RTP3	JHU10545.P110A11	8.794	0.097	278	43	235, 321, 86
RPLP0	JHU02766.P029D06	8.697	0.213	275.5	35	266, 285, 19
C1QTNF5	JHU08075.P085E07	8.484	0.097	270	35.5	271, 269, 2
ACOT7	JHU11903.P125E03	8.387	0.232	267.5	34.5	248, 287, 39
PRPH2	JHU15646.P164A06	8.155	0.038	261.5	40	260, 263, 3
FAM159A_frag	JHU06276.P066G05	8.117	0.039	260.5	41.5	241, 280, 39
RDH14	JHU12226.P128A01	8.078	0.058	259.5	50.5	228, 291, 63
GAD1	JHU06084.P064G02	8.02	0.039	258	36	246, 270, 24
KRTAP1-5	JHU12969.P136H07	7.981	0.271	257	38	241, 273, 32
PGBD3	JHU06782.P071G05	7.71	0.077	250	46	233, 267, 34
FUT1	JHU11259.P118H11	7.633	0.078	248	38	225, 271, 46
CYP4F11	JHU13614.P143B08	7.555	0.077	246	45.5	228, 264, 36
KRTAP21-1	JHU10317.P108E04	7.478	0.019	244	36	223, 265, 42
FAM220A	JHU13165.P138B03	7.459	0	243.5	44.5	224, 263, 39
GPM6A	JHU11833.P124A05	7.459	0.02	243.5	46.5	248, 239, 9
UNC50	JHU07961.P083D09	7.439	0.058	243	38	231, 255, 24
RPRD1A	JHU16457.P173E09	7.381	0.019	241.5	32.5	274, 209, 65
TSPAN9	JHU11983.P125B07	7.362	0.058	241	47	203, 279, 76
MR1	JHU07541.P079D03	7.304	0.058	239.5	37	231, 248, 17
GNAQ	JHU07135.P075H01	7.246	0.039	238	47.5	250, 226, 24
RBMS1	JHU07839.P082E08	7.207	0.039	237	36.5	203, 271, 68
CTBP1	JHU07120.P075C05	7.168	0	236	38.5	207, 265, 58
C6orf118	JHU07499.P079H03	7.168	0.019	236	39.5	221, 251, 30
GLUL	JHU05602.P059F10	7.149	0.019	235.5	35	219, 252, 33
DNAJB6	JHU06638.P070G08	7.13	0.097	235	39.5	241, 229, 12
CTBP1	JHU15973.P168H11	7.033	0	232.5	37	232, 233, 1
ELAVL4	JHU05591.P059G09	7.033	0	232.5	43	242, 223, 19
KEAP1	JHU02347.P025E08	7.033	0.02	232.5	31	242, 223, 19
ACP6	JHU00100.P002F12	7.013	0.038	232	34	234, 230, 4
SMRP1	JHU03667.P039H06	6.975	0.02	231	39.5	204, 258, 54
TMEM143	JHU07953.P083H09	6.955	0.019	230.5	43	221, 240, 19
PAPSS1	JHU04098.P043G05	6.936	0.039	230	39	226, 234, 8
DIABLO	JHU07799.P082H01	6.897	0.038	229	44	227, 231, 4
BRAT1	JHU12557.P132E09	6.859	0	228	34.5	246, 210, 36
WFDC2	JHU12530.P131E05	6.859	0.02	228	33	208, 248, 40
RDH10	JHU09772.P102E12	6.839	0.077	227.5	36	221, 234, 13
ATIC	JHU14082.P148E08	6.762	0.019	225.5	33.5	218, 233, 15
MCCC2	JHU11469.P120H02	6.743	0.02	225	37.5	219, 231, 12
ARMC6	JHU11424.P120F02	6.723	0.039	224.5	34	222, 227, 5
SIAH1	JHU07371.P080E07	6.684	0.019	223.5	34.5	213, 234, 21
ENTPD1	JHU07132.P075H02	6.665	0.039	223	41	215, 231, 16
NDUFS3	JHU13173.P138D12	6.626	0	222	43	228, 216, 12
TP53I3	JHU04981.P052H04	6.626	0.038	222	35	195, 249, 54
TTC27	JHU10166.P106A08	6.588	0.02	221	45.5	216, 226, 10
EXOC3	JHU09531.P100H09	6.568	0.038	220.5	40.5	225, 216, 9
ACSL6	JHU15479.P163B12	6.53	0.078	219.5	38.5	216, 223, 7
MT1X	JHU06661.P070E01	6.452	0.019	217.5	34	210, 225, 15
HP	JHU07237.P076H05	6.433	0.039	217	44	204, 230, 26
GTPBP3	JHU08298.P087C06	6.394	0	216	37	222, 210, 12
CNIH2	JHU05977.P063E03	6.394	0.039	216	36.5	198, 234, 36
RTN4IP1	JHU14149.P148A04	6.355	0	215	47	187, 243, 56
ACOX1	JHU06913.P073C04	6.355	0.019	215	35.5	216, 214, 2
CPVL	JHU02897.P031G07	6.336	0.019	214.5	40	191, 238, 47
COX10	JHU13130.P138D08	6.317	0.02	214	42.5	213, 215, 2
KCTD7	JHU07341.P080D06	6.297	0.077	213.5	39.5	224, 203, 21
ATP5G3	JHU10945.P115G11	6.22	0.039	211.5	39.5	198, 225, 27
KCNAB1	JHU11182.P117E05	6.181	0.058	210.5	35	208, 213, 5
MAP2K2	JHU13827.P145A04	6.123	0.019	209	43.5	184, 234, 50
UBE2D3	JHU10732.P112H09	6.104	0	208.5	40.5	192, 225, 33
RDH11	JHU06604.P069G01	6.104	0	208.5	44.5	196, 221, 25
TSTA3	JHU02388.P025C03	6.104	0.019	208.5	35	201, 216, 15
PRLHR	JHU07163.P075G02	6.085	0.059	208	38.5	205, 211, 6
ATP6V0D1	JHU14084.P148H07	6.026	0	206.5	38.5	195, 218, 23
GYS1	JHU12663.P133G09	6.026	0	206.5	46	198, 215, 17
PRRC2B	JHU03219.P034G10	6.026	0.019	206.5	35.5	200, 213, 13
PSMD2	JHU07165.P075G12	6.007	0.019	206	39.5	198, 214, 16
GH1	JHU09816.P103E04	5.988	0.02	205.5	35	210, 201, 9
TTC17	JHU12917.P135H09	5.968	0.019	205	48	188, 222, 34
C16orf62	JHU07638.P077G04	5.949	0.019	204.5	39	182, 227, 45
C12orf10	JHU12356.P130B12	5.93	0	204	50	196, 212, 16
VRK3	JHU06620.P069H08	5.93	0	204	39	199, 209, 10
MLF2	JHU02644.P028H09	5.93	0.02	204	36.5	205, 203, 2
TSPAN14	JHU09306.P097E12	5.91	0.019	203.5	35	197, 210, 13
KIAA0930	JHU06347.P067F11	5.891	0.019	203	36	183, 223, 40
NRBP2_frag	JHU13751.P144H09	5.872	0.02	202.5	42.5	210, 195, 15
CTSA	JHU07121.P075H06	5.852	0.019	202	40	201, 203, 2
EWSR1	JHU04728.P050G01	5.833	0.019	201.5	39	185, 218, 33
TTC39B	JHU07210.P076G12	5.814	0.02	201	41	177, 225, 48
RPL10A	JHU02666.P028F07	5.794	0.019	200.5	34.5	195, 206, 11
KRTAP13-3	JHU10523.P110G06	5.775	0.019	200	37	184, 216, 32
ZW10	JHU11418.P119C02	5.756	0	199.5	37	186, 213, 27
C6orf89	JHU06159.P065H03	5.756	0.02	199.5	43	205, 194, 11
WDR53	JHU07192.P075G01	5.736	0	199	42	193, 205, 12
ZNF610	JHU05855.P061G01	5.736	0.019	199	46.5	182, 216, 34
SSBP1	JHU16330.P171E08	5.717	0	198.5	34	190, 207, 17
BOLL	JHU11909.P125A06	5.717	0.039	198.5	48	181, 216, 35
SELL	JHU13773.P144C02	5.678	0	197.5	42	172, 223, 51
GSS	JHU02052.P022H06	5.678	0.019	197.5	37	192, 203, 11
TSPAN7	JHU07481.P078D07	5.659	0.02	197	37.5	192, 202, 10
ZNF34	JHU12440.P130B08	5.639	0.058	196.5	48	186, 207, 21
SERPINB2	JHU04773.P050H07	5.581	0.019	195	39	200, 190, 10
KRTAP2-3	JHU18922.P230G09	5.562	0	194.5	34	176, 213, 37
G6PD	JHU12757.P134B10	5.562	0.019	194.5	47.5	185, 204, 19
THEMIS2_frag	JHU15201.P160B01	5.543	0	194	35.5	176, 212, 36
MBNL3	JHU10226.P107G09	5.543	0	194	40	179, 209, 30
CYB5R3	JHU03006.P032G10	5.543	0	194	42.5	189, 199, 10
NAT9	JHU02457.P026G01	5.543	0.02	194	39	181, 207, 26
CXCL16	JHU07315.P080D05	5.523	0.019	193.5	36	187, 200, 13
NME4	JHU15632.P164F02	5.504	0	193	33	135, 251, 116
TGFA	JHU13872.P145H06	5.504	0.019	193	39.5	187, 199, 12
PYCR1	JHU14776.P155G03	5.485	0.02	192.5	43.5	193, 192, 1
CLEC4A	JHU10480.P110F09	5.465	0.038	192	34	187, 197, 10
MRPS31	JHU07064.P074F02	5.427	0.02	191	36	192, 190, 2
EYA2	JHU13727.P144H05	5.407	0	190.5	42.5	178, 203, 25
UPK1A	JHU11220.P117B04	5.407	0	190.5	43.5	177, 204, 27
MRAP2	JHU05970.P063G07	5.407	0.019	190.5	45	200, 181, 19
CPOX	JHU08279.P087F06	5.388	0.019	190	34.5	181, 199, 18
BX255925.17_frag	JHU11948.P125A03	5.369	0	189.5	47.5	153, 226, 73
IL13	JHU14472.P152H05	5.369	0	189.5	44.5	179, 200, 21
DDC	JHU02520.P027D07	5.369	0.02	189.5	37	190, 189, 1
ALG13_frag	JHU11248.P118B03	5.349	0.019	189	43.5	182, 196, 14
PCCB	JHU06972.P073C10	5.33	0.02	188.5	38.5	170, 207, 37
MAL	JHU12021.P126A01	5.31	0	188	48	175, 201, 26
ABTB1	JHU11712.P123E12	5.31	0	188	34.5	189, 187, 2
ADPRHL1	JHU10752.P113H12	5.31	0	188	38	160, 216, 56
ADAM12	JHU07011.P074F08	5.31	0	188	35	176, 200, 24
C6orf118	JHU07499.P079H02	5.31	0.019	188	40.5	172, 204, 32
EDIL3	JHU06744.P071E01	5.291	0.019	187.5	33	99, 276, 177
ZSWIM1	JHU13689.P143B04	5.272	0	187	47.5	209, 165, 44
PGM3	JHU14326.P150H01	5.272	0	187	43.5	177, 197, 20
SLC2A14	JHU06795.P071H02	5.272	0	187	42	185, 189, 4
MTG2	JHU04265.P045G07	5.272	0.02	187	39	173, 201, 28
CTSC	JHU07122.P075C06	5.252	0	186.5	39	195, 178, 17
RBMY1A1	JHU07168.P075F01	5.252	0.019	186.5	36.5	208, 165, 43
ZFAND4	JHU06720.P071G07	5.233	0	186	47.5	156, 216, 60
RCHY1	JHU05814.P061G12	5.233	0	186	39	176, 196, 20
TSSK3	JHU05752.P060H08	5.233	0.019	186	39	184, 188, 4
DEFB107A	JHU19177.P195H06	5.214	0	185.5	31	176, 195, 19
ECH1	JHU12183.P128E06	5.214	0.02	185.5	34.5	167, 204, 37
APEH	JHU08647.P091G06	5.194	0.019	185	39	180, 190, 10
EREG	JHU10968.P115G07	5.175	0	184.5	40.5	178, 191, 13
COG2	JHU07023.P074G08	5.175	0.019	184.5	36	175, 194, 19
SPON1	JHU19340.P196D10	5.156	0	184	30.5	183, 185, 2
IL15	JHU10976.P115G02	5.156	0	184	37.5	177, 191, 14
PPP1CC	JHU00156.P002G12	5.156	0.02	184	39	181, 187, 6
IGL@	JHU16000.P168G09	5.136	0.019	183.5	33	237, 130, 107
MAK16	JHU08034.P084E04	5.117	0.039	183	38	171, 195, 24
TPRA1	JHU07039.P074C01	5.078	0.077	182	35.5	167, 197, 30
C1orf112	JHU10660.P112H11	5.001	0	180	37.5	169, 191, 22
ATP6V0B	JHU04423.P047G09	5.001	0.02	180	38	159, 201, 42
SEMA6D	JHU11210.P117B06	4.981	0.019	179.5	44.5	172, 187, 15
MRPS31	JHU07064.P074G02	4.962	0.019	179	40.5	173, 185, 12
HSCB	JHU11650.P122H04	4.943	0	178.5	36.5	173, 184, 11
PSMA3	JHU05813.P061G11	4.943	0.02	178.5	41	184, 173, 11
RBM10	JHU19842.P184E03	4.923	0	178	31	188, 168, 20
SPNS3	JHU06222.P065G05	4.923	0.019	178	45	195, 161, 34
UBE2D3	JHU15467.P162A04	4.904	0	177.5	41.5	153, 202, 49
CCR6	JHU13033.P137F09	4.904	0	177.5	35.5	166, 189, 23
PARL	JHU04373.P046G01	4.904	0.019	177.5	38.5	150, 205, 55
CD37	JHU10960.P115D05	4.885	0	177	35	171, 183, 12
CDK6	JHU07982.P084G03	4.885	0.039	177	39.5	177, 177, 0
CCT3	JHU02124.P023H06	4.846	0.058	176	36.5	142, 210, 68
RUNDC3B	JHU07169.P075C01	4.788	0.019	174.5	36.5	167, 182, 15
ARHGEF3	JHU13694.P144A12	4.769	0	174	46.5	182, 166, 16
HRAS	JHU13735.P144A09	4.769	0	174	42	169, 179, 10
TBCD	JHU06802.P071G06	4.769	0.02	174	41.5	165, 183, 18
RUNX1T1	JHU11017.P115H06	4.749	0	173.5	40	184, 163, 21
GTF2H2	JHU06948.P073D12	4.749	0.019	173.5	37	164, 183, 19
GSTA1	JHU07233.P076E05	4.73	0.039	173	35.5	167, 179, 12
FAM57A	JHU13730.P144C10	4.691	0	172	40.5	170, 174, 4
TMEM106B	JHU05937.P062H01	4.691	0	172	41.5	167, 177, 10
RUVBL2	JHU02568.P027G07	4.691	0.039	172	44	178, 166, 12
NEDD4L	JHU13360.P140B07	4.652	0	171	48.5	176, 166, 10
NAMPT	JHU11960.P125F01	4.652	0	171	35	150, 192, 42
PSMC6	JHU14141.P148G09	4.652	0	171	42.5	148, 194, 46
ZNF436	JHU10363.P108G01	4.652	0.019	171	38	164, 178, 14
ASB2	JHU08165.P086B09	4.633	0	170.5	76	170, 171, 1
MGAT4B	JHU10615.P111E04	4.633	0	170.5	35	164, 177, 13
MGAT4B	JHU07732.P081H03	4.633	0	170.5	43	163, 178, 15
TOR3A	JHU02862.P030G03	4.633	0	170.5	36	198, 143, 55
SQLE	JHU01127.P012H06	4.633	0.019	170.5	38.5	159, 182, 23
S1PR5	JHU08088.P085D05	4.614	0	170	36.5	141, 199, 58
FTL	JHU09151.P096F09	4.614	0.02	170	33	137, 203, 66
KCNN4	JHU08103.P085F12	4.594	0	169.5	34.5	160, 179, 19
TUBA3E	JHU07190.P075H05	4.594	0	169.5	46.5	179, 160, 19
ECM1	JHU06938.P073G02	4.594	0.038	169.5	41	170, 169, 1
PKLR	JHU14676.P154F08	4.556	0.02	168.5	33	143, 194, 51
BID	JHU12834.P135E11	4.536	0	168	35	168, 168, 0
SCGN	JHU14046.P147H12	4.536	0.019	168	37	160, 176, 16
NPY4R	JHU16022.P168H01	4.517	0	167.5	35.5	169, 166, 3
SH3YL1	JHU03145.P043A10	4.517	0.019	167.5	71.5	134, 201, 67
NKX6-1	JHU17838.P221G05	4.498	0	167	45	154, 180, 26
A1CF	JHU15001.P158B10	4.498	0.02	167	42	175, 159, 16
NEUROG2	JHU13080.P137A09	4.478	0	166.5	41	123, 210, 87
FAM20B	JHU08091.P085D10	4.478	0.019	166.5	37.5	195, 138, 57
ANXA9	JHU12544.P132F04	4.459	0	166	34.5	145, 187, 42
KRTAP19-7	JHU11188.P117C01	4.459	0	166	36	161, 171, 10
FAM81A	JHU00804.P009C08	4.459	0	166	36	169, 163, 6
PARP11	JHU01887.P020F10	4.459	0.019	166	33	152, 180, 28
CRYM	JHU14099.P148H11	4.44	0	165.5	39	170, 161, 9
GPS1	JHU09442.P099C11	4.44	0	165.5	37	170, 161, 9
GBGT1	JHU08193.P086C10	4.44	0.02	165.5	38.5	131, 200, 69
ALDH9A1_frag	JHU16249.P142D12	4.42	0	165	41	156, 174, 18
SLC30A2	JHU07473.P078H09	4.42	0.019	165	41	154, 176, 22
IGHA1	JHU16422.P173F01	4.401	0	164.5	32.5	193, 136, 57
TKFC	JHU08568.P090E03	4.401	0	164.5	35.5	151, 178, 27
MTPAP	JHU06780.P071D05	4.401	0	164.5	38.5	213, 116, 97
PTRH2	JHU02660.P028D06	4.401	0.019	164.5	36	156, 173, 17
MARCKSL1	JHU16451.P173B10	4.382	0	164	32.5	171, 157, 14
PAPSS2	JHU06970.P073F09	4.382	0	164	34	104, 224, 120
GFM2	JHU04075.P043F11	4.382	0.02	164	35	156, 172, 16
NANS	JHU13168.P138B08	4.362	0	163.5	48.5	153, 174, 21
ANKRD13D	JHU05762.P061H11	4.362	0	163.5	45	153, 174, 21
METTL1	JHU02640.P028E12	4.362	0.019	163.5	33.5	149, 178, 29
KIAA0391	JHU07531.P079E06	4.343	0.02	163	35	142, 184, 42
TXNDC11_frag	JHU05463.P057D06	4.323	0	162.5	37.5	165, 160, 5
UBE3A	JHU06140.P064H01	4.323	0.019	162.5	43.5	161, 164, 3
TMEM65	JHU08243.P086E08	4.304	0	162	66.5	86, 238, 152
APCDD1	JHU06721.P071E03	4.304	0.019	162	34	246, 78, 168
FAM103A1	JHU02725.P029E06	4.285	0.02	161.5	33.5	129, 194, 65
ANKRD13A	JHU07110.P075D10	4.265	0	161	37	147, 175, 28
USP46	JHU07673.P077F06	4.265	0	161	35.5	165, 157, 8
LARS2	JHU03404.P036B08	4.265	0.019	161	35.5	141, 181, 40
WISP2	JHU14066.P147E11	4.246	0.019	160.5	34.5	151, 170, 19
ZNF436	JHU10363.P108E02	4.227	0.02	160	38	141, 179, 38
DUSP26	JHU00125.P192H05	4.207	0	159.5	35	148, 171, 23
RASSF9	JHU05524.P058E05	4.207	0.019	159.5	36	147, 172, 25
KIAA1109_frag	JHU06002.P063H05	4.188	0.019	159	47	149, 169, 20
NAPB	JHU16213.P170H04	4.169	0	158.5	33	163, 154, 9
PDE9A	JHU04665.P049G07	4.169	0	158.5	39.5	157, 160, 3
ACY1	JHU04708.P050G06	4.169	0	158.5	39.5	166, 151, 15
SNX8	JHU03345.P035C09	4.169	0.039	158.5	34	157, 160, 3
WFDC2	JHU12538.P131B10	4.13	0	157.5	48.5	149, 166, 17
MPV17L	JHU12308.P129A06	4.13	0	157.5	48	164, 151, 13
PPP1R3B	JHU05921.P062G02	4.13	0.019	157.5	42.5	157, 158, 1
AP2B1	JHU14080.P148H02	4.111	0	157	41	157, 157, 0
SSBP3	JHU09872.P103E01	4.111	0.02	157	34.5	136, 178, 42
CRYM	JHU13426.P141H02	4.091	0	156.5	41	147, 166, 19
ABCA8	JHU07296.P080B05	4.091	0	156.5	36	123, 190, 67
MSH5	JHU07641.P077C02	4.091	0	156.5	37.5	148, 165, 17
NDUFS1	JHU04096.P043H07	4.091	0.019	156.5	38	156, 157, 1
VGLL2	JHU11221.P117D09	4.072	0	156	36.5	147, 165, 18
TAP1	JHU08625.P090E11	4.072	0	156	36	120, 192, 72
NID2	JHU07642.P077H04	4.072	0	156	39.5	147, 165, 18
EML1	JHU07607.P077G01	4.072	0.019	156	47.5	148, 164, 16
BCL10	JHU06828.P072F03	4.053	0.02	155.5	36.5	144, 167, 23
DGKG	JHU15976.P168A10	4.033	0	155	38.5	142, 168, 26
SAMHD1	JHU14336.P150A03	4.033	0	155	41	148, 162, 14
PTGES2	JHU14042.P147B04	4.033	0	155	44.5	137, 173, 36
ORAOV1	JHU14741.P155H08	4.033	0	155	34.5	115, 195, 80
RTCA	JHU13663.P143H12	4.033	0	155	38.5	140, 170, 30
PSAT1	JHU07936.P083D08	4.033	0	155	35.5	154, 156, 2
GNMT	JHU08003.P084E11	4.033	0.019	155	35.5	122, 188, 66
TCN2	JHU13678.P143B07	4.014	0	154.5	45	144, 165, 21
FAM45A	JHU12090.P127B04	4.014	0	154.5	45	146, 163, 17
PDF	JHU13086.P137F02	4.014	0	154.5	35	143, 166, 23
NDOR1	JHU07543.P079C04	4.014	0.019	154.5	36	140, 169, 29
IRF2BP2	JHU17814.P221G09	3.995	0	154	43	146, 162, 16
CPSF4	JHU05204.P055E08	3.995	0	154	34	130, 178, 48
SLC37A3	JHU05827.P061H05	3.995	0.02	154	43	145, 163, 18
G6PD	JHU08472.P089B05	3.975	0	153.5	59.5	101, 206, 105
PRPS2	JHU06601.P069D05	3.975	0	153.5	36	146, 161, 15
HDHD2	JHU07338.P080H04	3.975	0.019	153.5	36.5	145, 162, 17
PPIC	JHU13184.P138B06	3.956	0	153	50	159, 147, 12
FAM84A	JHU07431.P078F07	3.956	0	153	35	156, 150, 6
NME2	JHU00058.P001H01	3.956	0.02	153	40.5	126, 180, 54
PPM1F	JHU16459.P173F08	3.936	0	152.5	31	207, 98, 109
HAL	JHU15797.P166F09	3.936	0	152.5	33.5	115, 190, 75
GSN	JHU12662.P133A10	3.936	0	152.5	45.5	151, 154, 3
TMED1	JHU09488.P099E04	3.936	0	152.5	40	146, 159, 13
LDHD	JHU10694.P112G04	3.936	0	152.5	36	140, 165, 25
TSC22D1	JHU04602.P048G10	3.936	0.019	152.5	38	149, 156, 7
FTH1	JHU15414.P162E05	3.917	0	152	33	141, 163, 22
B3GNT3	JHU09609.P101D11	3.917	0	152	35.5	145, 159, 14
CRYAA	JHU09715.P102F03	3.917	0.019	152	34.5	148, 156, 8
FUT6	JHU14006.P147C08	3.898	0	151.5	36.5	139, 164, 25
EGFL8	JHU06845.P072F08	3.898	0	151.5	36	151, 152, 1
GRIN2C	JHU07232.P076G03	3.898	0	151.5	39.5	146, 157, 11
FO680690.4_frag	JHU07250.P076H01	3.898	0	151.5	42	145, 158, 13
RNMTL1	JHU05817.P061H01	3.898	0	151.5	42	158, 145, 13
COX15	JHU02714.P029G04	3.898	0.02	151.5	37.5	134, 169, 35
GBAS	JHU13813.P145H01	3.878	0	151	43	131, 171, 40
HACD2	JHU07269.P076H06	3.878	0	151	41.5	141, 161, 20
PRKAR1A	JHU05633.P059G11	3.878	0.019	151	45	159, 143, 16
CTRL	JHU18993.P193H03	3.859	0	150.5	33.5	147, 154, 7
SIRPG	JHU13669.P143H11	3.859	0	150.5	40.5	150, 151, 1
RHOG	JHU13771.P144H07	3.859	0	150.5	40	138, 163, 25
RCOR2	JHU06984.P073D02	3.859	0	150.5	38.5	130, 171, 41
MED1	JHU06785.P071F04	3.859	0.019	150.5	36	119, 182, 63
DTX2	JHU14104.P148F07	3.84	0	150	34	140, 160, 20
DPH5	JHU12009.P126H05	3.84	0	150	41	130, 170, 40
GRB2	JHU07525.P079G01	3.84	0	150	49	148, 152, 4
ALDOC	JHU02884.P031C02	3.84	0.02	150	35	129, 171, 42
SYT12	JHU14251.P149H05	3.82	0	149.5	43	146, 153, 7
FOXM1	JHU12194.P128H04	3.82	0	149.5	37	143, 156, 13
EOGT	JHU10282.P108E01	3.82	0	149.5	34.5	126, 173, 47
NADSYN1	JHU08698.P091F06	3.82	0	149.5	34	144, 155, 11
NFYC	JHU04956.P052C05	3.82	0.019	149.5	35	138, 161, 23
PDDC1	JHU11768.P123B10	3.801	0	149	48	139, 159, 20
CPT1A	JHU15111.P159D01	3.801	0.019	149	32	140, 158, 18
GC	JHU07134.P075E06	3.782	0	148.5	34.5	153, 144, 9
APH1A	JHU06051.P064H11	3.782	0	148.5	41	131, 166, 35
ADSL	JHU02593.P028D03	3.782	0.02	148.5	35	141, 156, 15
MAG	JHU10411.P109G09	3.762	0	148	41	138, 158, 20
GCLM	JHU07333.P080E05	3.762	0	148	35.5	140, 156, 16
SHCBP1	JHU04112.P043E10	3.762	0	148	39.5	142, 154, 12
FXYD5	JHU01290.P017G03	3.762	0.019	148	36.5	139, 157, 18
MR1	JHU13832.P145C11	3.743	0	147.5	36.5	138, 157, 19
C1QBP	JHU12740.P134F03	3.743	0	147.5	36.5	155, 140, 15
RNF41	JHU11397.P119C07	3.743	0.019	147.5	36	154, 141, 13
LEMD1	JHU16357.P172G04	3.724	0	147	32.5	139, 155, 16
KCNB1	JHU10016.P105D09	3.724	0	147	39	141, 153, 12
C17orf75	JHU06343.P067E12	3.724	0.02	147	36.5	146, 148, 2
TBC1D9B	JHU12621.P132G05	3.704	0	146.5	41	150, 143, 7
RNF115	JHU07292.P076H07	3.704	0.019	146.5	37.5	127, 166, 39
NAMPT	JHU11960.P125E02	3.685	0	146	33	135, 157, 22
QPCTL	JHU07467.P078G11	3.685	0	146	39.5	124, 168, 44
AKR1B1	JHU02500.P027C01	3.685	0.019	146	36	130, 162, 32
PELI1_frag	JHU12315.P129G06	3.666	0	145.5	39.5	145, 146, 1
AOC3	JHU09314.P098F02	3.666	0.02	145.5	36.5	138, 153, 15
COQ7	JHU13129.P138A08	3.646	0	145	48.5	105, 185, 80
FECH	JHU13233.P139F09	3.646	0	145	35	130, 160, 30
PRDM14	JHU06979.P073D03	3.646	0	145	36.5	150, 140, 10
ATP6V0B	JHU06440.P068D07	3.646	0	145	37	132, 158, 26
EBF1	JHU05781.P061G09	3.646	0.019	145	45.5	141, 149, 8
KRTAP4-12	JHU02739.P236B01	3.627	0	144.5	32	115, 174, 59
TRAP1	JHU08244.P086G10	3.627	0.02	144.5	40	135, 154, 19
ACSS1	JHU12256.P129A11	3.607	0	144	49	144, 144, 0
ACSL5	JHU11616.P122A06	3.607	0.019	144	48.5	155, 133, 22
PNP	JHU10998.P115D12	3.588	0.019	143.5	36.5	144, 143, 1
MS4A14	JHU17834.P221G01	3.569	0	143	46	128, 158, 30
PREPL	JHU13655.P143D07	3.569	0	143	37.5	137, 149, 12
DLX6-AS1_frag	JHU11927.P125H01	3.569	0	143	40	144, 142, 2
NAV2_frag	JHU08735.P091C07	3.569	0	143	38.5	164, 122, 42
GH1	JHU11447.P120G05	3.569	0	143	40.5	135, 151, 16
ITPRIP	JHU07721.P081G03	3.569	0.02	143	38.5	138, 148, 10
HEXB	JHU14117.P148E10	3.549	0	142.5	33	125, 160, 35
ECE1	JHU11739.P123F06	3.549	0	142.5	34.5	138, 147, 9
SCN4B	JHU14493.P152G05	3.549	0.019	142.5	43.5	138, 147, 9
KRTAP9-8	JHU15619.P164H09	3.53	0	142	38	129, 155, 26
ANXA2	JHU13600.P143B12	3.53	0	142	46.5	116, 168, 52
MS4A8	JHU13950.P146G02	3.53	0	142	41.5	137, 147, 10
CELF6	JHU08069.P085B06	3.53	0	142	93.5	134, 150, 16
ZNF19	JHU07678.P077D12	3.53	0	142	35	102, 182, 80
FXN	JHU07331.P080G01	3.53	0.019	142	41	143, 141, 2
MGAT4EP	JHU15533.P163H10	3.511	0	141.5	40	139, 144, 5
FFAR2	JHU07902.P083F02	3.511	0	141.5	35	131, 152, 21
CLDN19	JHU08177.P086G08	3.511	0	141.5	35.5	145, 138, 7
FOXP4	JHU07036.P074G09	3.511	0.02	141.5	41.5	130, 153, 23
CNR1	JHU13711.P144C08	3.491	0	141	42	131, 151, 20
FCER1A	JHU07327.P080G04	3.491	0.019	141	40	111, 171, 60
FCRLA	JHU13917.P146G09	3.472	0	140.5	43	138, 143, 5
IRF2BP1	JHU12393.P130H08	3.472	0	140.5	36.5	123, 158, 35
APOOL	JHU10849.P114H09	3.472	0	140.5	39	113, 168, 55
KJ900886_frag	JHU08688.P091G07	3.472	0	140.5	43.5	129, 152, 23
HEMK1	JHU02919.P031B04	3.472	0.019	140.5	34.5	121, 160, 39
TSPAN4	JHU13877.P145H03	3.453	0	140	43	110, 170, 60
ABHD16A	JHU09031.P095B06	3.453	0	140	38.5	114, 166, 52
PALM	JHU08217.P086B07	3.453	0	140	64.5	228, 52, 176
RALYL	JHU09069.P095E06	3.453	0	140	35	130, 150, 20
CNR2	JHU07119.P075C02	3.453	0	140	38.5	131, 149, 18
PELI1	JHU07651.P077H09	3.453	0	140	45	138, 142, 4
PTP4A1	JHU02949.P031G08	3.453	0.02	140	36	156, 124, 32
PDE9A	JHU13549.P142D06	3.433	0	139.5	42.5	137, 142, 5
CTNNAL1	JHU11063.P116E12	3.433	0	139.5	37	147, 132, 15
BC047522.1_frag	JHU08837.P093F09	3.433	0	139.5	34	107, 172, 65
DDHD2	JHU04721.P050F04	3.433	0.019	139.5	34	137, 142, 5
STIP1	JHU15461.P162H11	3.414	0	139	36	152, 126, 26
PUM3	JHU14210.P149D11	3.414	0	139	33.5	124, 154, 30
SFXN1	JHU04872.P051G09	3.414	0.019	139	39.5	127, 151, 24
RNH1	JHU13091.P137A12	3.395	0	138.5	51.5	135, 142, 7
SLC39A5	JHU12998.P136A09	3.395	0	138.5	46	148, 129, 19
UBXN8	JHU09015.P094C05	3.395	0	138.5	37	133, 144, 11
LIMS1	JHU08968.P094F12	3.395	0	138.5	35	116, 161, 45
ZNF683	JHU07965.P083G12	3.395	0	138.5	36	133, 144, 11
ANKRD46	JHU06820.P072C03	3.395	0	138.5	38	116, 161, 45
SERPINI2	JHU05450.P057D11	3.395	0	138.5	38	130, 147, 17
TBRG4	JHU01624.P017D04	3.395	0.02	138.5	37.5	89, 188, 99
GNA11	JHU15218.P160A02	3.375	0	138	42.5	108, 168, 60
BCL2	JHU13217.P139A09	3.375	0	138	42.5	110, 166, 56
KRTAP5-3	JHU14848.P156E08	3.375	0	138	33	120, 156, 36
KRT6A	JHU06954.P073C03	3.375	0	138	38.5	150, 126, 24
NEK10	JHU05805.P061D05	3.375	0	138	38	129, 147, 18
LTA4H	JHU06102.P064F03	3.375	0	138	38	142, 134, 8
DCDC2	JHU05778.P061G05	3.375	0	138	50	136, 140, 4
CRYAB	JHU01945.P021H08	3.375	0	138	38.5	138, 138, 0
COX4I1	JHU02128.P023G05	3.375	0.019	138	38.5	150, 126, 24
CNIH1	JHU12474.P131B03	3.356	0	137.5	48.5	140, 135, 5
ARMC10	JHU08648.P091E12	3.356	0	137.5	35	133, 142, 9
ALDH4A1	JHU06916.P073B03	3.356	0	137.5	37	126, 149, 23
DDX4	JHU07505.P079H09	3.356	0	137.5	49	121, 154, 33
MOB3B	JHU03034.P032D03	3.356	0.019	137.5	37.5	104, 171, 67
MFI2	JHU09173.P096E07	3.337	0	137	36	135, 139, 4
NABP2	JHU02172.P023H03	3.337	0.02	137	37	123, 151, 28
TMEM134	JHU14792.P155H04	3.317	0	136.5	34	125, 148, 23
PUS7L	JHU13480.P141G05	3.317	0	136.5	43	125, 148, 23
HAS3	JHU10685.P112B11	3.317	0	136.5	43	134, 139, 5
ANXA2	JHU09795.P103F08	3.317	0	136.5	36	124, 149, 25
SMRP1	JHU07884.P083G07	3.317	0	136.5	43.5	132, 141, 9
RUNDC3B	JHU07169.P075E01	3.317	0	136.5	34.5	129, 144, 15
DERL3	JHU06451.P068F09	3.317	0.019	136.5	36	147, 126, 21
H2AFY	JHU15988.P168D06	3.298	0	136	32	189, 83, 106
NOTCH2NL	JHU14859.P156D08	3.298	0	136	34.5	118, 154, 36
GSTA4	JHU13530.P142E01	3.298	0	136	34	140, 132, 8
ACSL4	JHU11713.P123E07	3.298	0	136	34.5	155, 117, 38
QARS	JHU12694.P133H09	3.298	0	136	43	132, 140, 8
THEM6	JHU12167.P128G06	3.298	0	136	37	131, 141, 10
ZNF555	JHU09790.P102C01	3.298	0	136	37.5	148, 124, 24
ANGEL2	JHU10181.P107G12	3.298	0	136	36	137, 135, 2
SOCS5	JHU06029.P063F10	3.298	0	136	35.5	119, 153, 34
HSPA13	JHU03153.P033H06	3.298	0.02	136	38.5	124, 148, 24
CLEC10A	JHU16267.P171F02	3.278	0	135.5	32	110, 161, 51
REEP1	JHU13089.P137B11	3.278	0	135.5	43	121, 150, 29
YY1AP1	JHU12629.P132D08	3.278	0	135.5	44	139, 132, 7
FRK	JHU14645.P154G07	3.278	0	135.5	35.5	126, 145, 19
SOCS3	JHU07282.P076G05	3.278	0	135.5	41.5	145, 126, 19
CPA2	JHU06167.P065H07	3.278	0	135.5	44	126, 145, 19
CNOT7	JHU02713.P029E10	3.278	0	135.5	34	121, 150, 29
TCN2	JHU13678.P026G09	3.278	0	135.5	38	139, 132, 7
C11orf1	JHU00582.P007G09	3.278	0.019	135.5	41.5	118, 153, 35
RTN2	JHU14595.P153A08	3.259	0	135	41	110, 160, 50
ZNF599	JHU15094.P158H09	3.259	0	135	38.5	119, 151, 32
IVD	JHU14019.P147G02	3.259	0	135	40	112, 158, 46
ZNF333	JHU08062.P084F04	3.259	0	135	37.5	126, 144, 18
ARHGEF16	JHU02405.P026D05	3.259	0	135	33	133, 137, 4
LDOC1	JHU03509.P037G01	3.259	0.019	135	40.5	130, 140, 10
POPDC2	JHU12418.P130B05	3.24	0	134.5	48.5	133, 136, 3
PPP2R1B	JHU11006.P115H03	3.24	0	134.5	40	117, 152, 35
NPTX2	JHU08116.P085H08	3.24	0	134.5	39	127, 142, 15
RPS6KA1	JHU06607.P069C11	3.24	0	134.5	39	97, 172, 75
ZFYVE19	JHU04990.P052H03	3.24	0.02	134.5	36	114, 155, 41
MRPL35	JHU14955.P157B12	3.22	0	134	38.5	117, 151, 34
ATG10	JHU09797.P103G09	3.22	0	134	39	116, 152, 36
TECPR1	JHU07030.P074D04	3.22	0.019	134	34.5	138, 130, 8
PSMC4	JHU04764.P050A08	3.201	0	133.5	50	110, 157, 47
M0R1X1	JHU06623.P069D07	3.201	0	133.5	36.5	132, 135, 3
SNX6	JHU02476.P026G10	3.201	0.019	133.5	36.5	120, 147, 27
PGM2	JHU14325.P150G02	3.182	0	133	42.5	142, 124, 18
NIPA1	JHU12026.P126H06	3.182	0	133	37.5	148, 118, 30
GSTM4	JHU10775.P113E09	3.182	0	133	36.5	129, 137, 8
AIFM3	JHU09220.P097H01	3.182	0	133	40	109, 157, 48
CCNJL_frag	JHU07695.P081G06	3.182	0	133	40.5	133, 133, 0
2018-09-04	JHU07393.P078E07	3.182	0	133	36	144, 122, 22
TNXB	JHU06135.P064H05	3.182	0.02	133	41.5	130, 136, 6
RSAD1	JHU12422.P130A05	3.162	0	132.5	49.5	133, 132, 1
SLC7A8	JHU11587.P121B12	3.162	0	132.5	48	122, 143, 21
SSBP1	JHU06414.P048A11	3.162	0	132.5	37	126, 139, 13
SORBS1	JHU07575.P079E08	3.162	0	132.5	38	114, 151, 37
ACAP2	JHU07020.P074E07	3.162	0	132.5	35	121, 144, 23
OPHN1	JHU06569.P069H02	3.162	0.019	132.5	39.5	134, 131, 3
ISCU	JHU14474.P152B08	3.143	0	132	42.5	124, 140, 16
ZC3H10	JHU08826.P092E10	3.143	0	132	37.5	122, 142, 20
EPG5	JHU09929.P104H05	3.143	0	132	39	137, 127, 10
CSRP2BP	JHU06738.P071H07	3.143	0	132	38	130, 134, 4
OR51I1	JHU06582.P069H03	3.143	0	132	45	107, 157, 50
METTL7A	JHU02641.P028C06	3.143	0	132	33	114, 150, 36
UBAP1	JHU02968.P031E06	3.143	0.019	132	34.5	135, 129, 6
OPHN1	JHU13650.P143G05	3.124	0	131.5	44	130, 133, 3
LPL	JHU13642.P143G03	3.124	0	131.5	42.5	122, 141, 19
DOK5	JHU10964.P115B04	3.124	0	131.5	44.5	112, 151, 39
ALB	JHU06148.P065H06	3.124	0	131.5	40	131, 132, 1
ANXA11	JHU04613.P049G06	3.124	0	131.5	39	115, 148, 33
CCL19	JHU03090.P033F11	3.124	0.02	131.5	35	110, 153, 43
XM_004037862.1_frag	JHU11994.P125A02	3.104	0	131	50	119, 143, 24
CD1B	JHU10090.P106G11	3.104	0.019	131	36	131, 131, 0
GCLC	JHU13052.P137C10	3.085	0	130.5	37.5	128, 133, 5
TMEM179B	JHU09070.P095E10	3.085	0	130.5	34.5	126, 135, 9
MARS	JHU02744.P029D04	3.085	0.019	130.5	38	122, 139, 17
RAP1GAP	JHU15557.P163H12	3.066	0	130	33.5	114, 146, 32
KLHL14	JHU15051.P158H10	3.066	0	130	34.5	125, 135, 10
MBOAT2	JHU05136.P054H05	3.066	0.02	130	40.5	123, 137, 14
MMP21	JHU19216.P195D10	3.046	0	129.5	30	122, 137, 15
FRMD8	JHU12374.P130A03	3.046	0	129.5	48.5	118, 141, 23
FGFR1OP2	JHU14934.P157D04	3.046	0	129.5	34	140, 119, 21
CCM2	JHU02516.P027F05	3.046	0	129.5	34	124, 135, 11
THEM6	JHU03480.P037G07	3.046	0	129.5	36.5	113, 146, 33
SSBP2	JHU01049.P011G08	3.046	0.019	129.5	39.5	119, 140, 21
KCNS1	JHU15612.P164B11	3.027	0	129	37.5	137, 121, 16
MIC13	JHU13475.P141B04	3.027	0	129	46.5	131, 127, 4
C12orf49	JHU13021.P137F03	3.027	0	129	35.5	114, 144, 30
SLC6A4	JHU12999.P136H09	3.027	0	129	45	109, 149, 40
KRTAP10-7	JHU11185.P117A05	3.027	0	129	41	113, 145, 32
PRKCH	JHU07752.P081E08	3.027	0	129	35.5	133, 125, 8
ARGLU1	JHU11443.P120H03	3.027	0	129	40	116, 142, 26
DRAM1	JHU09251.P097G02	3.027	0	129	37.5	127, 131, 4
FCHSD1	JHU07611.P077E09	3.027	0	129	35	127, 131, 4
THAP4	JHU02482.P026H11	3.027	0.019	129	37.5	127, 131, 4
ARMCX5	JHU06722.P071G04	3.008	0.02	128.5	40.5	112, 145, 33
SPAG16	JHU15563.P163D06	2.988	0	128	32.5	133, 123, 10
SLC22A12	JHU11583.P121C07	2.988	0	128	38.5	123, 133, 10
OLA1	JHU02918.P031F12	2.988	0.019	128	34.5	125, 131, 6
PRRT1	JHU12990.P136C09	2.969	0	127.5	34.5	121, 134, 13
NEUROD2	JHU13079.P137H01	2.969	0	127.5	44.5	130, 125, 5
SLC7A2	JHU10258.P107G05	2.969	0.02	127.5	38	100, 155, 55
SDSL	JHU05449.P057C06	2.949	0	127	36	133, 121, 12
PTK2	JHU07363.P080H12	2.949	0	127	35	116, 138, 22
LAPTM4A	JHU03508.P037G02	2.949	0.019	127	38.5	114, 140, 26
NLN	JHU13749.P144D12	2.93	0	126.5	40.5	126, 127, 1
MTHFD1	JHU10328.P108F02	2.93	0	126.5	36	109, 144, 35
KJ903238	JHU06904.P072F04	2.93	0	126.5	36.5	122, 131, 9
STOML1	JHU03061.P032F08	2.93	0	126.5	35	137, 116, 21
PRDX3	JHU02467.P026H03	2.93	0.019	126.5	36.5	103, 150, 47
FEZF2	JHU12949.P136B12	2.911	0	126	50	116, 136, 20
TFAP2D	JHU11977.P125F09	2.911	0	126	33.5	113, 139, 26
TP53TG5	JHU08076.P085E04	2.911	0	126	36	109, 143, 34
HAX1	JHU08008.P084F03	2.911	0	126	36.5	134, 118, 16
ALCAM	JHU06819.P072F01	2.911	0	126	33.5	62, 190, 128
CD82	JHU04536.P048E04	2.911	0	126	33.5	120, 132, 12
BTRC	JHU06923.P073H12	2.911	0	126	38.5	119, 133, 14
PEPD	JHU05526.P058H09	2.911	0.02	126	40.5	136, 116, 20
TRIM16	JHU13780.P144B06	2.891	0	125.5	46	128, 123, 5
CENPP	JHU13422.P141F05	2.891	0	125.5	34.5	120, 131, 11
KRTAP20-1	JHU10316.P108F03	2.891	0	125.5	35	135, 116, 19
SCN5A	JHU08037.P084E03	2.891	0	125.5	36.5	125, 126, 1
SYPL1	JHU09971.P104H02	2.891	0	125.5	36.5	131, 120, 11
NCOA4	JHU06663.P070D07	2.891	0	125.5	37	132, 119, 13
SCG3	JHU00944.P010G11	2.891	0.019	125.5	40	137, 114, 23
ADH5	JHU04710.P050D03	2.872	0	125	35	109, 141, 32
KRTCAP2	JHU06650.P070F03	2.872	0	125	35	108, 142, 34
S100A8	JHU02849.P030G01	2.872	0.019	125	38.5	123, 127, 4
ACKR4	JHU15682.P165G07	2.853	0	124.5	33	126, 123, 3
SGK2	JHU11211.P117G05	2.853	0	124.5	39	111, 138, 27
FANCG	JHU07432.P078F08	2.853	0	124.5	35.5	112, 137, 25
MYOC	JHU04180.P044F02	2.853	0	124.5	35.5	125, 124, 1
MAN1B1	JHU02164.P023G03	2.853	0.02	124.5	37	121, 128, 7
MAL	JHU13070.P179A04	2.833	0	124	35	122, 126, 4
CLDN6	JHU13327.P140F10	2.833	0	124	34.5	99, 149, 50
LGALS14	JHU11942.P125H02	2.833	0	124	40	117, 131, 14
MOB3C	JHU10616.P111F10	2.833	0	124	34.5	106, 142, 36
F2R	JHU07609.P077E10	2.833	0	124	33.5	129, 119, 10
CPEB1	JHU06736.P071F02	2.833	0	124	35	98, 150, 52
EIF3D	JHU02720.P029E03	2.833	0.019	124	33.5	107, 141, 34
KRT8P41_frag	JHU15602.P164E08	2.814	0	123.5	32	109, 138, 29
AP3B1	JHU14270.P150B08	2.814	0	123.5	43	111, 136, 25
GPM6B	JHU13443.P141B12	2.814	0	123.5	46.5	116, 131, 15
CLDN7	JHU15110.P159H08	2.814	0	123.5	36	101, 146, 45
CLSTN1	JHU12846.P135H11	2.814	0	123.5	38.5	102, 145, 43
DBF4	JHU07504.P079E09	2.814	0.019	123.5	34.5	132, 115, 17
KCTD19	JHU16962.P200H07	2.795	0	123	32	113, 133, 20
RAG1	JHU12322.P129B12	2.795	0	123	51	132, 114, 18
ABHD17A	JHU08186.P086A02	2.795	0	123	83.5	194, 52, 142
GOSR1	JHU11449.P120G12	2.795	0	123	37	116, 130, 14
FAAH2	JHU10390.P109H08	2.795	0	123	38	93, 153, 60
CCDC65	JHU06729.P071E02	2.795	0	123	34.5	107, 139, 32
ADAMTSL4_frag	JHU05476.P058E04	2.795	0	123	36	140, 106, 34
ALDH2	JHU04131.P044F10	2.795	0	123	35.5	97, 149, 52
TIMM17B	JHU03731.P039C11	2.795	0.02	123	35	132, 114, 18
ATG16L1	JHU11907.P125C12	2.775	0	122.5	42	135, 110, 25
AQP7	JHU12159.P128F11	2.775	0	122.5	34	119, 126, 7
MRPS2	JHU08791.P092B05	2.775	0	122.5	61.5	141, 104, 37
CUL4A	JHU08282.P087H10	2.775	0	122.5	38	108, 137, 29
CLEC10A	JHU05871.P062B05	2.775	0	122.5	35.5	112, 133, 21
CNOT7	JHU07219.P076F07	2.775	0	122.5	35	125, 120, 5
CLCN6	JHU07218.P076G08	2.775	0	122.5	38.5	119, 126, 7
SLC13A3	JHU06986.P073H03	2.775	0.019	122.5	45.5	119, 126, 7
PSMC3	JHU13762.P144F01	2.756	0	122	33	121, 123, 2
CFAP43	JHU04122.P075F12	2.756	0	122	36	89, 155, 66
SIMC1	JHU07310.P080H10	2.756	0	122	40.5	108, 136, 28
AHSA1	JHU02594.P028B11	2.756	0	122	34	117, 127, 10
L3HYPDH	JHU03473.P037F01	2.756	0.019	122	34	116, 128, 12
FCER1G	JHU12485.P131B11	2.737	0	121.5	48.5	124, 119, 5
JMJD7	JHU12105.P127A05	2.737	0	121.5	50	136, 107, 29
ZDHHC15	JHU11319.P118B06	2.737	0	121.5	46	113, 130, 17
DNAJB8	JHU09045.P095D06	2.737	0	121.5	38	111, 132, 21
SPATA2L	JHU08141.P085F10	2.737	0	121.5	34.5	120, 123, 3
SLITRK4	JHU07661.P077H02	2.737	0	121.5	44	117, 126, 9
TDO2	JHU05459.P057G11	2.737	0	121.5	39.5	135, 108, 27
THOC1	JHU08524.P057G01	2.737	0	121.5	44	123, 120, 3
CPA1	JHU01943.P021G11	2.737	0.02	121.5	38.5	122, 121, 1
IFNA10	JHU14556.P153B09	2.717	0	121	36	104, 138, 34
PGM2	JHU14325.P150H03	2.717	0	121	41.5	121, 121, 0
KHDRBS3	JHU09928.P104G05	2.717	0	121	37.5	115, 127, 12
KLHL36	JHU09231.P097G01	2.717	0	121	42.5	113, 129, 16
KJ901215	JHU08036.P084H04	2.717	0	121	36	125, 117, 8
VWA5A	JHU07054.P074F12	2.717	0	121	36.5	101, 141, 40
OSBPL6	JHU06594.P069H10	2.717	0	121	39.5	127, 115, 12
KJ906227	JHU03573.P038G11	2.717	0	121	36.5	113, 129, 16
CBWD1	JHU02031.P022G01	2.717	0.019	121	37	113, 129, 16
GPN1	JHU14168.P148A02	2.698	0	120.5	47.5	114, 127, 13
P3H4	JHU13200.P138B09	2.698	0	120.5	43.5	121, 120, 1
GRN	JHU12952.P136E05	2.698	0	120.5	34.5	114, 127, 13
APH1A	JHU04516.P048C04	2.698	0	120.5	34	119, 122, 3
FAM127B	JHU02907.P031F08	2.698	0.019	120.5	34	103, 138, 35
ZNF416	JHU13300.P139D12	2.679	0	120	42.5	99, 141, 42
SLC35C2	JHU08910.P093H03	2.679	0	120	42	98, 142, 44
FDPS	JHU01577.P017E03	2.679	0.02	120	34.5	104, 136, 32
NCALD	JHU16363.P172B01	2.659	0	119.5	32	161, 78, 83
RASSF3	JHU15743.P165B12	2.659	0	119.5	39	101, 138, 37
LOR	JHU15534.P163H05	2.659	0	119.5	39.5	68, 171, 103
LCN2	JHU12107.P127G08	2.659	0	119.5	38	107, 132, 25
PTCD1	JHU11394.P119C03	2.659	0	119.5	35.5	113, 126, 13
GKN2	JHU10773.P113E07	2.659	0	119.5	35.5	131, 108, 23
CCNC	JHU09905.P104G09	2.659	0	119.5	37	129, 110, 19
CXCR1	JHU07243.P076H09	2.659	0.019	119.5	44	121, 118, 3
THBD	JHU12336.P129A02	2.64	0	119	50	143, 95, 48
HTRA4	JHU12292.P129C05	2.64	0	119	33.5	122, 116, 6
NME7	JHU11670.P122H09	2.64	0	119	39.5	131, 107, 24
HIBCH	JHU10113.P106G03	2.64	0	119	36	101, 137, 36
HSD17B7	JHU05404.P057E07	2.64	0	119	36	103, 135, 32
SSBP4	JHU06511.P068G06	2.64	0.02	119	37.5	112, 126, 14
SUCLG2	JHU16378.P172A06	2.62	0	118.5	39.5	60, 177, 117
KJ901395	JHU12010.P126A07	2.62	0	118.5	48	101, 136, 35
SLC25A16	JHU08235.P086G02	2.62	0	118.5	41	113, 124, 11
DPP3	JHU07031.P074E08	2.62	0	118.5	38	113, 124, 11
PKM	JHU06491.P068G03	2.62	0	118.5	40	99, 138, 39
TM4SF18	JHU03349.P035A11	2.62	0.019	118.5	35.5	119, 118, 1
C1orf74	JHU13024.P137G12	2.601	0	118	35	111, 125, 14
CBLN4	JHU13030.P137H11	2.601	0	118	42.5	116, 120, 4
PTPN5	JHU07166.P075D09	2.601	0	118	36.5	107, 129, 22
BC029877_frag	JHU03844.P041D10	2.601	0	118	36	94, 142, 48
HS1BP3	JHU07618.P077H08	2.601	0.019	118	39.5	110, 126, 16
ORAI1	JHU12144.P127A03	2.582	0	117.5	46.5	115, 120, 5
ABHD16B	JHU14183.P149H02	2.582	0	117.5	42.5	113, 122, 9
IFFO1	JHU13149.P138G12	2.582	0	117.5	36	119, 116, 3
GSDMD	JHU02145.P023B08	2.582	0.02	117.5	35	109, 126, 17
RAP1GDS1	JHU15932.P167G03	2.562	0	117	37.5	114, 120, 6
RANGAP1	JHU12697.P133B12	2.562	0	117	50	102, 132, 30
SLC2A9	JHU14052.P147C06	2.562	0	117	35	119, 115, 4
DOC2A	JHU07126.P075F03	2.562	0	117	36	102, 132, 30
PPARG	JHU07077.P074F03	2.562	0	117	35	128, 106, 22
C6orf136	JHU07410.P078H05	2.562	0	117	41.5	108, 126, 18
UNC45A	JHU02301.P024D03	2.562	0.019	117	34.5	115, 119, 4
KJ902480.1_frag	JHU16429.P173G05	2.543	0	116.5	38	127, 106, 21
NSUN5	JHU13544.P142C07	2.543	0	116.5	41.5	100, 133, 33
EPHA7	JHU12945.P136C08	2.543	0	116.5	42	112, 121, 9
SRSF2	JHU14049.P147F11	2.543	0	116.5	33	128, 105, 23
ACSL4	JHU12255.P129E12	2.543	0	116.5	34	92, 141, 49
PANK4	JHU12313.P129H08	2.543	0	116.5	38	108, 125, 17
KJ903673_frag	JHU12066.P127G07	2.543	0	116.5	42.5	101, 132, 31
ATP6AP2	JHU11718.P123G12	2.543	0	116.5	36	105, 128, 23
SPAG6	JHU10726.P112B06	2.543	0.019	116.5	40.5	103, 130, 27
OFD1_frag	JHU15818.P166G11	2.524	0	116	36.5	121, 111, 10
PITPNA	JHU13960.P146G01	2.524	0	116	40	93, 139, 46
WDR1	JHU08249.P086C05	2.524	0.02	116	41	83, 149, 66
KCNMB1	JHU13819.P145F07	2.504	0	115.5	35.5	92, 139, 47
CDCA7L	JHU15203.P160G04	2.504	0	115.5	34	98, 133, 35
MRM1	JHU10899.P114F03	2.504	0	115.5	37	138, 93, 45
PVR	JHU09091.P095E07	2.504	0	115.5	33.5	111, 120, 9
HSPA8	JHU08299.P087F11	2.504	0	115.5	36	112, 119, 7
PRR35	JHU09362.P098G11	2.504	0	115.5	36	104, 127, 23
PTCH1	JHU06020.P063C05	2.504	0	115.5	38	120, 111, 9
CBLB	JHU07311.P080E12	2.504	0	115.5	38.5	136, 95, 41
MRFAP1L1	JHU02929.P031F05	2.504	0.019	115.5	36.5	114, 117, 3
TMEM82	JHU13863.P145B01	2.485	0	115	39	90, 140, 50
ZER1	JHU07006.P073E05	2.485	0	115	36.5	93, 137, 44
ACRBP	JHU06914.P073H09	2.485	0	115	44	98, 132, 34
SDHAF2	JHU03656.P039E09	2.485	0	115	35	107, 123, 16
UBE2D4	JHU02391.P025E11	2.485	0	115	34.5	111, 119, 8
PLP1	JHU02465.P026F03	2.485	0	115	33	112, 118, 6
LDOC1	JHU03509.P037H01	2.485	0.019	115	40	112, 118, 6
PGAM1	JHU15254.P160D08	2.466	0	114.5	35.5	78, 151, 73
ITPKB	JHU12104.P127C03	2.466	0	114.5	36.5	97, 132, 35
IGKC	JHU15227.P160G12	2.466	0	114.5	34.5	140, 89, 51
ZNF554	JHU07771.P081D03	2.466	0	114.5	36	107, 122, 15
FUT9	JHU07612.P077D06	2.466	0	114.5	38.5	112, 117, 5
ANKRA2	JHU04417.P047E04	2.466	0	114.5	34.5	113, 116, 3
WFDC2	JHU06043.P063H01	2.466	0.02	114.5	46.5	116, 113, 3
SLC4A1	JHU15940.P167G12	2.446	0	114	32	109, 119, 10
RNASET2	JHU13861.P145B04	2.446	0	114	46	126, 102, 24
MYL10	JHU10027.P105G03	2.446	0	114	35	101, 127, 26
TSPAN15	JHU09492.P099G02	2.446	0	114	37.5	122, 106, 16
MAPK10	JHU07156.P075A05	2.446	0	114	36	105, 123, 18
TTC23L	JHU06367.P067C11	2.446	0	114	37.5	102, 126, 24
CSF2RA	JHU04247.P045E09	2.446	0	114	35.5	94, 134, 40
ACAD8	JHU04705.P050G07	2.446	0	114	39.5	101, 127, 26
CENPM	JHU02605.P028A06	2.446	0.019	114	37.5	114, 114, 0
LOC338797	JHU15527.P163B08	2.427	0	113.5	38.5	157, 70, 87
ACPP	JHU13884.P146A07	2.427	0	113.5	44	87, 140, 53
U2AF1	JHU15283.P160E09	2.427	0	113.5	35	124, 103, 21
WFDC2	JHU10360.P108B04	2.427	0	113.5	42.5	125, 102, 23
HFE	JHU10504.P110D11	2.427	0	113.5	35.5	110, 117, 7
HMGCLL1	JHU10013.P105G02	2.427	0	113.5	38.5	98, 129, 31
PABPC5	JHU09946.P104H11	2.427	0	113.5	35.5	89, 138, 49
TCTEX1D2	JHU04565.P048F10	2.427	0	113.5	35	119, 108, 11
YV007	JHU02833.P030C04	2.427	0.019	113.5	34.5	70, 157, 87
OLFML3	JHU13954.P146G12	2.408	0	113	35	92, 134, 42
CCDC103	JHU12168.P128H07	2.408	0	113	37.5	105, 121, 16
TRMT2A	JHU09445.P099E06	2.408	0	113	35.5	88, 138, 50
TMEM81	JHU06514.P068F10	2.408	0	113	35.5	91, 135, 44
CSRP3	JHU07421.P078G02	2.408	0	113	40	95, 131, 36
ZNF467	JHU06808.P071H05	2.408	0	113	46	135, 91, 44
GAPDHS	JHU03103.P033C05	2.408	0.02	113	36	122, 104, 18
USP48	JHU13781.P144G06	2.388	0	112.5	36	95, 130, 35
GPR143	JHU12578.P132G09	2.388	0	112.5	37.5	97, 128, 31
UBL3	JHU12341.P129G05	2.388	0	112.5	43.5	113, 112, 1
GLUL	JHU01583.P017C04	2.388	0	112.5	35.5	101, 124, 23
CEP290_frag	JHU02606.P028H06	2.388	0.019	112.5	39.5	94, 131, 37
PPP2R3C	JHU16371.P172A01	2.369	0	112	34	138, 86, 52
CAMK2D	JHU13893.P146A08	2.369	0	112	43	63, 161, 98
DEFB108B	JHU12476.P131A05	2.369	0	112	47.5	101, 123, 22
PAQR8	JHU13851.P145C12	2.369	0	112	38	89, 135, 46
RHOBTB1	JHU07562.P079C10	2.369	0	112	37.5	87, 137, 50
FAM161B	JHU06725.P071E07	2.369	0	112	35	125, 99, 26
CD9	JHU04815.P051G08	2.369	0	112	39	96, 128, 32
C11orf49	JHU02410.P026F02	2.369	0	112	32	104, 120, 16
IST1	JHU02737.P029H10	2.369	0.019	112	37.5	103, 121, 18
GMPR	JHU05400.P235B02	2.35	0	111.5	34	98, 125, 27
RMND5B	JHU13966.P146D12	2.35	0	111.5	38.5	93, 130, 37
TSPAN6	JHU13581.P142C01	2.35	0	111.5	35.5	93, 130, 37
RBM42	JHU13164.P138G10	2.35	0	111.5	39.5	94, 129, 35
AARSD1	JHU08928.P094B12	2.35	0	111.5	39	116, 107, 9
DRC3	JHU07726.P081B03	2.35	0	111.5	38.5	124, 99, 25
KRTAP4-2	JHU11189.P117C02	2.35	0	111.5	36	94, 129, 35
ZNF550	JHU10269.P107D10	2.35	0	111.5	37	111, 112, 1
GALNT15	JHU09056.P095F08	2.35	0	111.5	36.5	94, 129, 35
PRKCZ	JHU06400.P067B02	2.35	0	111.5	36.5	124, 99, 25
ZNF41	JHU04127.P043A06	2.35	0	111.5	138.5	134, 89, 45
EIF2D	JHU07053.P074D01	2.35	0	111.5	35.5	120, 103, 17
FDFT1	JHU06177.P065G07	2.35	0	111.5	39	97, 126, 29
CDC37L1	JHU00500.P006C11	2.35	0	111.5	35	111, 112, 1
NUP62CL	JHU01882.P020E10	2.35	0.02	111.5	34.5	112, 111, 1
PRIM1	JHU15740.P165A08	2.33	0	111	38.5	91, 131, 40
VWA5A	JHU11757.P191F06	2.33	0	111	35.5	117, 105, 12
ANKS1B	JHU13311.P140C02	2.33	0	111	43.5	117, 105, 12
IFNA21	JHU09731.P102A04	2.33	0	111	41	104, 118, 14
CARD18	JHU10885.P114E10	2.33	0	111	33	120, 102, 18
GMPPA	JHU04736.P050D08	2.33	0	111	35.5	95, 127, 32
MIC13	JHU06012.P063E01	2.33	0	111	36	92, 130, 38
PYCR2	JHU04471.P047G05	2.33	0.019	111	37.5	96, 126, 30
MXI1	JHU14664.P154B12	2.311	0	110.5	40.5	104, 117, 13
PTRH2	JHU15068.P158F02	2.311	0	110.5	32	102, 119, 17
MT1H	JHU07740.P081D04	2.311	0	110.5	36	108, 113, 5
EFCAB14	JHU08306.P087F10	2.311	0	110.5	33.5	123, 98, 25
BC039235	JHU07491.P079C08	2.311	0	110.5	35	95, 126, 31
OR10W1	JHU06571.P069F01	2.311	0	110.5	34	65, 156, 91
GOT1	JHU06460.P068H07	2.311	0	110.5	38.5	111, 110, 1
GFM2	JHU01181.P013A08	2.311	0	110.5	35	99, 122, 23
C11orf45	JHU03369.P036C08	2.311	0.019	110.5	35	93, 128, 35
NDUFA5	JHU16454.P173B02	2.292	0	110	34	115, 105, 10
ZNF428	JHU12441.P130B02	2.292	0	110	55	92, 128, 36
PREPL	JHU13655.P143C08	2.292	0	110	42.5	90, 130, 40
THAP6	JHU13104.P137G03	2.292	0	110	38.5	97, 123, 26
GSG1L	JHU12953.P136H06	2.292	0	110	41	111, 109, 2
RNF216	JHU11413.P119B07	2.292	0	110	44.5	96, 124, 28
LINC00928_frag	JHU10844.P113F11	2.292	0	110	37	100, 120, 20
PPP6R2	JHU11491.P120H11	2.292	0	110	38	118, 102, 16
SMARCB1	JHU07180.P075C03	2.292	0	110	36.5	114, 106, 8
JCHAIN	JHU04938.P052C07	2.292	0	110	35	90, 130, 40
S1PR3	JHU06640.P070F11	2.292	0.02	110	35.5	70, 150, 80
HNRNPC	JHU15991.P168F10	2.272	0	109.5	37	104, 115, 11
ZDHHC20	JHU13687.P143A12	2.272	0	109.5	46	110, 109, 1
INPP5K	JHU11687.P122B07	2.272	0	109.5	47.5	124, 95, 29
TMEM185B	JHU12047.P126D08	2.272	0	109.5	42	96, 123, 27
IL13RA1	JHU12204.P128C01	2.272	0	109.5	36	92, 127, 35
PPM1F	JHU13758.P144H02	2.272	0	109.5	41	97, 122, 25
GCNT2	JHU11168.P117C05	2.272	0	109.5	37	110, 109, 1
TPH1	JHU10261.P107F02	2.272	0	109.5	35.5	96, 123, 27
MANEA	JHU10991.P115H05	2.272	0	109.5	39.5	102, 117, 15
GUCY1B3	JHU06759.P071E06	2.272	0	109.5	36.5	118, 101, 17
TSPAN2	JHU05081.P053E03	2.272	0	109.5	35.5	98, 121, 23
LOXHD1	JHU05799.P061G07	2.272	0	109.5	39.5	121, 98, 23
FAM131C	JHU05680.P060H09	2.272	0	109.5	41.5	103, 116, 13
SULT1A3	JHU04495.P047H06	2.272	0.019	109.5	38	86, 133, 47
SUV420H1	JHU13571.P142F01	2.253	0	109	35	94, 124, 30
CYB561	JHU13134.P138H08	2.253	0	109	37	107, 111, 4
MAGEA9	JHU08970.P094C07	2.253	0	109	37	105, 113, 8
IGFLR1	JHU08683.P091F07	2.253	0	109	36	98, 120, 22
CEP85	JHU07413.P078F12	2.253	0	109	39	115, 103, 12
SPRYD4	JHU05075.P053E01	2.253	0	109	38	95, 123, 28
SEC13	JHU03536.P037D03	2.253	0	109	36.5	101, 117, 16
TMEM14B	JHU02779.P029E09	2.253	0.02	109	35	90, 128, 38
P2RX4	JHU12535.P131A03	2.233	0	108.5	49.5	101, 116, 15
SHMT2	JHU13376.P140H06	2.233	0	108.5	41	113, 104, 9
GPR78	JHU12290.P129H04	2.233	0	108.5	39.5	99, 118, 19
IFNA16	JHU10508.P110B08	2.233	0	108.5	44	103, 114, 11
PIK3CA	JHU11201.P117E07	2.233	0	108.5	34	108, 109, 1
CNIH1	JHU10861.P114E04	2.233	0	108.5	36	76, 141, 65
AK8	JHU07979.P084H09	2.233	0	108.5	44.5	109, 108, 1
NMES1	JHU03850.P041B10	2.233	0	108.5	115	98, 119, 21
HABP2	JHU07040.P074D02	2.233	0.019	108.5	34.5	88, 129, 41
VWA9	JHU12552.P132B12	2.214	0	108	50.5	105, 111, 6
SUMO1	JHU12523.P131H09	2.214	0	108	44.5	106, 110, 4
SLC39A6	JHU06508.P068H01	2.214	0	108	42	100, 116, 16
ATG4B	JHU02506.P027E03	2.214	0.019	108	33.5	87, 129, 42
CSTF2T	JHU14292.P150A04	2.195	0	107.5	41	78, 137, 59
RBM46	JHU14215.P149D02	2.195	0	107.5	35.5	92, 123, 31
GAMT	JHU13919.P146C11	2.195	0	107.5	38	98, 117, 19
ZNF436	JHU10363.P108E03	2.195	0	107.5	36	105, 110, 5
PSMA5	JHU07267.P076C06	2.195	0	107.5	37	105, 110, 5
HSD17B2	JHU06464.P068G04	2.195	0.02	107.5	39.5	90, 125, 35
MOSPD1	JHU13355.P140A01	2.175	0	107	44	102, 112, 10
RNMTL1	JHU13659.P143H02	2.175	0	107	40.5	107, 107, 0
CLDN17	JHU10479.P110E10	2.175	0	107	34	90, 124, 34
RICTOR	JHU08230.P086E04	2.175	0	107	57	59, 155, 96
CYP2A7	JHU07894.P083E04	2.175	0	107	35	96, 118, 22
BCKDHB	JHU07303.P080D09	2.175	0	107	36.5	58, 156, 98
ALDH5A1	JHU05954.P063D10	2.175	0	107	37	92, 122, 30
CCT7	JHU05009.P053D11	2.175	0	107	36	95, 119, 24
FITM2	JHU04621.P049F04	2.175	0	107	33.5	89, 125, 36
ZNF790	JHU06812.P071H06	2.175	0	107	41.5	108, 106, 2
SAA4	JHU02184.P023G09	2.175	0	107	37	92, 122, 30
COL4A3BP	JHU00022.P001G04	2.175	0.019	107	36	106, 108, 2
TXNDC8	JHU14415.P151D02	2.156	0	106.5	34.5	95, 118, 23
MBP	JHU15244.P160G01	2.156	0	106.5	41	123, 90, 33
GPIHBP1	JHU13453.P141G04	2.156	0	106.5	34.5	85, 128, 43
ABHD11	JHU07680.P081H08	2.156	0	106.5	36.5	93, 120, 27
CCL4L1	JHU07214.P076B02	2.156	0	106.5	36.5	117, 96, 21
KLRC1	JHU05044.P053D01	2.156	0	106.5	36.5	91, 122, 31
TEX2_frag	JHU03730.P039D06	2.156	0	106.5	35	94, 119, 25
ZCCHC7	JHU02874.P030E06	2.156	0	106.5	34	111, 102, 9
PRMT2	JHU00072.P001H04	2.156	0.019	106.5	35.5	100, 113, 13
INPP5A	JHU15803.P166A08	2.137	0	106	37.5	89, 123, 34
FAM98A	JHU10297.P191D05	2.137	0	106	31	89, 123, 34
BPHL	JHU15872.P167E11	2.137	0	106	33.5	88, 124, 36
AGTR1	JHU16058.P169G01	2.137	0	106	39	107, 105, 2
SLC25A1	JHU13288.P139A01	2.137	0	106	43	85, 127, 42
GAN	JHU13050.P137C07	2.137	0	106	39	106, 106, 0
ZDHHC5	JHU07870.P082D01	2.137	0	106	42	104, 108, 4
STAT1	JHU07092.P074D03	2.137	0	106	40	137, 75, 62
ANKS3	JHU07300.P080E10	2.137	0	106	36.5	92, 120, 28
BRK1	JHU01558.P017H05	2.137	0.02	106	38.5	89, 123, 34
ADIG	JHU12827.P135B02	2.117	0	105.5	47.5	100, 111, 11
HSD3B1	JHU13633.P143H06	2.117	0	105.5	42	105, 106, 1
PEPD	JHU09469.P099C01	2.117	0	105.5	38	94, 117, 23
FCRL2	JHU10498.P110F12	2.117	0	105.5	35.5	89, 122, 33
KRTAP19-4	JHU10314.P108F04	2.117	0	105.5	39	97, 114, 17
PCMTD1	JHU09086.P095G05	2.117	0	105.5	43.5	113, 98, 15
ZNF8	JHU07199.P075C10	2.117	0	105.5	38	119, 92, 27
SRSF7	JHU06325.P066D09	2.117	0	105.5	35.5	121, 90, 31
ST3GAL2	JHU05933.P062E07	2.117	0	105.5	35.5	95, 116, 21
MAGEA12	JHU07448.P078G03	2.117	0	105.5	40	97, 114, 17
NAALADL2	JHU06563.P069G05	2.117	0	105.5	45	100, 111, 11
COMMD2	JHU05978.P063H06	2.117	0	105.5	44	105, 106, 1
KJ904366_frag	JHU03265.P035D12	2.117	0	105.5	37	107, 104, 3
PDZD3	JHU03043.P032F09	2.117	0.019	105.5	34.5	121, 90, 31
TSPAN7	JHU14893.P156A10	2.098	0	105	42.5	106, 104, 2
DCDC2	JHU13615.P143H03	2.098	0	105	41	96, 114, 18
FAM3A	JHU04635.P049C10	2.098	0	105	35.5	105, 105, 0
MRGPRX2	JHU06561.P069G06	2.098	0	105	42.5	104, 106, 2
MTAP	JHU01692.P018H02	2.098	0.019	105	38.5	83, 127, 44
CTAGE1	JHU08376.P088B11	2.079	0	104.5	81	103, 106, 3
ARMC10	JHU08648.P091D11	2.079	0	104.5	34	92, 117, 25
BC047522.1_frag	JHU08837.P093E09	2.079	0	104.5	35	92, 117, 25
HSPA1L	JHU04079.P043D09	2.079	0	104.5	35.5	100, 109, 9
C11orf74	JHU06342.P067E04	2.079	0	104.5	36.5	88, 121, 33
GPR151	JHU05686.P060G04	2.079	0	104.5	39	95, 114, 19
PNMA6A	JHU02177.P023C06	2.079	0	104.5	33	88, 121, 33
EMCN	JHU00603.P007G10	2.079	0.02	104.5	40.5	87, 122, 35
KRTAP6-2	JHU18782.P216G09	2.059	0	104	33	87, 121, 34
ZNF876P	JHU16209.P170F04	2.059	0	104	32	85, 123, 38
NDUFB11	JHU14768.P155B11	2.059	0	104	37	88, 120, 32
CLPB	JHU14096.P148B04	2.059	0	104	45	105, 103, 2
ANKRD54	JHU12065.P127B10	2.059	0	104	50.5	104, 104, 0
RHPN1	JHU12227.P128A05	2.059	0	104	51	107, 101, 6
C14orf80	JHU09230.P097E04	2.059	0	104	36.5	86, 122, 36
TEKT2	JHU07669.P077G10	2.059	0	104	39	90, 118, 28
C6orf118	JHU07499.P079G03	2.059	0.019	104	44.5	90, 118, 28
CYP2E1	JHU16075.P169A04	2.04	0	103.5	37.5	108, 99, 9
SCD	JHU13666.P143C12	2.04	0	103.5	41.5	104, 103, 1
PDHB	JHU14230.P149H10	2.04	0	103.5	40.5	98, 109, 11
GCDH	JHU08861.P093G05	2.04	0	103.5	43	84, 123, 39
CLUHP3	JHU06243.P066E07	2.04	0	103.5	36	91, 116, 25
SNX15	JHU05453.P057F07	2.04	0	103.5	35	84, 123, 39
C1orf101	JHU07592.P077G02	2.04	0	103.5	41	99, 108, 9
XCR1	JHU06622.P069H06	2.04	0	103.5	41	96, 111, 15
DPH2	JHU02524.P027H04	2.04	0.019	103.5	37.5	91, 116, 25
COASY	JHU11155.P235B12	2.021	0	103	37.5	79, 127, 48
HS6ST1	JHU15800.P166H07	2.021	0	103	33.5	98, 108, 10
ACADVL	JHU13979.P147D12	2.021	0	103	36.5	79, 127, 48
JUP	JHU06950.P073D05	2.021	0	103	36.5	111, 95, 16
ANKRD46	JHU05956.P063D09	2.021	0	103	38	117, 89, 28
ZDHHC11	JHU04316.P045C08	2.021	0	103	35.5	110, 96, 14
SLC32A1	JHU07178.P075F08	2.021	0	103	35.5	87, 119, 32
SCG2	JHU06408.P067E09	2.021	0	103	35.5	107, 99, 8
PEX26	JHU07359.P080H06	2.021	0	103	40.5	89, 117, 28
TROVE2	JHU06040.P063H10	2.021	0.02	103	43.5	98, 108, 10
FAM84A	JHU12189.P128A08	2.001	0	102.5	47.5	104, 101, 3
OLIG1	JHU12415.P130D04	2.001	0	102.5	44.5	88, 117, 29
TTC39B	JHU12078.P127D01	2.001	0	102.5	34	87, 118, 31
FOXRED1	JHU13627.P143H07	2.001	0	102.5	41.5	100, 105, 5
TM6SF1	JHU08438.P088B06	2.001	0	102.5	82.5	120, 85, 35
RPL30	JHU04583.P048D06	2.001	0	102.5	35.5	87, 118, 31
TMEM209	JHU06751.P071G03	2.001	0	102.5	44	101, 104, 3
KCTD13	JHU05612.P059H04	2.001	0	102.5	38.5	99, 106, 7
AIMP2	JHU02449.P026G06	2.001	0.019	102.5	38	86, 119, 33
SAMHD1	JHU04204.P228H01	1.982	0	102	37	86, 118, 32
POLR2G	JHU12127.P127A02	1.982	0	102	48	100, 104, 4
HDAC6	JHU12955.P136C04	1.982	0	102	44.5	91, 113, 22
CLTA	JHU08278.P087B06	1.982	0	102	94.5	97, 107, 10
PYCARD	JHU09475.P099D01	1.982	0	102	37	84, 120, 36
PLA2G2A	JHU03911.P041A02	1.982	0	102	99	100, 104, 4
TNIK_frag	JHU07189.P075G08	1.982	0	102	38.5	90, 114, 24
HINT2	JHU05996.P063H03	1.982	0	102	40.5	92, 112, 20
SMAD1	JHU04684.P049H03	1.982	0	102	41.5	109, 95, 14
MAGEA8	JHU02742.P029C07	1.982	0	102	36.5	97, 107, 10
CLEC7A	JHU03283.P035G10	1.982	0.019	102	37.5	110, 94, 16
CCL4L1	JHU17034.P201A11	1.963	0	101.5	34.5	75, 128, 53
OTULIN	JHU14299.P150A10	1.963	0	101.5	38.5	85, 118, 33
CYB561A3	JHU13429.P141A08	1.963	0	101.5	48	96, 107, 11
ZBTB46	JHU12250.P128C08	1.963	0	101.5	43	104, 99, 5
GCNT1	JHU10972.P115F03	1.963	0	101.5	36	118, 85, 33
CRY2	JHU07503.P079H06	1.963	0	101.5	42	99, 104, 5
TSPAN12	JHU05651.P059H02	1.963	0	101.5	40	104, 99, 5
HINFP	JHU02550.P027B10	1.963	0	101.5	32.5	107, 96, 11
RDH11	JHU03531.P037D05	1.963	0.02	101.5	36	83, 120, 37
ZIK1	JHU15857.P166E04	1.943	0	101	31	83, 119, 36
BRE	JHU13508.P142B03	1.943	0	101	43	105, 97, 8
HSPA2	JHU13150.P138D11	1.943	0	101	37.5	91, 111, 20
PDXDC1	JHU10332.P108A03	1.943	0	101	41.5	90, 112, 22
BLVRA	JHU09317.P098F01	1.943	0	101	36.5	89, 113, 24
GJB7	JHU06459.P068E08	1.943	0	101	35.5	92, 110, 18
MS4A6A	JHU03324.P035F11	1.943	0	101	35.5	97, 105, 8
C4BPA	JHU01747.P019F01	1.943	0	101	35	128, 74, 54
TRIM74	JHU03736.P039H02	1.943	0.019	101	39.5	97, 105, 8
RAP1GDS1	JHU15826.P166H11	1.924	0	100.5	35	103, 98, 5
HEXDC	JHU13345.P140D05	1.924	0	100.5	37.5	103, 98, 5
TMEM185B	JHU15274.P160H01	1.924	0	100.5	40	100, 101, 1
FAM104B	JHU12283.P129G01	1.924	0	100.5	44.5	113, 88, 25
BRI3BP	JHU08068.P085F05	1.924	0	100.5	36	87, 114, 27
SPG11_frag	JHU06952.P073B07	1.924	0	100.5	34.5	86, 115, 29
TMEM144	JHU06422.P067E10	1.924	0	100.5	34	114, 87, 27
PGF	JHU02756.P029D09	1.924	0.02	100.5	35	90, 111, 21
NELL1	JHU15816.P166G09	1.904	0	100	36.5	92, 108, 16
VPS37A	JHU13298.P139C10	1.904	0	100	38	81, 119, 38
CMTM7	JHU12747.P134D04	1.904	0	100	45.5	93, 107, 14
TMEM199	JHU12072.P127H08	1.904	0	100	37.5	99, 101, 2
TSPAN13	JHU07857.P082C10	1.904	0	100	39	93, 107, 14
LPCAT2	JHU09414.P099E08	1.904	0	100	38	106, 94, 12
FCER1G	JHU08188.P086G09	1.904	0	100	44.5	91, 109, 18
RBMS2	JHU05441.P057A12	1.904	0	100	36	83, 117, 34
PPP2R1A	JHU05345.P056D12	1.904	0	100	37	91, 109, 18
BCKDK	JHU04040.P043H04	1.904	0	100	38	88, 112, 24
MOB3A	JHU03600.P038G01	1.904	0	100	39	99, 101, 2
MATK	JHU00048.P001G02	1.904	0.019	100	36	84, 116, 32
KLK14	JHU15615.P164G09	1.885	0	99.5	39	99, 100, 1
KLC4	JHU10782.P113B02	1.885	0	99.5	42.5	95, 104, 9
HLA-DRB1	JHU08197.P086A10	1.885	0	99.5	54	146, 53, 93
ST3GAL3	JHU10815.P113G10	1.885	0	99.5	38.5	102, 97, 5
ACRC	JHU10368.P109G11	1.885	0	99.5	37	92, 107, 15
KCNJ1	JHU10401.P109H03	1.885	0	99.5	41.5	99, 100, 1
EGFL8	JHU06846.P072D06	1.885	0	99.5	36.5	88, 111, 23
ACOX2	JHU07489.P079G09	1.885	0	99.5	44.5	96, 103, 7
TMEM54	JHU07286.P076G11	1.885	0	99.5	40	97, 102, 5
FAM131C	JHU00996.P011C09	1.885	0	99.5	35	99, 100, 1
PCBP4	JHU01024.P011C01	1.885	0	99.5	34	81, 118, 37
PHB2	JHU03612.P038H03	1.885	0.019	99.5	35.5	88, 111, 23
HMGN1	JHU16419.P173A01	1.866	0	99	31	79, 119, 40
MED4	JHU13943.P146B03	1.866	0	99	41	104, 94, 10
GLRX3	JHU13878.P145B03	1.866	0	99	38.5	90, 108, 18
ZNF764	JHU13401.P140D01	1.866	0	99	36.5	98, 100, 2
MECR	JHU13942.P146H06	1.866	0	99	34	89, 109, 20
MRPL18	JHU10530.P110E05	1.866	0	99	34.5	82, 116, 34
SYNCRIP	JHU08142.P085E10	1.866	0	99	34	107, 91, 16
TMEM154	JHU10067.P105G01	1.866	0	99	40.5	99, 99, 0
PAFAH1B2	JHU02840.P030E10	1.866	0.02	99	34.5	96, 102, 6
TMEM60	JHU16381.P172G03	1.846	0	98.5	33	85, 112, 27
PDZK1IP1	JHU14578.P153B04	1.846	0	98.5	40.5	91, 106, 15
DNAJC6	JHU13719.P144B07	1.846	0	98.5	45.5	97, 100, 3
ETNK2	JHU13336.P140A12	1.846	0	98.5	48.5	93, 104, 11
GET4	JHU11625.P122D07	1.846	0	98.5	38	96, 101, 5
ATP6V0B	JHU06440.P078C10	1.846	0	98.5	37	53, 144, 91
ARHGAP15	JHU07111.P075F06	1.846	0	98.5	34.5	89, 108, 19
GLYCTK	JHU06944.P073E02	1.846	0	98.5	34	97, 100, 3
OXNAD1	JHU02174.P023B06	1.846	0	98.5	34.5	81, 116, 35
PGM3	JHU02364.P025F04	1.846	0	98.5	31.5	91, 106, 15
LEPROTL1	JHU00434.P005G01	1.846	0.019	98.5	42	97, 100, 3
FUT10	JHU16352.P172B03	1.827	0	98	36.5	93, 103, 10
FAM11A	JHU13295.P139B08	1.827	0	98	48.5	94, 102, 8
CDK5RAP1	JHU11535.P121B06	1.827	0	98	46	102, 94, 8
FAM109B	JHU14830.P156D11	1.827	0	98	35	91, 105, 14
EARS2	JHU13619.P143E04	1.827	0	98	33.5	89, 107, 18
HSPA13	JHU13676.P143F03	1.827	0	98	34	87, 109, 22
JADE1	JHU08220.P086A06	1.827	0	98	106.5	101, 95, 6
RETN	JHU10051.P105E03	1.827	0	98	36	97, 99, 2
BC014212_frag	JHU04346.P046E04	1.827	0	98	34.5	76, 120, 44
OR1J2	JHU06668.P070H09	1.827	0	98	41	97, 99, 2
EFEMP1	JHU00801.P009G12	1.827	0.019	98	39.5	76, 120, 44
LMAN2L	JHU13253.P139B10	1.808	0	97.5	43	90, 105, 15
LINC01549	JHU12536.P131B05	1.808	0	97.5	46	98, 97, 1
QKI	JHU11870.P124C06	1.808	0	97.5	44	100, 95, 5
SF3B4	JHU09195.P096F01	1.808	0	97.5	34	73, 122, 49
SIVA1	JHU11212.P117G08	1.808	0	97.5	37	96, 99, 3
DDX28	JHU05983.P063A11	1.808	0	97.5	40.5	87, 108, 21
RFX6	JHU07657.P077F03	1.808	0	97.5	34.5	60, 135, 75
C7orf62	JHU06959.P073H11	1.808	0	97.5	42.5	102, 93, 9
RBCK1	JHU04474.P047G12	1.808	0	97.5	37.5	91, 104, 13
ARMC10	JHU08648.P037A09	1.808	0.02	97.5	35	94, 101, 7
TMEM123	JHU14254.P149A04	1.788	0	97	43.5	85, 109, 24
PYCRL	JHU13856.P145A03	1.788	0	97	42.5	100, 94, 6
ANKS1B	JHU13311.P140B02	1.788	0	97	46	89, 105, 16
FSBP	JHU12991.P136A01	1.788	0	97	48.5	93, 101, 8
PIM3	JHU12602.P132B10	1.788	0	97	47.5	101, 93, 8
PPARA	JHU13756.P144E05	1.788	0	97	36	105, 89, 16
FAM210A	JHU12074.P127F04	1.788	0	97	34.5	79, 115, 36
SPINK2	JHU14159.P148G11	1.788	0	97	40	100, 94, 6
PAQR7	JHU13752.P144H01	1.788	0	97	41.5	99, 95, 4
TAF1A	JHU13386.P140H01	1.788	0	97	42	96, 98, 2
NF2_frag	JHU12508.P131G05	1.788	0	97	41	92, 102, 10
TEX261	JHU11976.P125G03	1.788	0	97	40.5	96, 98, 2
HSPA2	JHU09160.P096E12	1.788	0	97	35	89, 105, 16
FBXO2	JHU08293.P087H05	1.788	0	97	44	101, 93, 8
TEX29	JHU07975.P084H05	1.788	0	97	46	89, 105, 16
ECHDC2	JHU05880.P062D03	1.788	0	97	36.5	101, 93, 8
CERS2	JHU06651.P070F07	1.788	0	97	35.5	97, 97, 0
POLR2D	JHU05736.P060G06	1.788	0	97	39	96, 98, 2
PIGT	JHU01203.P013B07	1.788	0	97	36.5	136, 58, 78
TBXAS1	JHU02961.P031G11	1.788	0.019	97	39.5	78, 116, 38
AGPAT1	JHU13981.P147A12	1.769	0	96.5	43.5	85, 108, 23
PODNL1	JHU12320.P129B05	1.769	0	96.5	47	90, 103, 13
ZFYVE1	JHU12439.P130B01	1.769	0	96.5	51	91, 102, 11
AOC1	JHU12637.P133H08	1.769	0	96.5	38	94, 99, 5
ZNF514	JHU11800.P123G01	1.769	0	96.5	41	94, 99, 5
ECHS1	JHU08952.P094D10	1.769	0	96.5	36	111, 82, 29
IMPDH2	JHU09448.P099E02	1.769	0	96.5	35.5	91, 102, 11
KCNK12	JHU08874.P093E12	1.769	0	96.5	36	71, 122, 51
UBE2O	JHU07002.P073C05	1.769	0	96.5	39	88, 105, 17
P2RX4	JHU05626.P059D11	1.769	0	96.5	36.5	81, 112, 31
BAG6	JHU03468.P037D02	1.769	0	96.5	37.5	89, 104, 15
CCNB1IP1	JHU02599.P028D09	1.769	0.019	96.5	34	84, 109, 25
GNPTG	JHU15120.P159A04	1.75	0	96	37.5	91, 101, 10
LCMT1	JHU12298.P129C01	1.75	0	96	33.5	93, 99, 6
DLST	JHU12751.P134E03	1.75	0	96	34	82, 110, 28
PCM1	JHU09279.P097B12	1.75	0	96	41.5	85, 107, 22
MFSD11	JHU08789.P092B01	1.75	0	96	63.5	85, 107, 22
CDH12	JHU08176.P086A11	1.75	0	96	82	83, 109, 26
MTERF4	JHU10416.P109C02	1.75	0	96	34	87, 105, 18
IGKC	JHU08867.P093C02	1.75	0	96	36.5	93, 99, 6
SLC10A7	JHU06792.P071H09	1.75	0	96	46.5	118, 74, 44
CCDC87	JHU04144.P044G10	1.75	0	96	37	75, 117, 42
TSN	JHU02864.P030G10	1.75	0	96	39	92, 100, 8
FNTB	JHU01368.P015G04	1.75	0.02	96	38	116, 76, 40
ACER2	JHU15962.P168B12	1.73	0	95.5	39	96, 95, 1
CD300E	JHU15781.P166E01	1.73	0	95.5	34.5	97, 94, 3
CRELD1	JHU13517.P142D08	1.73	0	95.5	44	96, 95, 1
SLC25A26	JHU12901.P135D04	1.73	0	95.5	45.5	85, 106, 21
DIRC2	JHU13043.P137G10	1.73	0	95.5	40	79, 112, 33
MAN2B1	JHU08693.P091A05	1.73	0	95.5	73.5	84, 107, 23
IDH3B	JHU07527.P079B02	1.73	0	95.5	36	88, 103, 15
VPS18	JHU06707.P070F08	1.73	0	95.5	35.5	97, 94, 3
AGTR1	JHU16058.P074H03	1.73	0	95.5	39.5	97, 94, 3
ECHDC1	JHU02232.P024C01	1.73	0	95.5	33	84, 107, 23
LINC00521	JHU02985.P032E02	1.73	0	95.5	34	82, 109, 27
PUM3	JHU01677.P018H04	1.73	0.019	95.5	37.5	91, 100, 9
SGK494	JHU15458.P162A08	1.711	0	95	39.5	69, 121, 52
SLC25A30	JHU15937.P167F11	1.711	0	95	32.5	94, 96, 2
ACSBG2	JHU16056.P169H09	1.711	0	95	35	78, 112, 34
TREM2	JHU13875.P145A08	1.711	0	95	43.5	83, 107, 24
STMN4	JHU13294.P139D04	1.711	0	95	43.5	89, 101, 12
DHX32	JHU10488.P110B01	1.711	0	95	41	86, 104, 18
TRAP1	JHU08631.P090F10	1.711	0	95	37	102, 88, 14
FBXO21	JHU10677.P112H01	1.711	0	95	42.5	98, 92, 6
CD209	JHU10193.P107H01	1.711	0	95	41	90, 100, 10
AGTR1	JHU16058.P074H07	1.711	0	95	41	86, 104, 18
SLC25A3	JHU02188.P023C11	1.711	0	95	34.5	84, 106, 22
TEX264	JHU02290.P024E03	1.711	0	95	34.5	89, 101, 12
EIF3L	JHU02234.P024G09	1.711	0.019	95	35.5	87, 103, 16
FAM133B	JHU16114.P175A01	1.692	0	94.5	34.5	48, 141, 93
CPSF3	JHU12646.P133B07	1.692	0	94.5	47	89, 100, 11
NTN5	JHU12108.P127B08	1.692	0	94.5	50.5	91, 98, 7
SMOX	JHU12041.P126B03	1.692	0	94.5	49.5	94, 95, 1
SPINT2	JHU13869.P145G01	1.692	0	94.5	42.5	88, 101, 13
NASP	JHU08890.P093F06	1.692	0	94.5	38	108, 81, 27
FAM19A3	JHU11349.P119H01	1.692	0	94.5	40	92, 97, 5
URM1	JHU04794.P050A01	1.692	0	94.5	44	94, 95, 1
RAB27A	JHU07273.P076D05	1.692	0	94.5	38	92, 97, 5
CSNK1A1L	JHU06931.P073H08	1.692	0	94.5	39	84, 105, 21
FBXO25	JHU05890.P062G09	1.692	0	94.5	42	92, 97, 5
GCAT	JHU01862.P020F12	1.692	0.02	94.5	34.5	78, 111, 33
SH3GL2	JHU13864.P145B12	1.672	0	94	44	89, 99, 10
ZCCHC12	JHU13397.P140A04	1.672	0	94	50.5	91, 97, 6
ECI1	JHU12649.P133A04	1.672	0	94	52	92, 96, 4
TMED9	JHU12046.P126C07	1.672	0	94	40.5	83, 105, 22
KCNK6	JHU13155.P138E07	1.672	0	94	33.5	87, 101, 14
IL11RA	JHU11652.P122G04	1.672	0	94	34.5	73, 115, 42
SYNGR4	JHU10816.P113C04	1.672	0	94	39	88, 100, 12
FCRL4	JHU10211.P107F03	1.672	0	94	36.5	89, 99, 10
KIAA0430_frag	JHU11326.P118G10	1.672	0	94	40	90, 98, 8
KCNS2	JHU09356.P098G10	1.672	0	94	36.5	97, 91, 6
USP12	JHU04795.P050A03	1.672	0	94	35.5	89, 99, 10
TMEM256	JHU03851.P041F11	1.672	0	94	35.5	75, 113, 38
OSBPL11	JHU07457.P078G05	1.672	0	94	42.5	100, 88, 12
TMEM203	JHU04564.P048H09	1.672	0	94	37.5	92, 96, 4
FAM212B	JHU02987.P032E06	1.672	0	94	35.5	93, 95, 2
CSN3	JHU00898.P010E11	1.672	0.019	94	35	112, 76, 36
HAUS3_frag	JHU02416.P192H06	1.653	0	93.5	33.5	85, 102, 17
SPAG11B	JHU14497.P152H01	1.653	0	93.5	43	93, 94, 1
CAMKK2	JHU12742.P134G03	1.653	0	93.5	39	84, 103, 19
MBOAT1_frag	JHU07635.P077C07	1.653	0	93.5	37.5	93, 94, 1
ORAOV1	JHU06884.P072G01	1.653	0	93.5	41	93, 94, 1
CYB561D2	JHU05981.P063G08	1.653	0.019	93.5	41	92, 95, 3
TRIM21	JHU00287.P235E08	1.634	0	93	31	84, 102, 18
BDNF	JHU13891.P180C11	1.634	0	93	31	115, 71, 44
KCNE1	JHU14475.P152B07	1.634	0	93	41.5	70, 116, 46
PDCD6IP	JHU13365.P140A02	1.634	0	93	48.5	90, 96, 6
NDN	JHU12685.P133A01	1.634	0	93	49.5	89, 97, 8
CYP27A1	JHU12363.P130C12	1.634	0	93	47	95, 91, 4
KCTD7	JHU13820.P145E06	1.634	0	93	34	96, 90, 6
GALK2	JHU13731.P144G02	1.634	0	93	33	86, 100, 14
CLHC1	JHU13338.P140G03	1.634	0	93	41	94, 92, 2
WWC2_frag	JHU12249.P128H02	1.634	0	93	40.5	90, 96, 6
PRAP1	JHU11772.P123H11	1.634	0	93	40.5	91, 95, 4
LACE1	JHU09836.P103C11	1.634	0	93	35.5	94, 92, 2
PLP2	JHU11004.P115F12	1.634	0	93	35.5	89, 97, 8
C14orf132	JHU09034.P095E12	1.634	0	93	36.5	89, 97, 8
CCZ1B	JHU07789.P082H09	1.634	0	93	44.5	95, 91, 4
GOSR2	JHU07136.P075B01	1.634	0	93	35.5	105, 81, 24
SLC22A12	JHU07177.P075C09	1.634	0	93	36.5	92, 94, 2
WWP2	JHU04987.P052D05	1.634	0	93	35	83, 103, 20
QPCTL	JHU07467.P078H11	1.634	0	93	40	85, 101, 16
CCDC83	JHU07595.P077G09	1.634	0	93	48	93, 93, 0
SLC2A2	JHU06413.P067G10	1.634	0	93	40	90, 96, 6
TTC30A	JHU06138.P064G05	1.634	0	93	41.5	96, 90, 6
PCYT2	JHU02753.P029A04	1.634	0.02	93	35.5	83, 103, 20
RPS6KA1	JHU13661.P143B05	1.614	0	92.5	41	88, 97, 9
ZDHHC23	JHU13585.P142B02	1.614	0	92.5	47	89, 96, 7
FST	JHU14746.P155F01	1.614	0	92.5	33	93, 92, 1
CBY1	JHU13417.P141H12	1.614	0	92.5	37	87, 98, 11
E2F3_frag	JHU12942.P136G05	1.614	0	92.5	40.5	91, 94, 3
BEGAIN	JHU08593.P090A09	1.614	0	92.5	38	79, 106, 27
ANTXR1	JHU10562.P111G09	1.614	0	92.5	41	77, 108, 31
NOC4L	JHU09078.P095H01	1.614	0	92.5	42.5	84, 101, 17
HAS3	JHU08478.P089H11	1.614	0	92.5	43	85, 100, 15
ZNF3	JHU05470.P057B12	1.614	0	92.5	36	94, 91, 3
KRT4	JHU06953.P073F02	1.614	0	92.5	34	83, 102, 19
CLEC18C	JHU05619.P059E02	1.614	0	92.5	35	83, 102, 19
ADI1	JHU02498.P027H12	1.614	0.019	92.5	38	90, 95, 5
DNAJC7	JHU15307.P161B05	1.595	0	92	33	85, 99, 14
POLR2E	JHU02080.P189F02	1.595	0	92	32	96, 88, 8
UBE2D2	JHU14609.P153A03	1.595	0	92	40.5	95, 89, 6
DDX49	JHU12940.P136B01	1.595	0	92	49.5	91, 93, 2
PPT2	JHU11771.P123H10	1.595	0	92	39.5	90, 94, 4
POMK	JHU10680.P112F01	1.595	0	92	34.5	77, 107, 30
SDCCAG8	JHU08232.P086E05	1.595	0	92	34	78, 106, 28
DPY19L3	JHU03900.P041A10	1.595	0	92	44	88, 96, 8
PFKFB4	JHU03996.P042A06	1.595	0	92	146.5	76, 108, 32
ANXA2	JHU05381.P057D07	1.595	0	92	36.5	85, 99, 14
AGTR1	JHU16058.P074F04	1.595	0	92	37	84, 100, 16
EYA2	JHU04634.P049E07	1.595	0	92	35	82, 102, 20
EIF2S2	JHU06848.P072H02	1.595	0	92	42.5	91, 93, 2
RTP4	JHU01042.P011B11	1.595	0.02	92	33.5	95, 89, 6
RPS27L	JHU16230.P170B04	1.575	0	91.5	37.5	82, 101, 19
HERC3	JHU13058.P137B10	1.575	0	91.5	42.5	84, 99, 15
NDUFA6	JHU13171.P138A05	1.575	0	91.5	43.5	87, 96, 9
ICMT	JHU12957.P136D08	1.575	0	91.5	45	85, 98, 13
RNF144A	JHU15168.P159E03	1.575	0	91.5	33	85, 98, 13
CRAT	JHU15024.P158G09	1.575	0	91.5	39	89, 94, 5
SLC22A23	JHU13512.P142H01	1.575	0	91.5	38.5	90, 93, 3
UNC5CL	JHU09212.P096F12	1.575	0	91.5	36.5	86, 97, 11
KLK9	JHU10522.P110H11	1.575	0	91.5	36	84, 99, 15
ETFDH	JHU09343.P098H05	1.575	0	91.5	41.5	87, 96, 9
TAF6	JHU04019.P042B07	1.575	0	91.5	98.5	79, 104, 25
RUSC1	JHU05256.P055E05	1.575	0	91.5	35.5	86, 97, 11
GTF3C3	JHU07337.P080G11	1.575	0	91.5	40.5	95, 88, 7
ZFYVE28	JHU06521.P068H11	1.575	0	91.5	39.5	88, 95, 7
KLHL36	JHU06061.P064G03	1.575	0	91.5	41	94, 89, 5
NFKBIB	JHU02938.P031A08	1.575	0.019	91.5	35.5	99, 84, 15
PPM1L	JHU13961.P146B08	1.556	0	91	44	82, 100, 18
PC	JHU14030.P147A04	1.556	0	91	46.5	85, 97, 12
FEZF2	JHU12949.P136A12	1.556	0	91	49.5	84, 98, 14
SSC5D_frag	JHU12875.P135B03	1.556	0	91	49	88, 94, 6
ANKHD1	JHU12543.P132A08	1.556	0	91	50	88, 94, 6
KCNJ6	JHU11939.P125B09	1.556	0	91	49	92, 90, 2
ZNF69	JHU13304.P139D03	1.556	0	91	39	87, 95, 8
SSH3	JHU14056.P147E10	1.556	0	91	34	83, 99, 16
PRKG1_frag	JHU09569.P100C01	1.556	0	91	37	90, 92, 2
ZIC3	JHU11320.P118H05	1.556	0	91	40.5	86, 96, 10
CERCAM	JHU10581.P111H11	1.556	0	91	37.5	86, 96, 10
DUSP18	JHU08855.P093H02	1.556	0	91	38.5	85, 97, 12
PPA2	JHU06600.P069H01	1.556	0	91	45.5	83, 99, 16
FBXO25	JHU05890.P062H09	1.556	0	91	42.5	80, 102, 22
BCS1L	JHU02696.P029B04	1.556	0	91	33	80, 102, 22
SCRN2	JHU01515.P016H05	1.556	0.019	91	36	104, 78, 26
CPT1A	JHU02427.P177B04	1.537	0	90.5	35	93, 88, 5
PNMA2	JHU15552.P163E01	1.537	0	90.5	33.5	68, 113, 45
BBS7	JHU10374.P109B12	1.537	0	90.5	44	83, 98, 15
MRPL1	JHU08312.P087A10	1.537	0	90.5	49	48, 133, 85
CYP17A1	JHU11159.P117F12	1.537	0	90.5	34.5	93, 88, 5
MASP2	JHU10413.P109F11	1.537	0	90.5	36.5	86, 95, 9
SLC25A2	JHU10635.P111G01	1.537	0	90.5	40	84, 97, 13
CCIN	JHU06927.P073C11	1.537	0	90.5	36.5	86, 95, 9
FAM47B	JHU06747.P071C07	1.537	0	90.5	37	91, 90, 1
LTF	JHU05412.P057C02	1.537	0	90.5	35.5	87, 94, 7
AGTR2	JHU10180.P074G06	1.537	0	90.5	39.5	83, 98, 15
STRADA	JHU06872.P072H03	1.537	0	90.5	39.5	83, 98, 15
AAR2	JHU02216.P024C12	1.537	0	90.5	35.5	90, 91, 1
TMEM129	JHU01626.P017F02	1.537	0	90.5	34	90, 91, 1
ANXA8	JHU02308.P025G09	1.537	0.02	90.5	38.5	91, 90, 1
LRRC6	JHU15433.P162A07	1.517	0	90	37	86, 94, 8
DHRS12	JHU14537.P180E11	1.517	0	90	33.5	102, 78, 24
PRICKLE3	JHU19746.P183G07	1.517	0	90	34.5	81, 99, 18
HLA-A	JHU13148.P138A09	1.517	0	90	41.5	81, 99, 18
PHYHD1	JHU12789.P134B04	1.517	0	90	54	88, 92, 4
CSH1	JHU12274.P129A04	1.517	0	90	51	94, 86, 8
AGAP2	JHU12842.P135C12	1.517	0	90	41	89, 91, 2
PLK2	JHU14038.P147G03	1.517	0	90	43.5	82, 98, 16
PRKAG1	JHU11391.P119A05	1.517	0	90	43.5	85, 95, 10
RBPJL	JHU10719.P112A11	1.517	0	90	41	90, 90, 0
NASP	JHU10996.P115C11	1.517	0	90	36.5	88, 92, 4
GPM6A	JHU05896.P062C02	1.517	0	90	36.5	75, 105, 30
CLN3	JHU07418.P078H03	1.517	0	90	39.5	86, 94, 8
HLA-E	JHU00318.P004H10	1.517	0.019	90	37.5	97, 83, 14
ZNF154	JHU17867.P221H09	1.498	0	89.5	43.5	81, 98, 17
RNF14	JHU13862.P145A12	1.498	0	89.5	43.5	92, 87, 5
MRAS	JHU13076.P137A04	1.498	0	89.5	52	96, 83, 13
ABTB1	JHU11615.P122A04	1.498	0	89.5	44.5	87, 92, 5
GARS	JHU11709.P122C09	1.498	0	89.5	35	89, 90, 1
SIGMAR1	JHU14362.P150F11	1.498	0	89.5	34	85, 94, 9
GXYLT1	JHU13054.P137F07	1.498	0	89.5	34	89, 90, 1
PAQR8	JHU12985.P136E01	1.498	0	89.5	33.5	86, 93, 7
EDN3	JHU13914.P146H11	1.498	0	89.5	40	94, 85, 9
PCDHB12	JHU08218.P086B11	1.498	0	89.5	56.5	59, 120, 61
SLC25A21	JHU11021.P115F09	1.498	0	89.5	37.5	86, 93, 7
FAM19A2	JHU10969.P115H07	1.498	0	89.5	39	87, 92, 5
GYS1	JHU08863.P093H07	1.498	0	89.5	43	86, 93, 7
C17orf82	JHU07307.P080E04	1.498	0	89.5	36.5	56, 123, 67
CFHR2	JHU05201.P055F04	1.498	0	89.5	34.5	90, 89, 1
FBXO42	JHU07514.P079G10	1.498	0	89.5	39.5	86, 93, 7
PIK3R5	JHU06783.P071G02	1.498	0	89.5	38.5	82, 97, 15
GPAT4	JHU06433.P068H02	1.498	0	89.5	39.5	93, 86, 7
SPDYA_frag	JHU05833.P061H10	1.498	0	89.5	42.5	90, 89, 1
SIRPB1	JHU04973.P052H09	1.498	0	89.5	38.5	90, 89, 1
C11orf16	JHU01640.P018D08	1.498	0.019	89.5	35	92, 87, 5
RASAL3	JHU16411.P173G09	1.479	0	89	37.5	103, 75, 28
AIFM1	JHU15578.P164G02	1.479	0	89	32.5	53, 125, 72
LY6D	JHU12112.P127A09	1.479	0	89	47.5	86, 92, 6
PDE8A_frag	JHU11572.P121B08	1.479	0	89	48	84, 94, 10
SLC19A2	JHU14243.P149F11	1.479	0	89	36.5	95, 83, 12
SNX32	JHU12376.P130E09	1.479	0	89	35	83, 95, 12
CA5A	JHU11724.P123F11	1.479	0	89	34	92, 86, 6
KJ904287	JHU13387.P140H08	1.479	0	89	35	84, 94, 10
AZU1	JHU12547.P135H07	1.479	0	89	39	82, 96, 14
SLC5A2	JHU10442.P109D11	1.479	0	89	37.5	98, 80, 18
MALL	JHU09363.P098D05	1.479	0	89	38.5	86, 92, 6
BC003355_frag	JHU08203.P086E12	1.479	0	89	43	58, 120, 62
NCBP1	JHU08499.P089G09	1.479	0	89	44	86, 92, 6
GPC5	JHU07522.P079C06	1.479	0	89	37	93, 85, 8
PBK	JHU07458.P078E05	1.479	0	89	35.5	83, 95, 12
UFSP2	JHU06349.P067F09	1.479	0	89	36.5	98, 80, 18
KIAA1586	JHU07532.P079G12	1.479	0	89	38.5	79, 99, 20
CRADD	JHU05304.P056G04	1.479	0	89	41.5	89, 89, 0
HSH2D	JHU01381.P015B09	1.479	0	89	36	96, 82, 14
HBG2	JHU01586.P017D12	1.479	0	89	36.5	81, 97, 16
ADH4	JHU00676.P008H02	1.479	0.02	89	39	88, 90, 2
PAK4	JHU12984.P209B12	1.459	0	88.5	36.5	75, 102, 27
LHFPL1	JHU15806.P166D01	1.459	0	88.5	31	88, 89, 1
LETM1	JHU01877.P176F10	1.459	0	88.5	32.5	86, 91, 5
SPATA20	JHU12707.P133B10	1.459	0	88.5	46.5	87, 90, 3
BORA	JHU12551.P132A06	1.459	0	88.5	49.5	88, 89, 1
MON1B	JHU12118.P127B05	1.459	0	88.5	46	88, 89, 1
CLEC7A	JHU14380.P151H06	1.459	0	88.5	43.5	89, 88, 1
ACSF2	JHU12093.P127H02	1.459	0	88.5	40	89, 88, 1
FXYD3	JHU09152.P096E03	1.459	0	88.5	34.5	84, 93, 9
RPUSD2	JHU10054.P105H01	1.459	0	88.5	39	82, 95, 13
ATPIF1	JHU04804.P051B05	1.459	0	88.5	35.5	77, 100, 23
NFKB1	JHU07070.P074C03	1.459	0	88.5	38.5	86, 91, 5
TSKU	JHU07100.P074C02	1.459	0	88.5	37	88, 89, 1
BRD9	JHU06530.P069C10	1.459	0	88.5	37.5	69, 108, 39
PRKAA2	JHU07557.P079E05	1.459	0	88.5	35	89, 88, 1
SLC2A5	JHU05356.P056F09	1.459	0	88.5	34	87, 90, 3
ERLIN1	JHU05114.P054H02	1.459	0	88.5	40	85, 92, 7
NUDT6	JHU00927.P010D03	1.459	0	88.5	33.5	80, 97, 17
SULT1A1	JHU02381.P025E04	1.459	0	88.5	33	88, 89, 1
CAPRIN2_frag	JHU02122.P023H07	1.459	0	88.5	39	77, 100, 23
SLC35B2	JHU01422.P015H09	1.459	0.019	88.5	40	100, 77, 23
WFDC5	JHU05277.P236H01	1.44	0	88	40.5	71, 105, 34
HIST1H1B	JHU18560.P213H11	1.44	0	88	35.5	75, 101, 26
C12orf49	JHU13021.P179B04	1.44	0	88	37	83, 93, 10
CELA1	JHU15891.P167A12	1.44	0	88	38	89, 87, 2
ANKRD20A5P_frag	JHU15536.P163F06	1.44	0	88	32.5	84, 92, 8
C16orf73	JHU13318.P140A07	1.44	0	88	44	88, 88, 0
HHLA2	JHU12200.P128B07	1.44	0	88	47	82, 94, 12
MBOAT7	JHU12591.P132C05	1.44	0	88	35	87, 89, 2
EGFLAM	JHU12185.P128D04	1.44	0	88	44	88, 88, 0
CLDN15	JHU11730.P123D11	1.44	0	88	39	77, 99, 22
BCAP31	JHU13407.P141H03	1.44	0	88	43.5	80, 96, 16
MOGAT3	JHU11191.P117F08	1.44	0	88	33.5	83, 93, 10
GAD2	JHU10971.P115E09	1.44	0	88	34.5	83, 93, 10
SLC35F6	JHU07498.P079F04	1.44	0	88	37.5	50, 126, 76
HIPK1	JHU07339.P080G09	1.44	0	88	41.5	89, 87, 2
DPYSL2	JHU07127.P075H09	1.44	0	88	45.5	94, 82, 12
EPOR	JHU07133.P075G07	1.44	0	88	43.5	92, 84, 8
GPR21	JHU06260.P066G02	1.44	0	88	40.5	85, 91, 6
MPST	JHU02358.P025B12	1.44	0	88	33.5	71, 105, 34
HMBS	JHU02731.P029C01	1.44	0	88	33	84, 92, 8
COX11	JHU02037.P022C01	1.44	0	88	35	85, 91, 6
IDH3A	JHU01675.P018D12	1.44	0	88	36	88, 88, 0
GMPR2	JHU02144.P023F07	1.44	0.019	88	34	90, 86, 4
RBPMS	JHU16129.P169H10	1.421	0	87.5	31.5	75, 100, 25
LOC105372481_frag	JHU14398.P151B06	1.421	0	87.5	38.5	92, 83, 9
SERP2	JHU13317.P140B05	1.421	0	87.5	44.5	80, 95, 15
TOM1L2	JHU12430.P130B03	1.421	0	87.5	49	85, 90, 5
AGPAT1	JHU13981.P147C12	1.421	0	87.5	35.5	87, 88, 1
TLE3	JHU12337.P129C12	1.421	0	87.5	44	87, 88, 1
PPP1R10	JHU12605.P132C11	1.421	0	87.5	40.5	80, 95, 15
YPEL2	JHU14507.P152F04	1.421	0	87.5	33	90, 85, 5
LMAN1	JHU13639.P143E08	1.421	0	87.5	34	88, 87, 1
CCDC186	JHU08169.P086A09	1.421	0	87.5	70.5	93, 82, 11
RASD1	JHU08228.P086G01	1.421	0	87.5	43.5	87, 88, 1
RRAGB	JHU05636.P059A07	1.421	0	87.5	36.5	82, 93, 11
RBM41	JHU05440.P057C12	1.421	0	87.5	37	74, 101, 27
NID1	JHU07453.P078E02	1.421	0	87.5	35	70, 105, 35
ABHD1	JHU06624.P070E12	1.421	0	87.5	36	50, 125, 75
REC8	JHU06985.P073H02	1.421	0	87.5	39.5	83, 92, 9
FTL	JHU02341.P025D12	1.421	0	87.5	37.5	83, 92, 9
LSM6	JHU03511.P037F11	1.421	0	87.5	36	86, 89, 3
ITM2C	JHU03108.P033E11	1.421	0	87.5	35.5	79, 96, 17
PUF60	JHU03630.P038H05	1.421	0	87.5	39	80, 95, 15
RNH1	JHU02763.P029H07	1.421	0	87.5	39.5	91, 84, 7
ERP27	JHU03011.P032H03	1.421	0.02	87.5	35	88, 87, 1
MAL	JHU13070.P180A04	1.401	0	87	36.5	86, 88, 2
C10orf55	JHU14432.P152A12	1.401	0	87	41.5	71, 103, 32
RSAD2	JHU13662.P143B09	1.401	0	87	40.5	92, 82, 10
FADS3	JHU13231.P139B01	1.401	0	87	44	79, 95, 16
BST2	JHU13315.P140D06	1.401	0	87	35.5	80, 94, 14
TPSB2	JHU13777.P144G10	1.401	0	87	35	72, 102, 30
MCAT	JHU12973.P136H01	1.401	0	87	41.5	84, 90, 6
CNNM1	JHU10582.P111A12	1.401	0	87	43	82, 92, 10
KRTAP3-3	JHU10018.P105D03	1.401	0	87	37	82, 92, 10
FAM221A	JHU09517.P100G01	1.401	0	87	38.5	77, 97, 20
NHLRC2	JHU08113.P085H01	1.401	0	87	44.5	88, 86, 2
ADORA2A	JHU07108.P075E04	1.401	0	87	36	90, 84, 6
ATP5J	JHU06339.P067E01	1.401	0	87	35	86, 88, 2
ETV7	JHU05883.P062F06	1.401	0	87	36	87, 87, 0
BHMT	JHU05385.P057H11	1.401	0	87	47.5	84, 90, 6
NDUFS1	JHU03326.P035A02	1.401	0	87	34	84, 90, 6
PCOLCE	JHU02942.P031E02	1.401	0	87	34	85, 89, 4
DCXR	JHU02519.P027E12	1.401	0	87	32.5	81, 93, 12
PAAF1	JHU02202.P023E03	1.401	0	87	33	89, 85, 4
GZMM	JHU01670.P018E09	1.401	0.019	87	33.5	80, 94, 14
VGLL3	JHU16047.P168E07	1.382	0	86.5	33	82, 91, 9
OLIG3	JHU13267.P139A11	1.382	0	86.5	42	80, 93, 13
WBSCR16	JHU12436.P130A02	1.382	0	86.5	49	79, 94, 15
FAM109B	JHU14830.P156E11	1.382	0	86.5	32	70, 103, 33
ALDH3A2	JHU13692.P144G03	1.382	0	86.5	40.5	81, 92, 11
ZNF547	JHU11988.P125G08	1.382	0	86.5	39	87, 86, 1
SGCD	JHU11117.P116A10	1.382	0	86.5	44	85, 88, 3
PATL2	JHU10841.P113B10	1.382	0	86.5	42	84, 89, 5
CT47A1	JHU08134.P085B08	1.382	0	86.5	46.5	107, 66, 41
RBBP7	JHU11013.P115G04	1.382	0	86.5	40.5	89, 84, 5
ITGB1BP2	JHU10218.P107H11	1.382	0	86.5	37	87, 86, 1
HAPLN3	JHU09443.P099H09	1.382	0	86.5	43.5	82, 91, 9
GPATCH2L	JHU06629.P070F10	1.382	0	86.5	37	43, 130, 87
CD6	JHU06067.P064E04	1.382	0	86.5	36	81, 92, 11
WIPI1	JHU05847.P061E03	1.382	0	86.5	35.5	84, 89, 5
EIF3E	JHU06543.P069G09	1.382	0	86.5	46.5	87, 86, 1
TTLL1	JHU04792.P050G08	1.382	0	86.5	37	107, 66, 41
NSDHL	JHU02460.P026E11	1.382	0	86.5	33.5	75, 98, 23
PRDX2	JHU02655.P028H10	1.382	0.019	86.5	39	80, 93, 13
PEX10	JHU13182.P138A12	1.363	0	86	47	78, 94, 16
P2RX4	JHU13958.P146C09	1.363	0	86	33.5	81, 91, 10
HLA-A	JHU13632.P143F06	1.363	0	86	35	76, 96, 20
FECH	JHU13233.P139G09	1.363	0	86	42	74, 98, 24
ZNF57	JHU13016.P136G10	1.363	0	86	38	89, 83, 6
LAG3	JHU12207.P128H08	1.363	0	86	36	86, 86, 0
CCT8	JHU11534.P121G02	1.363	0	86	40.5	78, 94, 16
IARS2	JHU11454.P120B09	1.363	0	86	42.5	79, 93, 14
F9	JHU10589.P111D04	1.363	0	86	36.5	78, 94, 16
ORAI2	JHU09586.P100E04	1.363	0	86	36.5	79, 93, 14
GSTA3	JHU08773.P092E09	1.363	0	86	36	73, 99, 26
IMPAD1	JHU08781.P092E08	1.363	0	86	37	69, 103, 34
C1QB	JHU07881.P083E06	1.363	0	86	36	76, 96, 20
SPATA16	JHU06994.P073E07	1.363	0	86	35	81, 91, 10
MLLT3	JHU07540.P079H05	1.363	0	86	46	94, 78, 16
XPNPEP3	JHU07484.P078H04	1.363	0	86	40	85, 87, 2
GLE1	JHU06086.P064H06	1.363	0	86	43.5	90, 82, 8
CD83	JHU03091.P033H02	1.363	0.02	86	37	82, 90, 8
PRSS45	JHU15949.P167B11	1.343	0	85.5	36	85, 86, 1
EPB42	JHU15792.P166E09	1.343	0	85.5	34.5	85, 86, 1
VPS26B	JHU16050.P168H06	1.343	0	85.5	38	96, 75, 21
ST14	JHU12908.P135B09	1.343	0	85.5	44.5	87, 84, 3
ST3GAL3	JHU11974.P125A12	1.343	0	85.5	50	85, 86, 1
SLC7A8	JHU12235.P128B08	1.343	0	85.5	147	123, 48, 75
FAM57B	JHU12656.P133C02	1.343	0	85.5	37	78, 93, 15
IGL	JHU15249.P160E12	1.343	0	85.5	32	101, 70, 31
CAMKK2	JHU09901.P104B07	1.343	0	85.5	39.5	77, 94, 17
DKK4	JHU10490.P110F10	1.343	0	85.5	41	89, 82, 7
AMY1A	JHU09410.P099E12	1.343	0	85.5	36.5	81, 90, 9
FST	JHU09439.P099E01	1.343	0	85.5	33.5	77, 94, 17
WNT3	JHU11034.P115G08	1.343	0	85.5	40	85, 86, 1
TBC1D7	JHU09395.P098G09	1.343	0	85.5	40	86, 85, 1
C19orf52	JHU08268.P087G08	1.343	0	85.5	39	82, 89, 7
APOA2	JHU07780.P082H11	1.343	0	85.5	40	81, 90, 9
ESM1	JHU07512.P079B05	1.343	0	85.5	35	83, 88, 5
TMEM204	JHU07406.P078C09	1.343	0	85.5	36	64, 107, 43
TRUB1	JHU05650.P059F07	1.343	0	85.5	37.5	86, 85, 1
GNAI2	JHU05604.P059E06	1.343	0	85.5	35.5	87, 84, 3
DNAJC12	JHU06934.P073H07	1.343	0	85.5	47	89, 82, 7
OAS2	JHU06202.P065G11	1.343	0	85.5	38.5	82, 89, 7
GNAT2	JHU04738.P050H01	1.343	0	85.5	38.5	83, 88, 5
ABHD6	JHU03458.P037D09	1.343	0	85.5	35.5	83, 88, 5
CBR3	JHU02421.P026E07	1.343	0	85.5	33.5	79, 92, 13
STK40_frag	JHU02193.P023E06	1.343	0	85.5	34	76, 95, 19
POC1B	JHU01821.P019G07	1.343	0	85.5	38	80, 91, 11
FKBP8	JHU00704.P008H09	1.343	0.019	85.5	40	85, 86, 1
UBE2D3	JHU15467.P162E04	1.324	0	85	32.5	48, 122, 74
SCFD2	JHU12896.P135A09	1.324	0	85	45	85, 85, 0
UBE2W	JHU12528.P131A09	1.324	0	85	47	85, 85, 0
SLC48A1	JHU12572.P132A02	1.324	0	85	52.5	83, 87, 4
RBM39	JHU11871.P124B10	1.324	0	85	47	87, 83, 4
CPA1	JHU13899.P146D09	1.324	0	85	34	85, 85, 0
UBE2D3	JHU14503.P152G09	1.324	0	85	42	81, 89, 8
CPA4	JHU13224.P139H10	1.324	0	85	40	80, 90, 10
CLCNKA	JHU12170.P128G02	1.324	0	85	35	79, 91, 12
DTNBP1	JHU11635.P122H03	1.324	0	85	39.5	86, 84, 2
P2RY2	JHU08120.P085A11	1.324	0	85	76.5	91, 79, 12
APPL2	JHU09225.P097D02	1.324	0	85	35	86, 84, 2
DHDH	JHU08086.P085C02	1.324	0	85	38	80, 90, 10
FAM188A	JHU11333.P119F08	1.324	0	85	33	80, 90, 10
EXOG	JHU10873.P114E05	1.324	0	85	33	85, 85, 0
AC025171.8_frag	JHU10173.P106F09	1.324	0	85	34	84, 86, 2
ATP1A3	JHU08835.P093E06	1.324	0	85	37	80, 90, 10
DEGS2	JHU09999.P105G05	1.324	0	85	42	81, 89, 8
ACOT13	JHU06419.P067G01	1.324	0	85	43	81, 89, 8
ATG4C	JHU03950.P042G03	1.324	0	85	38	86, 84, 2
HPS1	JHU03019.P032E11	1.324	0	85	34.5	86, 84, 2
CXADR	JHU01080.P012F01	1.324	0.019	85	35	81, 89, 8
STOX1	JHU18132.P224A02	1.305	0	84.5	39.5	80, 89, 9
NAT8B_frag	JHU15670.P164F08	1.305	0	84.5	31.5	82, 87, 5
FCHO1	JHU12286.P129B08	1.305	0	84.5	50.5	83, 86, 3
CAMK2D	JHU13700.P144D03	1.305	0	84.5	38	83, 86, 3
RECQL5	JHU13560.P142C02	1.305	0	84.5	35.5	81, 88, 7
PER1	JHU12988.P136D04	1.305	0	84.5	48.5	83, 86, 3
LGMN	JHU12018.P126C08	1.305	0	84.5	45.5	96, 73, 23
AQP1	JHU14810.P156G10	1.305	0	84.5	35	84, 85, 1
SLC37A2	JHU10348.P108A02	1.305	0	84.5	42.5	85, 84, 1
TTYH1	JHU08345.P087B12	1.305	0	84.5	43.5	49, 120, 71
VPS29_frag	JHU08248.P086F08	1.305	0	84.5	36.5	83, 86, 3
FBXW5	JHU11037.P115G03	1.305	0	84.5	40	88, 81, 7
TIGD1	JHU09780.P102G07	1.305	0	84.5	37	77, 92, 15
BPIFA3	JHU09801.P103G05	1.305	0	84.5	37.5	86, 83, 3
AGTR1	JHU16058.P073D07	1.305	0	84.5	37.5	84, 85, 1
PTGDR	JHU05923.P062G08	1.305	0	84.5	35	82, 87, 5
CTNNA3	JHU01755.P019B05	1.305	0	84.5	35.5	104, 65, 39
MB	JHU00920.P010C10	1.305	0	84.5	34.5	75, 94, 19
HAAO	JHU03691.P039E07	1.305	0	84.5	35.5	75, 94, 19
HNRNPD	JHU03396.P036F12	1.305	0	84.5	34.5	70, 99, 29
SEC11A	JHU02851.P030G11	1.305	0	84.5	36	85, 84, 1
FBXO31	JHU01576.P017G01	1.305	0.02	84.5	39.5	84, 85, 1
FOLH1	JHU01666.P176F01	1.285	0	84	32.5	85, 83, 2
TCP11	JHU16041.P168G04	1.285	0	84	32.5	85, 83, 2
ALKBH2	JHU13309.P140A10	1.285	0	84	49	82, 86, 4
CREB3L1	JHU12173.P128A06	1.285	0	84	104	110, 58, 52
PDE9A	JHU13550.P142D07	1.285	0	84	37.5	76, 92, 16
HK3	JHU14652.P154E07	1.285	0	84	32	78, 90, 12
PGPEP1	JHU13854.P145G07	1.285	0	84	38	78, 90, 12
XYLB	JHU13783.P144G05	1.285	0	84	43	82, 86, 4
DKK3	JHU08950.P094E10	1.285	0	84	36.5	81, 87, 6
ERVFRD-1	JHU09639.P101G10	1.285	0	84	38	85, 83, 2
RPUSD2	JHU07170.P075A08	1.285	0	84	35	85, 83, 2
LIMCH1	JHU07124.P075C12	1.285	0	84	42	73, 95, 22
CAMKMT	JHU06533.P069C06	1.285	0	84	36	81, 87, 6
2018-09-04	JHU07104.P075G06	1.285	0	84	40.5	82, 86, 4
KHDC1	JHU03664.P039A09	1.285	0	84	35.5	85, 83, 2
LGMN	JHU02545.P027H03	1.285	0	84	37	82, 86, 4
TUBB2B	JHU02201.P023H09	1.285	0.019	84	38.5	84, 84, 0
FAM96A	JHU14106.P180E03	1.266	0	83.5	33.5	83, 84, 1
SLC46A3	JHU15561.P163G12	1.266	0	83.5	33	80, 87, 7
MTAP	JHU14855.P156B11	1.266	0	83.5	39.5	76, 91, 15
ATP6V0C	JHU14083.P148B03	1.266	0	83.5	43	81, 86, 5
CNPY3	JHU12526.P131B07	1.266	0	83.5	45.5	83, 84, 1
NOSTRIN	JHU15153.P159F12	1.266	0	83.5	34.5	85, 82, 3
ZNF385C	JHU13452.P141E08	1.266	0	83.5	35	77, 90, 13
PRPF38A	JHU12606.P132F02	1.266	0	83.5	34.5	78, 89, 11
GPI	JHU14648.P154G09	1.266	0	83.5	43	78, 89, 11
SEMA6C	JHU14689.P154G01	1.266	0	83.5	44	85, 82, 3
DLK2	JHU13522.P142H06	1.266	0	83.5	35	79, 88, 9
DHH	JHU13334.P140H04	1.266	0	83.5	33.5	80, 87, 7
AC240719.1_frag	JHU12057.P126H04	1.266	0	83.5	38	80, 87, 7
MPZL3	JHU11273.P118B10	1.266	0	83.5	47	77, 90, 13
RABL6	JHU10378.P109B01	1.266	0	83.5	39.5	82, 85, 3
EYA2	JHU10206.P107C04	1.266	0	83.5	36.5	77, 90, 13
HK1	JHU08679.P091E06	1.266	0	83.5	35	76, 91, 15
FXYD2	JHU07706.P081F12	1.266	0	83.5	35.5	74, 93, 19
TMEM45A	JHU07954.P083H07	1.266	0	83.5	39	81, 86, 5
NAA38	JHU03896.P041B04	1.266	0	83.5	35	80, 87, 7
ARFRP1	JHU07202.P076D04	1.266	0	83.5	34.5	84, 83, 1
CDC20B	JHU05300.P056H03	1.266	0	83.5	39.5	82, 85, 3
OPA3	JHU03714.P039C12	1.266	0	83.5	36.5	79, 88, 9
MAGEA3	JHU02741.P029G02	1.266	0	83.5	38	89, 78, 11
CYBB	JHU00597.P007G08	1.266	0.02	83.5	39.5	78, 89, 11
KJ902540	JHU18464.P212A11	1.246	0	83	36.5	65, 101, 36
SLC25A11	JHU01223.P176B03	1.246	0	83	35.5	77, 89, 12
NRCAM	JHU16016.P168B08	1.246	0	83	37.5	81, 85, 4
DIO1	JHU15888.P167D10	1.246	0	83	35.5	57, 109, 52
GGT5	JHU16088.P169E07	1.246	0	83	34	84, 82, 2
RALY	JHU15931.P167E09	1.246	0	83	36.5	75, 91, 16
COMT	JHU12562.P132B03	1.246	0	83	50.5	80, 86, 6
RPH3AL	JHU14967.P157C07	1.246	0	83	37.5	78, 88, 10
DDX58	JHU14824.P156C04	1.246	0	83	36	75, 91, 16
MAPK10	JHU13828.P145C08	1.246	0	83	40	69, 97, 28
TMEM192	JHU12378.P130C04	1.246	0	83	44	92, 74, 18
SLC26A6	JHU11585.P121D09	1.246	0	83	34.5	76, 90, 14
PALD1	JHU14658.P154E01	1.246	0	83	34.5	77, 89, 12
NLN	JHU13749.P144F12	1.246	0	83	33	82, 84, 2
ASNA1	JHU13116.P138G04	1.246	0	83	32.5	65, 101, 36
RUNDC1	JHU13374.P140H03	1.246	0	83	40.5	78, 88, 10
BCAR4_frag	JHU10938.P114A10	1.246	0	83	42.5	80, 86, 6
IGKC	JHU08868.P093C01	1.246	0	83	36.5	83, 83, 0
ZNF550	JHU08159.P085F02	1.246	0	83	35.5	85, 81, 4
FUT3	JHU11356.P119G08	1.246	0	83	37	88, 78, 10
HHAT	JHU10776.P113G12	1.246	0	83	38	85, 81, 4
RGP1	JHU09067.P095H02	1.246	0	83	42	78, 88, 10
CXorf21	JHU08761.P092H09	1.246	0	83	42	80, 86, 6
DPP3	JHU08467.P089H09	1.246	0	83	46	79, 87, 8
PITPNB	JHU07832.P082H04	1.246	0	83	38	82, 84, 2
APP	JHU07013.P074F07	1.246	0	83	34	82, 84, 2
IFIH1	JHU06000.P063F08	1.246	0	83	36.5	79, 87, 8
CD151	JHU04535.P048E02	1.246	0	83	33.5	83, 83, 0
IL12A	JHU07239.P076G06	1.246	0	83	37	78, 88, 10
PSRC1	JHU06683.P070H10	1.246	0	83	40	92, 74, 18
ZNF577	JHU06430.P067H07	1.246	0	83	38.5	80, 86, 6
FUCA1	JHU04637.P049G03	1.246	0	83	36.5	83, 83, 0
IFITM3	JHU02633.P028D07	1.246	0	83	34.5	74, 92, 18
IQWD1	JHU01391.P015D09	1.246	0	83	35	106, 60, 46
TUBG1	JHU02967.P031F02	1.246	0	83	34.5	82, 84, 2
ANXA4	JHU03463.P037G08	1.246	0	83	39.5	77, 89, 12
SMIM7_frag	JHU02702.P029G08	1.246	0	83	38	81, 85, 4
AMDHD1	JHU02982.P032H06	1.246	0	83	37	79, 87, 8
CAP2	JHU01277.P014G08	1.246	0	83	39.5	65, 101, 36
ERO1A	JHU13229.P004H12	1.246	0.019	83	40	81, 85, 4
CREG1	JHU19622.P182B02	1.227	0	82.5	35	79, 86, 7
CNGA3	JHU15787.P166C09	1.227	0	82.5	33.5	60, 105, 45
SLC3A1	JHU15655.P179F09	1.227	0	82.5	33	81, 84, 3
RANGRF	JHU13370.P140A11	1.227	0	82.5	44	79, 86, 7
C16orf73	JHU13318.P140A05	1.227	0	82.5	44	82, 83, 1
RHBDF1	JHU12700.P133B09	1.227	0	82.5	44	87, 78, 9
SLC33A1	JHU12328.P129A01	1.227	0	82.5	49	76, 89, 13
DNASE1	JHU12086.P127A07	1.227	0	82.5	47.5	86, 79, 7
ALDH1A1	JHU13886.P146D11	1.227	0	82.5	35	78, 87, 9
ZNF189	JHU13785.P144C06	1.227	0	82.5	41	74, 91, 17
U633A	JHU12512.P131D12	1.227	0	82.5	43	80, 85, 5
ANAPC2	JHU13310.P140F06	1.227	0	82.5	34	81, 84, 3
EDC4	JHU14195.P147G10	1.227	0	82.5	40	83, 82, 1
WDR37	JHU13584.P142H11	1.227	0	82.5	41	81, 84, 3
RNF144B	JHU10014.P105D10	1.227	0	82.5	34.5	81, 84, 3
CPNE3	JHU09334.P098D10	1.227	0	82.5	38	83, 82, 1
SPC24	JHU11120.P116F08	1.227	0	82.5	34.5	79, 86, 7
MRPL1	JHU07823.P082G07	1.227	0	82.5	36	81, 84, 3
VDAC3	JHU06910.P072A06	1.227	0	82.5	38.5	105, 60, 45
EMP1	JHU05988.P063B03	1.227	0	82.5	37	74, 91, 17
F7	JHU07324.P080E09	1.227	0	82.5	35.5	85, 80, 5
PDIA6	JHU06314.P066F11	1.227	0	82.5	34	82, 83, 1
FANCL	JHU06365.P067E11	1.227	0	82.5	35.5	78, 87, 9
AAGAB	JHU06550.P069H04	1.227	0	82.5	40.5	85, 80, 5
BC041668.1_frag	JHU06024.P063G04	1.227	0	82.5	40.5	83, 82, 1
TMEM150A	JHU05939.P062G01	1.227	0	82.5	41.5	85, 80, 5
PHLDA3	JHU04575.P048H08	1.227	0	82.5	37.5	80, 85, 5
GP9	JHU03017.P032D04	1.227	0	82.5	34	86, 79, 7
TMEM50B	JHU02678.P028F12	1.227	0.019	82.5	32.5	83, 82, 1
DKK1	JHU13997.P234B07	1.208	0	82	34.5	68, 96, 28
KLC3	JHU16297.P171F03	1.208	0	82	33	80, 84, 4
SCGB1D4	JHU12515.P131A08	1.208	0	82	50.5	82, 82, 0
TIMM21	JHU14280.P150G09	1.208	0	82	42	77, 87, 10
PSMD5	JHU08804.P092A08	1.208	0	82	37	80, 84, 4
PLA2G10	JHU09764.P102D05	1.208	0	82	36	86, 78, 8
MMP19	JHU07739.P081G02	1.208	0	82	40	79, 85, 6
GAL	JHU03969.P042A02	1.208	0	82	159.5	115, 49, 66
CLIP3	JHU06733.P071C04	1.208	0	82	39.5	79, 85, 6
GJB5	JHU05219.P055D03	1.208	0	82	34	75, 89, 14
TRIP10	JHU07480.P078F11	1.208	0	82	34	86, 78, 8
F2	JHU06745.P071F06	1.208	0	82	34	77, 87, 10
OR56B4	JHU06584.P069E05	1.208	0	82	35.5	81, 83, 2
RCBTB2	JHU06023.P063F11	1.208	0	82	36	79, 85, 6
CHRNB1	JHU06540.P069G10	1.208	0	82	41.5	79, 85, 6
DNAJB5	JHU04722.P050G04	1.208	0	82	35.5	75, 89, 14
RHEB	JHU04476.P047G07	1.208	0	82	39.5	83, 81, 2
RBX1	JHU02762.P029C09	1.208	0	82	34	82, 82, 0
DHRS4	JHU02043.P022C11	1.208	0	82	37	83, 81, 2
DCTN2	JHU02899.P031H03	1.208	0	82	36	78, 86, 8
ABAT	JHU01826.P020H01	1.208	0	82	39	84, 80, 4
APH1A	JHU01060.P012H05	1.208	0.02	82	39	80, 84, 4
AP1G1	JHU15580.P164A04	1.188	0	81.5	41	45, 118, 73
TMEM164	JHU16045.P168D10	1.188	0	81.5	32	89, 74, 15
RCHY1	JHU16372.P172E04	1.188	0	81.5	32	75, 88, 13
MTERF2	JHU15437.P162G06	1.188	0	81.5	34	69, 94, 25
PRNP	JHU14872.P156B10	1.188	0	81.5	35.5	78, 85, 7
SLC16A4	JHU13671.P143B01	1.188	0	81.5	42	77, 86, 9
ZNF639	JHU13302.P139A08	1.188	0	81.5	50	77, 86, 9
NSUN3	JHU12220.P128B10	1.188	0	81.5	49	82, 81, 1
SLC51A	JHU11763.P123A11	1.188	0	81.5	49	83, 80, 3
IFIT2	JHU11554.P121A06	1.188	0	81.5	49.5	81, 82, 1
LAGE3	JHU11657.P122B05	1.188	0	81.5	47	81, 82, 1
PLXDC1	JHU12417.P130D07	1.188	0	81.5	37.5	75, 88, 13
C3orf56	JHU14922.P157G02	1.188	0	81.5	41	83, 80, 3
WARS	JHU11699.P122H06	1.188	0	81.5	39.5	80, 83, 3
ANKRD45	JHU11235.P118B07	1.188	0	81.5	48	87, 76, 11
HRASLS2	JHU11174.P117A03	1.188	0	81.5	41.5	79, 84, 5
ERP29	JHU10875.P114B02	1.188	0	81.5	44.5	81, 82, 1
SLC7A14	JHU08236.P086A12	1.188	0	81.5	40.5	122, 41, 81
SLC31A1	JHU09100.P095C05	1.188	0	81.5	38.5	81, 82, 1
PPP1R16B	JHU10431.P109E09	1.188	0	81.5	35.5	75, 88, 13
FBXW4	JHU10299.P108E11	1.188	0	81.5	35	77, 86, 9
KRTAP26-1	JHU09835.P103E11	1.188	0	81.5	34.5	80, 83, 3
OGFR	JHU08317.P087H09	1.188	0	81.5	45	82, 81, 1
CD53	JHU06355.P067C04	1.188	0	81.5	38.5	85, 78, 7
IFT57	JHU05228.P055D05	1.188	0	81.5	36	75, 88, 13
SLC34A1	JHU06218.P065E10	1.188	0	81.5	35.5	76, 87, 11
PEMT	JHU06014.P063G09	1.188	0	81.5	43.5	79, 84, 5
A4GALT	JHU05376.P057H08	1.188	0	81.5	38.5	79, 84, 5
ELMOD1	JHU02436.P026C01	1.188	0	81.5	35.5	82, 81, 1
ZNF671	JHU00864.P009E10	1.188	0.019	81.5	35	73, 90, 17
ATP1B3	JHU01451.P186B06	1.169	0	81	34.5	71, 91, 20
NELL1	JHU15921.P167F12	1.169	0	81	32.5	79, 83, 4
RCHY1	JHU14875.P156B12	1.169	0	81	41.5	83, 79, 4
NIT1	JHU13649.P143A10	1.169	0	81	40.5	77, 85, 8
ERO1A	JHU13229.P139B12	1.169	0	81	51	79, 83, 4
PRSS54	JHU13250.P139A06	1.169	0	81	44.5	79, 83, 4
IDH1	JHU12958.P136B08	1.169	0	81	51.5	69, 93, 24
ADRA2A	JHU12925.P136A02	1.169	0	81	54	80, 82, 2
DBN1	JHU11921.P125B10	1.169	0	81	48	78, 84, 6
CCDC106	JHU11626.P122B04	1.169	0	81	49	77, 85, 8
PATE2	JHU14370.P151D06	1.169	0	81	36.5	77, 85, 8
ERLIN2	JHU13622.P143C11	1.169	0	81	34.5	79, 83, 4
OLIG1	JHU13083.P137C03	1.169	0	81	40	79, 83, 4
TNFSF14	JHU11981.P125E01	1.169	0	81	34	82, 80, 2
NLRP1	JHU12980.P136G03	1.169	0	81	41.5	78, 84, 6
FAM151A	JHU12076.P127H03	1.169	0	81	40.5	78, 84, 6
JMJD6	JHU09735.P102B11	1.169	0	81	41	80, 82, 2
IARS	JHU09544.P100A10	1.169	0	81	40.5	79, 83, 4
SLC7A6OS	JHU08138.P085A12	1.169	0	81	44.5	50, 112, 62
UBE2N	JHU09402.P098F04	1.169	0	81	37.5	79, 83, 4
PPM1M	JHU09379.P098H11	1.169	0	81	37	81, 81, 0
PCED1A	JHU08858.P093H08	1.169	0	81	35.5	77, 85, 8
CCDC155	JHU09052.P095G06	1.169	0	81	38	75, 87, 12
FCGR2B	JHU07998.P084G09	1.169	0	81	44.5	75, 87, 12
HLA-C	JHU07915.P083H06	1.169	0	81	42	80, 82, 2
IL1RL1	JHU07241.P076B09	1.169	0	81	36.5	77, 85, 8
PLD4	JHU04198.P044B03	1.169	0	81	37	77, 85, 8
MLIP	JHU04813.P051D09	1.169	0	81	35.5	81, 81, 0
ADH6	JHU07297.P080F06	1.169	0	81	35.5	80, 82, 2
ZNF169	JHU07196.P075E10	1.169	0	81	35	71, 91, 20
UFSP2	JHU06349.P067F08	1.169	0	81	36	78, 84, 6
SYPL1	JHU04880.P051F10	1.169	0	81	34.5	79, 83, 4
P2RX5	JHU07161.P075H04	1.169	0	81	41	81, 81, 0
AGPAT5	JHU06147.P065H04	1.169	0	81	38	77, 85, 8
KBTBD7	JHU05407.P057H01	1.169	0	81	41.5	80, 82, 2
BNIPL	JHU04327.P046G10	1.169	0	81	39.5	83, 79, 4
WDFY2	JHU03450.P036A09	1.169	0	81	35.5	85, 77, 8
BDH2	JHU02026.P022B10	1.169	0	81	36.5	79, 83, 4
WBP2NL	JHU00860.P009C07	1.169	0	81	35.5	84, 78, 6
B4GALT3	JHU02408.P026H12	1.169	0.019	81	34	76, 86, 10
H6PD	JHU16353.P172G05	1.15	0	80.5	34	85, 76, 9
GATC	JHU14424.P152A10	1.15	0	80.5	41.5	81, 80, 1
SCCPDH	JHU13665.P143C07	1.15	0	80.5	35.5	71, 90, 19
GALNS	JHU12379.P130D12	1.15	0	80.5	43.5	74, 87, 13
QKI	JHU15165.P159F04	1.15	0	80.5	32	72, 89, 17
ATP5G1	JHU13117.P138E09	1.15	0	80.5	35.5	72, 89, 17
ALG3	JHU13503.P142G01	1.15	0	80.5	39.5	76, 85, 9
VAC14	JHU11793.P123H04	1.15	0	80.5	38	80, 81, 1
FANCE	JHU10008.P105A08	1.15	0	80.5	40.5	83, 78, 5
TSC22D3	JHU11218.P117E09	1.15	0	80.5	36.5	84, 77, 7
KRT8	JHU10981.P115E11	1.15	0	80.5	36	80, 81, 1
DCBLD2	JHU10673.P112G12	1.15	0	80.5	37.5	77, 84, 7
ADAT3	JHU08691.P091H09	1.15	0	80.5	43	79, 82, 3
CISD2	JHU08254.P086G05	1.15	0	80.5	43	76, 85, 9
KLF7	JHU04560.P048A01	1.15	0	80.5	39.5	75, 86, 11
PRCP	JHU04199.P044B10	1.15	0	80.5	56	57, 104, 47
IL6	JHU05039.P053C02	1.15	0	80.5	36	81, 80, 1
PFKP	JHU06486.P068F07	1.15	0	80.5	35	76, 85, 9
ANXA5	JHU04418.P047F05	1.15	0	80.5	38	85, 76, 9
RSPH3	JHU05820.P061H09	1.15	0	80.5	42.5	83, 78, 5
ANKRD29	JHU03077.P033C09	1.15	0	80.5	35.5	81, 80, 1
RAB5A	JHU03619.P038H02	1.15	0.02	80.5	36.5	79, 82, 3
JHU18929	JHU18929.P226B12	1.13	0	80	39.5	71, 89, 18
MBNL3	JHU26022.P241D03	1.13	0	80	32	76, 84, 8
HOXB1	JHU15902.P167H12	1.13	0	80	32.5	79, 81, 2
NRDE2	JHU15873.P167G07	1.13	0	80	37.5	78, 82, 4
MTX2	JHU14219.P149B10	1.13	0	80	38.5	80, 80, 0
WDR45	JHU12820.P134B11	1.13	0	80	46	77, 83, 6
TARBP2	JHU12709.P133B01	1.13	0	80	45.5	81, 79, 2
UMOD	JHU12247.P128A07	1.13	0	80	47.5	77, 83, 6
SLAMF1	JHU13866.P145E11	1.13	0	80	33.5	80, 80, 0
TRAF4	JHU13779.P144H11	1.13	0	80	39.5	82, 78, 4
MUM1_frag	JHU13470.P141H11	1.13	0	80	44.5	76, 84, 8
CRELD2	JHU13132.P138H07	1.13	0	80	39	80, 80, 0
SPINT1	JHU12708.P133H05	1.13	0	80	42	77, 83, 6
UBA3	JHU11695.P122H01	1.13	0	80	41	80, 80, 0
HOXB7	JHU08101.P085B12	1.13	0	80	76.5	55, 105, 50
SAXO1	JHU07692.P081A01	1.13	0	80	37.5	78, 82, 4
ANXA8L1	JHU09121.P096D02	1.13	0	80	37	83, 77, 6
VARS	JHU08634.P090F12	1.13	0	80	36	73, 87, 14
RABEPK	JHU07837.P082E11	1.13	0	80	35.5	77, 83, 6
SLC27A1	JHU07946.P083F11	1.13	0	80	34.5	72, 88, 16
N6AMT1	JHU10994.P115G12	1.13	0	80	40	76, 84, 8
CPE	JHU08849.P093H10	1.13	0	80	38	74, 86, 12
METTL15	JHU08886.P093G01	1.13	0	80	43	72, 88, 16
SKAP1	JHU07660.P077C06	1.13	0	80	39.5	78, 82, 4
PLEKHG5	JHU07463.P078C01	1.13	0	80	35	73, 87, 14
MTMR12	JHU07065.P074C09	1.13	0	80	34	74, 86, 12
COX4I2	JHU06635.P070D04	1.13	0	80	35.5	74, 86, 12
STXBP4	JHU05836.P061C11	1.13	0	80	38	84, 76, 8
CCND3	JHU04432.P047D06	1.13	0	80	36	75, 85, 10
ADRB2	JHU07109.P075F04	1.13	0	80	35	78, 82, 4
NADK	JHU04755.P050F10	1.13	0	80	36	69, 91, 22
IL18RAP	JHU07147.P075G10	1.13	0	80	44	80, 80, 0
EIF2S2	JHU06848.P072G02	1.13	0	80	40.5	76, 84, 8
CYB561A3	JHU05776.P061G10	1.13	0	80	44.5	78, 82, 4
CHRM5	JHU05975.P063H09	1.13	0	80	48	75, 85, 10
SMAD2	JHU05071.P053H08	1.13	0	80	38.5	73, 87, 14
XAB2	JHU02110.P022A08	1.13	0	80	38	71, 89, 18
NECAB2	JHU29109.P012F06	1.13	0	80	35	74, 86, 12
PDCD2L	JHU02076.P022H07	1.13	0.019	80	38	75, 85, 10
MBNL2	JHU15721.P165A03	1.111	0	79.5	35.5	78, 81, 3
SMIM12	JHU15586.P164A12	1.111	0	79.5	40.5	82, 77, 5
NOS3	JHU15633.P164F10	1.111	0	79.5	31.5	76, 83, 7
GALNTL6	JHU15515.P163F04	1.111	0	79.5	31.5	79, 80, 1
RASSF7	JHU19614.P182G05	1.111	0	79.5	33	77, 82, 5
ZNF264	JHU19786.P183H02	1.111	0	79.5	34.5	73, 86, 13
TXNDC12	JHU14163.P148A07	1.111	0	79.5	41.5	75, 84, 9
DRG2	JHU13721.P144C12	1.111	0	79.5	41	85, 74, 11
PPHLN1	JHU12128.P143D12	1.111	0	79.5	41.5	74, 85, 11
HBE1	JHU12954.P136C07	1.111	0	79.5	38	77, 82, 5
WFIKKN2	JHU11794.P123E06	1.111	0	79.5	33	74, 85, 11
KLK2	JHU13823.P145H05	1.111	0	79.5	44.5	77, 82, 5
GLRX3	JHU13683.P143G10	1.111	0	79.5	41	80, 79, 1
NKX2-3	JHU08605.P090A01	1.111	0	79.5	61	77, 82, 5
GLRX2	JHU11261.P118E09	1.111	0	79.5	33.5	85, 74, 11
Q5JUA8_frag	JHU10735.P112E01	1.111	0	79.5	33.5	79, 80, 1
UGP2	JHU08057.P084E05	1.111	0	79.5	35.5	76, 83, 7
ATP6V1B1	JHU09987.P105G11	1.111	0	79.5	37	77, 82, 5
RTP2	JHU09575.P100H04	1.111	0	79.5	36.5	74, 85, 11
RGS20	JHU07939.P083H01	1.111	0	79.5	46.5	81, 78, 3
KCMF1	JHU06268.P066A10	1.111	0	79.5	36	76, 83, 7
CLK3	JHU04149.P044C03	1.111	0	79.5	36.5	72, 87, 15
CES3	JHU07118.P075G09	1.111	0	79.5	44	76, 83, 7
OXER1	JHU06313.P066G03	1.111	0	79.5	39.5	78, 81, 3
RPN2	JHU04771.P050H11	1.111	0	79.5	39.5	77, 82, 5
E2F6	JHU02134.P023C07	1.111	0	79.5	33	78, 81, 3
ASB6	JHU02504.P027E02	1.111	0	79.5	33.5	83, 76, 7
LRRTM4	JHU03596.P038G09	1.111	0	79.5	40	74, 85, 11
NUDT2	JHU02362.P025H12	1.111	0	79.5	37.5	76, 83, 7
AP1M2	JHU01347.P015H01	1.111	0.019	79.5	40	77, 82, 5
ARPC4	JHU13405.P179B12	1.092	0	79	36	73, 85, 12
DAND5	JHU18998.P193G06	1.092	0	79	30	84, 74, 10
SHC3	JHU13095.P137A02	1.092	0	79	47	77, 81, 4
PDPN	JHU12599.P132A04	1.092	0	79	53	77, 81, 4
SELK	JHU12615.P132A01	1.092	0	79	51	75, 83, 8
CA12	JHU13123.P138C11	1.092	0	79	40	72, 86, 14
MS4A3	JHU14571.P153F03	1.092	0	79	34.5	83, 75, 8
BST1	JHU12639.P133H12	1.092	0	79	36.5	76, 82, 6
LY6E	JHU10612.P111D09	1.092	0	79	34	70, 88, 18
PRDX4	JHU09182.P096D07	1.092	0	79	36.5	79, 79, 0
CCT2	JHU10859.P114G05	1.092	0	79	39.5	84, 74, 10
A2ML1	JHU10079.P106H09	1.092	0	79	38	72, 86, 14
C1QL1	JHU10186.P107H06	1.092	0	79	37	82, 76, 6
SLC16A4	JHU07570.P079B04	1.092	0	79	37	80, 78, 2
ZNF8	JHU07199.P075B10	1.092	0	79	36.5	76, 82, 6
GSTM5	JHU06642.P070D06	1.092	0	79	37	78, 80, 2
CST7	JHU04916.P052C08	1.092	0	79	35.5	80, 78, 2
ZNF695	JHU06716.P070E04	1.092	0	79	37.5	72, 86, 14
OR5V1	JHU06590.P069H05	1.092	0	79	45.5	82, 76, 6
HNRNPH3	JHU05898.P062H05	1.092	0	79	40	83, 75, 8
TUBB6	JHU02489.P026C03	1.092	0	79	35.5	78, 80, 2
C1orf162	JHU02793.P030E07	1.092	0	79	33.5	82, 76, 6
ZG16B	JHU01250.P014E02	1.092	0	79	33	76, 82, 6
CKB	JHU00017.P001E03	1.092	0	79	35	62, 96, 34
ATF6	JHU03751.P040H05	1.092	0	79	39	81, 77, 4
GADD45G	JHU02812.P030H10	1.092	0.02	79	41	84, 74, 10
KJ901215	JHU16463.P173E10	1.072	0	78.5	31.5	82, 75, 7
PTGFR	JHU16553.P174G03	1.072	0	78.5	36.5	73, 84, 11
SPCS2	JHU16328.P171G11	1.072	0	78.5	36	79, 78, 1
ACSBG1	JHU14267.P150A06	1.072	0	78.5	40.5	70, 87, 17
PRKCDBP	JHU12795.P134B03	1.072	0	78.5	46.5	77, 80, 3
LCA5	JHU12266.P129B09	1.072	0	78.5	47.5	79, 78, 1
SLC25A4	JHU13289.P139C12	1.072	0	78.5	41.5	76, 81, 5
DHCR24	JHU13136.P138C07	1.072	0	78.5	41	79, 78, 1
EEF1D	JHU12652.P133D02	1.072	0	78.5	37.5	76, 81, 5
FXYD4	JHU12195.P128C09	1.072	0	78.5	35	81, 76, 5
SPG7	JHU13673.P143E05	1.072	0	78.5	35.5	69, 88, 19
CYBA	JHU12648.P133E01	1.072	0	78.5	35	74, 83, 9
AGL	JHU15096.P159G05	1.072	0	78.5	42	78, 79, 1
JUP	JHU13931.P146H10	1.072	0	78.5	35	76, 81, 5
FBXL8	JHU12657.P133G12	1.072	0	78.5	37.5	76, 81, 5
SCTR	JHU10250.P107H10	1.072	0	78.5	36.5	79, 78, 1
NG_004831.4_frag	JHU09432.P099H11	1.072	0	78.5	36.5	76, 81, 5
KLHL23	JHU09357.P098H07	1.072	0	78.5	37	79, 78, 1
TMPRSS5	JHU07955.P083H03	1.072	0	78.5	39.5	77, 80, 3
PSTPIP1	JHU07559.P079B01	1.072	0	78.5	35	79, 78, 1
HSPH1	JHU07619.P077D03	1.072	0	78.5	36.5	79, 78, 1
NINJ1	JHU06566.P069E07	1.072	0	78.5	37	75, 82, 7
BAG5	JHU07587.P077H11	1.072	0	78.5	44	78, 79, 1
SQRDL	JHU04779.P050H10	1.072	0	78.5	38	76, 81, 5
NARF	JHU04756.P050H06	1.072	0	78.5	38	80, 77, 3
KCNG1	JHU04169.P044G12	1.072	0	78.5	36.5	76, 81, 5
GAPDH	JHU00420.P005A10	1.072	0	78.5	34.5	70, 87, 17
MRPS18A	JHU00924.P010G10	1.072	0.019	78.5	37	76, 81, 5
PRRG2	JHU01414.P186B04	1.053	0	78	35	72, 84, 12
XCR1	JHU15956.P167F09	1.053	0	78	33	75, 81, 6
LPAR2	JHU00215.P192H08	1.053	0	78	32.5	76, 80, 4
FBXO22	JHU16279.P171G02	1.053	0	78	33.5	70, 86, 16
CHRNA1	JHU13708.P144A03	1.053	0	78	43	72, 84, 12
MRI1	JHU12776.P134B06	1.053	0	78	52	69, 87, 18
LYRM4	JHU12878.P135A03	1.053	0	78	46.5	74, 82, 8
SPATA6	JHU12139.P127A04	1.053	0	78	47	73, 83, 10
ZNF684	JHU11802.P123B12	1.053	0	78	51.5	98, 58, 40
ADPGK	JHU14076.P148D04	1.053	0	78	39.5	70, 86, 16
AF080246.1_frag	JHU14291.P150H12	1.053	0	78	34.5	74, 82, 8
ACKR3	JHU13907.P146G06	1.053	0	78	39.5	80, 76, 4
DEFB121	JHU12855.P135H01	1.053	0	78	48	76, 80, 4
SLC25A28	JHU11584.P121G07	1.053	0	78	39	76, 80, 4
ELF1	JHU08185.P086B05	1.053	0	78	57.5	106, 50, 56
RND2	JHU10913.P114D06	1.053	0	78	37.5	83, 73, 10
CMKLR1	JHU10291.P108D01	1.053	0	78	36.5	76, 80, 4
HIST1H2BA	JHU09640.P101C12	1.053	0	78	35	86, 70, 16
KATNAL2	JHU11365.P119H06	1.053	0	78	40	78, 78, 0
CDC42EP1	JHU10961.P115H02	1.053	0	78	40.5	79, 77, 2
WDR92	JHU10124.P106G02	1.053	0	78	38	73, 83, 10
PDE4DIP	JHU08900.P093G09	1.053	0	78	42.5	75, 81, 6
ZNF436	JHU10363.P045B10	1.053	0	78	36.5	73, 83, 10
INTS5	JHU07048.P074C05	1.053	0	78	35	77, 79, 2
MDH2	JHU04364.P046C03	1.053	0	78	36	74, 82, 8
CCDC71	JHU07594.P077F12	1.053	0	78	35	79, 77, 2
CEP97	JHU07345.P080F10	1.053	0	78	33	77, 79, 2
MTO1	JHU06962.P073E08	1.053	0	78	35	72, 84, 12
EID3	JHU06939.P073G10	1.053	0	78	40.5	75, 81, 6
HGSNAT	JHU07042.P074G01	1.053	0	78	43	78, 78, 0
FGD6	JHU04732.P050H03	1.053	0	78	40	78, 78, 0
ATF2	JHU03553.P038A10	1.053	0	78	40.5	81, 75, 6
MIF4GD	JHU03704.P039B04	1.053	0	78	35	81, 75, 6
CYB5R1	JHU01363.P015C04	1.053	0	78	35	79, 77, 2
ARL8A	JHU00971.P011D12	1.053	0	78	35.5	71, 85, 14
OLA1	JHU01004.P011C03	1.053	0	78	37.5	76, 80, 4
OLFM1	JHU03525.P037F08	1.053	0	78	35	75, 81, 6
UQCRC2	JHU02588.P027E07	1.053	0	78	33	75, 81, 6
HLA-DPB1	JHU02150.P023G04	1.053	0.019	78	36	73, 83, 10
LEXM	JHU15394.P162B11	1.034	0	77.5	35.5	74, 81, 7
USP53_frag	JHU01919.P189D01	1.034	0	77.5	32	77, 78, 1
OPA3	JHU16216.P170E09	1.034	0	77.5	33	77, 78, 1
SLC39A9	JHU16375.P172F02	1.034	0	77.5	35	88, 67, 21
KRT34	JHU13252.P139A07	1.034	0	77.5	43	76, 79, 3
CERS1	JHU13053.P137B03	1.034	0	77.5	45.5	73, 82, 9
SMARCC2	JHU12902.P135B12	1.034	0	77.5	48.5	80, 75, 5
NCLN	JHU12596.P132B06	1.034	0	77.5	47	80, 75, 5
MCOLN3	JHU12304.P129B04	1.034	0	77.5	49.5	75, 80, 5
ZNF773	JHU14074.P147D08	1.034	0	77.5	37.5	67, 88, 21
PRKAR2A	JHU12794.P134C09	1.034	0	77.5	35	75, 80, 5
PART1_frag	JHU12986.P136C05	1.034	0	77.5	35.5	70, 85, 15
DNAJC22	JHU12092.P127C09	1.034	0	77.5	39.5	73, 82, 9
PRKCI	JHU14234.P149F01	1.034	0	77.5	33	83, 72, 11
C5orf34	JHU13027.P137G08	1.034	0	77.5	39	71, 84, 13
ASIC1	JHU10272.P108A06	1.034	0	77.5	41.5	80, 75, 5
USE1	JHU10528.P110D05	1.034	0	77.5	36	77, 78, 1
LRBA_frag	JHU09554.P100E02	1.034	0	77.5	38	74, 81, 7
CXCR3	JHU07990.P084F07	1.034	0	77.5	36	75, 80, 5
CHORDC1	JHU09808.P104H07	1.034	0	77.5	36.5	72, 83, 11
MRAS	JHU06878.P072C01	1.034	0	77.5	36	77, 78, 1
CNIH3	JHU04915.P052D07	1.034	0	77.5	35	75, 80, 5
ATP4B	JHU03952.P042D05	1.034	0	77.5	35.5	80, 75, 5
GPS2	JHU04935.P052F03	1.034	0	77.5	34.5	73, 82, 9
C11orf65	JHU04426.P047E06	1.034	0	77.5	35	78, 77, 1
SLFN5	JHU04393.P046E03	1.034	0	77.5	33.5	73, 82, 9
SEL1L3	JHU07051.P074G05	1.034	0	77.5	44	74, 81, 7
DNAJB2	JHU05676.P060G09	1.034	0	77.5	42.5	76, 79, 3
PTPN4	JHU04103.P043G03	1.034	0	77.5	41.5	72, 83, 11
PSMD4	JHU02843.P030D09	1.034	0	77.5	33.5	74, 81, 7
MINA	JHU01197.P013D06	1.034	0	77.5	35	71, 84, 13
TWSG1	JHU01052.P011H07	1.034	0	77.5	40	79, 76, 3
MRPS11	JHU00628.P007H02	1.034	0	77.5	36.5	71, 84, 13
SFN	JHU00367.P004G03	1.034	0.02	77.5	35	80, 75, 5
ARPC4	JHU13405.P180B12	1.014	0	77	37	70, 84, 14
MAP1S	JHU16449.P173D01	1.014	0	77	32.5	75, 79, 4
KIAA0895	JHU15521.P163C12	1.014	0	77	32	72, 82, 10
SACM1L	JHU04011.P177F06	1.014	0	77	32	77, 77, 0
TMEM222	JHU15964.P168F04	1.014	0	77	30.5	77, 77, 0
SLC52A1	JHU15987.P168G05	1.014	0	77	33	75, 79, 4
TSPAN18	JHU14984.P157B04	1.014	0	77	37	73, 81, 8
TAPBP_frag	JHU15181.P159A03	1.014	0	77	35	74, 80, 6
WBSCR16	JHU13107.P137A01	1.014	0	77	46	75, 79, 4
ABR	JHU12541.P132B11	1.014	0	77	51	79, 75, 4
NTM	JHU12388.P130A06	1.014	0	77	48	79, 75, 4
COLEC10	JHU11732.P123A12	1.014	0	77	47.5	80, 74, 6
LRRTM3	JHU11759.P123B08	1.014	0	77	48	79, 75, 4
RND1	JHU14334.P150D10	1.014	0	77	36.5	74, 80, 6
EXOC5	JHU14298.P150D04	1.014	0	77	38	77, 77, 0
GHDC	JHU13341.P140D04	1.014	0	77	45	76, 78, 2
HLA-C	JHU13238.P139D01	1.014	0	77	34	69, 85, 16
GNAO1	JHU12950.P136C01	1.014	0	77	36	76, 78, 2
EPM2AIP1	JHU12282.P129C06	1.014	0	77	36	73, 81, 8
ZNF766	JHU13688.P143F07	1.014	0	77	34.5	78, 76, 2
ALG1	JHU13598.P143E07	1.014	0	77	35.5	69, 85, 16
ZNF549	JHU12348.P129E04	1.014	0	77	35	71, 83, 12
PTGER4	JHU13764.P144H03	1.014	0	77	38.5	70, 84, 14
CARD19	JHU13122.P138G07	1.014	0	77	39	82, 72, 10
KRT16	JHU13064.P137G07	1.014	0	77	39.5	76, 78, 2
MBLAC1	JHU13065.P137H02	1.014	0	77	40	77, 77, 0
CD28	JHU10959.P115F04	1.014	0	77	35	77, 77, 0
CNFN	JHU10092.P106E08	1.014	0	77	39	77, 77, 0
BLOC1S4	JHU10093.P106E04	1.014	0	77	38.5	70, 84, 14
LRRC4C	JHU09748.P102E06	1.014	0	77	35	76, 78, 2
QKI	JHU08508.P089F11	1.014	0	77	35.5	70, 84, 14
OBP2A	JHU10137.P106H05	1.014	0	77	37	75, 79, 4
AHNAK2	JHU07968.P084H02	1.014	0	77	39	75, 79, 4
SLC41A3	JHU07759.P081G01	1.014	0	77	44.5	75, 79, 4
HTR1F	JHU06645.P070B11	1.014	0	77	37	61, 93, 32
ACADL	JHU05475.P058C05	1.014	0	77	34	72, 82, 10
FAM26D	JHU06746.P071E12	1.014	0	77	35	59, 95, 36
TRIM69	JHU05649.P059F06	1.014	0	77	35	74, 80, 6
MRPL42	JHU05237.P055F12	1.014	0	77	34.5	73, 81, 8
FOLR1	JHU04835.P051F12	1.014	0	77	34.5	76, 78, 2
TMEM44	JHU03930.P041E03	1.014	0	77	35	72, 82, 10
ALKBH1	JHU06917.P073G12	1.014	0	77	41	77, 77, 0
SGIP1	JHU06895.P072H12	1.014	0	77	37.5	80, 74, 6
SULT1C2	JHU02194.P023A09	1.014	0	77	34	73, 81, 8
TRMT12	JHU02965.P031F11	1.014	0	77	34	75, 79, 4
NPM1	JHU02070.P022G02	1.014	0	77	37	76, 78, 2
CPSF3	JHU01361.P015H06	1.014	0.019	77	36.5	74, 80, 6
GOLPH3	JHU12760.P180A02	0.995	0	76.5	37.5	72, 81, 9
HSDL1	JHU15708.P165D03	0.995	0	76.5	32	78, 75, 3
APIP	JHU07301.P178F01	0.995	0	76.5	32	76, 77, 1
ARHGEF3	JHU15869.P167H03	0.995	0	76.5	32	75, 78, 3
STS	JHU11784.P123A01	0.995	0	76.5	45	73, 80, 7
TCIRG1	JHU11594.P121C09	0.995	0	76.5	34.5	71, 82, 11
TMIGD1	JHU14981.P157E09	0.995	0	76.5	36	80, 73, 7
INTS3	JHU11748.P123F05	0.995	0	76.5	34.5	82, 71, 11
VPS37B	JHU14167.P148G02	0.995	0	76.5	36	74, 79, 5
SMOC1	JHU13292.P139H11	0.995	0	76.5	41.5	75, 78, 3
POLD1	JHU12691.P133H10	0.995	0	76.5	41	75, 78, 3
STATH	JHU12522.P131H02	0.995	0	76.5	40.5	78, 75, 3
C1QTNF2	JHU12165.P128G01	0.995	0	76.5	40	78, 75, 3
PUF60	JHU11495.P120A11	0.995	0	76.5	43.5	74, 79, 5
TMEM60	JHU11507.P120A02	0.995	0	76.5	44	78, 75, 3
CTD-2213F21.2_frag	JHU10936.P114B09	0.995	0	76.5	42	74, 79, 5
PRKD2	JHU10541.P110A03	0.995	0	76.5	42	73, 80, 7
BCL2L10	JHU10471.P110D09	0.995	0	76.5	36	80, 73, 7
AK125151_frag	JHU10675.P112C02	0.995	0	76.5	37	73, 80, 7
KCNA6	JHU10400.P109F08	0.995	0	76.5	34.5	75, 78, 3
2018-09-09	JHU09216.P097E11	0.995	0	76.5	37	72, 81, 9
TIRAP	JHU08049.P084E09	0.995	0	76.5	35	74, 79, 5
CLCNKA	JHU09330.P098G12	0.995	0	76.5	37	75, 78, 3
EXT2	JHU08857.P093G06	0.995	0	76.5	38.5	73, 80, 7
NDUFS6	JHU06011.P063A02	0.995	0	76.5	35.5	74, 79, 5
ENHO	JHU03856.P041A06	0.995	0	76.5	44	83, 70, 13
SMDT1	JHU03955.P042B03	0.995	0	76.5	216	51, 102, 51
AEN_frag	JHU06647.P070C06	0.995	0	76.5	36	77, 76, 1
KANSL2_frag	JHU06156.P065E06	0.995	0	76.5	33	76, 77, 1
TMEM14B	JHU06423.P067F06	0.995	0	76.5	33	72, 81, 9
OSBPL5	JHU06969.P073G05	0.995	0	76.5	47.5	79, 74, 5
FRMD8	JHU06366.P067H05	0.995	0	76.5	45	76, 77, 1
SLC35A5	JHU04776.P050H08	0.995	0	76.5	39.5	76, 77, 1
DDX60	JHU03297.P035F01	0.995	0	76.5	34	78, 75, 3
ZDHHC3	JHU01149.P012H09	0.995	0.019	76.5	40	66, 87, 21
UTP6	JHU14354.P229H11	0.976	0	76	39.5	68, 84, 16
IST1	JHU15907.P167B08	0.976	0	76	38	72, 80, 8
WHAMMP3_frag	JHU15572.P163E08	0.976	0	76	31.5	72, 80, 8
KCNK7	JHU15906.P167G02	0.976	0	76	34	73, 79, 6
OLIG2	JHU15443.P162H12	0.976	0	76	33.5	77, 75, 2
CENPH	JHU12841.P135B07	0.976	0	76	48	66, 86, 20
LRP10	JHU11758.P123B06	0.976	0	76	47	76, 76, 0
HGH1	JHU13121.P138C10	0.976	0	76	37	71, 81, 10
HSDL1	JHU11937.P125E08	0.976	0	76	33.5	73, 79, 6
ALOX5	JHU11714.P123E02	0.976	0	76	32.5	66, 86, 20
LN608954.1_frag	JHU14807.P155H10	0.976	0	76	41.5	75, 77, 2
ASAP3	JHU14293.P150H06	0.976	0	76	35	77, 75, 2
PIEZO1	JHU13337.P140G10	0.976	0	76	36.5	74, 78, 4
SLC24A5	JHU11497.P120D08	0.976	0	76	41	67, 85, 18
EPPIN	JHU10157.P106F08	0.976	0	76	36	72, 80, 8
SFT2D2	JHU09965.P104F12	0.976	0	76	36.5	79, 73, 6
PNKP	JHU08225.P086H09	0.976	0	76	41.5	76, 76, 0
MYO3A	JHU08024.P084H01	0.976	0	76	43.5	75, 77, 2
VWA5B2	JHU29124.P078B07	0.976	0	76	35	71, 81, 10
KCNAB1	JHU05510.P058B02	0.976	0	76	35.5	75, 77, 2
SLC35G2	JHU04786.P050A05	0.976	0	76	46.5	61, 91, 30
APOBEC3B	JHU06437.P068C10	0.976	0	76	35.5	79, 73, 6
SLC1A3	JHU06028.P063C11	0.976	0	76	36.5	71, 81, 10
RHBDD3	JHU04201.P044C09	0.976	0	76	35	73, 79, 6
MAST1	JHU06657.P070F06	0.976	0	76	36	71, 81, 10
PARS2	JHU06781.P067G09	0.976	0	76	47	79, 73, 6
SMOC1	JHU04777.P050G09	0.976	0	76	40.5	79, 73, 6
ZCCHC7	JHU02875.P030A07	0.976	0	76	34	85, 67, 18
KJ903487_frag	JHU01632.P017A08	0.976	0	76	35.5	73, 79, 6
TMX1	JHU03163.P033H08	0.976	0	76	37	71, 81, 10
ADI1	JHU02498.P027G12	0.976	0	76	38	70, 82, 12
STX18	JHU00750.P008H10	0.976	0.02	76	38	72, 80, 8
IL13	JHU15802.P166B10	0.956	0	75.5	39	75, 76, 1
CDCA7L	JHU16265.P171H02	0.956	0	75.5	33	72, 79, 7
ANTXR2	JHU13693.P144A05	0.956	0	75.5	43	64, 87, 23
IDH3G	JHU13151.P138A10	0.956	0	75.5	43.5	75, 76, 1
PTOV1	JHU13280.P139B03	0.956	0	75.5	46	73, 78, 5
TMEM208	JHU14015.P147D02	0.956	0	75.5	36	71, 80, 9
PXMP4	JHU13191.P138C09	0.956	0	75.5	34.5	74, 77, 3
COX7B	JHU12848.P135E07	0.956	0	75.5	34	73, 78, 5
TPBG	JHU12245.P128F05	0.956	0	75.5	34	73, 78, 5
COG3	JHU15023.P158H12	0.956	0	75.5	34.5	73, 78, 5
PDZRN3	JHU14672.P154G02	0.956	0	75.5	41.5	74, 77, 3
CCBL2	JHU13514.P142G08	0.956	0	75.5	35	65, 86, 21
SRP68	JHU13380.P140H12	0.956	0	75.5	36.5	74, 77, 3
MAPK8IP2	JHU12303.P129G10	0.956	0	75.5	40.5	74, 77, 3
ALOX12	JHU10370.P109B11	0.956	0	75.5	39	73, 78, 5
MURC	JHU10896.P114C10	0.956	0	75.5	35	73, 78, 5
IGSF21	JHU09355.P098C01	0.956	0	75.5	39.5	72, 79, 7
PRLR	JHU10243.P107F10	0.956	0	75.5	35	76, 75, 1
RALGDS	JHU08031.P084F10	0.956	0	75.5	35.5	74, 77, 3
EEF1G	JHU09810.P103G08	0.956	0	75.5	39.5	66, 85, 19
FCRL2	JHU09533.P100G03	0.956	0	75.5	36	73, 78, 5
STK10_frag	JHU07763.P081G07	0.956	0	75.5	37.5	75, 76, 1
MAG	JHU07056.P074B11	0.956	0	75.5	35	77, 74, 3
EEF1G	JHU04724.P050A10	0.956	0	75.5	37	74, 77, 3
GALNT6	JHU07038.P074D11	0.956	0	75.5	37.5	80, 71, 9
CD244	JHU07116.P075D02	0.956	0	75.5	36.5	77, 74, 3
[truncated: 20,036 more rows]

## Sheet: TLS-_IgA
Name	ID	A Score	S Score	F532	B532	Range
RPUSD2	JHU07170.P075A08	101.854	47.299	10339.5	106	9763, 10916, 1153
LCP1	JHU02251.P024C03	54.555	30.517	5592	104	5352, 5832, 480
PLS3	JHU00446.P005H03	24.038	6.446	2529	313	2141, 2917, 776
ELAVL4	JHU05591.P059G09	17.592	2.879	1882	114	1881, 1883, 2
RBMS2	JHU05441.P057A12	14.713	1.116	1593	86	1609, 1577, 32
RPUSD2	JHU10054.P105H01	13.597	1.733	1481	105	1305, 1657, 352
ZNF3	JHU05470.P057B12	11.864	1.355	1307	85.5	1521, 1093, 428
MBNL3	JHU10226.P107G09	10.509	0.21	1171	103	1196, 1146, 50
SMARCC1	JHU19854.P184F10	10.299	0.254	1150	86	892, 1408, 516
RBMS1	JHU00738.P008F09	10.045	0.104	1124.5	142.5	991, 1258, 267
ZNF207	JHU02206.P023E07	9.941	0.239	1114	98	1003, 1225, 222
DAZ2	JHU19714.P183E10	9.702	0.344	1090	81	954, 1226, 272
RBMS1	JHU07839.P082E08	9.358	1.529	1055.5	88	935, 1176, 241
KHDRBS3	JHU09928.P104G05	7.829	0.07	902	106	905, 899, 6
ZNF671	JHU00864.P009E10	7.759	0.224	895	114.5	820, 970, 150
ZNF876P	JHU16209.P170F04	7.535	0.17	872.5	84	851, 894, 43
ZNF764	JHU13401.P140D01	7.365	0.199	855.5	90.5	776, 935, 159
FBXO2	JHU08293.P087H05	7.166	0.07	835.5	111.5	803, 868, 65
PDK1	JHU17272.P204A06	7.096	0.214	828.5	87	743, 914, 171
MBNL2	JHU15721.P165A03	6.882	0.384	807	85.5	740, 874, 134
DCDC2	JHU13615.P143H03	6.498	0.019	768.5	99.5	749, 788, 39
ZNF154	JHU17867.P221H09	6.479	0.06	766.5	91.5	736, 797, 61
RPL30	JHU04583.P048D06	6.419	0.1	760.5	89.5	674, 847, 173
RITA1	JHU00683.P008A11	6.319	0.06	750.5	140	693, 808, 115
RPL10A	JHU02666.P028F07	6.259	0.134	744.5	86.5	680, 809, 129
DDX28	JHU05983.P063A11	6.125	0.07	731	80.5	772, 690, 82
ZNF683	JHU07965.P083G12	6.055	0.119	724	102	691, 757, 66
MTG2	JHU04265.P045G07	5.936	0.085	712	103	639, 785, 146
VRK3	JHU06620.P069H08	5.851	0.055	703.5	99.5	656, 751, 95
MRPS11	JHU00628.P007H02	5.796	0.179	698	317	628, 768, 140
IL18	JHU18914.P023B09	5.617	0.035	680	86.5	612, 748, 136
ZNF583	JHU19728.P183F01	5.582	0	676.5	81.5	664, 689, 25
DUSP11	JHU00122.P002B09	5.582	0.11	676.5	133.5	590, 763, 173
ZNF790	JHU06812.P071H06	5.472	0.03	665.5	109.5	640, 691, 51
ZNF436	JHU10363.P108E02	5.442	0.104	662.5	94	566, 759, 193
ABI2	JHU04128.P044E01	5.338	0.03	652	84.5	660, 644, 16
MECR	JHU00333.P004H09	5.308	0.04	649	327	660, 638, 22
PDK1	JHU17272.P204B02	5.268	0.065	645	94.5	779, 511, 268
RALY	JHU15931.P167E09	5.203	0.035	638.5	85	638, 639, 1
QDPR	JHU13192.P138H11	5.168	0.039	635	97	445, 825, 380
TRAF3	JHU13778.P144A10	5.129	0	631	89.5	614, 648, 34
ZNF610	JHU05855.P061G01	5.129	0.005	631	113	623, 639, 16
OLA1	JHU02918.P031F12	5.124	0.065	630.5	84.5	480, 781, 301
KRTAP13-3	JHU10523.P110G06	5.059	0.03	624	98.5	610, 638, 28
MATK	JHU00048.P001G02	5.029	0.204	621	371.5	624, 618, 6
PCED1B	JHU02140.P023A08	4.825	0.005	600.5	88	525, 676, 151
ZNF8	JHU07199.P075B10	4.82	0.03	600	87.5	570, 630, 60
PABPC5	JHU09946.P104H11	4.79	0.005	597	102.5	667, 527, 140
LEXM	JHU15394.P162B11	4.785	0.06	596.5	89.5	534, 659, 125
EBF1	JHU05781.P061G09	4.725	0	590.5	107	553, 628, 75
LARS2	JHU03404.P036B08	4.725	0.005	590.5	96.5	588, 593, 5
DND1	JHU18255.P210B09	4.72	0.005	590	87	516, 664, 148
MGAT4B	JHU10615.P111E04	4.715	0.025	589.5	87.5	470, 709, 239
MRPS18B	JHU00629.P007B05	4.69	0.04	587	124	606, 568, 38
ALG13_frag	JHU11248.P118B03	4.65	0.01	583	82.5	580, 586, 6
RBM14	JHU09290.P097G10	4.64	0.025	582	106	526, 638, 112
ZNF555	JHU09790.P102C01	4.615	0.024	579.5	83.5	539, 620, 81
RTP4	JHU01042.P011B11	4.591	0.06	577	164	549, 605, 56
ZNF366	JHU19879.P184C02	4.531	0.02	571	92	524, 618, 94
ZNF554	JHU07771.P081D03	4.511	0.015	569	82	533, 605, 72
HAO1	JHU11452.P120E10	4.496	0.05	567.5	82	553, 582, 29
CACYBP	JHU16165.P007C04	4.446	0.03	562.5	103	538, 587, 49
VWA5B2	JHU29124.P078B07	4.416	0.075	559.5	83.5	460, 659, 199
RBM47	JHU16988.P200F10	4.341	0.019	552	84.5	560, 544, 16
HNRNPA0	JHU01007.P233F01	4.322	0.005	550	82	413, 687, 274
PABPC4	JHU16217.P170H12	4.317	0.035	549.5	88.5	725, 374, 351
LINC00851	JHU05334.P056C02	4.282	0.035	546	81	505, 587, 82
PRNP	JHU01030.P011E03	4.247	0.03	542.5	144	466, 619, 153
ARHGEF3	JHU13694.P144A12	4.217	0.025	539.5	88.5	596, 483, 113
NME2	JHU00058.P001H01	4.192	0.03	537	320	485, 589, 104
SMRP1	JHU07884.P083G07	4.162	0.099	534	107	525, 543, 18
CAMK4	JHU00110.P002H01	4.063	0.015	524	369.5	516, 532, 16
TBC1D3B	JHU17956.P242G06	4.048	0.025	522.5	95	532, 513, 19
ZFAND4	JHU06720.P071G07	4.023	0.03	520	119	490, 550, 60
RALYL	JHU09069.P095E06	3.993	0	517	90.5	455, 579, 124
SAE1	JHU00362.P004G05	3.993	0.015	517	357.5	449, 585, 136
Glis2	JHU19734.P185D02	3.978	0.015	515.5	94.5	451, 580, 129
PABPC3	JHU01792.P186C08	3.963	0.1	514	97.5	585, 443, 142
KIAA0391	JHU07531.P079E06	3.863	0.02	504	87	488, 520, 32
QKI	JHU08508.P089F11	3.843	0.005	502	84	472, 532, 60
ZNF302	JHU00862.P009H09	3.838	0.005	501.5	151.5	485, 518, 33
HAUS6	JHU10496.P110C03	3.833	0.034	501	85.5	427, 575, 148
ZNF8	JHU07199.P075C10	3.799	0	497.5	88.5	508, 487, 21
ADH4	JHU00676.P008H02	3.799	0.01	497.5	321	430, 565, 135
DERL1	JHU00412.P005G02	3.789	0.005	496.5	317.5	418, 575, 157
PATL1	JHU10392.P109G10	3.784	0.025	496	106.5	393, 599, 206
HAUS6	JHU10496.P229G08	3.759	0	493.5	86.5	471, 516, 45
PCBP4	JHU01024.P011C01	3.759	0.01	493.5	95.5	437, 550, 113
KRT6A	JHU06954.P073C03	3.749	0.06	492.5	86.5	490, 495, 5
PLEKHJ1	JHU00353.P004H05	3.689	0.045	486.5	329	467, 506, 39
YS002	JHU19025.P193D07	3.644	0.015	482	90	441, 523, 82
KRTAP13-1	JHU11186.P117E03	3.629	0.02	480.5	90	507, 454, 53
NFYC	JHU04956.P052C05	3.609	0.01	478.5	87	406, 551, 145
PRR35	JHU09362.P098G11	3.599	0.01	477.5	104.5	440, 515, 75
RBFOX2	JHU01417.P015E08	3.589	0.01	476.5	93	478, 475, 3
KIF7	JHU15713.P165E01	3.579	0.01	475.5	82	446, 505, 59
CAPRIN1	JHU12559.P132E08	3.569	0	474.5	81	401, 548, 147
MECR	JHU00333.P004G09	3.569	0.015	474.5	355	452, 497, 45
ZNF440	JHU19973.P185D09	3.554	0.01	473	85	423, 523, 100
FAM168A	JHU07342.P080E03	3.544	0.01	472	86	377, 567, 190
CELF6	JHU08069.P085B06	3.534	0.004	471	87.5	467, 475, 8
WWP2	JHU04987.P052D05	3.53	0.005	470.5	84.5	444, 497, 53
IGHG1	JHU00912.P010G07	3.525	0.055	470	179.5	434, 506, 72
NDOR1	JHU07543.P079C04	3.47	0.005	464.5	87	460, 469, 9
CCDC8	JHU01935.P236C12	3.465	0.025	464	81.5	370, 558, 188
C1orf229	JHU25830.P244G05	3.44	0	461.5	94	393, 530, 137
C6orf118	JHU07499.P079H03	3.44	0.01	461.5	98	431, 492, 61
SNAI3	JHU19941.P185B06	3.43	0.005	460.5	87	474, 447, 27
COX11	JHU02037.P022C01	3.425	0.015	460	87.5	439, 481, 42
RASAL3	JHU16411.P173G09	3.41	0.015	458.5	105	460, 457, 3
COX4I2	JHU06635.P070D04	3.395	0.005	457	84	439, 475, 36
ODF3L1	JHU07351.P190G09	3.39	0.015	456.5	97	409, 504, 95
HLA-E	JHU00318.P004H10	3.375	0.02	455	351.5	455, 455, 0
FAM29A	JHU08382.P178H03	3.355	0	453	96.5	455, 451, 4
ZNF436	JHU10363.P108G01	3.355	0	453	110.5	458, 448, 10
PRKRIR_frag	JHU00167.P002G01	3.355	0.035	453	395	456, 450, 6
ZMAT4	JHU00572.P006H07	3.32	0.005	449.5	293	439, 460, 21
ZNF34	JHU12440.P130B08	3.315	0.03	449	84	442, 456, 14
CHTF8	JHU13222.P139B11	3.285	0.01	446	85	402, 490, 88
ZCCHC24	JHU17255.P231E03	3.275	0.01	445	89	381, 509, 128
ZNF550	JHU10269.P107D10	3.265	0.024	444	85	391, 497, 106
ABI1	JHU00289.P004C04	3.241	0	441.5	122	353, 530, 177
IFT22	JHU00264.P003H05	3.241	0.045	441.5	352.5	414, 469, 55
RAB2B	JHU03618.P045A01	3.196	0.01	437	87	407, 467, 60
MRPS18A	JHU00924.P010G10	3.186	0.005	436	144	408, 464, 56
KJ902540	JHU18464.P212A11	3.181	0.02	435.5	95	443, 428, 15
AZIN1	JHU00873.P010G02	3.161	0.02	433.5	247.5	423, 444, 21
RBM42	JHU13164.P138G10	3.141	0	431.5	99.5	407, 456, 49
CDC42	JHU08846.P093F12	3.141	0.005	431.5	85	404, 459, 55
CPSF4	JHU05204.P055E08	3.136	0	431	87	377, 485, 108
FGFBP1	JHU00315.P004H06	3.136	0.01	431	369	366, 496, 130
TIAL1	JHU16572.P174B02	3.126	0	430	82	405, 455, 50
GAP43	JHU00030.P001H07	3.126	0.005	430	337.5	419, 441, 22
SOCS5	JHU06029.P063F10	3.121	0.04	429.5	83.5	359, 500, 141
STAC3	JHU00370.P004G01	3.081	0.03	425.5	355.5	419, 432, 13
PAIP2	JHU15547.P163G02	3.051	0.01	422.5	101	318, 527, 209
EWSR1	JHU03965.P042B06	3.041	0.01	421.5	87	381, 462, 81
ZNF621	JHU11225.P117D12	3.031	0	420.5	94	400, 441, 41
CLIC2	JHU00208.P003G11	3.031	0.02	420.5	383.5	396, 445, 49
ZNF550	JHU08159.P085F02	3.011	0.005	418.5	91	430, 407, 23
KRTAP6-2	JHU18782.P216G09	3.006	0	418	97.5	388, 448, 60
HSP90B1	JHU00037.P001H11	3.006	0.005	418	376.5	430, 406, 24
HIGD2A	JHU00427.P005H02	3.001	0.005	417.5	344	401, 434, 33
PAIP2	JHU04574.P048G08	2.996	0.004	417	96.5	418, 416, 2
RCOR2	JHU06984.P073D02	2.992	0.005	416.5	82.5	391, 442, 51
SSBP2	JHU01049.P011G08	2.987	0.01	416	181.5	348, 484, 136
MCM8	JHU15812.P166F03	2.977	0.01	415	84	384, 446, 62
ALDH4A1	JHU06916.P073B03	2.967	0.015	414	90.5	341, 487, 146
SH2D1B	JHU00745.P008G01	2.952	0.015	412.5	311	433, 392, 41
PRR30	JHU05483.P058E03	2.937	0.005	411	88	371, 451, 80
RBM7	JHU15361.P235A05	2.932	0.01	410.5	89	303, 518, 215
ATP6V1C1	JHU00202.P003H09	2.922	0.005	409.5	330	412, 407, 5
FAM84A	JHU07431.P078F07	2.917	0.01	409	85.5	379, 439, 60
SUV420H1	JHU13571.P142F01	2.907	0	408	82	377, 439, 62
ECH1	JHU12183.P128E06	2.907	0	408	84.5	360, 456, 96
SFN	JHU00367.P004G03	2.907	0.005	408	242	422, 394, 28
AK3	JHU00006.P001H10	2.902	0.01	407.5	367	406, 409, 3
AIFM3	JHU09220.P097H01	2.892	0.005	406.5	106	383, 430, 47
ZNF565	JHU10171.P106D04	2.887	0.02	406	88	387, 425, 38
NABP2	JHU02172.P023H03	2.867	0.005	404	99.5	392, 416, 24
SF3B4	JHU09195.P096F01	2.862	0.005	403.5	89.5	429, 378, 51
RAB14	JHU00250.P003H02	2.857	0.015	403	360.5	379, 427, 48
Fezf1	JHU19573.P181D04	2.842	0.005	401.5	89	334, 469, 135
SSBP3	JHU09872.P103E01	2.837	0.005	401	82	378, 424, 46
CELF1	JHU04248.P045C10	2.832	0	400.5	86.5	338, 463, 125
SFXN1	JHU04872.P051G09	2.832	0	400.5	108.5	350, 451, 101
PBLD	JHU01311.P014D02	2.832	0.01	400.5	108.5	393, 408, 15
ATP5G3	JHU10945.P115G11	2.822	0.005	399.5	105.5	380, 419, 39
LAG3	JHU12207.P128H08	2.817	0	399	93.5	386, 412, 26
ZMYM3	JHU00766.P008G11	2.817	0.015	399	228	336, 462, 126
ATR	JHU25782.P243H06	2.802	0.005	397.5	91	395, 400, 5
NFKBIA	JHU00339.P004H11	2.797	0	397	299.5	394, 400, 6
KCNS3	JHU00233.P003H10	2.797	0.01	397	359	404, 390, 14
ZIK1	JHU15857.P166E04	2.787	0.01	396	85	373, 419, 46
ZNF331	JHU01536.P016C11	2.777	0.01	395	103.5	350, 440, 90
KRTAP4-12	JHU02739.P236B01	2.767	0.005	394	90.5	391, 397, 6
ZNF684	JHU11802.P123B12	2.762	0.005	393.5	85.5	352, 435, 83
IRAK4	JHU00140.P002G06	2.757	0.01	393	357.5	408, 378, 30
PAPSS2	JHU06970.P073F09	2.747	0	392	89	326, 458, 132
CDC37L1	JHU00500.P006C11	2.747	0	392	185	419, 365, 54
COX6B1	JHU00410.P005H01	2.747	0.01	392	339.5	372, 412, 40
RECQL5	JHU13560.P142C02	2.737	0	391	89	365, 417, 52
RNMTL1	JHU05817.P061H01	2.737	0.005	391	115	390, 392, 2
ACOT9	JHU00867.P010D08	2.732	0.019	390.5	195.5	366, 415, 49
EIF4G3	JHU05497.P232C09	2.713	0	388.5	82	230, 547, 317
CD80	JHU07313.P080C06	2.713	0.005	388.5	80.5	373, 404, 31
HSD17B4	JHU18191.P209D01	2.708	0.01	388	77.5	315, 461, 146
COL4A3BP	JHU00022.P001G04	2.698	0.025	387	186.5	405, 369, 36
CPVL	JHU02897.P031G07	2.673	0.005	384.5	117.5	412, 357, 55
SLC25A30	JHU15937.P167F11	2.668	0.01	384	80	343, 425, 82
MTA2	JHU12215.P128A03	2.658	0	383	93	382, 384, 2
MAN1B1	JHU02164.P023G03	2.658	0.005	383	116.5	358, 408, 50
TYROBP	JHU00090.P001G09	2.653	0.02	382.5	355.5	370, 395, 25
FGF7	JHU00609.P007G02	2.633	0.02	380.5	336.5	388, 373, 15
GC	JHU07134.P075E06	2.613	0	378.5	83.5	406, 351, 55
FAM161B	JHU06725.P071E07	2.613	0.01	378.5	85.5	362, 395, 33
SSBP1	JHU16330.P171E08	2.603	0	377.5	85	358, 397, 39
ULK2	JHU00192.P002E06	2.603	0.015	377.5	172	345, 410, 65
ZNF433	JHU06807.P071A07	2.588	0.005	376	86	376, 376, 0
SLC16A4	JHU07570.P079B04	2.583	0.005	375.5	88	338, 413, 75
POGZ	JHU24736.P243A06	2.578	0	375	93	352, 398, 46
ADAM12	JHU07011.P074F08	2.578	0.005	375	78.5	352, 398, 46
DOK5	JHU10964.P115B04	2.573	0	374.5	88	334, 415, 81
ARHGEF16	JHU02405.P026D05	2.573	0	374.5	88	354, 395, 41
PPP2R4	JHU00161.P002G09	2.573	0.005	374.5	361	359, 390, 31
ZNF599	JHU15094.P158H09	2.568	0	374	102.5	345, 403, 58
CHMP5	JHU04436.P047G11	2.568	0.005	374	111	359, 389, 30
RIPK2	JHU00074.P001G06	2.563	0.005	373.5	351	366, 381, 15
ATP6V0A2	JHU00681.P008H03	2.558	0.005	373	311.5	342, 404, 62
PPP1R14A	JHU00157.P002G11	2.553	0.005	372.5	280.5	382, 363, 19
LEPROTL1	JHU00434.P005G01	2.548	0.005	372	278	286, 458, 172
MINA	JHU01197.P013D06	2.543	0.005	371.5	182.5	346, 397, 51
EFNA1	JHU00602.P007G03	2.538	0	371	331.5	339, 403, 64
ERBB3	JHU00028.P001H03	2.538	0.015	371	284.5	375, 367, 8
MCM5	JHU06957.P073A05	2.523	0	369.5	83.5	347, 392, 45
TMEM182	JHU00756.P008H01	2.523	0	369.5	329.5	359, 380, 21
TOLLIP	JHU00089.P001H09	2.523	0.005	369.5	354	369, 370, 1
SLC25A16	JHU08235.P086G02	2.518	0	369	102	347, 391, 44
ECHDC1	JHU02232.P003B07	2.518	0.015	369	204	390, 348, 42
GTF3C6	JHU00785.P009F03	2.503	0	367.5	157	351, 384, 33
CYB5R3	JHU03006.P032G10	2.503	0	367.5	100.5	334, 401, 67
AP3M1	JHU00679.P008H05	2.503	0.01	367.5	291.5	358, 377, 19
NTAN1	JHU00723.P008G07	2.493	0.005	366.5	295.5	376, 357, 19
PRMT2	JHU00072.P001H04	2.488	0.005	366	204.5	322, 410, 88
KJ905805	JHU00527.P006H01	2.483	0.005	365.5	309.5	374, 357, 17
DHX40	JHU00798.P009G09	2.478	0	365	163	325, 405, 80
MAPK3	JHU00045.P001G11	2.478	0	365	310	369, 361, 8
RGR	JHU00273.P003H06	2.478	0.005	365	352	371, 359, 12
ITK	JHU15712.P165G06	2.473	0	364.5	93.5	317, 412, 95
RHOA	JHU00274.P003G02	2.473	0.005	364.5	298.5	382, 347, 35
TNK1	JHU17280.P204A08	2.468	0	364	88.5	344, 384, 40
ZNF10	JHU03358.P035E02	2.468	0	364	87	328, 400, 72
RAB40B	JHU00259.P003G05	2.468	0	364	318	340, 388, 48
PMS2P5	JHU00354.P004H02	2.468	0.01	364	341	353, 375, 22
PEX26	JHU07359.P080H06	2.458	0.029	363	106	362, 364, 2
ZNF83	JHU06814.P071F03	2.429	0	360	82	313, 407, 94
FNIP1	JHU00220.P003G01	2.429	0.005	360	324	307, 413, 106
C6orf118	JHU07499.P079H02	2.424	0	359.5	104.5	335, 384, 49
SPC25	JHU00747.P008G03	2.424	0.005	359.5	331.5	366, 353, 13
ZNF57	JHU13016.P136G10	2.419	0	359	98	351, 367, 16
CKMT1A	JHU00019.P001B08	2.419	0	359	268.5	289, 429, 140
AGPAT4	JHU00484.P006G02	2.419	0.01	359	331	340, 378, 38
KCTD18	JHU09649.P101C09	2.409	0.005	358	86.5	366, 350, 16
ZNF304	JHU19788.P183G09	2.404	0	357.5	113	341, 374, 33
STK17B	JHU00183.P002H05	2.404	0.005	357.5	353.5	322, 393, 71
PRPS1	JHU00073.P001B05	2.399	0	357	179.5	316, 398, 82
YWHAB	JHU00093.P001E01	2.399	0.005	357	211	403, 311, 92
FBXL3	JHU00607.P007H07	2.394	0	356.5	300.5	364, 349, 15
IFIT3	JHU00323.P004H07	2.394	0.005	356.5	225.5	339, 374, 35
AMDHD2	JHU00485.P006H03	2.389	0.01	356	334	363, 349, 14
KIF2A	JHU06097.P064C06	2.379	0	355	79	383, 327, 56
KEAP1	JHU02347.P025E08	2.379	0	355	85	360, 350, 10
CDC42	JHU00205.P003G03	2.379	0.01	355	285.5	286, 424, 138
ULK4	JHU00092.P001G10	2.369	0.005	354	362	371, 337, 34
HAVCR1	JHU00909.P010C08	2.364	0.015	353.5	153.5	478, 229, 249
EMCN	JHU00603.P007G10	2.349	0.005	352	239.5	329, 375, 46
FAM47B	JHU06747.P071C07	2.344	0	351.5	82	335, 368, 33
ATP5C1	JHU00393.P005H05	2.344	0.005	351.5	270	293, 410, 117
ZNF383	JHU11513.P188C03	2.339	0.005	351	94.5	341, 361, 20
ITPKB	JHU12104.P127C03	2.334	0	350.5	88.5	315, 386, 71
ASNS	JHU07683.P079G05	2.334	0	350.5	108.5	351, 350, 1
GABRA5	JHU00222.P003G10	2.334	0.02	350.5	344.5	346, 355, 9
RBM41	JHU05440.P057C12	2.314	0	348.5	84.5	327, 370, 43
FAM131C	JHU00996.P011C09	2.314	0	348.5	100.5	325, 372, 47
MCTS1	JHU00437.P005F01	2.314	0	348.5	201.5	351, 346, 5
MPP1	JHU00240.P003G06	2.314	0.02	348.5	326	354, 343, 11
EIF3D	JHU02720.P029E03	2.294	0.005	346.5	89	360, 333, 27
PAK4	JHU00442.P005G03	2.289	0.01	346	318.5	347, 345, 2
TTLL1	JHU04792.P050G08	2.279	0.005	345	86	330, 360, 30
IL18RAP	JHU07147.P075G10	2.274	0.01	344.5	108	397, 292, 105
ARF5	JHU00580.P007G01	2.264	0	343.5	319	320, 367, 47
AGTR1	JHU00193.P003H07	2.264	0.01	343.5	268.5	315, 372, 57
YBX3	JHU07989.P084B11	2.254	0	342.5	87	345, 340, 5
PRUNE2	JHU00637.P007H08	2.254	0.005	342.5	267	326, 359, 33
KDM4D	JHU10691.P188B10	2.249	0.005	342	87	330, 354, 24
RPS8	JHU00653.P007H03	2.244	0.005	341.5	324.5	319, 364, 45
PAK4	JHU12984.P209B12	2.239	0.01	341	97	245, 437, 192
PHB2	JHU03612.P038H03	2.229	0	340	105.5	473, 207, 266
SGK3	JHU12040.P002G05	2.229	0.01	340	346.5	300, 380, 80
KLHDC9	JHU15417.P162B05	2.219	0.01	339	88.5	287, 391, 104
PARL	JHU04373.P046G01	2.209	0.005	338	107	296, 380, 84
EXOC7	JHU04831.P234A03	2.204	0	337.5	85.5	236, 439, 203
SCAND2P	JHU00490.P006G06	2.204	0.015	337.5	260	307, 368, 61
TAF15	JHU06801.P071B03	2.189	0	336	86.5	181, 491, 310
CLIP3	JHU06733.P071C04	2.189	0	336	88.5	333, 339, 6
VGLL4	JHU07383.P080E06	2.189	0	336	88	328, 344, 16
SQLE	JHU01127.P012H06	2.189	0.004	336	182	278, 394, 116
FAIM	JHU00515.P006G05	2.185	0	335.5	290.5	330, 341, 11
RIPK2	JHU00074.P002H07	2.185	0.005	335.5	298.5	323, 348, 25
SPRY2	JHU01906.P176F04	2.18	0	335	84	301, 369, 68
KJ905805	JHU00527.P006G01	2.18	0.005	335	330	344, 326, 18
HNRNPA1	JHU16420.P173H08	2.175	0	334.5	89	300, 369, 69
ZNF169	JHU07196.P075E10	2.175	0.005	334.5	88	232, 437, 205
NTN5	JHU12108.P127B08	2.17	0	334	85.5	317, 351, 34
SYNCRIP	JHU08142.P085E10	2.17	0	334	80.5	305, 363, 58
GADD45G	JHU02812.P030H10	2.17	0	334	98.5	342, 326, 16
AIMP2	JHU02449.P026G06	2.17	0.005	334	105.5	271, 397, 126
GLOD4	JHU00421.P005H08	2.165	0.01	333.5	281.5	350, 317, 33
NAT9	JHU02457.P026G01	2.155	0	332.5	122.5	330, 335, 5
KCNV1	JHU00234.P003H11	2.155	0	332.5	300.5	321, 344, 23
GSK3B	JHU00034.P001H02	2.155	0.005	332.5	302.5	336, 329, 7
STMN3	JHU00663.P007H01	2.15	0.01	332	264.5	296, 368, 72
SAAL1	JHU00559.P006E04	2.14	0	331	103	309, 353, 44
SLC30A5	JHU00462.P005G06	2.14	0.005	331	272.5	343, 319, 24
CYBB	JHU00597.P007G08	2.135	0.01	330.5	264.5	325, 336, 11
FECH	JHU13233.P139F09	2.125	0	329.5	89	300, 359, 59
TTLL6	JHU07579.P079A06	2.125	0.005	329.5	89	329, 330, 1
COL8A2	JHU15788.P166C11	2.12	0	329	94.5	238, 420, 182
ZNF488	JHU19065.P193G03	2.12	0	329	100	301, 357, 56
YBX2	JHU14259.P149C09	2.12	0	329	83	285, 373, 88
STK3	JHU07093.P003G07	2.12	0.005	329	338	401, 257, 144
TP53TG5	JHU08076.P085E04	2.115	0.005	328.5	86	304, 353, 49
COX15	JHU02714.P029G04	2.11	0.015	328	103.5	317, 339, 22
PSMC6	JHU14141.P148G09	2.095	0	326.5	99.5	304, 349, 45
PDIK1L	JHU00348.P004A04	2.095	0.005	326.5	272	362, 291, 71
ATP6V1E2	JHU00394.P005G07	2.09	0.005	326	293.5	322, 330, 8
PLOD3	JHU00730.P008G09	2.085	0	325.5	258	302, 349, 47
ENSA	JHU00218.P003G09	2.085	0.015	325.5	326.5	354, 297, 57
ZNF843	JHU19161.P194A12	2.07	0	324	92	280, 368, 88
SPAG16	JHU15563.P163D06	2.07	0	324	88	296, 352, 56
ZNF766	JHU13688.P143F07	2.07	0	324	82	320, 328, 8
PLPP2	JHU00154.P002B10	2.07	0.01	324	294	302, 346, 44
LY96	JHU08402.P237E12	2.06	0	323	80.5	301, 345, 44
DUSP10	JHU00121.P002G08	2.06	0.005	323	209.5	223, 423, 200
ZNF385B	JHU05661.P059A10	2.055	0	322.5	86	315, 330, 15
ZNF358	JHU05563.P058C09	2.055	0	322.5	84	366, 279, 87
ENO2	JHU00604.P007B08	2.055	0	322.5	251	312, 333, 21
PRKRIP1	JHU00933.P010C03	2.055	0.01	322.5	215	309, 336, 27
NTPCR	JHU04907.P052A11	2.045	0	321.5	86	259, 384, 125
CBR1	JHU00305.P004G07	2.045	0.005	321.5	282	324, 319, 5
DNAJA3	JHU02903.P186G10	2.04	0	321	97	248, 394, 146
RTP3	JHU10545.P110A11	2.04	0.01	321	91	302, 340, 38
DBN1	JHU00310.P004A02	2.03	0	320	264	282, 358, 76
MLF2	JHU02644.P028H09	2.03	0.01	320	105.5	313, 327, 14
GBAS	JHU13813.P145H01	2.02	0	319	101	288, 350, 62
RAB8A	JHU00260.P003H01	2.02	0.005	319	326.5	296, 342, 46
HK2	JHU00137.P002A04	2.015	0.005	318.5	279.5	288, 349, 61
PSTPIP1	JHU07559.P079B01	2.01	0	318	89.5	294, 342, 48
CNIH2	JHU05977.P063E03	2.01	0	318	87	303, 333, 30
UROS	JHU00381.P004G11	2.01	0	318	312.5	319, 317, 2
PPP2R5C	JHU00162.P002H11	2.01	0.005	318	330	314, 322, 8
C19orf84	JHU11466.P120F07	2.005	0	317.5	90	291, 344, 53
SPRY1	JHU10448.P109E02	2.005	0	317.5	85	280, 355, 75
NENF	JHU08793.P045B04	2.005	0.01	317.5	87.5	329, 306, 23
STX18	JHU00750.P008H10	1.995	0	316.5	244	316, 317, 1
TMEM68	JHU00759.P008G05	1.995	0.005	316.5	291.5	321, 312, 9
RFPL2	JHU18951.P226H09	1.99	0	316	95	298, 334, 36
GCLM	JHU07333.P080E05	1.99	0.005	316	84.5	282, 350, 68
LDOC1	JHU03509.P037G01	1.985	0.005	315.5	117	320, 311, 9
MMP14	JHU16362.P172B02	1.98	0	315	87.5	303, 327, 24
OTUD4_frag	JHU10426.P109G06	1.98	0	315	105	312, 318, 6
SHCBP1	JHU04112.P043E10	1.98	0	315	104.5	312, 318, 6
IFI35	JHU00322.P004A07	1.98	0	315	250	297, 333, 36
NEIL2	JHU00720.P008H11	1.98	0.005	315	230	301, 329, 28
CORO2B	JHU22490.P239G04	1.975	0	314.5	101.5	288, 341, 53
KRTAP19-7	JHU11188.P117C01	1.975	0	314.5	89.5	302, 327, 25
MAEA	JHU07447.P078A05	1.975	0	314.5	79.5	338, 291, 47
BCS1L	JHU02696.P029B04	1.975	0	314.5	87.5	296, 333, 37
CLK3	JHU00021.P001H06	1.975	0.005	314.5	352	329, 300, 29
ATG16L1	JHU11907.P125C12	1.97	0.005	314	83	280, 348, 68
C16orf59	JHU14087.P148D08	1.965	0.005	313.5	79	281, 346, 65
ADAMTSL1_frag	JHU15676.P165G08	1.96	0.005	313	86.5	304, 322, 18
DUSP26	JHU00125.P192H05	1.955	0.005	312.5	97	299, 326, 27
ACSL6	JHU15479.P163B12	1.95	0	312	88.5	293, 331, 38
GZMM	JHU01670.P018E09	1.95	0	312	100	267, 357, 90
ACSS3	JHU00705.P008G08	1.95	0.01	312	233.5	300, 324, 24
CRK	JHU00023.P001G12	1.94	0.01	311	200	314, 308, 6
SS18L1	JHU16470.P173C04	1.93	0	310	90.5	299, 321, 22
TK1	JHU00088.P001A07	1.93	0.005	310	206	213, 407, 194
Q4vad4	JHU19962.P185B09	1.925	0	309.5	92	294, 325, 31
FAM84A	JHU12189.P128A08	1.925	0	309.5	86.5	314, 305, 9
RPLP1	JHU00457.P005H04	1.925	0.014	309.5	257	325, 294, 31
KRTAP2-3	JHU18922.P230G09	1.911	0	308	88	286, 330, 44
SOCS3	JHU07282.P076G05	1.911	0	308	105.5	295, 321, 26
SIRPG	JHU00577.P007D12	1.911	0.01	308	196	261, 355, 94
FIBIN	JHU00530.P006G07	1.901	0.015	307	293.5	312, 302, 10
PHYHD1	JHU12789.P134B04	1.886	0	305.5	87.5	249, 362, 113
RABL2B	JHU00263.P003B04	1.886	0	305.5	254	225, 386, 161
DNAAF5_frag	JHU01294.P014F05	1.886	0.005	305.5	133	304, 307, 3
CCR7	JHU15681.P165F08	1.881	0	305	86.5	294, 316, 22
APOBEC3B	JHU06437.P068C10	1.881	0	305	92.5	278, 332, 54
CDC34	JHU00592.P007D04	1.881	0.005	305	155.5	346, 264, 82
ABHD16A	JHU09031.P095B06	1.876	0	304.5	82.5	302, 307, 5
ABT1	JHU00578.P007G05	1.876	0.005	304.5	285	302, 307, 5
FN3KRP	JHU00316.P004B02	1.871	0	304	245	284, 324, 40
ACTL6B	JHU00579.P007G07	1.871	0.005	304	262	258, 350, 92
PROSC	JHU00934.P010A02	1.866	0	303.5	220.5	345, 262, 83
HN1	JHU00319.P004A10	1.866	0.005	303.5	283	329, 278, 51
PDK1	JHU17272.P209H12	1.861	0	303	93.5	300, 306, 6
ZIC3	JHU11320.P118H05	1.861	0	303	107.5	261, 345, 84
RELT	JHU00760.P008H07	1.861	0.005	303	300.5	308, 298, 10
ZNF436	JHU10363.P108E03	1.856	0	302.5	84.5	310, 295, 15
RAB32	JHU00935.P010F11	1.856	0	302.5	117	433, 172, 261
C7orf33	JHU00685.P008H06	1.856	0.005	302.5	264	295, 310, 15
FTL	JHU06552.P069H07	1.851	0	302	120	303, 301, 2
RBM7	JHU03050.P032A06	1.851	0.005	302	101	225, 379, 154
CFP	JHU03380.P036B03	1.846	0.01	301.5	92	270, 333, 63
BRSK2	JHU00107.P002B04	1.836	0.01	300.5	276	360, 241, 119
HNRNPAB	JHU08680.P091H12	1.826	0.005	299.5	103.5	281, 318, 37
DBF4	JHU07504.P079E09	1.821	0	299	86	255, 343, 88
TSSC4	JHU06425.P067G04	1.821	0.005	299	97	304, 294, 10
TTC39B	JHU07210.P076G12	1.816	0	298.5	90	268, 329, 61
CSNK1A1L	JHU06931.P073H08	1.816	0	298.5	93	252, 345, 93
ESYT2_frag	JHU00313.P004B04	1.816	0	298.5	289	276, 321, 45
GTF2I	JHU00035.P001B04	1.816	0	298.5	298.5	274, 323, 49
MOB3A	JHU03600.P038G01	1.816	0.005	298.5	113.5	282, 315, 33
CER1	JHU09710.P227H03	1.811	0.005	298	87.5	266, 330, 64
NAV1_frag	JHU01200.P013E07	1.806	0.005	297.5	179	363, 232, 131
KIAA0895	JHU15521.P163C12	1.801	0	297	95.5	303, 291, 12
SENP3	JHU07173.P075A10	1.801	0.005	297	90	324, 270, 54
YAP1	JHU13111.P137E09	1.796	0	296.5	87.5	288, 305, 17
ITM2C	JHU00326.P004B12	1.796	0.005	296.5	273	289, 304, 15
RBPMS2	JHU15073.P158A06	1.791	0	296	90	274, 318, 44
SCAMP2	JHU00364.P004B07	1.791	0.005	296	279	257, 335, 78
ZNF606	JHU14360.P150A05	1.786	0	295.5	85	273, 318, 45
CWC27_frag	JHU02001.P021H05	1.786	0.005	295.5	114.5	268, 323, 55
STAU1	JHU05835.P061E10	1.781	0.005	295	84.5	299, 291, 8
KHDRBS1	JHU15238.P160H10	1.776	0	294.5	99.5	300, 289, 11
MAP7	JHU14318.P150H04	1.776	0	294.5	91	267, 322, 55
FAM216A	JHU03081.P033E01	1.776	0	294.5	91	287, 302, 15
LTBR	JHU00625.P007H12	1.776	0.005	294.5	243	298, 291, 7
NG_006966.3_frag	JHU16590.P175H05	1.771	0	294	100.5	288, 300, 12
OXSR1	JHU00147.P002B06	1.771	0.005	294	259.5	257, 331, 74
FAM186B	JHU14279.P235A01	1.766	0	293.5	90.5	279, 308, 29
TTC17	JHU12917.P135H09	1.766	0	293.5	107	279, 308, 29
HKDC1_frag	JHU00138.P002H03	1.766	0.015	293.5	266.5	315, 272, 43
CKAP4	JHU15108.P159B12	1.751	0.005	292	92	272, 312, 40
SPATA7	JHU16034.P168F03	1.746	0	291.5	83	282, 301, 19
KHDRBS1	JHU15238.P160G11	1.746	0	291.5	99.5	334, 249, 85
EXOC3	JHU09531.P100H09	1.746	0	291.5	115	294, 289, 5
VDAC3	JHU06910.P072A06	1.746	0.005	291.5	88.5	273, 310, 37
CDK9	JHU00114.P002B03	1.741	0	291	264	306, 276, 30
LDOC1	JHU03509.P037H01	1.741	0.005	291	116.5	278, 304, 26
ZC3H10	JHU08826.P092E10	1.736	0	290.5	82	347, 234, 113
SGK2	JHU11211.P117G05	1.736	0	290.5	105	284, 297, 13
HMBS	JHU02731.P029C01	1.736	0.005	290.5	89.5	253, 328, 75
IGHG1	JHU16423.P173H04	1.731	0.005	290	96	291, 289, 2
TMEM222	JHU15964.P168F04	1.726	0.01	289.5	90	284, 295, 11
FAM122A	JHU00995.P011C04	1.716	0.005	288.5	192	374, 203, 171
GPRIN2	JHU00709.P008A10	1.711	0.005	288	239	276, 300, 24
KRTAP19-4	JHU10314.P108F04	1.706	0	287.5	96	306, 269, 37
TMEM184C	JHU07378.P080A05	1.706	0	287.5	87	286, 289, 3
EGFL7	JHU01083.P012D11	1.706	0	287.5	185	224, 351, 127
TMEM98	JHU00474.P005G10	1.706	0	287.5	268	290, 285, 5
SLC25A20	JHU00659.P007G06	1.706	0.005	287.5	277.5	282, 293, 11
GMCL1	JHU09156.P001H05	1.701	0.01	287	335	275, 299, 24
MARK4	JHU17311.P205C12	1.691	0	286	86	257, 315, 58
AP1M2	JHU01347.P015H01	1.691	0.005	286	183	302, 270, 32
IRF2BP2	JHU17814.P221G09	1.686	0	285.5	100	236, 335, 99
DGKG	JHU15976.P168A10	1.686	0	285.5	82.5	270, 301, 31
EN2	JHU19629.P182C10	1.686	0	285.5	88	294, 277, 17
MKNK1	JHU00052.P001A04	1.686	0	285.5	270.5	259, 312, 53
CCT3	JHU02124.P023H06	1.686	0	285.5	110	297, 274, 23
CHI3L1	JHU00408.P005G08	1.686	0.005	285.5	256	288, 283, 5
HNRNPU	JHU08681.P091E01	1.681	0	285	85	279, 291, 12
RNMTL1	JHU00840.P009H02	1.681	0.005	285	233	279, 291, 12
WIPF1	JHU25143.P240G10	1.676	0	284.5	93.5	128, 441, 313
TMEM147	JHU00375.P004B06	1.676	0	284.5	223.5	264, 305, 41
HNRNPD	JHU03396.P036F12	1.676	0	284.5	87.5	264, 305, 41
GSS	JHU02052.P022H06	1.676	0.005	284.5	97	277, 292, 15
SLAIN1	JHU05638.P059B03	1.671	0	284	87.5	259, 309, 50
WASF2	JHU05846.P061G06	1.671	0.005	284	109	293, 275, 18
PPP1R13B	JHU19514.P198E03	1.666	0	283.5	85	285, 282, 3
BNC1	JHU19612.P182E11	1.666	0	283.5	87.5	270, 297, 27
DDX17_frag	JHU00598.P007A02	1.666	0	283.5	226.5	304, 263, 41
STK3	JHU07093.P002G04	1.666	0.005	283.5	225	273, 294, 21
MAP3K6	JHU18855.P001B12	1.661	0.005	283	266.5	286, 280, 6
LSM14A	JHU01013.P011A08	1.656	0	282.5	212.5	260, 305, 45
PRPSAP1	JHU00249.P003B12	1.656	0.005	282.5	304.5	279, 286, 7
ZNF641_frag	JHU00576.P006B08	1.651	0	282	239.5	273, 291, 18
MBIP	JHU00049.P001G07	1.651	0.004	282	254.5	292, 272, 20
IGHG1	JHU06646.P070H07	1.647	0	281.5	99.5	268, 295, 27
ARL2BP	JHU00581.P007A08	1.647	0	281.5	236	254, 309, 55
ZNF502	JHU03359.P035F04	1.647	0	281.5	89.5	266, 297, 31
CBWD1	JHU02031.P022G01	1.647	0	281.5	119.5	265, 298, 33
LDHB	JHU00433.P005H10	1.647	0.005	281.5	260.5	278, 285, 7
SNX8	JHU03345.P035C09	1.642	0.005	281	86	261, 301, 40
KIAA1217	JHU07245.P227F11	1.637	0	280.5	82.5	258, 303, 45
SIAH1	JHU07371.P080E07	1.637	0	280.5	81	257, 304, 47
CYTH4_frag	JHU00638.P007H10	1.637	0.005	280.5	263	266, 295, 29
MRPS18B	JHU02064.P229A09	1.632	0	280	91.5	282, 278, 4
ZNF677	JHU12443.P130E02	1.632	0	280	85	278, 282, 4
ARHGEF16	JHU05765.P061A02	1.632	0.005	280	89	251, 309, 58
CORO2A	JHU02896.P031F04	1.627	0.005	279.5	91.5	274, 285, 11
TRABD	JHU06999.P073G09	1.622	0.005	279	103	301, 257, 44
YY1AP1	JHU12629.P132D08	1.617	0.005	278.5	81	261, 296, 35
UBE2D3	JHU15467.P162E04	1.612	0	278	86	106, 450, 344
C17orf82	JHU07307.P080E04	1.612	0	278	88.5	207, 349, 142
PSMD2	JHU07165.P075G12	1.612	0	278	99.5	269, 287, 18
DNAJB6	JHU06638.P070G08	1.612	0	278	91	261, 295, 34
AK6	JHU00087.P001F05	1.612	0.005	278	216.5	274, 282, 8
CPT1A	JHU15111.P159D01	1.607	0	277.5	86	251, 304, 53
DIABLO	JHU07799.P082H01	1.607	0	277.5	103	265, 290, 25
KRT4	JHU06953.P073F02	1.607	0	277.5	83	266, 289, 23
EDNRA	JHU00216.P003A08	1.607	0	277.5	279.5	258, 297, 39
B4GALT3	JHU02408.P026H12	1.607	0.005	277.5	96	225, 330, 105
FUS	JHU02726.P029B07	1.602	0	277	91.5	228, 326, 98
THAP4	JHU02482.P026H11	1.602	0	277	108	267, 287, 20
NAGK	JHU00055.P001G01	1.602	0.005	277	304.5	280, 274, 6
LRRC1	JHU12775.P134D06	1.597	0	276.5	84	216, 337, 121
PRNP	JHU14140.P148F11	1.597	0.005	276.5	81	277, 276, 1
PFKM	JHU00065.P001B02	1.592	0	276	278.5	288, 264, 24
IRF1	JHU00618.P007H06	1.592	0.005	276	281	277, 275, 2
CYP11B1	JHU15974.P168D02	1.587	0	275.5	91	271, 280, 9
PPHLN1	JHU12128.P143D12	1.587	0	275.5	83	248, 303, 55
POGZ	JHU12321.P129G04	1.587	0	275.5	98	256, 295, 39
METTL1	JHU02640.P028E12	1.587	0.005	275.5	88	256, 295, 39
CA5B	JHU01934.P021D04	1.582	0.005	275	91	268, 282, 14
ZNF780A	JHU25841.P244D12	1.577	0	274.5	87	262, 287, 25
SLC25A29	JHU11970.P125G06	1.577	0	274.5	103	273, 276, 3
MED10	JHU04563.P048F09	1.577	0	274.5	86	275, 274, 1
RBM3	JHU02664.P028F06	1.577	0	274.5	89.5	189, 360, 171
TGIF1	JHU00466.P005H06	1.577	0.005	274.5	277.5	283, 266, 17
GNAQ	JHU07135.P075H01	1.572	0.01	274	110.5	298, 250, 48
Lin28a	JHU19586.P181D10	1.562	0	273	93.5	259, 287, 28
PCMTD1	JHU09086.P095G05	1.562	0	273	109	248, 298, 50
BCKDK	JHU04040.P043H04	1.562	0	273	97.5	258, 288, 30
LMNA	JHU02637.P028A12	1.562	0	273	84	259, 287, 28
RTN2	JHU00556.P006G10	1.562	0.005	273	248.5	280, 266, 14
EXO5	JHU00883.P010B04	1.557	0	272.5	256.5	285, 260, 25
NME3	JHU00059.P001A03	1.557	0	272.5	251.5	256, 289, 33
RASL11B	JHU00271.P003B02	1.557	0.005	272.5	266	261, 284, 23
MRPL2	JHU01402.P176C06	1.552	0	272	96	164, 380, 216
YPEL3	JHU06044.P063D07	1.552	0.005	272	81.5	262, 282, 20
MARCKSL1	JHU16451.P173B10	1.547	0	271.5	86	272, 271, 1
ENOPH1	JHU00416.P005A07	1.547	0	271.5	218.5	295, 248, 47
FAM83F	JHU00998.P011D04	1.547	0.005	271.5	196	328, 215, 113
ZNF613	JHU06809.P071D06	1.542	0	271	82.5	242, 300, 58
GIN1	JHU00956.P010D04	1.542	0.005	271	176	327, 215, 112
CYP11A1	JHU08180.P086D06	1.537	0	270.5	84	242, 299, 57
RNF2	JHU00940.P010H11	1.537	0	270.5	182.5	271, 270, 1
FKBP8	JHU00704.P008H09	1.537	0.005	270.5	185.5	233, 308, 75
SH3YL1	JHU00078.P001F07	1.532	0.005	270	211.5	267, 273, 6
LEMD1	JHU16357.P172G04	1.527	0.005	269.5	89	262, 277, 15
NIPSNAP3B	JHU08410.P178H01	1.522	0	269	100	258, 280, 22
C1orf112	JHU10660.P112H11	1.522	0	269	104.5	245, 293, 48
GPN3	JHU00293.P004F01	1.522	0	269	228	265, 273, 8
RUVBL2	JHU02568.P027G07	1.522	0.005	269	123.5	280, 258, 22
RBM38	JHU00551.P006A03	1.517	0	268.5	222.5	263, 274, 11
ARAF	JHU00096.P001A06	1.517	0	268.5	239	283, 254, 29
PRMT8	JHU00547.P006H09	1.517	0.005	268.5	232	224, 313, 89
EEF1A1_frag	JHU15978.P168D03	1.512	0	268	87.5	260, 276, 16
ZNF630	JHU12154.P127E02	1.512	0	268	85	196, 340, 144
ANXA11	JHU04613.P049G06	1.512	0	268	110	232, 304, 72
AKTIP	JHU00387.P005G11	1.512	0.005	268	235	235, 301, 66
ATP5E	JHU00291.P004A06	1.507	0	267.5	268	246, 289, 43
SGK1	JHU00076.P001A02	1.507	0	267.5	279	259, 276, 17
NRAS	JHU00635.P007C02	1.507	0.005	267.5	153	302, 233, 69
SAV1	JHU09295.P097B01	1.502	0	267	89	231, 303, 72
CENPM	JHU02605.P028A06	1.502	0	267	86	251, 283, 32
FAS	JHU00517.P006B06	1.502	0	267	249.5	270, 264, 6
RABL3	JHU00736.P008H04	1.502	0.005	267	241	249, 285, 36
AGO1	JHU09529.P100C09	1.497	0	266.5	86.5	233, 300, 67
SDPR	JHU01044.P011A07	1.497	0	266.5	147.5	347, 186, 161
C1orf43	JHU00298.P004B08	1.497	0.005	266.5	277.5	252, 281, 29
RTCA	JHU05446.P057B10	1.492	0	266	80.5	247, 285, 38
RBFA	JHU00781.P009D06	1.492	0	266	113	322, 210, 112
PRDX3	JHU02467.P026H03	1.492	0.005	266	102.5	245, 287, 42
DHX8	JHU12178.P128A02	1.487	0	265.5	86.5	260, 271, 11
UNC45A	JHU02301.P024D03	1.487	0	265.5	89.5	273, 258, 15
VPS50	JHU00588.P007H11	1.487	0.005	265.5	235.5	236, 295, 59
GOLPH3	JHU12760.P180A02	1.482	0.005	265	82	237, 293, 56
DDX6	JHU16347.P172E03	1.477	0	264.5	83	198, 331, 133
PIP4K2C	JHU00151.P002A03	1.477	0	264.5	291	272, 257, 15
ERO1A	JHU13229.P004H12	1.477	0.005	264.5	222	296, 233, 63
IGHG1	JHU15994.P180G07	1.472	0	264	100	252, 276, 24
TPD52L3	JHU00186.P002G02	1.472	0.005	264	305	294, 234, 60
IL18	JHU18914.P226A10	1.467	0.005	263.5	85.5	231, 296, 65
ZNF428	JHU12441.P130B02	1.462	0	263	100.5	258, 268, 10
NUDT1	JHU11478.P120G11	1.462	0	263	102.5	243, 283, 40
TMEM187	JHU01135.P012B07	1.462	0	263	210.5	256, 270, 14
FGF12	JHU00314.P004B03	1.462	0	263	271	253, 273, 20
ARF6	JHU00197.P003A02	1.462	0	263	272	258, 268, 10
CAMK1	JHU00108.P002E05	1.462	0.005	263	187	299, 227, 72
ST6GALNAC4	JHU02958.P186G11	1.457	0	262.5	100.5	236, 289, 53
CHMP5	JHU06068.P064F10	1.457	0.005	262.5	81.5	273, 252, 21
METTL21B	JHU00994.P011B07	1.452	0	262	208	251, 273, 22
RNASE6	JHU00740.P008B03	1.452	0	262	247	256, 268, 12
PRPF40A_frag	JHU01031.P011H11	1.452	0.005	262	196.5	287, 237, 50
ALKBH3	JHU15864.P167F02	1.447	0	261.5	81.5	229, 294, 65
ZNF789	JHU16053.P168G08	1.447	0	261.5	89.5	232, 291, 59
QKI	JHU15165.P159F04	1.447	0	261.5	88.5	258, 265, 7
ARL8A	JHU00971.P011D12	1.447	0	261.5	197	244, 279, 35
ETHE1	JHU00417.P005D10	1.447	0	261.5	107.5	322, 201, 121
HAVCR2	JHU00615.P007G12	1.447	0	261.5	232	251, 272, 21
FADS2	JHU00418.P005H07	1.447	0.005	261.5	243.5	221, 302, 81
CDCP1	JHU24500.P242D04	1.442	0	261	86.5	239, 283, 44
LINS1	JHU04750.P050H09	1.442	0	261	108.5	256, 266, 10
ZFP69B	JHU00863.P009A02	1.442	0	261	353.5	359, 163, 196
GRK6	JHU00136.P002G03	1.442	0.005	261	201	211, 311, 100
CIRBP	JHU00409.P212D05	1.437	0	260.5	80.5	260, 261, 1
AHSA1	JHU02594.P028B11	1.437	0.005	260.5	95	250, 271, 21
ZNF169	JHU07196.P075F10	1.432	0	260	82	220, 300, 80
GPSM3	JHU00523.P006B02	1.432	0	260	227.5	267, 253, 14
RGS18	JHU00739.P008B02	1.432	0	260	168.5	191, 329, 138
OLR1	JHU00724.P008G02	1.432	0.005	260	258	248, 272, 24
TMEM143	JHU07953.P083H09	1.427	0	259.5	103.5	222, 297, 75
TPTE	JHU00187.P002B12	1.427	0	259.5	269	230, 289, 59
CCDC86	JHU00306.P004A08	1.427	0	259.5	264	227, 292, 65
DCLK1	JHU00119.P002A06	1.427	0	259.5	248	250, 269, 19
C18orf21	JHU00491.P006D04	1.427	0.005	259.5	172.5	264, 255, 9
ZNF436	JHU10363.P045B10	1.422	0	259	85	234, 284, 50
MOB3B	JHU03034.P032D03	1.422	0	259	87.5	225, 293, 68
C1orf64	JHU02794.P030H06	1.422	0.005	259	98	253, 265, 12
USP21	JHU16141.P169F01	1.417	0	258.5	83.5	252, 265, 13
MINOS1-NBL1	JHU04954.P052F09	1.417	0	258.5	85	253, 264, 11
DUSP4	JHU00127.P002A08	1.417	0.005	258.5	252	243, 274, 31
GTSE1	JHU05221.P055B01	1.412	0	258	87	222, 294, 72
PSME1	JHU00451.P005A11	1.412	0	258	212.5	233, 283, 50
LYPD1	JHU00715.P008A07	1.412	0	258	229	285, 231, 54
SCO2	JHU00655.P007F05	1.412	0.005	258	199	287, 229, 58
TCF7L1	JHU16775.P207C12	1.407	0	257.5	83.5	250, 265, 15
KJ902474	JHU00160.P002B11	1.407	0.005	257.5	235	234, 281, 47
TBC1D3B	JHU17956.P222F08	1.402	0	257	82	237, 277, 40
SLC25A11	JHU01223.P176B03	1.402	0	257	86.5	223, 291, 68
RUNDC3B	JHU07169.P075E01	1.402	0	257	83	269, 245, 24
PSMC2	JHU00355.P004A12	1.402	0	257	275	220, 294, 74
CCAR2_frag	JHU01094.P012D03	1.402	0	257	212	241, 273, 32
YEATS4	JHU06332.P005G04	1.402	0	257	222.5	264, 250, 14
PPP1CC	JHU00156.P002G12	1.402	0.005	257	219	282, 232, 50
NDUFS1	JHU03326.P035A02	1.397	0	256.5	97	233, 280, 47
DCTN3	JHU02616.P028A11	1.397	0	256.5	92	250, 263, 13
NOSIP	JHU01201.P013A09	1.397	0	256.5	90.5	249, 264, 15
RAB3C	JHU00735.P008G12	1.397	0.005	256.5	207	248, 265, 17
AIFM1	JHU15578.P164G02	1.392	0	256	89.5	129, 383, 254
ANGPTL2	JHU06918.P073A07	1.392	0	256	85	255, 257, 2
CLEC10A	JHU05871.P062B05	1.392	0	256	78.5	241, 271, 30
NFKBIB	JHU02938.P031A08	1.392	0	256	100	267, 245, 22
GAPDH	JHU00420.P005A10	1.392	0.005	256	127.5	217, 295, 78
RTN3	JHU01122.P012A03	1.387	0	255.5	204.5	229, 282, 53
GGCT	JHU00400.P005F03	1.387	0.005	255.5	222	224, 287, 63
KRAS	JHU00236.P003B03	1.382	0.004	255	252.5	278, 232, 46
CIRBP	JHU00409.P231G12	1.378	0	254.5	96	188, 321, 133
WDFY1	JHU05558.P178D05	1.378	0	254.5	87.5	249, 260, 11
PICK1	JHU00067.P001A12	1.378	0	254.5	294	232, 277, 45
ZCCHC13	JHU03743.P039F09	1.378	0	254.5	96	236, 273, 37
COX4I1	JHU02128.P023G05	1.378	0.005	254.5	114	263, 246, 17
EDIL3	JHU06744.P071E01	1.373	0	254	86.5	231, 277, 46
MPZL2	JHU00605.P007B11	1.373	0	254	180	240, 268, 28
CEACAM21	JHU00502.P006H06	1.373	0.005	254	234	266, 242, 24
RIBC1	JHU08132.P085B04	1.368	0	253.5	83.5	190, 317, 127
ZNF548	JHU06046.P063A10	1.368	0	253.5	82.5	259, 248, 11
ATP6V1C1	JHU00202.P004B09	1.368	0	253.5	160	251, 256, 5
PDXK	JHU00349.P004A01	1.368	0	253.5	263.5	215, 292, 77
C1GALT1C1	JHU00882.P010H02	1.368	0.005	253.5	191	209, 298, 89
TTC27	JHU10166.P106A08	1.363	0	253	89	250, 256, 6
NEK11	JHU00144.P002H02	1.363	0.005	253	196.5	263, 243, 20
AGO2	JHU24687.P242H11	1.358	0	252.5	123.5	205, 300, 95
SHMT2	JHU01046.P235H02	1.358	0	252.5	92.5	245, 260, 15
PRDM1	JHU15739.P165B01	1.358	0	252.5	90	241, 264, 23
DUSP3	JHU00126.P002A10	1.358	0	252.5	259.5	238, 267, 29
SULF2_frag	JHU01128.P012D07	1.358	0	252.5	197	224, 281, 57
SCG3	JHU00944.P010G11	1.358	0	252.5	186	248, 257, 9
MEMO1	JHU00534.P006H02	1.358	0	252.5	248	254, 251, 3
CKS2	JHU00020.P001G08	1.358	0.005	252.5	202	241, 264, 23
ZNF132	JHU19964.P185E09	1.353	0	252	86	199, 305, 106
MCCC2	JHU11469.P120H02	1.353	0	252	102	233, 271, 38
AMY2B	JHU04612.P003E07	1.353	0.005	252	219	263, 241, 22
FTMT	JHU17148.P202D06	1.348	0	251.5	91.5	231, 272, 41
KJ901215	JHU16463.P173D10	1.348	0	251.5	92.5	234, 269, 35
IGL@	JHU16435.P173D09	1.348	0	251.5	90.5	261, 242, 19
NUP58	JHU03992.P177E08	1.348	0	251.5	88	262, 241, 21
GBGT1	JHU08193.P086C10	1.348	0	251.5	87.5	239, 264, 25
SGK2	JHU00180.P002E01	1.348	0	251.5	216.5	222, 281, 59
RIPK2	JHU00074.P004H03	1.348	0.005	251.5	200.5	233, 270, 37
DAND5	JHU18998.P193G06	1.343	0	251	96	238, 264, 26
MAP2	JHU11280.P118C03	1.343	0	251	84	202, 300, 98
DDC	JHU02520.P027D07	1.343	0.005	251	96	242, 260, 18
HYAL3	JHU05406.P235C11	1.338	0	250.5	80.5	226, 275, 49
FAAH2	JHU10390.P109H08	1.338	0	250.5	101	204, 297, 93
UBE2O	JHU07002.P073C05	1.338	0	250.5	107.5	255, 246, 9
PDCD2L	JHU02076.P022H07	1.338	0.005	250.5	105.5	235, 266, 31
C1QTNF5	JHU08075.P085E07	1.333	0	250	88.5	239, 261, 22
RGS18	JHU00739.P008A02	1.333	0	250	247	223, 277, 54
LPAR2	JHU00215.P003B08	1.333	0	250	278	268, 232, 36
PARP11	JHU01887.P020F10	1.333	0	250	95	229, 271, 42
TWSG1	JHU01052.P011H07	1.333	0.01	250	210	250, 250, 0
ZNF792	JHU10932.P114B12	1.323	0	249	94	261, 237, 24
JHU04032	JHU04032.P043C01	1.323	0	249	87	222, 276, 54
HNRNPA0	JHU01007.P013B10	1.323	0	249	95.5	220, 278, 58
GPR183	JHU00213.P003G08	1.323	0.005	249	190	244, 254, 10
YBX2	JHU13013.P136H12	1.318	0	248.5	93.5	259, 238, 21
HP	JHU07237.P076H05	1.318	0	248.5	110	241, 256, 15
SLC35A5	JHU04776.P050H08	1.318	0	248.5	98.5	221, 276, 55
CLCN2	JHU00207.P003A12	1.318	0	248.5	276	235, 262, 27
PAK6	JHU00148.P002A07	1.318	0	248.5	253.5	211, 286, 75
CDK16	JHU00061.P001B06	1.318	0.005	248.5	251.5	274, 223, 51
ACRC	JHU10368.P109G11	1.313	0	248	105	220, 276, 56
DIXDC1	JHU06740.P071G01	1.313	0	248	103.5	244, 252, 8
SRP19	JHU01715.P018A02	1.313	0	248	92.5	186, 310, 124
CYB5D2	JHU00508.P006B04	1.313	0	248	268	228, 268, 40
PTPRR	JHU00173.P002B08	1.313	0	248	280	206, 290, 84
IGHG1	JHU02822.P030C03	1.313	0	248	86.5	240, 256, 16
TSSK1B	JHU00856.P009D08	1.313	0	248	205	258, 238, 20
STAG3L4	JHU01001.P011G02	1.313	0	248	224	257, 239, 18
TMEM27	JHU00566.P006H11	1.313	0	248	236.5	233, 263, 30
DENND1B	JHU00510.P006H08	1.313	0.005	248	237	269, 227, 42
ZW10	JHU11418.P119C02	1.308	0	247.5	93	244, 251, 7
CD58	JHU01279.P002A11	1.308	0.01	247.5	248	244, 251, 7
OSGEP	JHU05144.P233G08	1.298	0	246.5	90	223, 270, 47
GAD1	JHU06084.P064G02	1.298	0	246.5	93	218, 275, 57
SKAP2	JHU00079.P001A08	1.298	0	246.5	312.5	262, 231, 31
DGUOK	JHU00120.P002A02	1.298	0	246.5	251	240, 253, 13
MAGEA8	JHU02742.P029C07	1.298	0.005	246.5	88.5	234, 259, 25
TNK1	JHU17280.P211A03	1.293	0	246	93.5	241, 251, 10
IGHG3	JHU15998.P168B09	1.293	0	246	83.5	229, 263, 34
ALG8	JHU00388.P005A12	1.293	0	246	241	206, 286, 80
FAM216A	JHU03081.P033D01	1.293	0.01	246	87	228, 264, 36
UBE2D3	JHU10732.P112H09	1.283	0	245	111.5	250, 240, 10
MYL3	JHU00632.P007B03	1.283	0.005	245	238.5	181, 309, 128
HG501992.1_frag	JHU10834.P113B06	1.278	0	244.5	86	204, 285, 81
SLC7A6OS	JHU08138.P085A12	1.278	0	244.5	97	231, 258, 27
UBE3A	JHU06140.P064H01	1.278	0	244.5	105.5	229, 260, 31
CLDN4	JHU00593.P007A04	1.278	0	244.5	253	246, 243, 3
RAB9A	JHU00262.P003A06	1.278	0	244.5	245.5	247, 242, 5
ZDHHC3	JHU01149.P012H09	1.278	0	244.5	142	263, 226, 37
SLC16A1	JHU00844.P009H06	1.278	0	244.5	211.5	267, 222, 45
CHCHD3	JHU00985.P011H04	1.278	0.005	244.5	219	215, 274, 59
RECQL5	JHU00938.P010B05	1.273	0	244	128.5	292, 196, 96
OSGEPL1	JHU00346.P004A03	1.273	0.005	244	260.5	218, 270, 52
PGBD3	JHU06782.P071G05	1.268	0	243.5	108.5	230, 257, 27
CAMK1G	JHU00109.P002B07	1.268	0.005	243.5	259.5	218, 269, 51
MAGEA9	JHU18292.P210H01	1.263	0	243	99	249, 237, 12
RTN4IP1	JHU14149.P148A04	1.263	0	243	83	178, 308, 130
KCTD18	JHU13247.P139H09	1.263	0	243	110.5	218, 268, 50
LAP3	JHU09742.P102B12	1.263	0	243	88	235, 251, 16
IGHG1	JHU07812.P082B07	1.263	0	243	81.5	220, 266, 46
GJB5	JHU05219.P055D03	1.263	0	243	85	238, 248, 10
KCTD15	JHU00235.P003A10	1.263	0.005	243	218	206, 280, 74
CHORDC1	JHU09808.P104H07	1.258	0	242.5	104.5	214, 271, 57
LIMCH1	JHU07124.P075C12	1.258	0	242.5	94.5	228, 257, 29
GSDMD	JHU02145.P023B08	1.258	0	242.5	88	240, 245, 5
EIF1	JHU01171.P013E11	1.258	0.005	242.5	222	170, 315, 145
ZNF563	JHU04702.P049E04	1.253	0	242	86.5	221, 263, 42
MRPS31	JHU07064.P074G02	1.253	0	242	105	251, 233, 18
WDFY3_frag	JHU00954.P010H03	1.253	0.005	242	208	240, 244, 4
GAR1	JHU04186.P044F06	1.248	0	241.5	83.5	234, 249, 15
FGGY	JHU00001.P001F01	1.248	0	241.5	227.5	238, 245, 7
RNH1	JHU02763.P029H07	1.248	0.005	241.5	120.5	242, 241, 1
ZNF74	JHU10462.P109A01	1.243	0	241	86	230, 252, 22
SLC25A21	JHU11021.P115F09	1.243	0	241	87.5	196, 286, 90
ZNF558	JHU10077.P105G10	1.243	0.005	241	110	277, 205, 72
CYP4F11	JHU13614.P143B08	1.238	0	240.5	87.5	240, 241, 1
C1orf94	JHU12642.P133A03	1.238	0	240.5	90.5	221, 260, 39
LIMS1	JHU08968.P094F12	1.238	0	240.5	90	240, 241, 1
AMBRA1	JHU07433.P078A03	1.238	0	240.5	84	232, 249, 17
IDH3B	JHU07527.P079B02	1.238	0	240.5	86.5	218, 263, 45
FGA	JHU00703.P008A04	1.238	0	240.5	251	201, 280, 79
HBG2	JHU01586.P017D12	1.238	0	240.5	95.5	279, 202, 77
STK3	JHU07093.P003E03	1.238	0	240.5	216.5	242, 239, 3
CRABP2	JHU00507.P006H12	1.238	0.005	240.5	204.5	219, 262, 43
RAP1GAP	JHU15557.P163H12	1.233	0	240	97	232, 248, 16
RSAD1	JHU12422.P130A05	1.233	0	240	85.5	199, 281, 82
SSBP1	JHU06414.P048A11	1.233	0	240	89	224, 256, 32
PQBP1	JHU00835.P009A06	1.233	0	240	240	214, 266, 52
SPDEF	JHU00748.P008B07	1.233	0	240	213.5	241, 239, 2
UNKL	JHU00857.P009D12	1.233	0	240	194	233, 247, 14
FAM172A	JHU00887.P010C04	1.233	0	240	103.5	251, 229, 22
EDNRB	JHU00217.P003H08	1.233	0	240	200.5	250, 230, 20
AAK1	JHU00003.P001G03	1.233	0.005	240	207.5	239, 241, 2
POTEE	JHU24448.P242B07	1.228	0	239.5	101	241, 238, 3
HCFC2	JHU05223.P055B02	1.228	0	239.5	83	259, 220, 39
S100A11	JHU00361.P004B10	1.228	0	239.5	271	188, 291, 103
PTP4A1	JHU02949.P031G08	1.228	0	239.5	102.5	227, 252, 25
TCTN2	JHU01067.P012H02	1.228	0.005	239.5	239	229, 250, 21
CPOX	JHU12172.P128G05	1.223	0	239	104	208, 270, 62
CLEC18C	JHU05619.P059E02	1.223	0	239	83.5	240, 238, 2
PSMB10	JHU01796.P019A01	1.223	0	239	87	222, 256, 34
TMED6	JHU00755.P008B04	1.223	0	239	294.5	251, 227, 24
FABP7	JHU00514.P006C07	1.223	0	239	140	230, 248, 18
RAB33A	JHU00253.P003E01	1.223	0	239	226.5	238, 240, 2
DCTN2	JHU02899.P031H03	1.223	0	239	108.5	238, 240, 2
POC1B	JHU01821.P019G07	1.223	0.005	239	119	234, 244, 10
DENND5A	JHU16128.P169C03	1.218	0	238.5	87	217, 260, 43
RUNDC3B	JHU07169.P075C01	1.218	0	238.5	87.5	221, 256, 35
C11orf49	JHU00877.P010A03	1.218	0	238.5	229.5	249, 228, 21
MPV17	JHU00439.P005D12	1.218	0	238.5	191.5	249, 228, 21
NECAB2	JHU29109.P012F06	1.218	0.005	238.5	120	268, 209, 59
ZNF471	JHU10460.P109F10	1.213	0	238	86	223, 253, 30
KRTAP20-1	JHU10316.P108F03	1.213	0	238	80	243, 233, 10
FAM131C	JHU05680.P060H09	1.213	0	238	113	239, 237, 2
PDE9A	JHU04665.P049G07	1.213	0	238	105	232, 244, 12
FOXRED1	JHU00706.P008C08	1.213	0.005	238	170	199, 277, 78
ZNF333	JHU24738.P242G05	1.208	0	237.5	97	232, 243, 11
ALOXE3	JHU15865.P167B01	1.208	0	237.5	91	215, 260, 45
BPHL	JHU15872.P167E11	1.208	0	237.5	84	244, 231, 13
ACP1	JHU00097.P002A12	1.208	0.005	237.5	233	214, 261, 47
STOX1	JHU18132.P224A02	1.203	0	237	86.5	217, 257, 40
MTPAP	JHU06780.P071D05	1.203	0	237	84.5	226, 248, 22
NXT2	JHU01107.P012H11	1.203	0.005	237	185	246, 228, 18
ZNF205	JHU11708.P188C07	1.198	0	236.5	98	263, 210, 53
UNC50	JHU07961.P083D09	1.198	0	236.5	81	216, 257, 41
KCNK12	JHU08874.P093E12	1.198	0	236.5	82.5	197, 276, 79
CXCL16	JHU07315.P080D05	1.198	0	236.5	83.5	220, 253, 33
ZCCHC7	JHU02874.P030E06	1.198	0.005	236.5	82	231, 242, 11
TAF9B	JHU04594.P048A02	1.193	0	236	93	143, 329, 186
TCF19	JHU00373.P004H08	1.193	0.005	236	203.5	245, 227, 18
DRG2	JHU13721.P144C12	1.188	0	235.5	87	301, 170, 131
SET	JHU14241.P149H07	1.188	0	235.5	101	241, 230, 11
UBL3	JHU12341.P129G05	1.188	0	235.5	107	245, 226, 19
ABCF3	JHU00673.P008A12	1.188	0.005	235.5	210.5	208, 263, 55
RNMTL1	JHU13659.P143H02	1.183	0	235	96	237, 233, 4
HRASLS2	JHU11174.P117A03	1.183	0	235	85	219, 251, 32
MAGEA9	JHU08970.P094C07	1.183	0	235	89.5	230, 240, 10
TAP1	JHU08625.P090E11	1.183	0	235	80	216, 254, 38
APOOL	JHU10849.P114H09	1.183	0	235	114.5	212, 258, 46
ANAPC15	JHU03470.P037H02	1.183	0.005	235	108	233, 237, 4
BTRC	JHU06923.P073H12	1.178	0	234.5	97.5	212, 257, 45
ZNF436	JHU10363.P064G06	1.178	0	234.5	92	213, 256, 43
ALG5	JHU00868.P010D11	1.178	0.005	234.5	174.5	218, 251, 33
DDX58	JHU14824.P156C04	1.173	0	234	94	216, 252, 36
ZNF514	JHU11800.P123G01	1.173	0	234	116	195, 273, 78
GBE1	JHU00808.P009B02	1.173	0.005	234	231	230, 238, 8
BX255925.17_frag	JHU11948.P125A03	1.168	0	233.5	84	271, 196, 75
ELAC1	JHU00699.P008B12	1.168	0	233.5	214	222, 245, 23
DCTD	JHU00411.P005F07	1.168	0.005	233.5	192.5	242, 225, 17
KHDRBS1	JHU09830.P103B07	1.163	0	233	85.5	209, 257, 48
PRR14	JHU10433.P109E08	1.163	0	233	100	221, 245, 24
DCUN1D1	JHU00900.P010B03	1.163	0	233	193	264, 202, 62
DNAJB14	JHU00697.P008G04	1.163	0.005	233	222.5	229, 237, 8
SENP2	JHU08908.P093B12	1.158	0	232.5	85.5	193, 272, 79
LDHD	JHU10694.P112G04	1.158	0.005	232.5	104	225, 240, 15
IGHG1	JHU15997.P168F09	1.153	0	232	84.5	229, 235, 6
COX10	JHU13130.P138D08	1.153	0	232	82.5	179, 285, 106
KCTD18	JHU13933.P146H08	1.153	0	232	87.5	226, 238, 12
FIBP	JHU00610.P007B07	1.153	0	232	206	212, 252, 40
TM2D2	JHU00666.P007B04	1.153	0	232	249.5	211, 253, 42
RPL11	JHU00640.P007F01	1.153	0.005	232	216	240, 224, 16
EPHX3	JHU18899.P226G10	1.148	0	231.5	86.5	234, 229, 5
ZNF326	JHU16150.P169G08	1.148	0	231.5	93	201, 262, 61
CXCR2	JHU07148.P075A02	1.148	0	231.5	87.5	205, 258, 53
SLC30A6_frag	JHU05357.P056B06	1.148	0	231.5	81.5	189, 274, 85
ACOX1	JHU06913.P073C04	1.148	0	231.5	87	231, 232, 1
SYNPR	JHU00564.P006D08	1.148	0	231.5	167	240, 223, 17
SELENBP1	JHU00656.P007D08	1.148	0	231.5	178	209, 254, 45
CNOT7	JHU02713.P029E10	1.148	0.005	231.5	88	227, 236, 9
ZNF581	JHU04991.P052F11	1.143	0	231	86	227, 235, 8
PAPSS1	JHU04098.P043G05	1.143	0	231	102	211, 251, 40
PHF10	JHU01109.P012B06	1.143	0	231	240.5	229, 233, 4
TIMMDC1	JHU00784.P009G02	1.143	0	231	232	203, 259, 56
LGALS3	JHU00328.P004G06	1.143	0.005	231	205.5	210, 252, 42
HNRNPD	JHU12764.P134H09	1.138	0	230.5	107	216, 245, 29
AGBL5	JHU08927.P093G07	1.138	0	230.5	95.5	226, 235, 9
ANXA2	JHU05381.P057D07	1.138	0.005	230.5	85.5	273, 188, 85
SUCLG2	JHU16378.P172A06	1.133	0	230	85	100, 360, 260
PDLIM3	JHU00443.P005A03	1.133	0	230	261	216, 244, 28
BHMT2	JHU00682.P008A03	1.133	0	230	216.5	234, 226, 8
CD14	JHU01074.P012G02	1.133	0.005	230	199.5	225, 235, 10
EML1	JHU07607.P077G01	1.128	0.005	229.5	107	230, 229, 1
TAB2	JHU10730.P188B07	1.123	0	229	83.5	237, 221, 16
PAQR4	JHU09278.P097A02	1.123	0	229	114	218, 240, 22
NDUFB7	JHU00338.P004A11	1.123	0	229	248	225, 233, 8
ERRFI1	JHU00312.P004A05	1.123	0	229	172.5	204, 254, 50
ZNF385D	JHU01248.P013F10	1.123	0	229	94.5	183, 275, 92
FNTB	JHU01368.P015G04	1.123	0	229	176.5	207, 251, 44
SYK	JHU00084.P001H08	1.123	0	229	206.5	227, 231, 4
HPCAL1	JHU00320.P004G02	1.123	0.005	229	194.5	215, 243, 28
SNX6	JHU02476.P026G10	1.118	0.005	228.5	122.5	205, 252, 47
SLC35E3	JHU09675.P187G01	1.113	0	228	111	216, 240, 24
ATP5G1	JHU13117.P138E09	1.113	0	228	85.5	206, 250, 44
TIGD1	JHU09780.P102G07	1.113	0	228	101.5	201, 255, 54
ENO3	JHU00700.P008B08	1.113	0	228	230.5	217, 239, 22
SAR1B	JHU00281.P003A01	1.113	0	228	241	252, 204, 48
ADD1	JHU00675.P008H12	1.113	0.004	228	170.5	207, 249, 42
DDX5	JHU18355.P211F10	1.109	0	227.5	80	152, 303, 151
RBMY1E	JHU17848.P221H01	1.109	0	227.5	98	209, 246, 37
ZNF264	JHU19786.P183H02	1.109	0	227.5	121	253, 202, 51
FAXC	JHU07788.P082G03	1.109	0	227.5	101.5	242, 213, 29
ADH5	JHU04710.P050D03	1.109	0	227.5	93	232, 223, 9
DNAJB5	JHU04722.P050G04	1.109	0	227.5	90	189, 266, 77
ZNF37A	JHU00767.P008B06	1.109	0	227.5	121	262, 193, 69
VPREB1_frag	JHU00668.P007C12	1.109	0	227.5	193	238, 217, 21
KIZ	JHU16162.P011H03	1.109	0.005	227.5	209	195, 260, 65
TBC1D23	JHU01133.P012A07	1.104	0	227	211	218, 236, 18
FXYD2	JHU00519.P006B12	1.104	0	227	232.5	253, 201, 52
CYP2W1	JHU00794.P009F10	1.104	0	227	119.5	151, 303, 152
RRAGD	JHU00278.P003F01	1.104	0.005	227	226.5	224, 230, 6
SMG1L	JHU16304.P171E09	1.099	0	226.5	82	252, 201, 51
FTL	JHU06551.P069G07	1.099	0	226.5	96.5	228, 225, 3
ACAD8	JHU04705.P050G07	1.099	0	226.5	99.5	220, 233, 13
RTN4	JHU00360.P004F09	1.099	0.005	226.5	189	223, 230, 7
ARHGAP15	JHU07111.P075F06	1.094	0	226	86	223, 229, 6
CAP2	JHU01277.P014G08	1.094	0	226	140	186, 266, 80
NDUFB3	JHU01020.P011G06	1.094	0	226	212	241, 211, 30
KLHL2	JHU00529.P006G08	1.094	0.005	226	203	218, 234, 16
KHDRBS3	JHU16295.P229A03	1.089	0	225.5	87	206, 245, 39
SH3BP1	JHU18315.P210C11	1.089	0	225.5	86.5	212, 239, 27
THOC1	JHU08524.P057G01	1.089	0	225.5	111.5	218, 233, 15
DPEP2	JHU00698.P008A06	1.089	0	225.5	260.5	209, 242, 33
RNF113A	JHU01115.P012H04	1.089	0	225.5	189	227, 224, 3
FAM198B	JHU00886.P010H04	1.089	0.005	225.5	197.5	202, 249, 47
THAP3	JHU16137.P169A09	1.084	0	225	88	245, 205, 40
TIMM17B	JHU03731.P039C11	1.084	0	225	84.5	202, 248, 46
MUL1	JHU01454.P016E04	1.084	0	225	89	84, 366, 282
ATP6V1C1	JHU00202.P003E09	1.084	0	225	204.5	216, 234, 18
GABRB1	JHU00223.P003E11	1.084	0.005	225	222.5	228, 222, 6
KLHDC8A	JHU05613.P059A08	1.079	0	224.5	90	218, 231, 13
MAST1	JHU06657.P070F06	1.079	0	224.5	89	218, 231, 13
SERPINB2	JHU04773.P050H07	1.079	0	224.5	107	227, 222, 5
HEMK1	JHU02919.P031B04	1.079	0	224.5	90	208, 241, 33
CCM2	JHU02516.P027F05	1.079	0.005	224.5	92.5	208, 241, 33
ZNF256	JHU14709.P154D08	1.074	0	224	89	222, 226, 4
CA10	JHU07115.P075A01	1.074	0	224	84	184, 264, 80
MPG	JHU04457.P047F06	1.074	0	224	88.5	189, 259, 70
PHPT1	JHU00544.P006A08	1.074	0	224	210.5	238, 210, 28
MRI	JHU00401.P005A04	1.074	0	224	253	229, 219, 10
FAM127B	JHU02907.P031F08	1.074	0	224	85.5	224, 224, 0
DCX	JHU03009.P032G04	1.074	0	224	100.5	193, 255, 62
PPP6C	JHU00166.P002H10	1.074	0.005	224	201.5	228, 220, 8
ZFP30	JHU19960.P185D01	1.069	0	223.5	88.5	245, 202, 43
LGALS9C	JHU16602.P175E04	1.069	0	223.5	83.5	202, 245, 43
PSMA3	JHU05813.P061G11	1.069	0	223.5	108.5	214, 233, 19
NDUFS1	JHU04096.P043H07	1.069	0	223.5	100.5	192, 255, 63
ROPN1L	JHU00841.P009C09	1.069	0	223.5	98.5	204, 243, 39
RPS15A	JHU00458.P005G12	1.069	0.005	223.5	229	230, 217, 13
SOCS5	JHU10447.P109G08	1.064	0	223	100	275, 171, 104
ANP32A	JHU02115.P023B03	1.064	0	223	102	216, 230, 14
TFF3	JHU00665.P007A12	1.064	0	223	244	236, 210, 26
PUF60	JHU03630.P038H05	1.064	0	223	109.5	237, 209, 28
CAPN2	JHU00303.P004H04	1.064	0.005	223	207	234, 212, 22
GNAS	JHU28981.P242G11	1.059	0	222.5	121.5	193, 252, 59
HMGN1	JHU16419.P173A01	1.059	0	222.5	88.5	209, 236, 27
ZNF773	JHU14074.P147D08	1.059	0	222.5	90.5	216, 229, 13
C1QTNF1	JHU00492.P006D02	1.059	0	222.5	146.5	228, 217, 11
KCNJ8	JHU00231.P003F09	1.059	0	222.5	209.5	230, 215, 15
SAA4	JHU02184.P023G09	1.059	0.005	222.5	114.5	222, 223, 1
SCN5A	JHU08037.P084E03	1.054	0	222	82.5	229, 215, 14
ERP27	JHU03011.P032H03	1.054	0	222	107.5	203, 241, 38
RALBP1	JHU01036.P011G04	1.054	0.01	222	205.5	214, 230, 16
SMOC1	JHU04777.P050G09	1.044	0	221	106.5	235, 207, 28
SDR39U1	JHU00398.P005B04	1.044	0	221	251.5	216, 226, 10
RPS6KL1	JHU00075.P001F06	1.044	0.005	221	159	193, 249, 56
CMIP	JHU07986.P084B04	1.039	0	220.5	89.5	220, 221, 1
TSPAN17	JHU01051.P011A02	1.039	0.005	220.5	239	204, 237, 33
S1PR5	JHU16273.P171E04	1.034	0	220	85.5	219, 221, 2
R3HDML	JHU11204.P117A04	1.034	0	220	91	236, 204, 32
EGFL8	JHU06845.P072F08	1.034	0	220	89.5	243, 197, 46
HACD2	JHU07269.P076H06	1.034	0	220	112.5	212, 228, 16
GFM2	JHU01181.P013A08	1.034	0	220	97.5	214, 226, 12
ARHGAP29	JHU00105.P002A01	1.034	0	220	212	197, 243, 46
TRMT12	JHU02965.P031F11	1.034	0	220	86	192, 248, 56
TMEM129	JHU01626.P017F02	1.034	0	220	112.5	259, 181, 78
RNF2	JHU00940.P010H12	1.034	0	220	157.5	237, 203, 34
GINM1	JHU00493.P006G11	1.034	0.005	220	215.5	200, 240, 40
GPR50	JHU15704.P165F03	1.029	0	219.5	87	185, 254, 69
SULF1	JHU10550.P110D02	1.029	0	219.5	87.5	241, 198, 43
RUNX1T1	JHU11017.P115H06	1.029	0	219.5	106	227, 212, 15
CABYR	JHU01071.P012C11	1.029	0	219.5	196.5	160, 279, 119
BNIP2	JHU00396.P005D01	1.029	0	219.5	97.5	227, 212, 15
NPM1	JHU02070.P022G02	1.029	0	219.5	104.5	235, 204, 31
TRIM43	JHU01140.P012G04	1.029	0.005	219.5	184.5	197, 242, 45
AHNAK2	JHU07968.P084H02	1.024	0	219	103	237, 201, 36
ZNF385A	JHU05180.P054C07	1.024	0	219	80	213, 225, 12
CCNB1IP1	JHU02599.P028D09	1.024	0.005	219	85.5	209, 229, 20
ZNF415	JHU09598.P100B08	1.019	0	218.5	87	220, 217, 3
ZNF593	JHU00384.P004B11	1.019	0	218.5	230	227, 210, 17
CSRP1	JHU00595.P007E02	1.019	0	218.5	131.5	204, 233, 29
FXYD5	JHU01290.P017G03	1.019	0	218.5	113.5	177, 260, 83
MAGEA4	JHU01014.P011G12	1.019	0.005	218.5	179	236, 201, 35
IGHG1	JHU15327.P161B07	1.014	0	218	95	204, 232, 28
NAPB	JHU15920.P167H11	1.014	0	218	87.5	203, 233, 30
MRPL35	JHU14955.P157B12	1.014	0	218	82.5	200, 236, 36
NEDD4L	JHU13360.P140B07	1.014	0	218	89.5	229, 207, 22
ACOT7	JHU11903.P125E03	1.014	0	218	80	216, 220, 4
ZNF547	JHU11988.P125G08	1.014	0	218	98	239, 197, 42
SPAM1	JHU11500.P120E07	1.014	0	218	81	232, 204, 28
NAA38	JHU03896.P041B04	1.014	0	218	90.5	190, 246, 56
MED8	JHU01101.P012B03	1.014	0	218	230	234, 202, 32
GLI4	JHU05601.P006B10	1.014	0	218	237	215, 221, 6
CYP2C8	JHU00694.P008C04	1.014	0	218	178.5	195, 241, 46
NDUFA4L2	JHU00825.P009G11	1.014	0.005	218	192	218, 218, 0
CDK6	JHU07982.P084G03	1.009	0	217.5	100	229, 206, 23
KCNAB3	JHU07152.P075C04	1.009	0	217.5	82	220, 215, 5
HNF1B	JHU00949.P010A06	1.009	0.005	217.5	235.5	214, 221, 7
AARS	JHU00963.P011B06	1.004	0	217	224.5	201, 233, 32
ECE2	JHU01017.P011B03	1.004	0	217	222.5	218, 216, 2
C11orf45	JHU03369.P036C08	1.004	0	217	86	206, 228, 22
TCN2	JHU13678.P026G09	1.004	0.005	217	109	195, 239, 44
PRELID1	JHU02272.P236D10	0.999	0	216.5	83.5	193, 240, 47
DLGAP1	JHU16403.P173D06	0.999	0	216.5	98	225, 208, 17
ARMC6	JHU11424.P120F02	0.999	0	216.5	82.5	198, 235, 37
EFEMP1	JHU00801.P009G12	0.999	0	216.5	161.5	228, 205, 23
TNFAIP8L2	JHU00568.P006G09	0.999	0.005	216.5	212.5	175, 258, 83
CTBP1	JHU15973.P168H11	0.994	0	216	110	217, 215, 2
SPATA6L	JHU04240.P045H05	0.994	0	216	118	198, 234, 36
TRIM39	JHU00378.P004B01	0.994	0	216	226	222, 210, 12
RIOK3	JHU00177.P002F05	0.994	0	216	180	212, 220, 8
CTC1	JHU00880.P010G03	0.994	0	216	196.5	207, 225, 18
NCK2	JHU00243.P003G12	0.994	0	216	206	231, 201, 30
RAB8B	JHU00261.P003G04	0.994	0.005	216	191	221, 211, 10
CD24	JHU04814.P190C07	0.989	0	215.5	92.5	211, 220, 9
TBC1D9B	JHU12621.P132G05	0.989	0	215.5	104.5	211, 220, 9
IGHG1	JHU01386.P015B05	0.989	0	215.5	92.5	212, 219, 7
CAPRIN2_frag	JHU02122.P023H07	0.989	0	215.5	102	219, 212, 7
OMA1	JHU00541.P006G04	0.989	0.005	215.5	223	215, 216, 1
ZNF426	JHU03550.P227E08	0.984	0	215	83.5	131, 299, 168
IGHG1	JHU16426.P173B01	0.984	0	215	84	186, 244, 58
TRAF4	JHU13779.P144H11	0.984	0	215	103.5	169, 261, 92
ECHS1	JHU08952.P094D10	0.984	0	215	87.5	233, 197, 36
DHX36	JHU07317.P080D12	0.984	0	215	81	117, 313, 196
ZNF577	JHU06430.P067H07	0.984	0	215	98.5	201, 229, 28
CYB5R1	JHU01363.P015C04	0.984	0	215	136	185, 245, 60
TYK2	JHU00190.P002D05	0.984	0	215	156.5	311, 119, 192
UBE2I	JHU01341.P014F12	0.984	0	215	147	109, 321, 212
GUK1	JHU00036.P001E06	0.984	0	215	182.5	208, 222, 14
CKB	JHU00017.P001E03	0.984	0	215	161.5	231, 199, 32
PSMA3	JHU03721.P039H03	0.984	0	215	100	203, 227, 24
USP5	JHU02393.P025H05	0.984	0	215	115	206, 224, 18
ZNF556	JHU00768.P008H08	0.984	0	215	210	194, 236, 42
YAE1D1	JHU00686.P008G06	0.984	0.005	215	217	227, 203, 24
FAM220A	JHU13165.P138B03	0.979	0	214.5	87.5	181, 248, 67
C5orf34	JHU13027.P137G08	0.979	0	214.5	105.5	171, 258, 87
USP12	JHU04795.P050A03	0.979	0	214.5	86	205, 224, 19
TBXAS1	JHU02961.P031G11	0.979	0	214.5	109	221, 208, 13
APH1A	JHU01060.P012H05	0.979	0.005	214.5	123.5	202, 227, 25
ZNF584	JHU14072.P179D08	0.974	0	214	95.5	222, 206, 16
ACSBG2	JHU16056.P169H09	0.974	0	214	102.5	183, 245, 62
RBMX	JHU02276.P024C04	0.974	0.005	214	83	265, 163, 102
PDK1	JHU17272.P204D04	0.969	0	213.5	91.5	199, 228, 29
SRPX2	JHU13675.P179C07	0.969	0	213.5	89.5	216, 211, 5
FXN	JHU07331.P080G01	0.969	0.005	213.5	100.5	237, 190, 47
CNR2	JHU07119.P075C02	0.964	0	213	82.5	199, 227, 28
SPNS3	JHU06222.P065G05	0.964	0	213	104.5	233, 193, 40
PDK3	JHU00063.P001F09	0.964	0	213	222	204, 222, 18
PLCD4	JHU00352.P004F05	0.964	0.005	213	207	221, 205, 16
ZNF497	JHU19792.P183C11	0.959	0	212.5	90.5	198, 227, 29
PYCR2	JHU04471.P047G05	0.959	0	212.5	114	227, 198, 29
AGO2_frag	JHU02136.P023D06	0.959	0	212.5	93.5	214, 211, 3
SERPINA6	JHU00657.P007E07	0.959	0	212.5	190	204, 221, 17
SCAMP3	JHU01123.P012H03	0.959	0.005	212.5	209.5	192, 233, 41
COMP	JHU18445.P212D02	0.954	0	212	92	191, 233, 42
DRC3	JHU07726.P081B03	0.954	0	212	85.5	222, 202, 20
FUT1	JHU11259.P118H11	0.954	0	212	97.5	204, 220, 16
MAGED4B	JHU04944.P052B05	0.954	0	212	87.5	212, 212, 0
OXNAD1	JHU02174.P023B06	0.954	0.005	212	87.5	193, 231, 38
KJ901215	JHU08036.P084H04	0.949	0	211.5	86	213, 210, 3
HNRNPA1	JHU04448.P047E05	0.949	0	211.5	90	212, 211, 1
RNF11	JHU01040.P011G10	0.949	0.005	211.5	185.5	190, 233, 43
SMARCE1	JHU21320.P239E06	0.944	0	211	75	186, 236, 50
ANKHD1	JHU08930.P094D03	0.944	0	211	91.5	216, 206, 10
NOL3	JHU09079.P095G02	0.944	0	211	105	213, 209, 4
ZNRD1	JHU00960.P010E10	0.944	0	211	113	127, 295, 168
MYOT	JHU00336.P004E01	0.944	0	211	199	199, 223, 24
LYPLA2	JHU01098.P012G06	0.944	0	211	178.5	210, 212, 2
SYF2	JHU01332.P002G07	0.944	0.005	211	227	210, 212, 2
HIST1H1B	JHU18560.P213H11	0.939	0	210.5	96.5	209, 212, 3
COG2	JHU07023.P074G08	0.939	0	210.5	86.5	198, 223, 25
RWDD1	JHU01218.P013B02	0.939	0	210.5	112.5	202, 219, 17
TMTC4	JHU00567.P006B03	0.939	0	210.5	222.5	187, 234, 47
SLC25A3	JHU02188.P023C11	0.939	0	210.5	93	193, 228, 35
BCL2L14	JHU00776.P009C11	0.939	0	210.5	178	203, 218, 15
NDFIP2	JHU00719.P008G10	0.939	0.005	210.5	179.5	251, 170, 81
PRKRA	JHU14040.P147C01	0.934	0	210	82	169, 251, 82
PLEKHH3	JHU12690.P133D07	0.934	0	210	79.5	215, 205, 10
FAM210A	JHU12074.P127F04	0.934	0	210	77.5	202, 218, 16
KLHDC8A	JHU13637.P143G01	0.934	0	210	103	217, 203, 14
BBS10	JHU00775.P009B08	0.934	0	210	214	211, 209, 2
NDUFS4	JHU01983.P021C10	0.934	0	210	88.5	181, 239, 58
GCK	JHU00031.P001D05	0.934	0	210	115.5	301, 119, 182
RAB13	JHU00452.P005E06	0.934	0	210	146.5	185, 235, 50
SRP54	JHU00464.P005E01	0.934	0.005	210	221.5	214, 206, 8
SAMHD1	JHU04204.P228H01	0.929	0	209.5	94	184, 235, 51
GOLPH3	JHU12760.P179A02	0.929	0	209.5	88	234, 185, 49
GLRX3	JHU13878.P145B03	0.929	0	209.5	83.5	206, 213, 7
IGHG1	JHU15224.P160D07	0.929	0	209.5	84.5	197, 222, 25
PVRL1	JHU10148.P106E12	0.929	0	209.5	95.5	197, 222, 25
ADPRHL1	JHU10752.P113H12	0.929	0	209.5	103.5	193, 226, 33
MRPS31	JHU07064.P074F02	0.929	0	209.5	88.5	248, 171, 77
ETV7	JHU05883.P062F06	0.929	0	209.5	86	188, 231, 43
PTK2	JHU07363.P080H12	0.929	0	209.5	92	213, 206, 7
AAR2	JHU02216.P024C12	0.929	0	209.5	92.5	178, 241, 63
MRFAP1L1	JHU02929.P031F05	0.929	0	209.5	92.5	207, 212, 5
CCL20	JHU00691.P008F01	0.929	0	209.5	185	209, 210, 1
RPS6	JHU00651.P007H04	0.929	0.005	209.5	237	205, 214, 9
CELF4	JHU12549.P132E07	0.924	0	209	82.5	201, 217, 16
METTL7A	JHU02641.P028C06	0.924	0	209	90	204, 214, 10
ARL17A_frag	JHU00198.P003E05	0.924	0	209	213.5	211, 207, 4
DIRAS3	JHU00211.P003F02	0.924	0.005	209	189	236, 182, 54
BATF2	JHU00774.P009B04	0.919	0	208.5	250.5	252, 165, 87
N6AMT1	JHU00823.P009G03	0.919	0	208.5	217.5	190, 227, 37
PDE6D	JHU14136.P004G10	0.919	0.005	208.5	210.5	216, 201, 15
ECHDC1	JHU25034.P240F10	0.914	0	208	90.5	177, 239, 62
AK125151_frag	JHU10675.P112C02	0.914	0	208	90	199, 217, 18
ECH1	JHU05397.P057A06	0.914	0	208	84.5	203, 213, 10
ECHDC2	JHU05880.P062D03	0.914	0	208	84.5	204, 212, 8
SRSF10	JHU04927.P053D03	0.914	0	208	88	245, 171, 74
AAGAB	JHU06550.P069H04	0.914	0	208	100	203, 213, 10
PARS2	JHU06781.P071H01	0.914	0	208	108	217, 199, 18
TIA1	JHU01234.P013E01	0.914	0	208	143	198, 218, 20
NKD2	JHU00826.P009G04	0.914	0.005	208	207	195, 221, 26
KRT6A	JHU05327.P227D01	0.909	0	207.5	83.5	217, 198, 19
ACADVL	JHU13979.P147D12	0.909	0	207.5	88	161, 254, 93
ANXA2	JHU09795.P103F08	0.909	0	207.5	96	165, 250, 85
UBA5	JHU03542.P037G11	0.909	0	207.5	93.5	211, 204, 7
ATF6	JHU03751.P040H05	0.909	0.005	207.5	104	224, 191, 33
EEF1G	JHU04724.P050A10	0.904	0	207	84.5	197, 217, 20
C6orf1	JHU05968.P063D03	0.904	0	207	87	192, 222, 30
UBQLN4_frag	JHU02783.P029B12	0.904	0	207	89.5	136, 278, 142
BRI3	JHU03753.P040D09	0.904	0	207	93	196, 218, 22
C6orf106	JHU02417.P026H01	0.904	0	207	122	194, 220, 26
PUM3	JHU01677.P018H04	0.904	0	207	141	188, 226, 38
RWDD4	JHU01219.P013H01	0.904	0	207	183	207, 207, 0
ARL8B	JHU00201.P003H04	0.904	0.005	207	183.5	209, 205, 4
MTL5	JHU15541.P163C10	0.899	0	206.5	93	216, 197, 19
LETM1	JHU01877.P176F10	0.899	0	206.5	83.5	195, 218, 23
PRDM1	JHU11773.P123A07	0.899	0	206.5	81	189, 224, 35
IVD	JHU14019.P147G02	0.899	0	206.5	95	200, 213, 13
RPUSD4	JHU00555.P006A11	0.899	0	206.5	243.5	225, 188, 37
ATG4B	JHU02506.P027E03	0.899	0.005	206.5	95.5	193, 220, 27
DUSP11	JHU13912.P146B06	0.894	0	206	128	179, 233, 54
DDX43	JHU09623.P101D06	0.894	0	206	85.5	195, 217, 22
IL7	JHU07242.P076B12	0.894	0	206	88	184, 228, 44
POP5	JHU00545.P006A07	0.894	0	206	234	195, 217, 22
UBE2F	JHU01145.P012C04	0.894	0	206	178	232, 180, 52
SFXN2	JHU00744.P008C12	0.894	0	206	170	238, 174, 64
PARL	JHU01502.P016G03	0.894	0	206	151.5	178, 234, 56
TSPYL4_frag	JHU01143.P012G03	0.894	0.005	206	211	193, 219, 26
BC044592.1_frag	JHU15430.P162E07	0.889	0	205.5	81.5	194, 217, 23
RTCA	JHU13663.P143H12	0.889	0	205.5	103	224, 187, 37
LCN2	JHU12107.P127G08	0.889	0	205.5	100.5	204, 207, 3
MOB3C	JHU10616.P111F10	0.889	0	205.5	88	204, 207, 3
PRKAA2	JHU07557.P079E05	0.889	0	205.5	83	210, 201, 9
HNRNPC	JHU01963.P021C09	0.889	0	205.5	88.5	195, 216, 21
IDH3A	JHU01675.P018D12	0.889	0	205.5	91	195, 216, 21
MAGEA3	JHU02741.P029G02	0.889	0	205.5	109	187, 224, 37
ANXA2	JHU01252.P014H04	0.889	0	205.5	154	195, 216, 21
OLA1	JHU02918.P011G03	0.889	0	205.5	118.5	189, 222, 33
TAOK3	JHU00185.P002H06	0.889	0.005	205.5	204.5	202, 209, 7
PODN	JHU06682.P070A08	0.884	0	205	86	218, 192, 26
GTF2H2	JHU06948.P073D12	0.884	0	205	88	213, 197, 16
CRY2	JHU07503.P079H06	0.884	0	205	101	215, 195, 20
ARMCX5	JHU06722.P071G04	0.884	0	205	98.5	183, 227, 44
SOD1	JHU00369.P004D10	0.884	0	205	179	216, 194, 22
HBG1	JHU01585.P017F09	0.884	0	205	106.5	192, 218, 26
IL32	JHU01590.P017F03	0.884	0	205	142.5	214, 196, 18
MVK	JHU00054.P001E09	0.884	0	205	206.5	186, 224, 38
RAPGEF4	JHU00268.P003F05	0.884	0.005	205	207	188, 222, 34
BTBD17	JHU18060.P224A05	0.879	0	204.5	84	215, 194, 21
STIP1	JHU15461.P162H11	0.879	0	204.5	94.5	201, 208, 7
ZNF296	JHU05086.P053E08	0.879	0	204.5	85	193, 216, 23
ATP6V0B	JHU04423.P047G09	0.879	0	204.5	109	172, 237, 65
ERO1A	JHU13229.P004D12	0.879	0	204.5	147	161, 248, 87
SNAP25	JHU01227.P015G08	0.879	0	204.5	176	198, 211, 13
TTC33	JHU01144.P012G11	0.879	0	204.5	189	201, 208, 7
PRELID2	JHU00546.P006H04	0.879	0.005	204.5	209	208, 201, 7
HRAS	JHU13735.P144A09	0.874	0	204	91.5	192, 216, 24
IGHG1	JHU08300.P087A06	0.874	0	204	88	210, 198, 12
TMEM44	JHU03930.P041E03	0.874	0	204	83	195, 213, 18
SLITRK4	JHU07661.P077H02	0.874	0	204	108	194, 214, 20
PHLDA3	JHU04575.P048H08	0.874	0	204	86	203, 205, 2
ERAL1	JHU00701.P008A08	0.874	0	204	231	210, 198, 12
PANX1	JHU01022.P011C12	0.874	0	204	199.5	216, 192, 24
CEP290_frag	JHU02606.P028H06	0.874	0	204	103.5	206, 202, 4
TRIM5	JHU00379.P004G04	0.874	0.005	204	195	203, 205, 2
ATP6V0D1	JHU14084.P148H07	0.869	0	203.5	103	188, 219, 31
AAMP	JHU13499.P142H03	0.869	0	203.5	91.5	210, 197, 13
RNF216	JHU11413.P119B07	0.869	0	203.5	85.5	196, 211, 15
DEGS2	JHU09999.P105G05	0.869	0	203.5	110	170, 237, 67
CCIN	JHU06927.P073C11	0.869	0	203.5	94	171, 236, 65
NMU	JHU03608.P011B04	0.869	0	203.5	243.5	231, 176, 55
RBBP9	JHU01211.P013G08	0.869	0.005	203.5	160.5	200, 207, 7
COL8A1	JHU18444.P230G08	0.864	0	203	83.5	162, 244, 82
ZNF564	JHU07007.P073B06	0.864	0	203	82	197, 209, 12
TXNL4B	JHU01054.P011A06	0.864	0	203	242	180, 226, 46
ALMS1P	JHU03409.P036D03	0.864	0	203	88.5	223, 183, 40
MORN1	JHU01786.P019D06	0.864	0	203	92	205, 201, 4
RAB3D	JHU00258.P003H03	0.864	0.005	203	212	211, 195, 16
SPRTN	JHU16256.P171E01	0.859	0	202.5	84.5	187, 218, 31
AUP1	JHU14175.P149C05	0.859	0	202.5	84	177, 228, 51
KJ903487_frag	JHU01632.P017A08	0.859	0	202.5	87.5	191, 214, 23
GOLT1B	JHU01003.P011A04	0.859	0	202.5	232	211, 194, 17
PEX2	JHU01994.P021H07	0.859	0.005	202.5	116.5	186, 219, 33
PODNL1	JHU12320.P129B05	0.854	0	202	84.5	193, 211, 18
BRAT1	JHU12557.P132E09	0.854	0	202	84	197, 207, 10
PSMC4	JHU04764.P050A08	0.854	0	202	90	191, 213, 22
2018-09-10	JHU00961.P011H08	0.854	0.005	202	182	194, 210, 16
LAX1	JHU15620.P164D05	0.849	0	201.5	81.5	225, 178, 47
ZNF687	JHU19822.P184G09	0.849	0	201.5	110.5	159, 244, 85
ZNF230	JHU16243.P170H08	0.849	0	201.5	98	219, 184, 35
CA11	JHU09239.P097A10	0.849	0	201.5	81.5	200, 203, 3
KRTAP21-1	JHU10317.P108E04	0.849	0	201.5	95	191, 212, 21
PCCB	JHU06972.P073C10	0.849	0	201.5	89	191, 212, 21
TNIK_frag	JHU07189.P075G08	0.849	0	201.5	91	187, 216, 29
SPIN2B	JHU02579.P027D03	0.849	0.005	201.5	83.5	202, 201, 1
MAPK10	JHU07156.P075A05	0.844	0	201	80.5	201, 201, 0
TVP23C	JHU06362.P067A09	0.844	0	201	89	186, 216, 30
ALDH2	JHU04131.P044F10	0.844	0	201	89	203, 199, 4
NARF	JHU04756.P050H06	0.844	0	201	89	185, 217, 32
CALM1	JHU04532.P048G11	0.844	0	201	104	196, 206, 10
SCAMP1	JHU00943.P010C11	0.844	0	201	203.5	187, 215, 28
GATSL3	JHU00531.P006F01	0.844	0	201	170	206, 196, 10
AK4	JHU00103.P002F01	0.844	0	201	206	187, 215, 28
SKP1	JHU01618.P017H01	0.844	0.004	201	141	197, 205, 8
OXER1	JHU06313.P066G03	0.84	0	200.5	100	161, 240, 79
FGD6	JHU04732.P050H03	0.84	0	200.5	104	173, 228, 55
NEURL3_frag	JHU03406.P036D06	0.84	0.005	200.5	91	183, 218, 35
PRSS45	JHU15949.P167B11	0.835	0	200	89.5	184, 216, 32
ZNF416	JHU13300.P139D12	0.835	0	200	86	194, 206, 12
NF2_frag	JHU12508.P131G05	0.835	0	200	110	169, 231, 62
UBE2H	JHU07580.P079C02	0.835	0	200	86	261, 139, 122
FO680690.4_frag	JHU07250.P076H01	0.835	0	200	106	179, 221, 42
ISCU	JHU03400.P036D09	0.835	0	200	89	186, 214, 28
MRPS25	JHU00630.P007E01	0.835	0.005	200	187.5	189, 211, 22
POGZ	JHU14869.P192B06	0.83	0	199.5	90	187, 212, 25
BAIAP2L1	JHU19453.P198G05	0.83	0	199.5	100.5	192, 207, 15
ACSL4	JHU11713.P123E07	0.83	0	199.5	98.5	198, 201, 3
GMPPA	JHU04736.P050D08	0.83	0	199.5	83	191, 208, 17
OR51I1	JHU06582.P069H03	0.83	0	199.5	109	163, 236, 73
PLPP5	JHU03046.P032A03	0.83	0	199.5	88	205, 194, 11
S100A6	JHU00558.P006D12	0.83	0	199.5	182.5	211, 188, 23
PRDX2	JHU02655.P028H10	0.83	0	199.5	127.5	206, 193, 13
PSPC1	JHU00548.P006H10	0.83	0.005	199.5	205.5	199, 200, 1
MTERF4	JHU13646.P188E06	0.825	0	199	85.5	192, 206, 14
TLE4	JHU15567.P163H02	0.825	0	199	98.5	138, 260, 122
HIBCH	JHU10113.P106G03	0.825	0	199	101.5	188, 210, 22
FOXP4	JHU07036.P074G09	0.825	0	199	102	164, 234, 70
NINJ1	JHU02068.P022C09	0.825	0	199	90	216, 182, 34
HLA-DOA	JHU01006.P011G11	0.825	0	199	152.5	213, 185, 28
RCVRN	JHU00272.P003H12	0.825	0.005	199	206	184, 214, 30
ZNF214	JHU16790.P207H05	0.82	0	198.5	95	172, 225, 53
RBM12	JHU08611.P090B11	0.82	0	198.5	92	205, 192, 13
PPP2R1B	JHU11006.P115H03	0.82	0	198.5	102.5	181, 216, 35
APOBEC3G	JHU01349.P015C10	0.82	0	198.5	97.5	201, 196, 5
ELL3	JHU00903.P010D02	0.82	0	198.5	161	213, 184, 29
FAM126A	JHU00516.P006E02	0.82	0	198.5	152	153, 244, 91
MRPL48	JHU00923.P010G09	0.82	0.005	198.5	137.5	227, 170, 57
ZNF276	JHU18522.P240F03	0.815	0	198	78.5	195, 201, 6
GLRX3	JHU13683.P143G10	0.815	0	198	104	172, 224, 52
RNF38	JHU04383.P046D05	0.815	0	198	88	162, 234, 72
GDPD5	JHU01374.P015H04	0.815	0	198	183.5	197, 199, 2
RMND5A	JHU00839.P009H04	0.815	0.005	198	203.5	177, 219, 42
KRTAP4-5	JHU17922.P222C04	0.81	0	197.5	91	187, 208, 21
PPP6R2	JHU11491.P120H11	0.81	0	197.5	109	181, 214, 33
MRPL53	JHU00821.P009A03	0.81	0	197.5	217.5	194, 201, 7
PSMD4	JHU02843.P030D09	0.81	0	197.5	97.5	199, 196, 3
CYB5R1	JHU01363.P015D03	0.81	0	197.5	160.5	195, 200, 5
ZFYVE21	JHU00480.P005C12	0.81	0	197.5	195	222, 173, 49
RGMA	JHU01214.P013G01	0.81	0	197.5	186.5	200, 195, 5
CFHR1	JHU00893.P010H07	0.81	0.005	197.5	213.5	192, 203, 11
MOS	JHU10133.P237H10	0.805	0	197	87.5	199, 195, 4
MRPL18	JHU10530.P110E05	0.805	0	197	90.5	178, 216, 38
FAM131B	JHU05594.P059B09	0.805	0	197	89	193, 201, 8
REC8	JHU06985.P073H02	0.805	0	197	106.5	211, 183, 28
SYT17	JHU00085.P001C04	0.805	0	197	265	191, 203, 12
RAB5A	JHU03619.P038H02	0.805	0	197	96.5	187, 207, 20
FES	JHU00130.P002H04	0.805	0.005	197	193.5	180, 214, 34
ACSF3	JHU16598.P233A10	0.8	0	196.5	79	151, 242, 91
DTNBP1	JHU11635.P122H03	0.8	0	196.5	99.5	189, 204, 15
IFNG	JHU09924.P104H12	0.8	0	196.5	96.5	197, 196, 1
SMPD1	JHU05932.P062F09	0.8	0	196.5	81	199, 194, 5
LCAT	JHU01096.P012A04	0.8	0	196.5	204.5	197, 196, 1
NDUFA3	JHU01791.P019F03	0.8	0	196.5	142	153, 240, 87
SLC7A11	JHU00849.P009F01	0.8	0	196.5	139	204, 189, 15
NR4A2	JHU00343.P004F02	0.8	0	196.5	166	200, 193, 7
C11orf54	JHU01160.P013G04	0.8	0	196.5	172	202, 191, 11
MTAP_frag	JHU01403.P015G03	0.8	0.005	196.5	188	188, 205, 17
TNNC1	JHU03931.P236F06	0.795	0	196	83	193, 199, 6
ZNF326	JHU10929.P114H12	0.795	0	196	103	212, 180, 32
DNAJA3	JHU04631.P049H04	0.795	0	196	102.5	189, 203, 14
SMIM3	JHU01306.P014D03	0.795	0	196	174	189, 203, 14
RWDD2B	JHU00884.P010D12	0.795	0.005	196	174	190, 202, 12
LAPTM4A	JHU00432.P233E02	0.79	0	195.5	83	168, 223, 55
USP36	JHU07382.P080A06	0.79	0	195.5	88.5	197, 194, 3
ENTPD1	JHU07132.P075H02	0.79	0	195.5	106	205, 186, 19
KBTBD7	JHU05407.P057H01	0.79	0	195.5	105.5	212, 179, 33
MPST	JHU02358.P025B12	0.79	0	195.5	87.5	194, 197, 3
LGALS12	JHU03405.P036D04	0.79	0	195.5	83.5	173, 218, 45
MFSD2A	JHU00820.P009D04	0.79	0	195.5	209	219, 172, 47
HNRNPK	JHU02733.P029H04	0.79	0	195.5	108.5	175, 216, 41
CPLX3	JHU00793.P009H08	0.79	0	195.5	181	193, 198, 5
PLA2G16	JHU00321.P004G08	0.79	0.005	195.5	200.5	197, 194, 3
RPH3AL	JHU14967.P157C07	0.785	0	195	88.5	176, 214, 38
YBX3	JHU08280.P087D06	0.785	0	195	83.5	161, 229, 68
IGHG1	JHU01487.P016B05	0.785	0.005	195	90	209, 181, 28
RCC1	JHU16460.P173A05	0.78	0	194.5	87	222, 167, 55
TMED8	JHU13575.P142H04	0.78	0	194.5	92	193, 196, 3
RNF41	JHU11397.P119C07	0.78	0	194.5	88.5	138, 251, 113
GAR1	JHU04186.P042C10	0.78	0	194.5	89	168, 221, 53
ANKRD29	JHU03077.P033C09	0.78	0	194.5	85	187, 202, 15
BT006963	JHU02688.P028C07	0.78	0	194.5	88	184, 205, 21
OARD1	JHU01354.P015E12	0.78	0	194.5	126	258, 131, 127
LAPTM4A	JHU03508.P037G02	0.78	0.005	194.5	108.5	202, 187, 15
RAF1	JHU01035.P235H01	0.775	0	194	98	192, 196, 4
SUGCT	JHU15877.P167C04	0.775	0	194	91.5	198, 190, 8
COQ7	JHU13129.P138A08	0.775	0	194	91	190, 198, 8
PKLR	JHU14676.P154F08	0.775	0	194	84.5	214, 174, 40
IFFO1	JHU13149.P138G12	0.775	0	194	91.5	180, 208, 28
PTRH2	JHU02660.P028D06	0.775	0	194	91.5	190, 198, 8
PAAF1	JHU02202.P023E03	0.775	0	194	94.5	164, 224, 60
CALN1	JHU00498.P006E01	0.775	0.005	194	178.5	193, 195, 2
EREG	JHU10968.P115G07	0.77	0	193.5	109.5	204, 183, 21
C16orf62	JHU07638.P077G04	0.77	0	193.5	95	182, 205, 23
GNAT2	JHU04738.P050H01	0.77	0	193.5	111	213, 174, 39
MRPS22	JHU00717.P008B09	0.77	0.005	193.5	105.5	167, 220, 53
APIP	JHU01253.P014C09	0.765	0	193	134.5	160, 226, 66
EDF1	JHU00991.P011C08	0.765	0	193	197.5	190, 196, 6
TRMT2B	JHU02129.P023E05	0.765	0	193	95	179, 207, 28
M1AP	JHU00818.P009E09	0.765	0	193	152	192, 194, 2
YWHAH	JHU00094.P001E05	0.765	0	193	199	189, 197, 8
CPSF3	JHU01361.P015H06	0.765	0.005	193	132.5	224, 162, 62
APOL5	JHU17600.P241F02	0.76	0	192.5	85	162, 223, 61
WNT3A	JHU15955.P167C05	0.76	0	192.5	89	189, 196, 7
NKAIN4	JHU07309.P187E03	0.76	0	192.5	83.5	180, 205, 25
ZNF155	JHU15668.P164F07	0.76	0	192.5	86	166, 219, 53
FAM109B	JHU14830.P156D11	0.76	0	192.5	88	205, 180, 25
ANXA9	JHU12544.P132F04	0.76	0	192.5	80.5	199, 186, 13
SIRPG	JHU13669.P143H11	0.76	0	192.5	94	154, 231, 77
THAP6	JHU13104.P137G03	0.76	0	192.5	100.5	209, 176, 33
TVP23C	JHU06362.P067B08	0.76	0	192.5	92	179, 206, 27
CTBP1	JHU07120.P075C05	0.76	0	192.5	95.5	206, 179, 27
RFX6	JHU07657.P077F03	0.76	0	192.5	89.5	127, 258, 131
TPM2	JHU06700.P070G07	0.76	0	192.5	96	148, 237, 89
RGS13	JHU01038.P011D11	0.76	0	192.5	186.5	192, 193, 1
LYRM1	JHU01099.P012H07	0.76	0	192.5	187	197, 188, 9
KJ903335_frag	JHU00385.P005G05	0.76	0	192.5	194	170, 215, 45
LRRC61	JHU00331.P004G12	0.76	0.005	192.5	203.5	188, 197, 9
AKAP8	JHU09025.P237F05	0.755	0	192	88.5	140, 244, 104
KIF12	JHU12295.P129F06	0.755	0	192	76.5	194, 190, 4
IARS2	JHU11454.P120B09	0.755	0	192	84	188, 196, 8
ZNF428	JHU10075.P105E02	0.755	0	192	82.5	201, 183, 18
RAB7B	JHU01113.P012C08	0.755	0.005	192	192	176, 208, 32
SCYL3	JHU05159.P233G09	0.75	0	191.5	88.5	183, 200, 17
DDX5	JHU18355.P230G06	0.75	0	191.5	86.5	200, 183, 17
NKD1	JHU06567.P069A10	0.75	0	191.5	84	92, 291, 199
URM1	JHU04794.P050A01	0.75	0	191.5	103	194, 189, 5
DRG2	JHU04723.P050F02	0.75	0	191.5	89.5	198, 185, 13
RABGAP1L	JHU00837.P009B06	0.75	0	191.5	239	176, 207, 31
ALDOC	JHU02884.P031C02	0.75	0	191.5	88.5	188, 195, 7
C11orf16	JHU01640.P018D08	0.75	0	191.5	90	176, 207, 31
RPH3AL	JHU00276.P003D06	0.75	0	191.5	162	188, 195, 7
SKAP2	JHU00079.P004E09	0.75	0.005	191.5	172	189, 194, 5
SET	JHU14968.P157E10	0.745	0	191	83	182, 200, 18
CLCN6	JHU07218.P076G08	0.745	0	191	96	212, 170, 42
AHCYL1	JHU01059.P012A05	0.745	0	191	199	171, 211, 40
RBM33	JHU00809.P009C12	0.745	0	191	182	200, 182, 18
DENND1B	JHU00510.P005D08	0.745	0	191	149.5	243, 139, 104
SEC22B	JHU00365.P004C08	0.745	0	191	172	209, 173, 36
UQCRC2	JHU02588.P027E07	0.745	0	191	94.5	168, 214, 46
PPP2R5A	JHU05737.P009G07	0.745	0	191	198.5	194, 188, 6
CTSB	JHU01079.P012G01	0.745	0.005	191	169.5	159, 223, 64
DEFB107A	JHU19177.P195H06	0.74	0	190.5	93.5	178, 203, 25
RBM46	JHU14215.P149D02	0.74	0	190.5	85.5	149, 232, 83
HEXDC	JHU13345.P140D05	0.74	0	190.5	88.5	195, 186, 9
SLC2A14	JHU06795.P071H02	0.74	0	190.5	109	208, 173, 35
OPA3	JHU03714.P039C12	0.74	0	190.5	90.5	174, 207, 33
APEX1	JHU00391.P005C08	0.74	0	190.5	176.5	174, 207, 33
GCAT	JHU01862.P020F12	0.74	0	190.5	93	175, 206, 31
TPGS2	JHU01837.P020F05	0.74	0	190.5	101	198, 183, 15
DDIT4	JHU01282.P014H12	0.74	0	190.5	153.5	174, 207, 33
STX10	JHU01427.P015H12	0.74	0	190.5	146.5	188, 193, 5
EDN1	JHU01284.P014G04	0.74	0.005	190.5	145.5	178, 203, 25
HSDL1	JHU15708.P165D03	0.735	0	190	93	205, 175, 30
GSTA4	JHU13530.P142E01	0.735	0	190	88.5	145, 235, 90
ANKRD10	JHU08931.P094F07	0.735	0	190	84	183, 197, 14
DCBLD2	JHU10673.P112G12	0.735	0	190	102.5	215, 165, 50
GPC5	JHU07522.P079C06	0.735	0	190	88	183, 197, 14
BC014212_frag	JHU04346.P046E04	0.735	0	190	90	175, 205, 30
MYL6	JHU02646.P028E07	0.735	0	190	88.5	194, 186, 8
FBXO31	JHU01576.P017G01	0.735	0	190	114.5	204, 176, 28
VPS45	JHU01244.P013H04	0.735	0	190	173.5	188, 192, 4
DUSP26	JHU00125.P002H08	0.735	0.005	190	191.5	204, 176, 28
KRBA2	JHU19017.P193B11	0.73	0	189.5	91	179, 200, 21
PKM	JHU16124.P169E11	0.73	0	189.5	81	187, 192, 5
AC255379.1_frag	JHU11072.P116D02	0.73	0	189.5	83	176, 203, 27
BC039235	JHU07491.P079C08	0.73	0	189.5	83	205, 174, 31
TNK2	JHU05461.P057G08	0.73	0	189.5	92	170, 209, 39
ACBD6	JHU02785.P030F12	0.73	0	189.5	91.5	191, 188, 3
SNRPF	JHU02775.P029G06	0.73	0	189.5	106	191, 188, 3
BNIP3L	JHU00973.P011G05	0.73	0.005	189.5	124	192, 187, 5
KJ903673_frag	JHU12066.P127G07	0.725	0	189	110.5	191, 187, 4
CSRP3	JHU07421.P078G02	0.725	0	189	105.5	177, 201, 24
CD9	JHU04815.P051G08	0.725	0	189	98.5	172, 206, 34
YARS2	JHU04220.P044H01	0.725	0	189	110	191, 187, 4
LRRC29	JHU00533.P006A04	0.725	0	189	205	146, 232, 86
ADSL	JHU02593.P028D03	0.725	0	189	91.5	176, 202, 26
COL2A1	JHU02126.P023F05	0.725	0	189	92	180, 198, 18
DAZAP1	JHU00796.P009H12	0.725	0	189	176.5	188, 190, 2
DNAH6	JHU00918.P010G06	0.725	0.005	189	193.5	149, 229, 80
MAATS1	JHU11433.P233D05	0.72	0	188.5	79.5	185, 192, 7
ZNF154	JHU17867.P231F10	0.72	0	188.5	80.5	118, 259, 141
ZNF560	JHU16577.P174H07	0.72	0	188.5	99.5	163, 214, 51
TIMM44	JHU04404.P046B06	0.72	0	188.5	92.5	188, 189, 1
HEATR9	JHU03761.P040D04	0.72	0	188.5	81.5	196, 181, 15
LIPT1	JHU09169.P023C09	0.72	0	188.5	96.5	156, 221, 65
UBE2D4	JHU02391.P025E11	0.72	0	188.5	87.5	171, 206, 35
C4BPA	JHU01747.P019F01	0.72	0	188.5	147	182, 195, 13
HSPB8	JHU00038.P001F03	0.72	0	188.5	206	193, 184, 9
KXD1	JHU02703.P029H08	0.72	0.005	188.5	103	178, 199, 21
DEFB124	JHU19181.P195D07	0.715	0	188	87.5	138, 238, 100
RPS6KA1	JHU13661.P143B05	0.715	0	188	85.5	158, 218, 60
HMGCLL1	JHU10013.P105G02	0.715	0	188	103	212, 164, 48
PSMA5	JHU07267.P076C06	0.715	0	188	84	198, 178, 20
HINFP	JHU02550.P027B10	0.715	0	188	81.5	176, 200, 24
PPP1R3C	JHU00158.P002D12	0.715	0	188	210.5	183, 193, 10
CORO2B	JHU00506.P006F08	0.715	0.005	188	97.5	213, 163, 50
PPP2R1B	JHU06399.P228B09	0.71	0	187.5	93	213, 162, 51
ZDHHC5	JHU07870.P082E01	0.71	0	187.5	84	146, 229, 83
FYTTD1	JHU07332.P080A08	0.71	0	187.5	90.5	171, 204, 33
CALM1	JHU04531.P048F11	0.71	0	187.5	90.5	185, 190, 5
THBS4	JHU06996.P073H01	0.71	0	187.5	109	207, 168, 39
TBCD	JHU06802.P071G06	0.71	0	187.5	102.5	201, 174, 27
PLA2G3	JHU01989.P021D03	0.71	0	187.5	89.5	147, 228, 81
CDCP1	JHU00501.P006C02	0.71	0	187.5	277	189, 186, 3
CHRDL1	JHU03092.P033F01	0.71	0	187.5	95.5	196, 179, 17
CSRP2	JHU00596.P007F02	0.71	0.005	187.5	163	190, 185, 5
ZNF672	JHU11514.P120D04	0.705	0	187	82.5	151, 223, 72
FUT3	JHU11356.P119G08	0.705	0	187	100.5	155, 219, 64
EIF5A	JHU02722.P029E05	0.705	0	187	95	160, 214, 54
PTPN6	JHU00171.P002E09	0.705	0	187	184.5	185, 189, 4
RPL27	JHU00358.P004F06	0.705	0.005	187	174	167, 207, 40
APOBEC3D	JHU01156.P232G10	0.7	0	186.5	79.5	184, 189, 5
MAPK8IP2	JHU14022.P180D12	0.7	0	186.5	91	167, 206, 39
NPY4R	JHU16022.P168H01	0.7	0	186.5	102.5	167, 206, 39
ZNF207	JHU12824.P134A11	0.7	0	186.5	82	175, 198, 23
SIRT3	JHU06690.P070B07	0.7	0	186.5	85.5	153, 220, 67
SIRPB1	JHU04973.P052H09	0.7	0	186.5	106.5	187, 186, 1
WDFY2	JHU03450.P036A09	0.7	0	186.5	88	213, 160, 53
TEX264	JHU02290.P024E03	0.7	0	186.5	92.5	192, 181, 11
DOK1	JHU00601.P007E08	0.7	0.005	186.5	88	152, 221, 69
NEUROD2	JHU13079.P137H01	0.695	0	186	106.5	173, 199, 26
MRM1	JHU10899.P114F03	0.695	0	186	79	177, 195, 18
SFR1	JHU05574.P050B10	0.695	0	186	91	198, 174, 24
GSTA1	JHU07233.P076E05	0.695	0	186	88	189, 183, 6
MAGEA12	JHU07448.P078G03	0.695	0	186	94	163, 209, 46
CSNK1G2	JHU00024.P001B10	0.695	0	186	263.5	183, 189, 6
IST1	JHU02635.P028C02	0.695	0	186	88	161, 211, 50
TOE1	JHU00377.P004E05	0.695	0	186	181	180, 192, 12
CPA1	JHU01943.P021G11	0.695	0	186	106	156, 216, 60
CCDC148	JHU00917.P010H06	0.695	0.005	186	178.5	170, 202, 32
KRTAP5-9	JHU27537.P246B12	0.69	0	185.5	91.5	124, 247, 123
DKK1	JHU13997.P234B07	0.69	0	185.5	88.5	201, 170, 31
ADGRE1	JHU07608.P077A02	0.69	0	185.5	87.5	189, 182, 7
PGPEP1	JHU06679.P070B02	0.69	0	185.5	88	151, 220, 69
PKD2L1	JHU05247.P055A03	0.69	0	185.5	80.5	159, 212, 53
NAP1L1	JHU06475.P068E06	0.69	0	185.5	84.5	178, 193, 15
PNPO	JHU04578.P048E03	0.69	0	185.5	86.5	171, 200, 29
DDX4	JHU07505.P079H09	0.69	0	185.5	113	183, 188, 5
MRGPRX2	JHU06561.P069G06	0.69	0	185.5	102.5	169, 202, 33
TSSK3	JHU05752.P060H08	0.69	0	185.5	97	184, 187, 3
NAP1L2	JHU00824.P009B10	0.69	0	185.5	149	157, 214, 57
CPXCR1	JHU03285.P035E03	0.69	0	185.5	92.5	197, 174, 23
CMPK1	JHU00117.P002E02	0.69	0	185.5	167	180, 191, 11
PYGB	JHU01207.P013G02	0.69	0.005	185.5	167.5	183, 188, 5
CALR	JHU02029.P186E08	0.685	0	185	88.5	166, 204, 38
UBL7	JHU14164.P148B05	0.685	0	185	82.5	186, 184, 2
ABTB1	JHU11712.P123E12	0.685	0	185	83.5	174, 196, 22
TRAP1	JHU08244.P086G10	0.685	0	185	99.5	149, 221, 72
MPLKIP	JHU00584.P007B12	0.685	0.005	185	234	150, 220, 70
OLIG2	JHU15443.P162H12	0.68	0	184.5	90	190, 179, 11
PDF	JHU13086.P137F02	0.68	0	184.5	76	189, 180, 9
LINC00858_frag	JHU11659.P122G10	0.68	0	184.5	103	180, 189, 9
VGLL2	JHU11221.P117D09	0.68	0	184.5	89.5	169, 200, 31
OGFR	JHU08317.P087H09	0.68	0	184.5	112	195, 174, 21
WARS2	JHU05947.P062A09	0.68	0	184.5	83.5	183, 186, 3
MAZ_frag	JHU06104.P064G11	0.68	0	184.5	102	173, 196, 23
AP4B1	JHU00773.P009C06	0.68	0	184.5	92.5	110, 259, 149
FDPS	JHU01577.P017E03	0.68	0	184.5	146	134, 235, 101
BAALC	JHU01159.P013H03	0.68	0	184.5	189.5	169, 200, 31
PMEPA1	JHU00953.P010H01	0.68	0	184.5	148	166, 203, 37
NAPSA	JHU00634.P007G11	0.68	0.005	184.5	144	173, 196, 23
KRT3	JHU18099.P224G10	0.675	0	184	83.5	181, 187, 6
DNAJC6	JHU13719.P144B07	0.675	0	184	92.5	229, 139, 90
GLUL	JHU05602.P059F10	0.675	0	184	87	191, 177, 14
SSBP4	JHU06511.P068G06	0.675	0	184	92.5	169, 199, 30
SP110	JHU00660.P007A09	0.675	0	184	108	134, 234, 100
SLC35B1	JHU01518.P016C03	0.675	0	184	180	173, 195, 22
KRT14	JHU00623.P007C08	0.675	0	184	167.5	202, 166, 36
BANP	JHU01452.P016F11	0.675	0	184	204.5	165, 203, 38
IFT43	JHU00974.P011F01	0.675	0	184	163.5	205, 163, 42
MRPL4	JHU02552.P027G09	0.675	0.005	184	104	179, 189, 10
COASY	JHU11155.P235B12	0.67	0	183.5	96.5	174, 193, 19
BC067366.1_frag	JHU16408.P173F02	0.67	0	183.5	87	165, 202, 37
ZNF189	JHU13785.P144C06	0.67	0	183.5	82	163, 204, 41
IGHG3	JHU08684.P091A07	0.67	0	183.5	83	186, 181, 5
ARGLU1	JHU11443.P120H03	0.67	0	183.5	107.5	171, 196, 25
CCDC83	JHU07595.P077G09	0.67	0	183.5	112	161, 206, 45
HSD17B8	JHU02153.P023B10	0.67	0	183.5	84.5	182, 185, 3
ASCC1	JHU01061.P012A11	0.67	0	183.5	166	171, 196, 25
NFS1	JHU00538.P006B07	0.67	0	183.5	229.5	132, 235, 103
PAIP1	JHU02075.P022C05	0.67	0	183.5	88	191, 176, 15
SUB1	JHU01521.P016G10	0.67	0.005	183.5	165.5	190, 177, 13
ATP1B3	JHU01451.P186B06	0.665	0	183	90.5	144, 222, 78
CBY1	JHU13417.P141H12	0.665	0	183	108	158, 208, 50
PTCD1	JHU11394.P119C03	0.665	0	183	90	163, 203, 40
CCDC155	JHU09052.P095G06	0.665	0	183	101	198, 168, 30
ACO2	JHU01633.P018B05	0.665	0.005	183	84	202, 164, 38
COQ3	JHU09908.P237H02	0.66	0	182.5	86.5	173, 192, 19
ABHD14A	JHU09120.P096B10	0.66	0	182.5	100.5	173, 192, 19
SARS2	JHU06609.P069B11	0.66	0	182.5	88.5	99, 266, 167
CNKSR3	JHU06735.P071D04	0.66	0	182.5	85	144, 221, 77
PIK3R5	JHU06783.P071G02	0.66	0	182.5	104.5	168, 197, 29
KCTD13	JHU05612.P059H04	0.66	0	182.5	98	152, 213, 61
RFC3	JHU04006.P042G05	0.66	0	182.5	109.5	153, 212, 59
CLDN2	JHU00792.P009C04	0.66	0	182.5	184.5	212, 153, 59
LGALS1	JHU00435.P005E12	0.66	0	182.5	96.5	138, 227, 89
SYTL2	JHU00086.P001F10	0.66	0.005	182.5	150	238, 127, 111
ACSL6	JHU15479.P230E09	0.655	0	182	87.5	128, 236, 108
ENOPH1	JHU09811.P237G08	0.655	0	182	93.5	164, 200, 36
ACSM5	JHU16351.P172B06	0.655	0	182	90.5	123, 241, 118
CCR1	JHU07596.P077B06	0.655	0	182	91	190, 174, 16
CCT7	JHU05009.P053D11	0.655	0	182	84	134, 230, 96
FCHSD1	JHU07611.P077E09	0.655	0	182	87.5	195, 169, 26
ROBO3	JHU03915.P041F02	0.655	0	182	81	177, 187, 10
PTMA	JHU06317.P066G06	0.655	0	182	107.5	198, 166, 32
ANKRD13D	JHU05762.P061H11	0.655	0	182	114	181, 183, 2
NDUFS7	JHU02067.P022B04	0.655	0	182	94	167, 197, 30
KLHL2	JHU00529.P006C08	0.655	0	182	124	152, 212, 60
SULT4A1	JHU00563.P006F09	0.655	0.005	182	125	182, 182, 0
ANKHD1	JHU12543.P132A08	0.65	0	181.5	95.5	196, 167, 29
FAM109B	JHU14830.P156E11	0.65	0	181.5	82	164, 199, 35
PPP2R1A	JHU05345.P056D12	0.65	0	181.5	87	175, 188, 13
TMEM86A	JHU07379.P080F03	0.65	0	181.5	77.5	166, 197, 31
SGIP1	JHU06895.P072H12	0.65	0	181.5	91.5	177, 186, 9
SSTR2	JHU00283.P003D08	0.65	0	181.5	136	114, 249, 135
EIF4A2_frag	JHU01172.P013F05	0.65	0	181.5	135.5	190, 173, 17
IST1	JHU02737.P029H10	0.65	0	181.5	108.5	163, 200, 37
BRINP1	JHU01364.P015H03	0.65	0	181.5	169	156, 207, 51
USP25	JHU29110.P014G02	0.65	0.005	181.5	170	177, 186, 9
ARHGAP9	JHU23967.P239G07	0.645	0	181	91	136, 226, 90
Nol3	JHU19589.P181C05	0.645	0	181	92.5	194, 168, 26
VWA5A	JHU11757.P191F06	0.645	0	181	89	201, 161, 40
RUVBL1	JHU02091.P189F04	0.645	0	181	81.5	187, 175, 12
CCR6	JHU13033.P137F09	0.645	0	181	87	177, 185, 8
ZBED3	JHU12726.P133G02	0.645	0	181	101	143, 219, 76
PCID2	JHU04758.P050H05	0.645	0	181	109	163, 199, 36
FAF1	JHU02528.P027A05	0.645	0	181	108	178, 184, 6
CD96	JHU00591.P007A10	0.645	0	181	150.5	196, 166, 30
TBRG4	JHU01624.P017D04	0.645	0	181	92.5	160, 202, 42
ARIH2	JHU00392.P005D11	0.645	0	181	105	164, 198, 34
C11orf49	JHU02410.P026F02	0.645	0	181	86.5	186, 176, 10
SLC39A8	JHU00847.P009E05	0.645	0	181	175	185, 177, 8
KJ901005_frag	JHU00402.P005E09	0.645	0	181	162	191, 171, 20
APIP	JHU01253.P014H02	0.645	0.005	181	147.5	171, 191, 20
ZIC2	JHU16819.P204F09	0.64	0	180.5	83	156, 205, 49
ZNF180	JHU15474.P162F09	0.64	0	180.5	81.5	141, 220, 79
IGHG1	JHU15130.P159H12	0.64	0	180.5	91	178, 183, 5
DHX32	JHU10488.P110B01	0.64	0	180.5	90.5	151, 210, 59
CD28	JHU10959.P115F04	0.64	0	180.5	77	167, 194, 27
HCP5	JHU10597.P111F08	0.64	0	180.5	97.5	163, 198, 35
TEX29	JHU07975.P084H05	0.64	0	180.5	102	139, 222, 83
DEGS1	JHU06253.P066A11	0.64	0	180.5	86	158, 203, 45
MBOAT1_frag	JHU07635.P077C07	0.64	0	180.5	85.5	188, 173, 15
SNX13	JHU07662.P077D04	0.64	0	180.5	83	193, 168, 25
HMG20A	JHU01091.P012C12	0.64	0	180.5	152.5	174, 187, 13
MB	JHU00920.P010C10	0.64	0	180.5	370.5	106, 255, 149
FCHSD2	JHU00907.P010E09	0.64	0	180.5	131.5	187, 174, 13
C12orf4	JHU00878.P010F05	0.64	0	180.5	143.5	165, 196, 31
S100A8	JHU02849.P030G01	0.64	0	180.5	109.5	161, 200, 39
UBE2A	JHU01531.P016H01	0.64	0.005	180.5	169	185, 176, 9
DLST	JHU12751.P134E03	0.635	0	180	81	158, 202, 44
AASDH	JHU00866.P010B07	0.635	0	180	215	195, 165, 30
AP1AR	JHU00980.P011B02	0.635	0	180	273.5	190, 170, 20
ARL5B	JHU00487.P006A12	0.635	0	180	165.5	156, 204, 48
KHK	JHU00042.P001D06	0.635	0	180	154.5	198, 162, 36
FGR	JHU00132.P002C06	0.635	0	180	173	174, 186, 12
CPTP_frag	JHU02353.P025E10	0.635	0	180	93	200, 160, 40
TUBB2B	JHU02201.P023H09	0.635	0	180	117.5	176, 184, 8
NECAP2	JHU01601.P017G07	0.635	0	180	102	160, 200, 40
FRS3	JHU01178.P013G03	0.635	0	180	166	184, 176, 8
KLHL1	JHU00816.P009G08	0.635	0.005	180	175.5	172, 188, 16
SCAMP4	JHU04870.P178B09	0.63	0	179.5	88	192, 167, 25
SCD	JHU16466.P173D03	0.63	0	179.5	89	156, 203, 47
OSR2	JHU12983.P136E07	0.63	0	179.5	83	197, 162, 35
EYA2	JHU13727.P144H05	0.63	0	179.5	101.5	174, 185, 11
LINC00928_frag	JHU10844.P113F11	0.63	0	179.5	89.5	173, 186, 13
CCDC97	JHU04911.P052A06	0.63	0	179.5	94	172, 187, 15
ECHDC1	JHU02232.P024C01	0.63	0	179.5	90.5	169, 190, 21
MAGEA11	JHU02306.P025F11	0.63	0	179.5	96	160, 199, 39
ASB6	JHU02504.P027E02	0.63	0	179.5	84.5	180, 179, 1
CCND1	JHU00590.P007F06	0.63	0.005	179.5	151	179, 180, 1
SORBS1	JHU07575.P079E08	0.625	0	179	91	173, 185, 12
QPCTL	JHU07467.P078G11	0.625	0	179	100.5	182, 176, 6
FBXO25	JHU05890.P062G09	0.625	0	179	107.5	166, 192, 26
APTX	JHU04614.P049H01	0.625	0	179	111	146, 212, 66
CD84	JHU00984.P011A12	0.625	0	179	141.5	152, 206, 54
ZNHIT6	JHU00583.P007F09	0.625	0	179	151.5	190, 168, 22
DPH2	JHU02524.P027H04	0.625	0	179	96.5	160, 198, 38
ETS2	JHU01085.P012G08	0.625	0.005	179	170	174, 184, 10
ZFP92	JHU16785.P207B09	0.62	0	178.5	93.5	176, 181, 5
CTRL	JHU18993.P193H03	0.62	0	178.5	102.5	170, 187, 17
RASGRP3	JHU12324.P129B11	0.62	0	178.5	81	165, 192, 27
MANEA	JHU10991.P115H05	0.62	0	178.5	107	159, 198, 39
MAG	JHU10411.P109G09	0.62	0	178.5	104.5	168, 189, 21
FBXO21	JHU10677.P112H01	0.62	0	178.5	110	177, 180, 3
MYL10	JHU10027.P105G03	0.62	0	178.5	102	172, 185, 13
MIC13	JHU06012.P063E01	0.62	0	178.5	88.5	187, 170, 17
C1orf101	JHU07592.P077G02	0.62	0	178.5	109	179, 178, 1
ECI2	JHU00149.P002D06	0.62	0	178.5	165.5	159, 198, 39
KIAA1456	JHU01191.P013E12	0.62	0.005	178.5	161.5	121, 236, 115
NAT9	JHU02458.P229B05	0.615	0	178	98.5	171, 185, 14
ANKH	JHU13984.P180D07	0.615	0	178	95.5	187, 169, 18
CPNE1	JHU09136.P096B12	0.615	0	178	92.5	148, 208, 60
ECM1	JHU06938.P073G02	0.615	0	178	109	174, 182, 8
TMEM209	JHU06751.P071G03	0.615	0	178	110	163, 193, 30
ETFA	JHU01084.P012A09	0.615	0	178	135	156, 200, 44
C9orf9	JHU00496.P006A05	0.615	0	178	109	144, 212, 68
PNMA6A	JHU02177.P023C06	0.615	0	178	89	170, 186, 16
RACK1	JHU00033.P001E02	0.615	0	178	176.5	167, 189, 22
CMBL	JHU00986.P011H05	0.615	0.005	178	153	192, 164, 28
SRSF10	JHU04927.P232G12	0.61	0	177.5	89	137, 218, 81
PLEKHN1	JHU15928.P167B06	0.61	0	177.5	88.5	151, 204, 53
MAPK1	JHU16008.P168A05	0.61	0	177.5	85.5	152, 203, 51
NCOA3	JHU19919.P184H08	0.61	0	177.5	89	175, 180, 5
SLC22A12	JHU11583.P121C07	0.61	0	177.5	90.5	185, 170, 15
DNAJB8	JHU09045.P095D06	0.61	0	177.5	83.5	150, 205, 55
C11orf65	JHU06531.P069B04	0.61	0	177.5	84.5	151, 204, 53
SH3YL1	JHU03145.P043A10	0.61	0	177.5	90	157, 198, 41
SLC13A3	JHU06986.P073H03	0.61	0	177.5	111	206, 149, 57
FOSL2	JHU00807.P009A04	0.61	0	177.5	293	228, 127, 101
SERPINH1	JHU00742.P008F11	0.61	0	177.5	96	133, 222, 89
PYROXD2	JHU02119.P023H02	0.61	0	177.5	107.5	174, 181, 7
MTAP	JHU01692.P018H02	0.61	0	177.5	136.5	164, 191, 27
USP48_frag	JHU01342.P014G03	0.61	0	177.5	178.5	172, 183, 11
FAU	JHU00518.P006G12	0.61	0.005	177.5	159.5	164, 191, 27
PYCR1	JHU14776.P155G03	0.605	0	177	99.5	155, 199, 44
ZNF461	JHU10930.P114D10	0.605	0	177	83.5	170, 184, 14
DCAF4L2	JHU10823.P113D11	0.605	0	177	90	148, 206, 58
PILRB	JHU06017.P063A09	0.605	0	177	85.5	154, 200, 46
CTSA	JHU07121.P075H06	0.605	0	177	105.5	180, 174, 6
BIN3-IT1_frag	JHU01002.P011B12	0.605	0	177	139.5	163, 191, 28
COX11	JHU00594.P007A06	0.605	0	177	204	127, 227, 100
GNAI3	JHU00227.P003B06	0.605	0	177	212	130, 224, 94
CD52	JHU00405.P005D02	0.605	0	177	186.5	146, 208, 62
STOML1	JHU03061.P032F08	0.605	0	177	88.5	154, 200, 46
ROPN1B	JHU01041.P011H12	0.605	0.005	177	169.5	182, 172, 10
KSR2	JHU11941.P125F10	0.6	0	176.5	87	194, 159, 35
BC067080_frag	JHU09436.P099G08	0.6	0	176.5	103	182, 171, 11
WDR47	JHU07385.P080B12	0.6	0	176.5	88.5	152, 201, 49
RNF6	JHU04768.P050E12	0.6	0	176.5	85	212, 141, 71
KPNA1	JHU16004.P001C10	0.6	0	176.5	189.5	185, 168, 17
PDIA3	JHU01604.P017F05	0.6	0	176.5	104	150, 203, 53
GATAD2A_frag	JHU01373.P015F12	0.6	0	176.5	150	150, 203, 53
POLR2F	JHU03528.P037G10	0.6	0	176.5	108.5	170, 183, 13
PEX2	JHU02661.P028H04	0.6	0.005	176.5	93.5	152, 201, 49
CLEC10A	JHU16267.P171F02	0.595	0	176	83	164, 188, 24
IL15	JHU10976.P115G02	0.595	0	176	106	182, 170, 12
EXOSC10	JHU07323.P080F11	0.595	0	176	85.5	168, 184, 16
GRB2	JHU07525.P079G01	0.595	0	176	110	178, 174, 4
PRKAR1A	JHU05633.P059G11	0.595	0	176	117.5	173, 179, 6
PGRMC1	JHU03331.P035B10	0.595	0.005	176	90	173, 179, 6
IGHG1	JHU01874.P189D02	0.59	0	175.5	90.5	163, 188, 25
TFAP2E	JHU13103.P137F10	0.59	0	175.5	80	173, 178, 5
WFDC2	JHU12530.P131E05	0.59	0	175.5	88.5	157, 194, 37
KRTAP10-7	JHU11185.P117A05	0.59	0	175.5	84.5	176, 175, 1
SNX16	JHU08237.P086F10	0.59	0	175.5	83.5	176, 175, 1
SFXN3	JHU09388.P098G07	0.59	0	175.5	99.5	147, 204, 57
RAPGEF1	JHU07468.P078D02	0.59	0	175.5	85	171, 180, 9
SERPINI2	JHU05450.P057D11	0.59	0	175.5	85.5	183, 168, 15
MAPK9	JHU06558.P069H11	0.59	0	175.5	118	178, 173, 5
MRAP2	JHU05970.P063G07	0.59	0	175.5	109	174, 177, 3
PFDN1	JHU01503.P016B02	0.59	0	175.5	102.5	162, 189, 27
TIPIN	JHU06997.P005C07	0.59	0	175.5	161	236, 115, 121
AHDC1_frag	JHU02882.P031E10	0.59	0	175.5	91.5	185, 166, 19
DUSP6	JHU02231.P024H01	0.59	0	175.5	113.5	169, 182, 13
MEIS3	JHU01687.P018G04	0.59	0.005	175.5	141	149, 202, 53
FDPS	JHU01577.P228F01	0.585	0	175	88.5	171, 179, 8
PSMC3	JHU13762.P144F01	0.585	0	175	91	179, 171, 8
AARSD1	JHU08928.P094B12	0.585	0	175	88	170, 180, 10
SLC7A2	JHU10258.P107G05	0.585	0	175	108	166, 184, 18
ETFDH	JHU09343.P098H05	0.585	0	175	109	150, 200, 50
FRMD5	JHU06754.P071B05	0.585	0	175	81.5	198, 152, 46
SDCCAG3	JHU04772.P050A02	0.585	0	175	85.5	148, 202, 54
TMEM200A	JHU05794.P061C06	0.585	0	175	90	151, 199, 48
IQWD1	JHU01391.P015D09	0.585	0	175	150.5	138, 212, 74
TMEM14B	JHU02779.P029E09	0.585	0	175	92	181, 169, 12
UBAP1	JHU02968.P031E06	0.585	0	175	89	176, 174, 2
RAB3B	JHU00257.P003E02	0.585	0	175	167	163, 187, 24
IFT46	JHU01550.P017H07	0.585	0.005	175	118.5	178, 172, 6
ZNF620	JHU24458.P242A01	0.58	0	174.5	88.5	182, 167, 15
DLG3	JHU15594.P164D12	0.58	0	174.5	87.5	190, 159, 31
AAMP	JHU16389.P173E02	0.58	0	174.5	79	170, 179, 9
TSPAN14	JHU09306.P097E12	0.58	0	174.5	80	156, 193, 37
ZNF192P1_frag	JHU10702.P112G05	0.58	0	174.5	104	188, 161, 27
GGA2	JHU09155.P096H11	0.58	0	174.5	112	176, 173, 3
ALDH5A1	JHU05954.P063D10	0.58	0	174.5	92	183, 166, 17
RCHY1	JHU05814.P061G12	0.58	0	174.5	97	157, 192, 35
ZNF26	JHU05853.P061G08	0.58	0	174.5	96.5	183, 166, 17
KIAA1109_frag	JHU06002.P063H05	0.58	0	174.5	110	167, 182, 15
TMEM106B	JHU05937.P062H01	0.58	0	174.5	114	173, 176, 3
ZNF394	JHU01440.P015H08	0.58	0.005	174.5	176.5	180, 169, 11
ZDHHC5	JHU22781.P239E11	0.575	0	174	92.5	159, 189, 30
METTL16	JHU07538.P234G08	0.575	0	174	87	174, 174, 0
PSMD5	JHU08804.P092A08	0.575	0	174	92.5	180, 168, 12
FBXO42	JHU07514.P079G10	0.575	0	174	100	184, 164, 20
TDO2	JHU05459.P057G11	0.575	0	174	100.5	153, 195, 42
ISG20	JHU04939.P052G09	0.575	0	174	115	160, 188, 28
BBS4	JHU01638.P018A03	0.575	0	174	85.5	175, 173, 2
WIF1	JHU00861.P009A07	0.575	0	174	207.5	157, 191, 34
PIGC	JHU03131.P033D12	0.575	0	174	86.5	129, 219, 90
CIDEC	JHU01077.P012D08	0.575	0	174	164	240, 108, 132
MYL4	JHU00633.P007D03	0.575	0	174	104	144, 204, 60
PATZ1	JHU00542.P006D03	0.575	0	174	135	169, 179, 10
BCL7B	JHU02596.P028H07	0.575	0.004	174	99	176, 172, 4
TESK1	JHU17277.P204B03	0.571	0	173.5	94.5	152, 195, 43
MTHFD2	JHU04953.P178C03	0.571	0	173.5	87.5	173, 174, 1
OFD1_frag	JHU15818.P166G11	0.571	0	173.5	110.5	150, 197, 47
RNH1	JHU13091.P137A12	0.571	0	173.5	96.5	179, 168, 11
CPEB4	JHU13037.P137C09	0.571	0	173.5	86.5	138, 209, 71
AP2B1	JHU14080.P148H02	0.571	0	173.5	97.5	154, 193, 39
ITGB1BP2	JHU10218.P107H11	0.571	0	173.5	111	164, 183, 19
TPRA1	JHU07039.P074C01	0.571	0	173.5	89	182, 165, 17
TTC23L	JHU06367.P067C11	0.571	0	173.5	90.5	169, 178, 9
TRUB1	JHU05650.P059F07	0.571	0	173.5	85	160, 187, 27
TMEM185A_frag	JHU00757.P008E01	0.571	0	173.5	167.5	165, 182, 17
CHRNA3	JHU00206.P003F10	0.571	0.005	173.5	185	171, 176, 5
KCNMB2	JHU00232.P235B05	0.566	0	173	93.5	143, 203, 60
NDUFS6	JHU06011.P063A02	0.566	0	173	87.5	158, 188, 30
NCOA4	JHU06663.P070D07	0.566	0	173	86	162, 184, 22
HS1BP3	JHU07618.P077H08	0.566	0	173	99	179, 167, 12
ZNF707	JHU04798.P050H02	0.566	0	173	91	145, 201, 56
PGF	JHU02756.P029D09	0.566	0	173	83	197, 149, 48
TRIML1_frag	JHU00380.P004E03	0.566	0	173	150	157, 189, 32
EBI3	JHU02905.P031H07	0.566	0	173	112.5	165, 181, 16
EIF3L	JHU02234.P024G09	0.566	0.005	173	111	175, 171, 4
FRMD8	JHU12374.P130A03	0.561	0	172.5	91	150, 195, 45
PPM1F	JHU13758.P144H02	0.561	0	172.5	103.5	171, 174, 3
HSCB	JHU11650.P122H04	0.561	0	172.5	106.5	169, 176, 7
ECHS1	JHU08952.P094A12	0.561	0	172.5	90.5	166, 179, 13
APPL2	JHU09225.P097D02	0.561	0	172.5	83.5	153, 192, 39
ZNF414	JHU08830.P092G04	0.561	0	172.5	95	132, 213, 81
TMPRSS2	JHU05841.P061D06	0.561	0	172.5	91	169, 176, 7
ICAM4	JHU07437.P078H12	0.561	0	172.5	92.5	157, 188, 31
RAB39B	JHU01209.P013H02	0.561	0	172.5	153.5	143, 202, 59
ST6GALNAC1	JHU00851.P009H07	0.561	0.005	172.5	129	159, 186, 27
KCNS1	JHU15612.P164B11	0.556	0	172	87.5	193, 151, 42
SRPK2	JHU16239.P170C11	0.556	0	172	86	175, 169, 6
PPM1F	JHU16459.P173F08	0.556	0	172	87	185, 159, 26
MRPS23	JHU09074.P095B02	0.556	0	172	83.5	159, 185, 26
UBA2	JHU09094.P095F03	0.556	0	172	89	160, 184, 24
MGAT4B	JHU07732.P081H03	0.556	0	172	101	152, 192, 40
FAM3A	JHU04635.P049C10	0.556	0	172	84.5	186, 158, 28
POLR3C	JHU04670.P049H07	0.556	0	172	108	115, 229, 114
PHC3	JHU00729.P008F05	0.556	0	172	157.5	156, 188, 32
TMEM33	JHU00472.P007E05	0.556	0	172	169.5	162, 182, 20
THRSP	JHU03828.P040H09	0.556	0	172	110	167, 177, 10
RING1	JHU03075.P033H09	0.556	0	172	115	159, 185, 26
NXT1	JHU02556.P027G10	0.556	0	172	106.5	168, 176, 8
PSAT1	JHU02366.P025G02	0.556	0	172	110.5	170, 174, 4
ETFA	JHU01084.P012G10	0.556	0.005	172	152.5	170, 174, 4
SPCS2	JHU16328.P171G11	0.551	0	171.5	107.5	156, 187, 31
NAPB	JHU16213.P170H04	0.551	0	171.5	94	168, 175, 7
ZNF560	JHU15766.P165H09	0.551	0	171.5	99	171, 172, 1
SPAG6	JHU10726.P112B06	0.551	0	171.5	86.5	161, 182, 21
PCSK5	JHU09280.P097B03	0.551	0	171.5	83.5	179, 164, 15
KCTD7	JHU07341.P080D06	0.551	0	171.5	85	157, 186, 29
TMC4	JHU04213.P044C12	0.551	0	171.5	89	121, 222, 101
FAM134C	JHU05798.P061H04	0.551	0	171.5	98.5	174, 169, 5
BNIPL	JHU04327.P046G10	0.551	0	171.5	106.5	195, 148, 47
ATG4C	JHU03950.P042G03	0.551	0	171.5	100.5	149, 194, 45
TM4SF18	JHU03349.P035A11	0.551	0	171.5	87	138, 205, 67
SHD	JHU02186.P023A03	0.551	0	171.5	86	153, 190, 37
MID2	JHU00921.P010A07	0.551	0	171.5	207	163, 180, 17
AK1	JHU00005.P001B01	0.551	0	171.5	183	116, 227, 111
IP6K1	JHU00324.P004C02	0.551	0	171.5	145.5	147, 196, 49
TMEM186	JHU00952.P010F01	0.551	0	171.5	141	177, 166, 11
TRIM74	JHU03736.P039H02	0.551	0	171.5	108.5	170, 173, 3
DBNDD1	JHU02615.P028G01	0.551	0	171.5	109	154, 189, 35
TAF12	JHU01909.P020G04	0.551	0.005	171.5	141	189, 154, 35
PRIM1	JHU15740.P165A08	0.546	0	171	83	141, 201, 60
PPP4R3A	JHU16132.P169H06	0.546	0	171	105	151, 191, 40
IVD	JHU13636.P143A07	0.546	0	171	79.5	142, 200, 58
NIPSNAP1	JHU14769.P155D04	0.546	0	171	79.5	170, 172, 2
NRBP2_frag	JHU13751.P144H09	0.546	0	171	96.5	158, 184, 26
LGALS14	JHU11942.P125H02	0.546	0	171	103.5	176, 166, 10
HAS3	JHU10685.P112B11	0.546	0	171	87.5	190, 152, 38
TSPAN15	JHU09492.P099G02	0.546	0	171	97	146, 196, 50
IL1RL1	JHU07241.P076B09	0.546	0	171	80.5	148, 194, 46
C6orf118	JHU07499.P079G03	0.546	0	171	110	167, 175, 8
PKM	JHU06491.P068G03	0.546	0	171	104.5	144, 198, 54
APH1A	JHU06051.P064H11	0.546	0	171	103	180, 162, 18
MZB1	JHU01493.P016C07	0.546	0	171	135	142, 200, 58
MRS2	JHU00143.P002D08	0.546	0	171	162.5	201, 141, 60
POLR2C	JHU00636.P007H05	0.546	0.005	171	175	154, 188, 34
SHQ1	JHU07175.P228C02	0.541	0	170.5	92.5	190, 151, 39
WFDC5	JHU05277.P236H01	0.541	0	170.5	95.5	170, 171, 1
OXR1	JHU18389.P211G04	0.541	0	170.5	88.5	156, 185, 29
FOXRED1	JHU13627.P143H07	0.541	0	170.5	99	172, 169, 3
CEP112	JHU04143.P044A08	0.541	0	170.5	92.5	143, 198, 55
ADAMTS12	JHU06817.P072D03	0.541	0	170.5	89.5	147, 194, 47
MMADHC	JHU06245.P066D10	0.541	0	170.5	90	153, 188, 35
DCPS	JHU00899.P010A09	0.541	0	170.5	125	135, 206, 71
CA8	JHU00586.P007D06	0.541	0	170.5	101	154, 187, 33
IMPA1	JHU00139.P002C08	0.541	0	170.5	170.5	192, 149, 43
PAFAH1B2	JHU02840.P030E10	0.541	0	170.5	85.5	153, 188, 35
KJ901485_frag	JHU00617.P007E09	0.541	0	170.5	147.5	180, 161, 19
NPPA	JHU02071.P022H01	0.541	0	170.5	109.5	174, 167, 7
APOBEC3C	JHU01449.P016G01	0.541	0	170.5	162.5	164, 177, 13
ZNF669	JHU00959.P010G05	0.541	0.005	170.5	127.5	159, 182, 23
SSH2	JHU24735.P242G10	0.536	0	170	125.5	173, 167, 6
GPR89A	JHU16305.P171F04	0.536	0	170	83.5	158, 182, 24
IGHG1	JHU15223.P160A12	0.536	0	170	89.5	152, 188, 36
SLC25A1	JHU13288.P139A01	0.536	0	170	81	154, 186, 32
OLIG1	JHU13083.P137C03	0.536	0	170	88	165, 175, 10
PUF60	JHU14154.P148G08	0.536	0	170	81.5	161, 179, 18
CXCR1	JHU07243.P076H09	0.536	0	170	106.5	161, 179, 18
GPAT4	JHU06433.P068H02	0.536	0	170	104	157, 183, 26
PDGFRA	JHU00062.P001A11	0.536	0	170	186.5	133, 207, 74
MMAB	JHU01495.P016C04	0.536	0	170	111	176, 164, 12
MTERF2	JHU01789.P019F11	0.536	0	170	93.5	149, 191, 42
ERO1A	JHU13229.P005F09	0.536	0	170	142	170, 170, 0
NTMT1	JHU00299.P004E07	0.536	0	170	131.5	181, 159, 22
RPH3A	JHU00178.P002F03	0.536	0.005	170	151.5	173, 167, 6
LRRC37A2	JHU25617.P244G08	0.531	0	169.5	115	151, 188, 37
SH3GLB2	JHU01617.P233H06	0.531	0	169.5	101	127, 212, 85
KRTAP5-3	JHU14848.P156E08	0.531	0	169.5	82.5	191, 148, 43
TMEM154	JHU10067.P105G01	0.531	0	169.5	108.5	157, 182, 25
SYPL1	JHU09971.P104H02	0.531	0	169.5	107.5	157, 182, 25
TSPAN7	JHU07481.P078D07	0.531	0	169.5	89	152, 187, 35
PBK	JHU07458.P078E05	0.531	0	169.5	87	158, 181, 23
AGTR1	JHU16058.P074F04	0.531	0	169.5	82.5	187, 152, 35
FAM159A_frag	JHU06276.P066G05	0.531	0	169.5	104	169, 170, 1
TACR1	JHU00284.P003A09	0.531	0	169.5	169.5	118, 221, 103
OLA1	JHU01004.P011C03	0.531	0	169.5	107	171, 168, 3
MICU1	JHU00304.P004D06	0.531	0	169.5	169	189, 150, 39
TNFSF13B	JHU04407.P008F02	0.531	0	169.5	144	165, 174, 9
DVL2	JHU00212.P003F06	0.531	0	169.5	182.5	154, 185, 31
ANXA3	JHU02503.P027H07	0.531	0	169.5	101.5	146, 193, 47
SUB1	JHU01230.P013H08	0.531	0	169.5	156	155, 184, 29
AFF4	JHU00770.P009H10	0.531	0.005	169.5	169	148, 191, 43
NTN4	JHU19221.P195B09	0.526	0	169	97.5	183, 155, 28
SLC48A1	JHU16350.P172C04	0.526	0	169	87.5	137, 201, 64
KLK14	JHU15615.P164G09	0.526	0	169	99	184, 154, 30
GSTM4	JHU10775.P113E09	0.526	0	169	88	175, 163, 12
ALOX15B	JHU06050.P064A06	0.526	0	169	96	148, 190, 42
PCYT2	JHU02753.P029A04	0.526	0	169	89.5	177, 161, 16
ARL2	JHU00199.P003A05	0.526	0	169	198	145, 193, 48
ZNF226	JHU00672.P007E11	0.526	0	169	143	157, 181, 24
CDKN1A	JHU00015.P001F02	0.526	0.005	169	172	166, 172, 6
DEFB110	JHU24477.P242H03	0.521	0	168.5	131.5	160, 177, 17
C11orf42	JHU04236.P236G01	0.521	0	168.5	91	131, 206, 75
PDHB	JHU14230.P149H10	0.521	0	168.5	92.5	141, 196, 55
IRF2BP1	JHU12393.P130H08	0.521	0	168.5	103.5	167, 170, 3
DPP3	JHU08467.P089H09	0.521	0	168.5	112.5	171, 166, 5
IDH2	JHU04742.P050A11	0.521	0	168.5	87	170, 167, 3
RPS6KA1	JHU06607.P069C11	0.521	0	168.5	84.5	153, 184, 31
IGF2	JHU02540.P027A09	0.521	0	168.5	89.5	159, 178, 19
RNF208_frag	JHU01116.P012B05	0.521	0	168.5	129	198, 139, 59
USP15	JHU00667.P007F10	0.521	0	168.5	125	147, 190, 43
CCNE2	JHU00692.P008E05	0.521	0	168.5	138.5	161, 176, 15
DCAKD	JHU02803.P030G12	0.521	0	168.5	90.5	145, 192, 47
HLA-DPB1	JHU02150.P023G04	0.521	0	168.5	103.5	138, 199, 61
CANT1	JHU01276.P014H03	0.521	0.005	168.5	153	132, 205, 73
ZNF460	JHU16797.P207A04	0.516	0	168	89.5	147, 189, 42
RBPMS	JHU16129.P169H10	0.516	0	168	94	155, 181, 26
NDUFB11	JHU14768.P155B11	0.516	0	168	85	168, 168, 0
LMAN2L	JHU13253.P139B10	0.516	0	168	86	180, 156, 24
S1PR5	JHU08088.P085D05	0.516	0	168	80.5	149, 187, 38
ATG10	JHU09797.P103G09	0.516	0	168	108.5	162, 174, 12
AGTR2	JHU10180.P074G06	0.516	0	168	108	179, 157, 22
PEX3	JHU01026.P011A10	0.516	0	168	160	144, 192, 48
CLEC4E	JHU03484.P002E10	0.516	0	168	156.5	176, 160, 16
HSPA13	JHU03153.P033H06	0.516	0	168	108.5	171, 165, 6
PLIN3	JHU01194.P013G09	0.516	0	168	132.5	162, 174, 12
SNX27_frag	JHU00947.P010G01	0.516	0.005	168	127.5	143, 193, 50
ZNF79	JHU09502.P229G07	0.511	0	167.5	92.5	175, 160, 15
PRPH2	JHU15646.P164A06	0.511	0	167.5	83	184, 151, 33
SEMA3B	JHU08233.P086H01	0.511	0	167.5	108	186, 149, 37
SPG11_frag	JHU06952.P073B07	0.511	0	167.5	90	138, 197, 59
NEK10	JHU05805.P061D05	0.511	0	167.5	89.5	158, 177, 19
GTF3C3	JHU07337.P080G11	0.511	0	167.5	106	167, 168, 1
RDH11	JHU06604.P069G01	0.511	0	167.5	106	156, 179, 23
PLEKHA8	JHU02463.P026A07	0.511	0	167.5	89.5	142, 193, 51
CASP3	JHU00890.P010D06	0.511	0	167.5	165.5	163, 172, 9
FXYD5	JHU01290.P017E02	0.511	0	167.5	111	134, 201, 67
ANXA8	JHU02308.P025G09	0.511	0	167.5	111.5	160, 175, 15
CRYAB	JHU01945.P021H08	0.511	0	167.5	101	155, 180, 25
OMG	JHU00827.P009G06	0.511	0.005	167.5	159.5	143, 192, 49
ME3	JHU18383.P211D07	0.506	0	167	87	176, 158, 18
KRTAP19-2	JHU11187.P188C01	0.506	0	167	94	150, 184, 34
QARS	JHU12694.P133H09	0.506	0	167	105	147, 187, 40
NG_030306.2_frag	JHU11130.P116A05	0.506	0	167	87	169, 165, 4
VDAC1	JHU02868.P030C02	0.506	0	167	91.5	136, 198, 62
BAX	JHU00489.P006D10	0.506	0.005	167	162	149, 185, 36
PDK1	JHU17272.P204B11	0.501	0	166.5	95	161, 172, 11
ECHDC1	JHU25034.P240F11	0.501	0	166.5	82	127, 206, 79
BACH1	JHU19795.P184B10	0.501	0	166.5	83.5	178, 155, 23
ZNF454	JHU19790.P183D12	0.501	0	166.5	97	211, 122, 89
IQCH	JHU15416.P162E08	0.501	0	166.5	89.5	124, 209, 85
SYAP1	JHU13677.P143H01	0.501	0	166.5	114	167, 166, 1
TRIM24	JHU11599.P121H08	0.501	0	166.5	113	156, 177, 21
OSBPL6	JHU06594.P069H10	0.501	0	166.5	108	162, 171, 9
DUSP22_frag	JHU02904.P031B08	0.501	0	166.5	92.5	157, 176, 19
GIMAP7	JHU01767.P019A11	0.501	0	166.5	87	146, 187, 41
MPPE1	JHU02357.P025H07	0.501	0.005	166.5	110	184, 149, 35
GMPR	JHU05400.P235B02	0.496	0	166	95	174, 158, 16
YTHDF3	JHU13396.P140H07	0.496	0	166	93.5	143, 189, 46
PPM1G	JHU08990.P094B08	0.496	0	166	95.5	154, 178, 24
EPG5	JHU09929.P104H05	0.496	0	166	105.5	152, 180, 28
POLR1D	JHU04579.P048D09	0.496	0	166	83.5	152, 180, 28
ZG16	JHU03934.P041E02	0.496	0	166	83	174, 158, 16
EPOR	JHU07133.P075G07	0.496	0	166	102	138, 194, 56
UBE2R2	JHU02491.P026A09	0.496	0	166	98.5	158, 174, 16
FAM53C	JHU02529.P027E01	0.496	0	166	93	147, 185, 38
NUP62CL	JHU01882.P020E10	0.496	0	166	90.5	144, 188, 44
SLA	JHU00080.P001E07	0.496	0.005	166	136	130, 202, 72
ZNF532	JHU19897.P184H03	0.491	0	165.5	93.5	156, 175, 19
ELAVL2	JHU13045.P137D01	0.491	0	165.5	85	123, 208, 85
FAM104B	JHU12283.P129G01	0.491	0	165.5	114.5	178, 153, 25
ERICH2	JHU10895.P114A07	0.491	0	165.5	85	163, 168, 5
C19orf52	JHU08268.P087G08	0.491	0	165.5	102	171, 160, 11
MDH2	JHU04364.P046C03	0.491	0	165.5	92.5	154, 177, 23
CNOT7	JHU07219.P076F07	0.491	0	165.5	83.5	134, 197, 63
NID2	JHU07642.P077H04	0.491	0	165.5	95	161, 170, 9
WDR25	JHU02492.P026A02	0.491	0	165.5	95	145, 186, 41
DLX3	JHU00799.P009B05	0.491	0	165.5	160	225, 106, 119
TUBB6	JHU02489.P026C03	0.491	0	165.5	97	144, 187, 43
TBC1D23	JHU01132.P012C02	0.491	0	165.5	149	158, 173, 15
C1QTNF1	JHU00492.P005D06	0.491	0	165.5	121.5	164, 167, 3
ANKS6_frag	JHU01448.P016G12	0.491	0	165.5	158	160, 171, 11
SNAP25	JHU01227.P013G12	0.491	0.005	165.5	151.5	161, 170, 9
IL13	JHU14472.P235D12	0.486	0	165	85.5	176, 154, 22
SRMS	JHU17317.P205C06	0.486	0	165	85.5	170, 160, 10
SRSF2	JHU15457.P162B04	0.486	0	165	88.5	94, 236, 142
KJ902480.1_frag	JHU16429.P173G05	0.486	0	165	103.5	163, 167, 4
C1QBP	JHU12740.P134F03	0.486	0	165	83	155, 175, 20
AC100793.2_frag	JHU14516.P152G03	0.486	0	165	100.5	170, 160, 10
PRM2	JHU07753.P081B12	0.486	0	165	86	180, 150, 30
PDE4DIP	JHU08900.P093G09	0.486	0	165	107.5	159, 171, 12
EEF2K	JHU06542.P069A12	0.486	0	165	84	97, 233, 136
GSTO1	JHU02626.P028B03	0.486	0	165	85	138, 192, 54
FIGF	JHU01664.P018G06	0.486	0.005	165	107	171, 159, 12
ZNF283	JHU18047.P242B03	0.481	0	164.5	94	141, 188, 47
ZNF846	JHU16811.P207A02	0.481	0	164.5	95.5	148, 181, 33
PDK1	JHU17272.P230F11	0.481	0	164.5	81	92, 237, 145
ZNF648	JHU16800.P207H11	0.481	0	164.5	91	146, 183, 37
CRYBB3	JHU15689.P165B03	0.481	0	164.5	88.5	148, 181, 33
PTGES2	JHU14042.P147B04	0.481	0	164.5	86.5	180, 149, 31
RASSF1	JHU11205.P117B09	0.481	0	164.5	84	158, 171, 13
HSPA8	JHU08299.P087F11	0.481	0	164.5	89	173, 156, 17
KCNJ1	JHU10401.P109H03	0.481	0	164.5	107.5	166, 163, 3
CD1B	JHU10090.P106G11	0.481	0	164.5	104.5	146, 183, 37
CTBP2	JHU05493.P058A12	0.481	0	164.5	92	152, 177, 25
PRDM14	JHU06979.P073D03	0.481	0	164.5	90.5	137, 192, 55
DCAF4	JHU06427.P067D12	0.481	0	164.5	92.5	140, 189, 49
OTUB1	JHU06108.P064C12	0.481	0	164.5	81.5	163, 166, 3
HNRNPC	JHU05226.P055E09	0.481	0	164.5	85	143, 186, 43
GFM2	JHU04075.P043F11	0.481	0	164.5	87	155, 174, 19
CARD8	JHU06634.P070H11	0.481	0	164.5	100	180, 149, 31
RSPH14	JHU00460.P005A09	0.481	0	164.5	108.5	133, 196, 63
UHMK1	JHU00191.P002D04	0.481	0	164.5	135	172, 157, 15
RPS21	JHU01706.P018E10	0.481	0	164.5	87.5	150, 179, 29
DDI1	JHU00797.P009F09	0.481	0	164.5	142	170, 159, 11
KLHL3_frag	JHU03111.P033G02	0.481	0	164.5	112	155, 174, 19
ZBTB8A	JHU01012.P011H09	0.481	0.005	164.5	166	183, 146, 37
C10orf35	JHU01268.P186A09	0.476	0	164	87.5	158, 170, 12
Q6nv61	JHU19938.P185E06	0.476	0	164	80	159, 169, 10
DACT2	JHU15975.P168F07	0.476	0	164	83	158, 170, 12
ABHD16B	JHU14183.P149H02	0.476	0	164	100	151, 177, 26
PTBP3	JHU05818.P061F09	0.476	0	164	86.5	135, 193, 58
EPB41L5	JHU06940.P073H04	0.476	0	164	93.5	140, 188, 48
ZFYVE19	JHU04797.P050G05	0.476	0	164	110	166, 162, 4
TMEM203	JHU04564.P048H09	0.476	0	164	104.5	147, 181, 34
EIF3M	JHU01409.P015F02	0.476	0	164	125	161, 167, 6
PPIG	JHU01028.P011F05	0.476	0	164	162.5	157, 171, 14
TMEM106A	JHU00853.P009E01	0.476	0	164	157	173, 155, 18
RAB34	JHU00254.P005F05	0.476	0	164	186	151, 177, 26
ADI1	JHU02498.P027H12	0.476	0.005	164	100.5	147, 181, 34
PPHLN1	JHU12128.P191G05	0.471	0	163.5	105	163, 164, 1
SIRT1	JHU06689.P070A07	0.471	0	163.5	91	156, 171, 15
TUBA3E	JHU07190.P075H05	0.471	0	163.5	113.5	184, 143, 41
ORAOV1	JHU06884.P072G01	0.471	0	163.5	110.5	162, 165, 3
SLC37A3	JHU05827.P061H05	0.471	0	163.5	104.5	151, 176, 25
P3H2	JHU02160.P023B04	0.471	0	163.5	96.5	147, 180, 33
NFATC2IP	JHU01405.P015C06	0.471	0	163.5	155.5	133, 194, 61
IFT43	JHU00974.P011E01	0.471	0	163.5	148.5	161, 166, 5
RAB18	JHU00251.P003F03	0.471	0	163.5	155.5	172, 155, 17
HNRNPC	JHU02055.P022G03	0.471	0	163.5	97	146, 181, 35
CHMP7	JHU01360.P015H02	0.471	0	163.5	160	144, 183, 39
PMPCB	JHU00932.P010G12	0.471	0.005	163.5	155.5	152, 175, 23
SRRT	JHU11715.P238B04	0.466	0	163	95	144, 182, 38
GJD4	JHU18078.P224H09	0.466	0	163	95	129, 197, 68
PGA4	JHU19040.P193B08	0.466	0	163	92	185, 141, 44
HAUS3_frag	JHU02416.P192H06	0.466	0	163	99.5	174, 152, 22
ZNF528	JHU11801.P123H09	0.466	0	163	103.5	166, 160, 6
C1orf174	JHU10086.P106A03	0.466	0	163	84.5	153, 173, 20
DAB1	JHU10095.P106H04	0.466	0	163	102.5	151, 175, 24
PLD4	JHU04198.P044B03	0.466	0	163	89	176, 150, 26
MAB21L2	JHU04752.P050D02	0.466	0	163	88	141, 185, 44
NUDT16L1	JHU02261.P024A06	0.466	0	163	92.5	162, 164, 2
DPP4	JHU00902.P010B11	0.466	0	163	161	136, 190, 54
HIATL1	JHU00524.P006D01	0.466	0	163	101.5	196, 130, 66
NMRAL1	JHU00245.P003D10	0.466	0	163	180.5	156, 170, 14
GMDS	JHU02916.P031F03	0.466	0	163	89	151, 175, 24
NDUFA8	JHU00441.P005F02	0.466	0	163	146	143, 183, 40
PDE6D	JHU14136.P004F10	0.466	0	163	160.5	167, 159, 8
IFT81	JHU02821.P030G06	0.466	0	163	108.5	144, 182, 38
USP14	JHU02302.P024G01	0.466	0	163	108.5	164, 162, 2
RAG2	JHU00639.P007H09	0.466	0.005	163	130	161, 165, 4
INPP5A	JHU15803.P166A08	0.461	0	162.5	82.5	146, 179, 33
MAP2K2	JHU13827.P145A04	0.461	0	162.5	91	173, 152, 21
FAM131B	JHU12373.P130E05	0.461	0	162.5	84	163, 162, 1
ZNF75D	JHU10650.P111A07	0.461	0	162.5	86	136, 189, 53
RDH10	JHU09772.P102E12	0.461	0	162.5	90	177, 148, 29
SLC2A4	JHU09580.P100H06	0.461	0	162.5	104.5	147, 178, 31
SULT1B1	JHU01621.P017B12	0.461	0	162.5	92	121, 204, 83
FAM212B	JHU02987.P032E06	0.461	0	162.5	87	172, 153, 19
TSN	JHU02864.P030G10	0.461	0.005	162.5	110.5	165, 160, 5
NAF1	JHU03983.P233G03	0.456	0	162	92	149, 175, 26
RCHY1	JHU16372.P172E04	0.456	0	162	85.5	158, 166, 8
[truncated: 20,013 more rows]

## Sheet: TLS-_IgG
Name	ID	A Score	S Score	F635	B635	Range
SHFM1	JHU03919.P041F05	86.809	8.343	19961	48	18149, 21773, 3624
GORASP1	JHU11448.P120F03	78.466	37.28	18048.5	50.5	17323, 18774, 1451
CDR2L	JHU19739.P183B03	41.186	10.553	9503	44	10901, 8105, 2796
DBNDD2	JHU04918.P052E07	30.633	1.32	7084	43	6449, 7719, 1270
KXD1	JHU02703.P029H08	29.313	0.357	6781.5	48	6141, 7422, 1281
SNX2	JHU21514.P241A05	28.956	4.634	6699.5	52.5	6629, 6770, 141
FAM131C	JHU00996.P011C09	24.322	5.804	5637.5	49.5	5233, 6042, 809
FAM84A	JHU07431.P078F07	18.518	0.244	4307	49.5	4177, 4437, 260
RABEP2	JHU06787.P071A04	18.274	0.098	4251	46	3669, 4833, 1164
SAR1B	JHU00281.P003A01	18.176	1.255	4228.5	47	3608, 4849, 1241
TRIM21	JHU00287.P235E08	16.921	0.165	3941	43	3475, 4407, 932
TUT1	JHU19807.P184D10	16.756	3.248	3903	43	3319, 4487, 1168
CSNK2B	JHU10864.P188B11	13.508	1.604	3158.5	46.5	3171, 3146, 25
GGA3	JHU16186.P170A11	11.904	1.291	2791	60	2590, 2992, 402
COL4A3BP	JHU00022.P001G04	10.613	0.203	2495	61	2223, 2767, 544
Supt6h	JHU19985.P185A03	10.41	0.041	2448.5	44.5	2085, 2812, 727
SHCBP1	JHU04112.P043E10	10.369	0.244	2439	58	2322, 2556, 234
FAM131C	JHU05680.P060H09	10.125	0.701	2383	52	2109, 2657, 548
PRMT2	JHU00072.P001H04	9.424	0.445	2222.5	59	1919, 2526, 607
RPL30	JHU04583.P048D06	8.979	0.807	2120.5	53	2297, 1944, 353
EEF2K	JHU06542.P069A12	8.172	1.097	1935.5	44	119, 3752, 3633
BEGAIN	JHU08593.P090A09	7.075	0.661	1684	45	1869, 1499, 370
PEX19	JHU02653.P028A10	6.414	0.15	1532.5	52.5	1518, 1547, 29
IL1RN	JHU11653.P122H02	6.264	0.114	1498	48.5	1170, 1826, 656
ZFP36L2	JHU14705.P154F10	6.15	0.198	1472	45.5	1363, 1581, 218
FSBP	JHU12991.P136A01	5.952	0.039	1426.5	44	1257, 1596, 339
RWDD1	JHU01218.P013B02	5.913	0.653	1417.5	45.5	1305, 1530, 225
SSFA2_frag	JHU04590.P048F04	5.26	0.307	1268	40.5	1253, 1283, 30
CCDC97	JHU04911.P052A06	4.953	0.419	1197.5	52	1147, 1248, 101
TMEM44	JHU03930.P041E03	4.534	0.142	1101.5	46	937, 1266, 329
ANKHD1	JHU08930.P094D03	4.392	0.486	1069	49	997, 1141, 144
SRSF7	JHU06325.P066D09	3.906	0.044	957.5	46.5	503, 1412, 909
GGA3	JHU16186.P230E10	3.862	0.109	947.5	43	577, 1318, 741
MAGEA11	JHU02306.P025F11	3.753	0.057	922.5	47.5	829, 1016, 187
RPL10A	JHU02666.P028F07	3.696	0.24	909.5	46.5	796, 1023, 227
ATG4B	JHU02506.P027E03	3.456	0.15	854.5	44.5	759, 950, 191
ANAPC15	JHU03470.P037H02	3.306	0.111	820	49	769, 871, 102
RUNDC3B	JHU07169.P075E01	3.195	0.077	794.5	44	650, 939, 289
RUNDC3B	JHU07169.P075C01	3.118	0.028	777	47.5	844, 710, 134
IFIT3	JHU00323.P004H07	3.09	0.129	770.5	71	724, 817, 93
IL1RN	JHU10977.P115B05	2.961	0.104	741	43.5	727, 755, 28
FSTL1	JHU19007.P193A04	2.857	0.029	717	42	784, 650, 134
F2	JHU13729.P144G07	2.828	0.019	710.5	53	659, 762, 103
KANSL2_frag	JHU06156.P065E06	2.809	0.011	706	45.5	651, 761, 110
TLK1	JHU17279.P204A12	2.798	0.061	703.5	48	787, 620, 167
STK3	JHU07093.P002G04	2.737	0.005	689.5	48.5	468, 911, 443
AAMP	JHU13499.P142H03	2.732	0.131	688.5	53	659, 718, 59
ZNF428	JHU12441.P130B02	2.601	0.008	658.5	52	641, 676, 35
PPP4R1	JHU19421.P238H09	2.593	0.022	656.5	54	606, 707, 101
CNST	JHU16344.P172A02	2.571	0.249	651.5	48	630, 673, 43
TBC1D9B	JHU12621.P132G05	2.322	0.013	594.5	59.5	581, 608, 27
NASP	JHU02553.P027B03	2.309	0.02	591.5	46	564, 619, 55
HIST1H1B	JHU18560.P213H11	2.289	0.041	587	56.5	502, 672, 170
ZNF428	JHU10075.P105E02	2.248	0.004	577.5	49	533, 622, 89
ANKHD1	JHU12543.P132A08	2.244	0.005	576.5	45	582, 571, 11
SNX16	JHU08237.P086F10	2.239	0.002	575.5	44	515, 636, 121
CLIC1	JHU13710.P144D08	2.237	0.009	575	47	554, 596, 42
TLK1	JHU17279.P204B09	2.228	0.026	573	44.5	556, 590, 34
BSND	JHU10085.P106C11	2.202	0.124	567	50	500, 634, 134
LDOC1	JHU03509.P037H01	2.078	0	538.5	51.5	528, 549, 21
LDOC1	JHU03509.P037G01	2.078	0.127	538.5	54	476, 601, 125
FAM84A	JHU12189.P128A08	1.951	0.002	509.5	45.5	448, 571, 123
FAM49B	JHU07326.P080D08	1.949	0.017	509	44	451, 567, 116
SIRT1	JHU06689.P070A07	1.932	0.042	505	48.5	481, 529, 48
NEK10	JHU05805.P061D05	1.89	0.032	495.5	46.5	468, 523, 55
RPLP0	JHU16464.P173H05	1.858	0.009	488	54	463, 513, 50
TLK1	JHU17279.P204E08	1.849	0.024	486	47	515, 457, 58
OXR1	JHU18389.P211G04	1.825	0.033	480.5	49.5	467, 494, 27
SMAD2	JHU05071.P053H08	1.792	0.059	473	47.5	435, 511, 76
MRPL40	JHU01305.P014D01	1.733	0.013	459.5	44	404, 515, 111
DTNBP1	JHU11635.P122H03	1.72	0.024	456.5	55	461, 452, 9
MECR	JHU00333.P004G09	1.696	0.006	451	50	378, 524, 146
CNKSR1	JHU08559.P090E09	1.69	0.003	449.5	49.5	492, 407, 85
SDCCAG3	JHU04772.P050A02	1.687	0.008	449	45.5	456, 442, 14
SMAD1	JHU04684.P049H03	1.679	0.005	447	49.5	387, 507, 120
MAPK8IP2	JHU14022.P180D12	1.674	0.026	446	41.5	452, 440, 12
DRICH1	JHU09071.P095B05	1.648	0.05	440	42	417, 463, 46
SLC7A6OS	JHU08138.P085A12	1.598	0.031	428.5	51	391, 466, 75
GPATCH3	JHU08004.P084G08	1.567	0.015	421.5	46.5	394, 449, 55
C14orf37	JHU15103.P159B01	1.552	0.059	418	41	357, 479, 122
PRRG1	JHU06495.P068B08	1.493	0.006	404.5	46.5	378, 431, 53
UBL7	JHU14164.P148B05	1.487	0.013	403	46	384, 422, 38
MAGEA8	JHU02742.P029C07	1.474	0.016	400	47.5	398, 402, 4
PDIA6	JHU06314.P066F11	1.458	0.037	396.5	47	358, 435, 77
EDN1	JHU01284.P014G04	1.421	0.008	388	47.5	328, 448, 120
STX10	JHU01427.P015H12	1.413	0.009	386	49	368, 404, 36
TPM3	JHU02296.P024B09	1.404	0.029	384	43.5	337, 431, 94
PDCD2L	JHU02076.P022H07	1.375	0.034	377.5	51.5	359, 396, 37
PAIP1	JHU11384.P119D05	1.341	0.005	369.5	48	319, 420, 101
POLR2F	JHU03528.P037G10	1.336	0.011	368.5	47.5	321, 416, 95
LAX1	JHU15620.P164D05	1.325	0.006	366	47.5	346, 386, 40
THAP4	JHU02482.P026H11	1.319	0.035	364.5	48.5	322, 407, 85
NUPL2	JHU13836.P145H12	1.284	0.022	356.5	48	373, 340, 33
NDUFAB1	JHU15062.P158F01	1.262	0.024	351.5	41.5	304, 399, 95
RTN2	JHU14879.P188F10	1.238	0.013	346	45	331, 361, 30
HNRNPC	JHU15991.P168F10	1.225	0.026	343	46	319, 367, 48
PPP2R1A	JHU05345.P056D12	1.199	0.015	337	47	294, 380, 86
SPON1	JHU19340.P196D10	1.184	0	333.5	41.5	310, 357, 47
IGL@	JHU16000.P168G09	1.184	0.005	333.5	51	425, 242, 183
RPRD1A	JHU16457.P173E09	1.179	0.002	332.5	44	362, 303, 59
FAM131B	JHU05594.P059B09	1.177	0.007	332	49	303, 361, 58
RBM10	JHU19842.P184E03	1.17	0.026	330.5	45	310, 351, 41
TLK1	JHU17279.P211G09	1.144	0.03	324.5	54	182, 467, 285
KRTAP4-4	JHU10122.P106B10	1.114	0.037	317.5	42	293, 342, 49
IGHA1	JHU16422.P173F01	1.077	0.005	309	46	425, 193, 232
RBMS1	JHU07839.P082E08	1.072	0.002	308	46	286, 330, 44
HEXDC	JHU16289.P171A09	1.07	0.002	307.5	49.5	325, 290, 35
MRAP2	JHU05970.P063G07	1.068	0.002	307	51	293, 321, 28
ZBTB46	JHU12250.P128C08	1.066	0.005	306.5	48	255, 358, 103
ACRC	JHU10368.P109G11	1.061	0.008	305.5	48.5	281, 330, 49
ATF6	JHU03751.P040H05	1.053	0.016	303.5	52.5	278, 329, 51
SPATA2L	JHU08141.P085F10	1.037	0.017	300	46.5	306, 294, 12
NAV2_frag	JHU08735.P091C07	1.02	0.022	296	46	346, 246, 100
C16orf54	JHU15707.P165G03	0.998	0.004	291	48	277, 305, 28
PPP2R1B	JHU11006.P115H03	0.994	0.005	290	54	265, 315, 50
THEMIS2_frag	JHU15201.P160B01	0.989	0.013	289	46	279, 299, 20
ITGB1BP2	JHU10218.P107H11	0.976	0.008	286	51.5	264, 308, 44
RNF219	JHU05289.P056C10	0.968	0.013	284	46	264, 304, 40
PPARA	JHU13756.P144E05	0.955	0.053	281	46.5	283, 279, 4
MRFAP1L1	JHU02929.P031F05	0.902	0.022	269	49	257, 281, 24
GTPBP3	JHU08298.P087C06	0.88	0	264	44	283, 245, 38
CLINT1	JHU02327.P025B11	0.88	0.008	264	43	215, 313, 98
PPP2R1B	JHU06399.P228B09	0.872	0	262	42	213, 311, 98
NKX6-1	JHU17838.P221G05	0.872	0.003	262	56	255, 269, 14
PRLHR	JHU07163.P075G02	0.869	0.006	261.5	53	248, 275, 27
ZNF19	JHU07678.P077D12	0.863	0.004	260	47	209, 311, 102
CDC34	JHU00592.P007D04	0.859	0	259	47.5	241, 277, 36
ERBB3	JHU00028.P001H03	0.859	0.009	259	221	276, 242, 34
KRT8P41_frag	JHU15602.P164E08	0.85	0.011	257	45	229, 285, 56
RAB8A	JHU00260.P003H01	0.839	0.007	254.5	221	279, 230, 49
NAGK	JHU00055.P001G01	0.832	0.004	253	226.5	249, 257, 8
KCTD19	JHU16962.P200H07	0.828	0.004	252	45.5	236, 268, 32
MYO5A	JHU18109.P224D03	0.824	0.007	251	42	152, 350, 198
NOL4	JHU02837.P030F09	0.817	0.002	249.5	44.5	206, 293, 87
PAIP1	JHU02075.P022C05	0.815	0.022	249	43	216, 282, 66
ANGEL2	JHU10181.P107G12	0.793	0.004	244	50	243, 245, 2
CLIC2	JHU00208.P003G11	0.789	0.007	243	224.5	228, 258, 30
SDCCAG3	JHU23334.P239F04	0.782	0.002	241.5	42.5	168, 315, 147
GLRX3	JHU13878.P145B03	0.78	0.004	241	43	222, 260, 38
ATCAY	JHU08359.P088D04	0.776	0.007	240	44	166, 314, 148
MS4A14	JHU17834.P221G01	0.769	0.006	238.5	57	226, 251, 25
DBNDD1	JHU02615.P028G01	0.763	0.005	237	50.5	228, 246, 18
IRS1	JHU07049.P074A04	0.758	0.004	236	41.5	225, 247, 22
PCMTD1	JHU09086.P095G05	0.754	0.007	235	56	250, 220, 30
SMAD3	JHU05829.P061C02	0.747	0.004	233.5	44.5	193, 274, 81
COMP	JHU18445.P212D02	0.743	0.002	232.5	43	196, 269, 73
C1orf112	JHU10660.P112H11	0.741	0.002	232	46.5	219, 245, 26
MAGEA9	JHU18292.P210H01	0.739	0.005	231.5	60	242, 221, 21
CCDC6	JHU16261.P230H08	0.734	0.011	230.5	47	201, 260, 59
BLOC1S4	JHU10093.P106E04	0.723	0	228	48	220, 236, 16
CSRP2BP	JHU06738.P071H07	0.723	0	228	49.5	218, 238, 20
UBE2R2	JHU02491.P026A09	0.723	0.006	228	63.5	225, 231, 6
GAP43	JHU00030.P001H07	0.717	0.002	226.5	248	228, 225, 3
KANSL2_frag	JHU09033.P095D02	0.715	0	226	47	194, 258, 64
AZIN1	JHU00873.P010G02	0.715	0.02	226	55	204, 248, 44
GPR85	JHU12386.P130F04	0.695	0.002	221.5	45.5	202, 241, 39
TECPR1	JHU07030.P074D04	0.693	0	221	47.5	206, 236, 30
BNIPL	JHU04327.P046G10	0.693	0.002	221	84	209, 233, 24
PPP2R3C	JHU16371.P172A01	0.691	0.005	220.5	47.5	246, 195, 51
PPP4R3A	JHU16132.P169H06	0.686	0	219.5	52.5	212, 227, 15
LILRB2	JHU07534.P079B07	0.686	0	219.5	43.5	197, 242, 45
STK3	JHU07093.P074F11	0.686	0.006	219.5	43	159, 280, 121
PBK	JHU07458.P078E05	0.68	0.005	218	43.5	197, 239, 42
EGFLAM	JHU12185.P128D04	0.675	0	217	45.5	181, 253, 72
LURAP1L	JHU06832.P072B08	0.675	0.004	217	43.5	186, 248, 62
ALOX15B	JHU06050.P064A06	0.671	0.013	216	52	219, 213, 6
PRPH2	JHU15646.P164A06	0.658	0.002	213	42.5	202, 224, 22
PPM1F	JHU16459.P173F08	0.656	0	212.5	46	267, 158, 109
FAM131B	JHU12373.P130E05	0.656	0	212.5	46.5	199, 226, 27
DAXX	JHU11066.P116D12	0.656	0.003	212.5	47	197, 228, 31
SCYL3	JHU05159.P233G09	0.653	0	212	60.5	200, 224, 24
STK3	JHU07093.P003E03	0.653	0.004	212	49.5	55, 369, 314
NME4	JHU15632.P164F02	0.649	0.002	211	45	165, 257, 92
P3H4	JHU13200.P138B09	0.647	0	210.5	45.5	202, 219, 17
YV007	JHU02833.P030C04	0.647	0.013	210.5	41	197, 224, 27
NDUFA5	JHU16454.P173B02	0.634	0.009	207.5	46.5	184, 231, 47
ZCCHC7	JHU02874.P030E06	0.625	0.006	205.5	45.5	195, 216, 21
NFKBIB	JHU02938.P031A08	0.619	0	204	45.5	194, 214, 20
SDPR	JHU01044.P011A07	0.619	0.005	204	44.5	132, 276, 144
GTF2E1	JHU11835.P230B03	0.614	0	203	40	187, 219, 32
SIGLEC8	JHU12233.P128A09	0.614	0.006	203	46.5	176, 230, 54
H2AFY	JHU15988.P168D06	0.608	0	201.5	42	279, 124, 155
AK094777.1_frag	JHU13451.P141E03	0.608	0	201.5	45.5	189, 214, 25
FAM134C	JHU05798.P061H04	0.608	0.002	201.5	51.5	188, 215, 27
AP2B1	JHU14080.P148H02	0.606	0.005	201	68	189, 213, 24
APCDD1	JHU06721.P071E03	0.601	0.002	200	43.5	341, 59, 282
THBS4	JHU06996.P073H01	0.599	0.004	199.5	49	186, 213, 27
ATIC	JHU14082.P148E08	0.595	0.005	198.5	46.5	197, 200, 3
TTC27	JHU10166.P106A08	0.59	0.002	197.5	47	196, 199, 3
UBE2O	JHU07002.P073C05	0.588	0.004	197	54	187, 207, 20
SHQ1	JHU07175.P228C02	0.584	0	196	42	169, 223, 54
SLC4A1	JHU15940.P167G12	0.584	0.005	196	48.5	190, 202, 12
NME3	JHU00059.P001A03	0.579	0.002	195	43	194, 196, 2
SSBP1	JHU16330.P171E08	0.577	0	194.5	43	195, 194, 1
FAM53C	JHU02529.P027E01	0.577	0.002	194.5	44.5	179, 210, 31
ABTB1	JHU11712.P123E12	0.575	0	194	44.5	189, 199, 10
NASP	JHU10996.P115C11	0.575	0	194	47	176, 212, 36
EFCAB14	JHU08306.P087F10	0.575	0.002	194	45	205, 183, 22
NCALD	JHU16363.P172B01	0.573	0	193.5	46	271, 116, 155
REC8	JHU06985.P073H02	0.573	0.005	193.5	52	178, 209, 31
NFKBIA	JHU00339.P004H11	0.568	0.002	192.5	53.5	194, 191, 3
DACT3	JHU03094.P033C02	0.566	0	192	45.5	187, 197, 10
TOR3A	JHU02862.P030G03	0.566	0.002	192	52	248, 136, 112
IFT22	JHU00264.P003H05	0.564	0.002	191.5	129.5	113, 270, 157
MAGEA9	JHU08970.P094C07	0.562	0	191	49	200, 182, 18
C3orf70	JHU10985.P115G05	0.562	0	191	54	166, 216, 50
GNAQ	JHU07135.P075H01	0.562	0.002	191	51.5	253, 129, 124
SPP1	JHU16134.P169D11	0.56	0	190.5	44.5	185, 196, 11
PAPSS1	JHU04098.P043G05	0.56	0.009	190.5	49	168, 213, 45
MXI1	JHU14664.P154B12	0.551	0.002	188.5	43.5	191, 186, 5
OSBPL3	JHU14862.P156B07	0.549	0.005	188	45	184, 192, 8
KRTAP10-6	JHU17920.P222B06	0.544	0.006	187	44.5	166, 208, 42
CD248	JHU15884.P233A07	0.538	0.009	185.5	42.5	173, 198, 25
GLRX3	JHU13683.P143G10	0.529	0	183.5	52.5	161, 206, 45
UBA5	JHU03542.P037G11	0.529	0.002	183.5	47.5	185, 182, 3
RNH1	JHU02763.P029H07	0.527	0.002	183	49	178, 188, 10
FAF1	JHU02528.P027A05	0.525	0	182.5	52	179, 186, 7
NAT9	JHU02457.P026G01	0.525	0.002	182.5	55.5	181, 184, 3
MAPK9	JHU06558.P069H11	0.523	0.003	182	53	188, 176, 12
IGL	JHU15249.P160E12	0.52	0	181.5	43	231, 132, 99
DRC3	JHU07726.P081B03	0.52	0	181.5	40.5	161, 202, 41
TIPIN	JHU06997.P073A09	0.52	0.002	181.5	42.5	149, 214, 65
MT1H	JHU07740.P081D04	0.518	0.006	181	44	185, 177, 8
IGKC	JHU15227.P160G12	0.512	0	179.5	47	195, 164, 31
RBMY1A1	JHU07168.P075F01	0.512	0.002	179.5	46.5	243, 116, 127
IFT22	JHU00265.P003B01	0.51	0.003	179	45.5	156, 202, 46
FAM131B	JHU16409.P173A10	0.507	0.002	178.5	41	142, 215, 73
KCNAB1	JHU11182.P117E05	0.505	0.002	178	46	158, 198, 40
BDNF	JHU13891.P180C11	0.503	0.002	177.5	43	242, 113, 129
FYTTD1	JHU07332.P080A08	0.501	0	177	44.5	164, 190, 26
PSMD2	JHU07165.P075G12	0.501	0.005	177	51	180, 174, 6
MED22	JHU11024.P115H09	0.496	0	176	57	165, 187, 22
KJ901215	JHU08036.P084H04	0.496	0	176	48.5	170, 182, 12
MAPK8	JHU07061.P074H02	0.496	0.004	176	48.5	159, 193, 34
LARS2	JHU03404.P036B08	0.492	0.009	175	96.5	113, 237, 124
ABCA8	JHU07296.P080B05	0.483	0.002	173	44	144, 202, 58
SPAG16	JHU01330.P014F04	0.481	0	172.5	43	160, 185, 25
CSN3	JHU00898.P010E11	0.481	0.002	172.5	44	213, 132, 81
MINA	JHU01197.P013D06	0.479	0.002	172	42.5	127, 217, 90
PGAM1	JHU15254.P160D08	0.477	0	171.5	42	167, 176, 9
MBP	JHU15244.P160G01	0.477	0.002	171.5	52	248, 95, 153
RMI1_frag	JHU06686.P070G11	0.475	0	171	50	130, 212, 82
S100A8	JHU02849.P030G01	0.475	0.003	171	52	172, 170, 2
CCDC184	JHU15339.P188G02	0.472	0	170.5	47.5	116, 225, 109
ANKRD13A	JHU07110.P075D10	0.472	0.002	170.5	49.5	161, 180, 19
SCG2	JHU06408.P067E09	0.47	0.002	170	48.5	168, 172, 4
HSH2D	JHU01381.P015B09	0.468	0	169.5	44.5	202, 137, 65
BNIP2	JHU00396.P005D01	0.468	0	169.5	43	147, 192, 45
SAAL1	JHU00559.P006E04	0.468	0.004	169.5	44	170, 169, 1
ATP6V0D1	JHU14084.P148H07	0.464	0	168.5	50	164, 173, 9
NDRG1	JHU07452.P078G08	0.464	0	168.5	47	175, 162, 13
TOLLIP	JHU00089.P001H09	0.464	0.009	168.5	155	279, 58, 221
ANXA9	JHU12544.P132F04	0.455	0.002	166.5	46	167, 166, 1
KLHL41	JHU19743.P183G03	0.453	0.002	166	54	142, 190, 48
MAPK8IP2	JHU14022.P179D12	0.451	0	165.5	42	123, 208, 85
KCNAB1	JHU05510.P058B02	0.451	0	165.5	43	143, 188, 45
KIAA0513	JHU05042.P053A08	0.451	0	165.5	42.5	154, 177, 23
SOHLH2	JHU05072.P053C04	0.451	0	165.5	41	131, 200, 69
CBWD1	JHU02031.P022G01	0.451	0.005	165.5	51.5	151, 180, 29
VCX3A	JHU15852.P166E12	0.446	0.002	164.5	45.5	152, 177, 25
MFI2	JHU09173.P096E07	0.444	0	164	47	154, 174, 20
GOSR2	JHU07136.P075B01	0.444	0.004	164	43	155, 173, 18
IQWD1	JHU01391.P015D09	0.44	0.005	163	41.5	189, 137, 52
MUC15	JHU10229.P107F08	0.435	0.002	162	45.5	163, 161, 2
MMP21	JHU19216.P195D10	0.433	0	161.5	43.5	160, 163, 3
GNA11	JHU15218.P160A02	0.433	0	161.5	44	181, 142, 39
BRAT1	JHU12557.P132E09	0.433	0.002	161.5	47.5	141, 182, 41
CD6	JHU06067.P064E04	0.431	0.004	161	44	153, 169, 16
RPLP0	JHU02766.P029D06	0.427	0.005	160	43	165, 155, 10
ORAOV1	JHU14741.P155H08	0.422	0	159	49	144, 174, 30
DGCR8	JHU00696.P008D09	0.422	0.004	159	43	161, 157, 4
CD248	JHU15884.P167G04	0.418	0.002	158	45.5	151, 165, 14
DNAJC7	JHU15307.P161B05	0.416	0.002	157.5	45	118, 197, 79
MTPAP	JHU06780.P071D05	0.414	0.003	157	45.5	199, 115, 84
MT1X	JHU06661.P070E01	0.411	0	156.5	43	165, 148, 17
AAGAB	JHU06550.P069H04	0.411	0	156.5	52.5	162, 151, 11
SCML1	JHU03143.P033A06	0.411	0	156.5	43	145, 168, 23
FAM103A1	JHU02725.P029E06	0.411	0.002	156.5	44	139, 174, 35
TMX3	JHU13582.P142E10	0.409	0	156	44	146, 166, 20
ACY1	JHU04708.P050G06	0.409	0.004	156	117	125, 187, 62
STK3	JHU07093.P003G07	0.405	0.002	155	147.5	259, 51, 208
CRELD2	JHU13132.P138H07	0.403	0	154.5	49.5	139, 170, 31
FAM81A	JHU00804.P009C08	0.403	0.003	154.5	43	144, 165, 21
TRIM16	JHU13780.P144B06	0.4	0	154	51.5	145, 163, 18
NEDD4L	JHU13360.P140B07	0.4	0.002	154	46.5	158, 150, 8
MBNL3	JHU10226.P107G09	0.398	0.002	153.5	51	156, 151, 5
CCL4L1	JHU17034.P201A11	0.396	0	153	43.5	145, 161, 16
SLITRK4	JHU07661.P077H02	0.396	0.002	153	61.5	151, 155, 4
CXCL16	JHU07315.P080D05	0.394	0.004	152.5	47.5	170, 135, 35
ARMC6	JHU11424.P120F02	0.39	0.003	151.5	47	138, 165, 27
USP53_frag	JHU01919.P189D01	0.387	0.002	151	43.5	141, 161, 20
CCM2	JHU02516.P027F05	0.385	0.002	150.5	50	153, 148, 5
TCP11L2	JHU08048.P084C08	0.383	0.002	150	46.5	135, 165, 30
CD80	JHU07313.P080C06	0.381	0	149.5	47	140, 159, 19
UBE3A	JHU06140.P064H01	0.381	0	149.5	49	143, 156, 13
ELAVL4	JHU05591.P059G09	0.381	0	149.5	52	166, 133, 33
MAF1	JHU03415.P036E09	0.381	0.002	149.5	43.5	143, 156, 13
KIZ	JHU16162.P170D04	0.379	0	149	46.5	140, 158, 18
CDC42EP4	JHU05198.P055H03	0.379	0.003	149	45	164, 134, 30
FAM131A	JHU03579.P038H08	0.376	0.004	148.5	45.5	136, 161, 25
FBXO21	JHU06749.P071A02	0.372	0	147.5	43.5	137, 158, 21
COX6B1	JHU00410.P005H01	0.372	0	147.5	59.5	63, 232, 169
HSP90B1	JHU00037.P001H11	0.372	0.002	147.5	153.5	48, 247, 199
KRTAP13-3	JHU10523.P110G06	0.37	0.002	147	48	138, 156, 18
LOC338797	JHU15527.P163B08	0.368	0.002	146.5	47.5	205, 88, 117
SF3B3	JHU12994.P136G02	0.366	0	146	49	146, 146, 0
WDR5	JHU03546.P037D06	0.366	0	146	46	133, 159, 26
SCG3	JHU00944.P010G11	0.366	0.003	146	47.5	168, 124, 44
KRTAP13-1	JHU11186.P117E03	0.363	0	145.5	49	124, 167, 43
UBE2C	JHU04695.P049H02	0.363	0.002	145.5	149	144, 147, 3
GYS1	JHU12663.P133G09	0.361	0	145	53.5	122, 168, 46
PUM2	JHU11293.P118F02	0.361	0.002	145	48	143, 147, 4
MBNL3	JHU26022.P241D03	0.359	0	144.5	45	133, 156, 23
FAM133B	JHU16114.P175A01	0.359	0	144.5	57.5	109, 180, 71
SHD	JHU02186.P023A03	0.359	0.002	144.5	42.5	135, 154, 19
MAP1S	JHU16449.P173D01	0.357	0.007	144	44	138, 150, 12
PA2G4	JHU02175.P229A10	0.35	0	142.5	38.5	113, 172, 59
ZW10	JHU11418.P119C02	0.35	0.002	142.5	47	137, 148, 11
DDC	JHU02520.P027D07	0.348	0.002	142	63	134, 150, 16
PDZRN4	JHU11001.P115D10	0.346	0	141.5	48	140, 143, 3
IL1RL1	JHU07241.P076B09	0.346	0	141.5	44.5	138, 145, 7
JHU04032	JHU04032.P043C01	0.346	0	141.5	43.5	107, 176, 69
ASNS	JHU07683.P079G05	0.346	0.002	141.5	53.5	156, 127, 29
G6PD	JHU08472.P089B05	0.344	0.002	141	45	72, 210, 138
RTP3	JHU10545.P110A11	0.342	0	140.5	45.5	143, 138, 5
C1QTNF5	JHU08075.P085E07	0.342	0.003	140.5	44	129, 152, 23
PTPN5	JHU07166.P075D09	0.339	0	140	47.5	110, 170, 60
RUVBL2	JHU02568.P027G07	0.339	0.002	140	57	133, 147, 14
CTRL	JHU18993.P193H03	0.337	0	139.5	59	120, 159, 39
NABP2	JHU02172.P023H03	0.337	0.002	139.5	47.5	129, 150, 21
ESYT2_frag	JHU00313.P004B04	0.335	0.002	139	44	143, 135, 8
HRAS	JHU13735.P144A09	0.333	0	138.5	44	135, 142, 7
C20orf141	JHU03374.P036A08	0.333	0.002	138.5	55.5	131, 146, 15
VGLL4	JHU07383.P080E06	0.331	0.003	138	45	138, 138, 0
C1orf162	JHU02793.P030E07	0.328	0.004	137.5	43	161, 114, 47
HK3	JHU14652.P154E07	0.324	0.002	136.5	47	124, 149, 25
PDZK1IP1	JHU03430.P036A05	0.322	0.002	136	46.5	129, 143, 14
PRRC2B	JHU03219.P034G10	0.32	0.002	135.5	48.5	135, 136, 1
BC047522.1_frag	JHU08837.P093F09	0.318	0.003	135	43	114, 156, 42
CTNNB1	JHU07025.P074D07	0.315	0.002	134.5	45.5	116, 153, 37
AHSA1	JHU02594.P028B11	0.313	0.002	134	41.5	120, 148, 28
DHRS12	JHU14537.P180E11	0.311	0	133.5	44	181, 86, 95
SERPINB2	JHU04773.P050H07	0.311	0.002	133.5	57	137, 130, 7
MTMR3	JHU12975.P136E02	0.309	0	133	49.5	111, 155, 44
GYS1	JHU08863.P093H07	0.309	0.002	133	55.5	114, 152, 38
CTNNAL1	JHU11063.P116E12	0.307	0	132.5	48	122, 143, 21
EDIL3	JHU06744.P071E01	0.307	0	132.5	46.5	85, 180, 95
DNAJB6	JHU06638.P070G08	0.307	0	132.5	52.5	137, 128, 9
FTL	JHU06552.P069H07	0.307	0.003	132.5	49.5	125, 140, 15
ACSL6	JHU15479.P163B12	0.304	0	132	45	135, 129, 6
BRE	JHU13508.P142B03	0.304	0	132	40.5	192, 72, 120
MKNK1	JHU00052.P001A04	0.304	0	132	43.5	136, 128, 8
USP5	JHU02393.P025H05	0.304	0	132	54.5	128, 136, 8
NPM1	JHU02070.P022G02	0.304	0.002	132	46.5	114, 150, 36
CDCA7L	JHU15203.P160G04	0.302	0	131.5	48	122, 141, 19
C1orf101	JHU07592.P077G02	0.302	0	131.5	59	129, 134, 5
FHL3	JHU06082.P064G09	0.302	0.002	131.5	49.5	139, 124, 15
OARD1	JHU01354.P015E12	0.3	0.002	131	43	130, 132, 2
NCKIPSD	JHU12684.P133D05	0.298	0	130.5	48	113, 148, 35
BC047522.1_frag	JHU08837.P093E09	0.298	0	130.5	43.5	117, 144, 27
EXOC3	JHU09531.P100H09	0.298	0	130.5	52	130, 131, 1
OSBPL6	JHU06594.P069H10	0.298	0	130.5	49.5	115, 146, 31
RIPK2	JHU00074.P004H03	0.298	0.002	130.5	64	161, 100, 61
POLR2E	JHU02080.P189F02	0.296	0.002	130	41	108, 152, 44
RUNX1T1	JHU11017.P115H06	0.294	0	129.5	52	119, 140, 21
KLHDC8A	JHU05613.P059A08	0.294	0.003	129.5	42.5	99, 160, 61
RAP1GDS1	JHU15932.P167G03	0.291	0	129	56	124, 134, 10
GSDMD	JHU02145.P023B08	0.291	0.002	129	40.5	108, 150, 42
KRTAP4-12	JHU02739.P236B01	0.289	0	128.5	41.5	122, 135, 13
NAF1	JHU03983.P233G03	0.289	0	128.5	55.5	121, 136, 15
TUBA1C	JHU02389.P025E12	0.289	0.002	128.5	44	115, 142, 27
OSBPL3	JHU14862.P230C07	0.287	0	128	44	85, 171, 86
GTF2H2C	JHU16306.P171A11	0.287	0	128	83	115, 141, 26
DOHH	JHU13137.P138D05	0.287	0	128	45	120, 136, 16
PRAP1	JHU11772.P123H11	0.287	0	128	51	104, 152, 48
NDOR1	JHU07543.P079C04	0.287	0	128	45	124, 132, 8
ZCCHC7	JHU02875.P030A07	0.287	0	128	44	151, 105, 46
CTNNA3	JHU01755.P019B05	0.287	0	128	44.5	172, 84, 88
GTF3C6	JHU00785.P009F03	0.287	0	128	45.5	131, 125, 6
CDC37	JHU02220.P024G04	0.287	0.002	128	51.5	127, 129, 2
MDM4	JHU09843.P227H04	0.285	0	127.5	48.5	127, 128, 1
SSBP4	JHU06511.P068G06	0.285	0	127.5	46	119, 136, 17
ACBD6	JHU02785.P030F12	0.285	0.002	127.5	54	120, 135, 15
JUP	JHU06950.P073D05	0.283	0	127	46.5	104, 150, 46
AP1M2	JHU01347.P015H01	0.283	0.003	127	51.5	125, 129, 4
CCDC155	JHU09052.P095G06	0.28	0	126.5	52	134, 119, 15
HTR1F	JHU06645.P070B11	0.28	0	126.5	42	94, 159, 65
FADD	JHU06361.P067G06	0.28	0	126.5	51.5	123, 130, 7
ERP27	JHU03011.P032H03	0.28	0.002	126.5	50	128, 125, 3
SDC4	JHU02850.P030C07	0.278	0	126	46.5	151, 101, 50
GADD45G	JHU02812.P030H10	0.278	0.002	126	50.5	118, 134, 16
HAL	JHU15797.P166F09	0.276	0	125.5	45	105, 146, 41
CDK6	JHU07982.P084G03	0.276	0	125.5	52	128, 123, 5
PLRG1	JHU04669.P049H06	0.276	0	125.5	121.5	125, 126, 1
MARS	JHU02744.P029D04	0.276	0	125.5	46.5	104, 147, 43
PTP4A1	JHU02949.P031G08	0.276	0	125.5	46.5	132, 119, 13
BCL7B	JHU02596.P028H07	0.276	0	125.5	49	127, 124, 3
CCT3	JHU02124.P023H06	0.276	0	125.5	54	124, 127, 3
SCRN2	JHU01515.P016H05	0.276	0.002	125.5	49	139, 112, 27
SPANXN2	JHU17493.P217A10	0.274	0	125	39.5	113, 137, 24
ECH1	JHU12183.P128E06	0.274	0	125	43.5	125, 125, 0
GH1	JHU09816.P103E04	0.274	0	125	47.5	128, 122, 6
CSF2RA	JHU04247.P045E09	0.274	0	125	44	128, 122, 6
ANP32A	JHU02115.P023B03	0.274	0.002	125	44	119, 131, 12
TOM1	JHU13577.P142E11	0.272	0	124.5	46.5	130, 119, 11
CYP2R1	JHU11250.P118E11	0.272	0	124.5	45	111, 138, 27
DCDC2	JHU05778.P061G05	0.272	0	124.5	50.5	123, 126, 3
PTPN4	JHU04103.P043G03	0.272	0.005	124.5	49.5	100, 149, 49
KJ901215	JHU16463.P173D10	0.267	0	123.5	44	108, 139, 31
KLK14	JHU15615.P164G09	0.267	0	123.5	52	127, 120, 7
DHX32	JHU10488.P110B01	0.267	0	123.5	44	116, 131, 15
FUT3	JHU11356.P119G08	0.267	0	123.5	55.5	118, 129, 11
BCL2L13	JHU01262.P014B12	0.267	0	123.5	43.5	110, 137, 27
EFTUD2	JHU03493.P037D08	0.267	0.002	123.5	42.5	122, 125, 3
PLA2G4C	JHU16369.P172D01	0.265	0	123	45	163, 83, 80
CTSC	JHU07122.P075C06	0.265	0	123	45.5	127, 119, 8
GC	JHU07134.P075E06	0.265	0	123	45.5	128, 118, 10
DUSP22_frag	JHU02904.P031B08	0.265	0.002	123	45	118, 128, 10
CREB3L1	JHU12173.P128A06	0.263	0	122.5	45.5	85, 160, 75
ZCCHC8	JHU14357.P150H05	0.263	0	122.5	51	121, 124, 3
HG501992.1_frag	JHU10834.P113B06	0.263	0	122.5	50	114, 131, 17
MAG	JHU07056.P074B11	0.263	0.002	122.5	43	116, 129, 13
NRBP2_frag	JHU13751.P144H09	0.261	0.002	122	57.5	116, 128, 12
IL1RN	JHU14017.P147F03	0.259	0	121.5	43.5	58, 185, 127
MAK16	JHU08034.P084E04	0.259	0	121.5	49	128, 115, 13
PSMC4	JHU04764.P050A08	0.259	0.003	121.5	45.5	124, 119, 5
KIAA0895	JHU15521.P163C12	0.256	0	121	40.5	109, 133, 24
RASAL3	JHU16411.P173G09	0.256	0	121	54.5	129, 113, 16
ASNA1	JHU13116.P138G04	0.256	0	121	46.5	113, 129, 16
SEMA6D	JHU11210.P117B06	0.256	0	121	44	107, 135, 28
CYP2C18	JHU11249.P118C01	0.256	0	121	47	117, 125, 8
SNCA	JHU03922.P041D01	0.256	0	121	43.5	88, 154, 66
C6orf118	JHU07499.P079H03	0.256	0	121	49.5	111, 131, 20
CNOT7	JHU02713.P029E10	0.256	0	121	44.5	110, 132, 22
ZMYM3	JHU00766.P008G11	0.256	0.002	121	46.5	116, 126, 10
CYP4F11	JHU13614.P143B08	0.254	0	120.5	47	113, 128, 15
FAM11A	JHU13295.P139B08	0.254	0	120.5	45	103, 138, 35
CDK5RAP3	JHU04145.P044H06	0.254	0.002	120.5	49.5	123, 118, 5
KJ901215	JHU16463.P173E10	0.252	0	120	44.5	104, 136, 32
UNC50	JHU07961.P083D09	0.252	0.002	120	42.5	115, 125, 10
NAE1	JHU03949.P233G02	0.25	0	119.5	54.5	114, 125, 11
ATP1A3	JHU08835.P093E06	0.25	0	119.5	48.5	113, 126, 13
DDIT4	JHU01282.P014H12	0.25	0.002	119.5	45	116, 123, 7
SPAG16	JHU15563.P163D06	0.248	0	119	44	128, 110, 18
NPY4R	JHU16022.P168H01	0.248	0	119	53.5	117, 121, 4
LIMCH1	JHU07124.P075C12	0.248	0	119	48	116, 122, 6
SNX8	JHU03345.P035C09	0.248	0.002	119	45	112, 126, 14
TSSC4	JHU04983.P228F07	0.246	0	118.5	42.5	77, 160, 83
HEXB	JHU14117.P148E10	0.246	0	118.5	47	112, 125, 13
CABP4	JHU08653.P091H06	0.246	0	118.5	51	108, 129, 21
H1F0	JHU05317.P056B04	0.246	0	118.5	43	81, 156, 75
FGD6	JHU04732.P050H03	0.246	0	118.5	86.5	73, 164, 91
ACTRT3	JHU01157.P013B11	0.246	0	118.5	40.5	121, 116, 5
SAFB2	JHU01420.P015D11	0.246	0	118.5	40.5	122, 115, 7
ACP6	JHU00100.P002F12	0.246	0.003	118.5	44	115, 122, 7
DIABLO	JHU07799.P082H01	0.243	0	118	49	112, 124, 12
NFYC	JHU04956.P052C05	0.243	0	118	45.5	117, 119, 2
TOM1	JHU05842.P061E06	0.243	0	118	45	119, 117, 2
CXADR	JHU01080.P012F01	0.243	0.002	118	46	116, 120, 4
OSBPL3	JHU14862.P235A04	0.241	0	117.5	40	115, 120, 5
NDUFB11	JHU14768.P155B11	0.241	0	117.5	47	113, 122, 9
ACOT7	JHU11903.P125E03	0.241	0	117.5	44.5	111, 124, 13
B3GNT3	JHU09609.P101D11	0.241	0	117.5	44.5	105, 130, 25
TRABD	JHU06999.P073G09	0.241	0.002	117.5	54.5	109, 126, 17
ITGBL1	JHU18920.P226E10	0.239	0	117	42	63, 171, 108
RNF157	JHU17948.P222F10	0.239	0	117	41.5	130, 104, 26
PRKCZ	JHU06400.P067B02	0.239	0	117	46	116, 118, 2
IL18	JHU18914.P023B09	0.239	0.002	117	41.5	112, 122, 10
CASP8	JHU16396.P173B05	0.237	0	116.5	82.5	120, 113, 7
GALNTL6	JHU15515.P163F04	0.237	0	116.5	43	115, 118, 3
DCDC2	JHU13615.P143H03	0.237	0	116.5	51.5	117, 116, 1
WDR53	JHU07192.P075G01	0.237	0	116.5	48.5	135, 98, 37
SSBP2	JHU01049.P011G08	0.237	0.002	116.5	42.5	120, 113, 7
CREB3L3	JHU19712.P183B05	0.235	0	116	44.5	119, 113, 6
SH3GL2	JHU13864.P145B12	0.235	0	116	44	110, 122, 12
RBMS2	JHU05441.P057A12	0.235	0	116	42	86, 146, 60
BC039235	JHU07491.P079C08	0.235	0.002	116	44	114, 118, 4
CHRNA10	JHU17617.P219F02	0.233	0	115.5	42.5	112, 119, 7
PYCR1	JHU14776.P155G03	0.233	0	115.5	57	109, 122, 13
CPEB1	JHU06736.P071F02	0.233	0	115.5	44	111, 120, 9
HNRNPC	JHU05226.P055E09	0.233	0	115.5	43.5	106, 125, 19
ZNF467	JHU06808.P071H05	0.233	0	115.5	52.5	144, 87, 57
TBCEL	JHU03251.P034B06	0.233	0	115.5	93	86, 145, 59
BUB1B	JHU18831.P002F04	0.233	0.003	115.5	45.5	53, 178, 125
ENAH	JHU15981.P168F06	0.23	0	115	44	151, 79, 72
HAX1	JHU08008.P084F03	0.23	0	115	44	120, 110, 10
PSMA5	JHU07267.P076C06	0.23	0	115	44.5	108, 122, 14
ATP4B	JHU03952.P042D05	0.23	0	115	44	107, 123, 16
PTGR2	JHU06428.P067F10	0.23	0	115	44	109, 121, 12
SMRP1	JHU03667.P039H06	0.23	0.002	115	52	100, 130, 30
ARHGEF28	JHU25499.P243B06	0.228	0	114.5	42.5	93, 136, 43
PRSS57	JHU19132.P194H06	0.228	0	114.5	45.5	95, 134, 39
FN3K	JHU14546.P153F11	0.228	0	114.5	46.5	118, 111, 7
ADH5	JHU04710.P050D03	0.228	0	114.5	49.5	116, 113, 3
GAD1	JHU06084.P064G02	0.228	0	114.5	47	112, 117, 5
MTG2	JHU04265.P045G07	0.228	0.002	114.5	48.5	100, 129, 29
ADPRHL1	JHU10752.P113H12	0.226	0	114	49	113, 115, 2
UBE2D3	JHU10732.P112H09	0.226	0	114	50	119, 109, 10
FGFR1OP	JHU04258.P045C07	0.226	0	114	42	113, 115, 2
FTL	JHU06551.P069G07	0.226	0	114	51	105, 123, 18
PNMA6A	JHU02177.P023C06	0.226	0.002	114	44	100, 128, 28
ANXA2	JHU09795.P103F08	0.224	0	113.5	44.5	112, 115, 3
ZNF3	JHU05470.P057B12	0.224	0	113.5	42	94, 133, 39
C17orf75	JHU06343.P067E12	0.224	0	113.5	45	109, 118, 9
C11orf74	JHU06342.P067E04	0.224	0.002	113.5	44	98, 129, 31
CDCA7L	JHU16265.P171H02	0.222	0	113	50.5	101, 125, 24
AP1AR	JHU00980.P011B02	0.222	0	113	46	95, 131, 36
ARL2BP	JHU00581.P007D01	0.222	0.005	113	44	109, 117, 8
OFD1_frag	JHU15818.P166G11	0.217	0	112	50	107, 117, 10
TCP11	JHU16041.P168G04	0.217	0	112	49.5	110, 114, 4
WFDC2	JHU12530.P131E05	0.217	0	112	43	108, 116, 8
ECE1	JHU11739.P123F06	0.217	0	112	46	111, 113, 2
FBXO2	JHU08293.P087H05	0.217	0	112	53	105, 119, 14
CNOT7	JHU07219.P076F07	0.217	0	112	44.5	110, 114, 4
GFM2	JHU01181.P013A08	0.217	0.002	112	43	108, 116, 8
BACH2	JHU17878.P222G07	0.215	0	111.5	46.5	100, 123, 23
ATP1B3	JHU01451.P186B06	0.215	0	111.5	48.5	66, 157, 91
PDE9A	JHU13549.P142D06	0.215	0	111.5	44	117, 106, 11
RTCA	JHU13663.P143H12	0.215	0	111.5	48.5	102, 121, 19
SGCD	JHU11117.P116A10	0.215	0	111.5	44.5	100, 123, 23
GAB1	JHU09535.P100A12	0.215	0	111.5	46.5	105, 118, 13
HFE	JHU10504.P110D11	0.215	0	111.5	46	110, 113, 3
CCDC141	JHU11445.P120G08	0.215	0	111.5	46.5	104, 119, 15
FBXO21	JHU10677.P112H01	0.215	0	111.5	54.5	107, 116, 9
CCDC71	JHU07594.P077F12	0.215	0	111.5	48	105, 118, 13
ZC3H18	JHU06965.P073E01	0.215	0	111.5	46	130, 93, 37
COG2	JHU07023.P074G08	0.215	0.002	111.5	46	108, 115, 7
ACSBG1	JHU14267.P150A06	0.213	0	111	43	72, 150, 78
MTMR14	JHU15248.P160H04	0.213	0	111	44.5	113, 109, 4
HIST1H2BA	JHU09640.P101C12	0.213	0	111	46	116, 106, 10
ALCAM	JHU06819.P072F01	0.213	0	111	44	56, 166, 110
TYROBP	JHU00090.P001G09	0.213	0.002	111	71.5	53, 169, 116
GPC4	JHU05995.P234C10	0.211	0	110.5	44.5	97, 124, 27
ITPKB	JHU12104.P127C03	0.211	0	110.5	48.5	108, 113, 5
CMIP	JHU07986.P084B04	0.211	0.002	110.5	44	108, 113, 5
HACE1	JHU18189.P209G02	0.209	0	110	61	97, 123, 26
A1CF	JHU15001.P158B10	0.209	0	110	46.5	88, 132, 44
ANKRD13A	JHU14269.P150F02	0.209	0	110	50	116, 104, 12
IFFO1	JHU13149.P138G12	0.209	0	110	50.5	87, 133, 46
SSBP3	JHU09872.P103E01	0.209	0	110	45.5	109, 111, 2
HNRNPC	JHU01963.P021C09	0.209	0.003	110	43	108, 112, 4
RNH1	JHU13091.P137A12	0.206	0	109.5	53	110, 109, 1
HTN3	JHU03398.P036A06	0.206	0	109.5	99	63, 156, 93
CYB5R3	JHU03006.P032G10	0.206	0.002	109.5	49	104, 115, 11
UBXN7	JHU24681.P242E06	0.204	0	109	43	111, 107, 4
PAPD4	JHU15350.P161F07	0.204	0	109	45.5	134, 84, 50
CPT1A	JHU15111.P159D01	0.204	0	109	44	107, 111, 4
KRTAP21-1	JHU10317.P108E04	0.204	0	109	45	104, 114, 10
RDH10	JHU09772.P102E12	0.204	0	109	46	105, 113, 8
GFM2	JHU04075.P043F11	0.204	0	109	47	113, 105, 8
MAN1B1	JHU02164.P023G03	0.204	0.002	109	52.5	96, 122, 26
Lin28a	JHU19586.P181D10	0.202	0	108.5	43	109, 108, 1
SLC25A39	JHU15175.P159H11	0.202	0	108.5	47.5	100, 117, 17
KIAA0391	JHU07531.P079E06	0.202	0	108.5	44	104, 113, 9
IFIH1	JHU06000.P063F08	0.202	0	108.5	49.5	110, 107, 3
MAGEA12	JHU07448.P078G03	0.202	0	108.5	51.5	105, 112, 7
GRB2	JHU07525.P079G01	0.202	0	108.5	60.5	106, 111, 5
SLC10A7	JHU06792.P071H09	0.202	0	108.5	53.5	151, 66, 85
C19orf57	JHU02314.P025D07	0.202	0	108.5	44.5	98, 119, 21
STX5	JHU02478.P026D03	0.202	0.002	108.5	44	92, 125, 33
HMGN1	JHU16419.P173A01	0.2	0	108	51.5	105, 111, 6
MGAT4EP	JHU15533.P163H10	0.2	0	108	51.5	107, 109, 2
DYNAP	JHU14525.P153C06	0.2	0	108	41	70, 146, 76
SYAP1	JHU07852.P082F04	0.2	0	108	49.5	96, 120, 24
LDHD	JHU10694.P112G04	0.2	0	108	46	95, 121, 26
HEMK1	JHU02919.P031B04	0.2	0	108	43.5	99, 117, 18
RIPK2	JHU00074.P002H07	0.2	0.002	108	58	90, 126, 36
DGKG	JHU15976.P168A10	0.198	0	107.5	47	110, 105, 5
CPOX	JHU12172.P128G05	0.198	0	107.5	55	109, 106, 3
VGLL2	JHU11221.P117D09	0.198	0	107.5	46	99, 116, 17
EOGT	JHU10282.P108E01	0.198	0	107.5	48.5	102, 113, 11
CTBP1	JHU07120.P075C05	0.198	0	107.5	49.5	111, 104, 7
HS1BP3	JHU07618.P077H08	0.198	0	107.5	50	107, 108, 1
THOC1	JHU08524.P057G01	0.198	0	107.5	52	99, 116, 17
ARL2BP	JHU00581.P007A08	0.198	0	107.5	46	100, 115, 15
SLC35B2	JHU01422.P015H09	0.198	0	107.5	53	115, 100, 15
SFN	JHU00367.P004G03	0.198	0.003	107.5	66	107, 108, 1
PRKAR2B	JHU16126.P169C02	0.195	0	107	44	98, 116, 18
THBD	JHU12336.P129A02	0.195	0	107	44.5	109, 105, 4
PGM3	JHU14326.P150H01	0.195	0	107	52	97, 117, 20
KRTAP10-7	JHU11185.P117A05	0.195	0	107	45.5	88, 126, 38
SESTD1	JHU07568.P079B10	0.195	0	107	47	104, 110, 6
ESM1	JHU07512.P079B05	0.195	0	107	41	109, 105, 4
DDX4	JHU07505.P079H09	0.195	0.002	107	54.5	104, 110, 6
KLC3	JHU16297.P171F03	0.193	0	106.5	45	106, 107, 1
TSNAXIP1	JHU10643.P111G05	0.193	0	106.5	58	102, 111, 9
KCTD7	JHU07341.P080D06	0.193	0	106.5	47.5	100, 113, 13
C7orf31	JHU06728.P071F05	0.193	0	106.5	47.5	130, 83, 47
OR1J2	JHU06668.P070H09	0.193	0	106.5	49.5	102, 111, 9
UNC45A	JHU02301.P024D03	0.193	0	106.5	46.5	99, 114, 15
ARIH2	JHU00392.P005D11	0.193	0	106.5	44	111, 102, 9
METTL1	JHU02640.P028E12	0.193	0	106.5	44	106, 107, 1
MLF2	JHU02644.P028H09	0.193	0.002	106.5	50.5	109, 104, 5
ALDH4A1	JHU06916.P073B03	0.191	0	106	47	103, 109, 6
GUCY1B3	JHU06759.P071E06	0.191	0	106	43	106, 106, 0
PGBD3	JHU06782.P071G05	0.191	0	106	51.5	101, 111, 10
PDE9A	JHU04665.P049G07	0.191	0	106	48.5	109, 103, 6
CPVL	JHU02897.P031G07	0.191	0.002	106	49	92, 120, 28
FOLH1	JHU01666.P176F01	0.189	0	105.5	42.5	120, 91, 29
PNMA2	JHU15552.P163E01	0.189	0	105.5	45.5	83, 128, 45
ATG4A	JHU10567.P111A09	0.189	0	105.5	44	84, 127, 43
DPP3	JHU08467.P089H09	0.189	0	105.5	58	97, 114, 17
CLEC10A	JHU05871.P062B05	0.189	0	105.5	41.5	103, 108, 5
TSTA3	JHU02388.P025C03	0.189	0.002	105.5	42.5	104, 107, 3
UBE2Q1	JHU25696.P243E04	0.187	0	105	42	86, 124, 38
MARCKSL1	JHU16451.P173B10	0.187	0	105	42	107, 103, 4
BDNF	JHU13891.P179C11	0.187	0	105	42.5	141, 69, 72
CBWD1	JHU15202.P160D09	0.187	0	105	42.5	93, 117, 24
HGH1	JHU13121.P138C10	0.187	0	105	45	98, 112, 14
MUC21	JHU14283.P150E02	0.187	0	105	43	110, 100, 10
CD37	JHU10960.P115D05	0.187	0	105	44	98, 112, 14
P3H2	JHU02160.P023B04	0.187	0	105	43	104, 106, 2
C11orf45	JHU03369.P036C08	0.187	0.002	105	42.5	104, 106, 2
RARB	JHU10341.P233C03	0.185	0	104.5	41	42, 167, 125
CNGA3	JHU15787.P166C09	0.185	0	104.5	45.5	75, 134, 59
PKLR	JHU14676.P154F08	0.185	0	104.5	46	97, 112, 15
JUP	JHU13931.P146H10	0.185	0	104.5	48.5	94, 115, 21
GDI1	JHU12758.P134H10	0.185	0	104.5	53	90, 119, 29
ATG10	JHU09797.P103G09	0.185	0	104.5	53	102, 107, 5
MAP2K7	JHU07058.P074B03	0.185	0	104.5	44.5	147, 62, 85
USP46	JHU07673.P077F06	0.185	0	104.5	46.5	104, 105, 1
FCER1A	JHU07327.P080G04	0.185	0	104.5	47	86, 123, 37
CENPM	JHU02605.P028A06	0.185	0	104.5	49.5	98, 111, 13
PIGT	JHU01203.P013B07	0.185	0	104.5	41.5	153, 56, 97
SPARC	JHU02097.P022D12	0.185	0	104.5	42.5	93, 116, 23
C11orf49	JHU02410.P026F02	0.185	0.003	104.5	45.5	100, 109, 9
TEX33	JHU20055.P242H05	0.182	0	104	57	88, 120, 32
PCDH17	JHU15549.P163F01	0.182	0	104	46	80, 128, 48
NOL3	JHU09079.P095G02	0.182	0.002	104	49.5	103, 105, 2
AP1B1	JHU18650.P215C12	0.18	0	103.5	54.5	103, 104, 1
FAM129A	JHU12860.P135E12	0.18	0	103.5	48.5	112, 95, 17
TMEM134	JHU14792.P155H04	0.18	0	103.5	49.5	101, 106, 5
NFKB1	JHU07070.P074C03	0.18	0	103.5	45.5	104, 103, 1
DNAJB2	JHU05676.P060G09	0.18	0	103.5	49.5	94, 113, 19
MAGEA3	JHU02741.P029G02	0.18	0.002	103.5	51	93, 114, 21
MUM1L1	JHU15438.P162F08	0.178	0	103	42	105, 101, 4
IGKC	JHU16098.P169H04	0.178	0	103	48.5	91, 115, 24
C1QBP	JHU12740.P134F03	0.178	0	103	42	98, 108, 10
RALYL	JHU09069.P095E06	0.178	0	103	48.5	97, 109, 12
C2orf57	JHU04272.P045D06	0.178	0	103	59.5	122, 84, 38
SIAH1	JHU07371.P080E07	0.178	0	103	48	89, 117, 28
CFAP43	JHU04122.P075F12	0.178	0	103	44	84, 122, 38
MED1	JHU06785.P071F04	0.178	0	103	44.5	90, 116, 26
C6orf106	JHU02417.P026H01	0.178	0	103	62.5	92, 114, 22
TUBB2B	JHU02201.P023H09	0.178	0.002	103	52.5	99, 107, 8
PDCD2	JHU13853.P145C03	0.176	0	102.5	42	91, 114, 23
PREPL	JHU13655.P143D07	0.176	0	102.5	43.5	92, 113, 21
LRRC4C	JHU09748.P102E06	0.176	0	102.5	42.5	90, 115, 25
FUT1	JHU11259.P118H11	0.176	0	102.5	49	94, 111, 17
DDX28	JHU05983.P063A11	0.176	0	102.5	42	92, 113, 21
PPIE	JHU04290.P045H10	0.176	0	102.5	108.5	156, 49, 107
HNRNPA0	JHU01007.P013B10	0.176	0.002	102.5	42.5	93, 112, 19
MYRIP	JHU16013.P168B10	0.174	0	102	44.5	112, 92, 20
HNRNPA1	JHU16420.P173H08	0.174	0	102	54	116, 88, 28
MUC15	JHU13647.P143D08	0.174	0	102	46	104, 100, 4
CCDC40	JHU10191.P107G08	0.174	0	102	48	106, 98, 8
NR1D1	JHU06778.P071C06	0.174	0	102	43	76, 128, 52
DPP3	JHU07031.P074E08	0.174	0	102	54.5	102, 102, 0
ATG4C	JHU03950.P042G03	0.174	0	102	49.5	105, 99, 6
C18orf25	JHU00881.P010F07	0.174	0.003	102	43.5	79, 125, 46
KRTAP2-3	JHU18922.P230G09	0.171	0	101.5	51	98, 105, 7
KRTAP19-7	JHU11188.P117C01	0.171	0	101.5	47	97, 106, 9
TAB1	JHU07730.P081C02	0.171	0	101.5	49	89, 114, 25
KRTCAP2	JHU06650.P070F03	0.171	0	101.5	42	88, 115, 27
PCYT1B	JHU05629.P059H06	0.171	0	101.5	51	86, 117, 31
KEAP1	JHU02347.P025E08	0.171	0.002	101.5	43.5	97, 106, 9
BC073767	JHU16428.P173B09	0.169	0	101	69	83, 119, 36
IST1	JHU15907.P167B08	0.169	0	101	48.5	100, 102, 2
VPS26B	JHU16050.P168H06	0.169	0	101	54	109, 93, 16
RTN4	JHU15075.P158H06	0.169	0	101	46.5	97, 105, 8
OPHN1	JHU13650.P143G05	0.169	0	101	55.5	94, 108, 14
FKBP8	JHU13528.P142G02	0.169	0	101	59	110, 92, 18
AARSD1	JHU08928.P094B12	0.169	0	101	46.5	93, 109, 16
TSPAN7	JHU07481.P078D07	0.169	0	101	47.5	100, 102, 2
SART3	JHU06610.P069C07	0.169	0	101	45.5	119, 83, 36
POMZP3	JHU04466.P047G10	0.169	0	101	89	151, 51, 100
SDHAF2	JHU03656.P039E09	0.169	0	101	44.5	98, 104, 6
DPH2	JHU02524.P027H04	0.169	0	101	49.5	106, 96, 10
FXYD5	JHU01290.P017G03	0.169	0.002	101	51.5	92, 110, 18
MAP3K10	JHU17308.P215E04	0.167	0	100.5	45	57, 144, 87
CCR6	JHU13033.P137F09	0.167	0	100.5	46	91, 110, 19
PPM1F	JHU13758.P144H02	0.167	0	100.5	57	95, 106, 11
DGCR2	JHU07699.P081A04	0.167	0	100.5	44	105, 96, 9
PIK3CA	JHU11201.P117E07	0.167	0	100.5	52	94, 107, 13
GCNT1	JHU10972.P115F03	0.167	0	100.5	46.5	94, 107, 13
URM1	JHU04794.P050A01	0.167	0	100.5	55	93, 108, 15
SERPINI2	JHU05450.P057D11	0.167	0	100.5	48.5	97, 104, 7
FANCG	JHU07432.P078F08	0.167	0	100.5	46	99, 102, 3
SULT1A1	JHU02381.P025E04	0.167	0	100.5	45.5	90, 111, 21
GSS	JHU02052.P022H06	0.167	0.002	100.5	51	94, 107, 13
PPM1J	JHU16319.P171A07	0.165	0	100	81	97, 103, 6
NASP	JHU08890.P093F06	0.165	0	100	50.5	94, 106, 12
PVR	JHU09091.P095E07	0.165	0	100	43	96, 104, 8
THBD	JHU09108.P095F05	0.165	0	100	47.5	95, 105, 10
WDR62	JHU05469.P057B01	0.165	0	100	44.5	87, 113, 26
SSBP1	JHU06414.P048A11	0.165	0	100	41	94, 106, 12
PSAT1	JHU02366.P025G02	0.165	0.002	100	49.5	99, 101, 2
C6orf10	JHU05969.P229A06	0.163	0	99.5	43	71, 128, 57
TOM1L2	JHU12430.P130B03	0.163	0	99.5	45	100, 99, 1
ABHD16A	JHU09031.P095B06	0.163	0	99.5	44.5	87, 112, 25
CNIH2	JHU05977.P063E03	0.163	0	99.5	47.5	110, 89, 21
2018-09-04	JHU07104.P075G06	0.163	0	99.5	49	99, 100, 1
TUBA3E	JHU07190.P075H05	0.163	0	99.5	51.5	102, 97, 5
TCN2	JHU13678.P026G09	0.163	0	99.5	49	98, 101, 3
NPPA	JHU02071.P022H01	0.163	0.002	99.5	52	103, 96, 7
FAM98A	JHU10297.P191D05	0.161	0	99	43	99, 99, 0
NOTCH2NL	JHU14859.P156D08	0.161	0	99	42	96, 102, 6
TAP1	JHU08625.P090E11	0.161	0	99	47	90, 108, 18
UBE2D4	JHU02391.P025E11	0.161	0.003	99	46	93, 105, 12
WSB2	JHU26458.P245B12	0.158	0	98.5	46	54, 143, 89
CLEC10A	JHU16267.P171F02	0.158	0	98.5	44.5	96, 101, 5
TCF19	JHU16474.P173H01	0.158	0	98.5	53	122, 75, 47
WFIKKN2	JHU11794.P123E06	0.158	0	98.5	46.5	92, 105, 13
ZNF436	JHU10363.P108E02	0.158	0	98.5	46.5	95, 102, 7
CUL4A	JHU08282.P087H10	0.158	0	98.5	49	116, 81, 35
SYNE4	JHU06446.P068F12	0.158	0.002	98.5	47	71, 126, 55
XRCC4	JHU03452.P187A07	0.156	0	98	48	76, 120, 44
LRRC15	JHU15717.P165B11	0.156	0	98	77.5	106, 90, 16
CNNM1	JHU10582.P111A12	0.156	0	98	41.5	90, 106, 16
HDGFL1	JHU10686.P112C06	0.156	0	98	45.5	88, 108, 20
GGT6	JHU10394.P109E01	0.156	0	98	44.5	84, 112, 28
DKK3	JHU08950.P094E10	0.156	0	98	46.5	89, 107, 18
DAB2	JHU07424.P078E08	0.156	0	98	47	98, 98, 0
ADAM12	JHU07011.P074F08	0.156	0	98	47	93, 103, 10
OR10W1	JHU06571.P069F01	0.156	0	98	46	64, 132, 68
GLUL	JHU05602.P059F10	0.156	0	98	43.5	95, 101, 6
NID2	JHU07642.P077H04	0.156	0	98	51	98, 98, 0
RTP4	JHU01042.P011B11	0.156	0.002	98	44.5	90, 106, 16
MAGOH	JHU01016.P235G08	0.154	0	97.5	49	128, 67, 61
TSPAN31	JHU04503.P178A05	0.154	0	97.5	77	105, 90, 15
ALOXE3	JHU15865.P167B01	0.154	0	97.5	41.5	95, 100, 5
UNC45A	JHU15469.P162C09	0.154	0	97.5	45.5	86, 109, 23
ZIK1	JHU15857.P166E04	0.154	0	97.5	44.5	99, 96, 3
RANGAP1	JHU12697.P133B12	0.154	0	97.5	40.5	95, 100, 5
ERICH2	JHU10895.P114A07	0.154	0	97.5	44	92, 103, 11
PPP6R2	JHU11491.P120H11	0.154	0	97.5	53	96, 99, 3
C4orf19	JHU05577.P059A04	0.154	0	97.5	43	102, 93, 9
ZNF610	JHU05855.P061G01	0.154	0	97.5	49.5	76, 119, 43
MOB3B	JHU03034.P032D03	0.154	0.002	97.5	48	95, 100, 5
DEFB127	JHU18838.P225F12	0.152	0	97	40	64, 130, 66
LOC151121	JHU15524.P163F08	0.152	0	97	42	114, 80, 34
GPR78	JHU12290.P129H04	0.152	0	97	51.5	90, 104, 14
IL15	JHU10976.P115G02	0.152	0	97	47.5	91, 103, 12
MAG	JHU10411.P109G09	0.152	0	97	53.5	97, 97, 0
USP12	JHU04795.P050A03	0.152	0	97	42.5	97, 97, 0
EGFL8	JHU06845.P072F08	0.152	0	97	45.5	95, 99, 4
BCL10	JHU06828.P072F03	0.152	0	97	44.5	90, 104, 14
MLST8	JHU04929.P052G03	0.152	0	97	55.5	136, 58, 78
ODF2L	JHU04852.P051G02	0.152	0	97	124.5	63, 131, 68
DRAM1_frag	JHU03201.P034A08	0.152	0	97	105	68, 126, 58
CDK9	JHU00114.P002B03	0.152	0	97	45	87, 107, 20
MYL6	JHU02646.P028E07	0.152	0.002	97	44.5	91, 103, 12
ZNF876P	JHU16209.P170F04	0.15	0	96.5	44.5	104, 89, 15
GOLPH3L	JHU14008.P147E03	0.15	0	96.5	45	68, 125, 57
ZBTB22	JHU13014.P136E08	0.15	0	96.5	46.5	91, 102, 11
SGCE	JHU13969.P146G08	0.15	0	96.5	47	95, 98, 3
MAPK10	JHU07156.P075A05	0.15	0	96.5	43	99, 94, 5
SPP1	JHU04977.P052A02	0.15	0	96.5	43.5	90, 103, 13
TPRA1	JHU07039.P074C01	0.15	0	96.5	47.5	90, 103, 13
PARL	JHU04373.P046G01	0.15	0	96.5	51.5	86, 107, 21
ECT2_frag	JHU02620.P028A07	0.15	0.003	96.5	44	101, 92, 9
KCNS1	JHU15612.P164B11	0.147	0	96	49	91, 101, 10
RAP1GDS1	JHU15826.P166H11	0.147	0	96	51.5	100, 92, 8
GCNT2	JHU11168.P117C05	0.147	0	96	47.5	79, 113, 34
TMEM154	JHU10067.P105G01	0.147	0	96	56	98, 94, 4
RPUSD2	JHU07170.P075A08	0.147	0	96	44	95, 97, 2
TTC39B	JHU07210.P076G12	0.147	0	96	45.5	84, 108, 24
PSMA3	JHU05813.P061G11	0.147	0	96	52	102, 90, 12
CD84	JHU00984.P011A12	0.147	0	96	43	85, 107, 22
NUP62CL	JHU01882.P020E10	0.147	0.002	96	45	88, 104, 16
AQP7	JHU12159.P128F11	0.145	0	95.5	48	92, 99, 7
GSTM4	JHU10775.P113E09	0.145	0	95.5	45.5	102, 89, 13
MGAT4B	JHU10615.P111E04	0.145	0	95.5	44	80, 111, 31
ATP5G3	JHU10945.P115G11	0.145	0	95.5	56	88, 103, 15
IL7	JHU07242.P076B12	0.145	0	95.5	42	89, 102, 13
ADSL	JHU02593.P028D03	0.145	0	95.5	45	94, 97, 3
PGM3	JHU02364.P025F04	0.145	0	95.5	44.5	96, 95, 1
DERL1	JHU00412.P005E02	0.145	0	95.5	44.5	76, 115, 39
SAE1	JHU00362.P004G05	0.145	0.002	95.5	56.5	98, 93, 5
EPHA4	JHU16407.P173B12	0.143	0	95	48	110, 80, 30
ARHGEF3	JHU13694.P144A12	0.143	0	95	43	109, 81, 28
GCLC	JHU13052.P137C10	0.143	0	95	49	99, 91, 8
PPM1G	JHU08990.P094B08	0.143	0	95	47	90, 100, 10
APH1A	JHU04516.P048C04	0.143	0	95	46	93, 97, 4
PPARG	JHU07077.P074F03	0.143	0	95	47	114, 76, 38
AAR2	JHU02216.P024C12	0.143	0.002	95	42	86, 104, 18
DIO1	JHU15888.P167D10	0.141	0	94.5	42	71, 118, 47
EPB42	JHU15792.P166E09	0.141	0	94.5	45.5	92, 97, 5
UBE2D3	JHU15467.P162E04	0.141	0	94.5	46.5	58, 131, 73
PDZRN3	JHU14672.P154G02	0.141	0	94.5	51	99, 90, 9
THBS1	JHU11786.P123H02	0.141	0	94.5	52.5	87, 102, 15
ALG13_frag	JHU11248.P118B03	0.141	0	94.5	50.5	90, 99, 9
MRPS31	JHU07064.P074F02	0.141	0	94.5	44.5	99, 90, 9
HDHD2	JHU07338.P080H04	0.141	0	94.5	46	76, 113, 37
HP	JHU07237.P076H05	0.141	0	94.5	51	92, 97, 5
OR5V1	JHU06590.P069H05	0.141	0	94.5	51	97, 92, 5
CRACR2B	JHU05590.P059G01	0.141	0	94.5	52.5	89, 100, 11
POLR2H	JHU02560.P027C04	0.141	0.002	94.5	42.5	88, 101, 13
FAM96A	JHU14106.P180E03	0.139	0	94	43.5	82, 106, 24
MAP1LC3B	JHU16360.P172E05	0.139	0	94	43	112, 76, 36
NDUFS3	JHU13173.P138D12	0.139	0	94	41.5	88, 100, 12
SRSF2	JHU14049.P147F11	0.139	0	94	45.5	88, 100, 12
KCNA6	JHU10400.P109F08	0.139	0	94	43.5	95, 93, 2
EAF2	JHU07802.P082F07	0.139	0	94	44.5	111, 77, 34
RPL23A	JHU04969.P052B07	0.139	0	94	44.5	105, 83, 22
ACOX1	JHU06913.P073C04	0.139	0	94	47.5	84, 104, 20
TXNDC11_frag	JHU05463.P057D06	0.139	0	94	46	95, 93, 2
TMA16	JHU04443.P047D09	0.139	0	94	43.5	105, 83, 22
CLK3	JHU04149.P044C03	0.139	0	94	44.5	80, 108, 28
TIMM17B	JHU03731.P039C11	0.139	0	94	45.5	102, 86, 16
PDZD3	JHU03043.P032F09	0.139	0.002	94	45.5	100, 88, 12
PSMC3	JHU13762.P144F01	0.137	0	93.5	45.5	98, 89, 9
UPK1A	JHU11220.P117B04	0.137	0	93.5	45.5	95, 92, 3
S1PR5	JHU08088.P085D05	0.137	0	93.5	46	91, 96, 5
TKFC	JHU08568.P090E03	0.137	0	93.5	46.5	81, 106, 25
GTF2H2	JHU06948.P073D12	0.137	0	93.5	46	79, 108, 29
P2RX4	JHU05626.P059D11	0.137	0	93.5	46.5	95, 92, 3
APP	JHU07013.P074F07	0.137	0	93.5	45.5	92, 95, 3
HSPBP1	JHU02818.P030A11	0.137	0	93.5	45.5	102, 85, 17
FAM127B	JHU02907.P031F08	0.137	0.003	93.5	44	93, 94, 1
KIF19	JHU15614.P164C08	0.134	0	93	43	110, 76, 34
NSUN5P1	JHU15546.P163D08	0.134	0	93	42.5	106, 80, 26
H6PD	JHU16353.P172G05	0.134	0	93	54	100, 86, 14
GAMT	JHU13919.P146C11	0.134	0	93	49	84, 102, 18
HHIPL2	JHU15240.P160H07	0.134	0	93	49	113, 73, 40
QARS	JHU12694.P133H09	0.134	0	93	51.5	81, 105, 24
TMEM143	JHU07953.P083H09	0.134	0	93	54	83, 103, 20
SLC16A4	JHU07570.P079B04	0.134	0	93	43	86, 100, 14
CBLB	JHU07311.P080E12	0.134	0	93	46	75, 111, 36
EML1	JHU07607.P077G01	0.134	0.002	93	55.5	82, 104, 22
BCHE	JHU18157.P209G04	0.132	0	92.5	46.5	68, 117, 49
DCAF8	JHU15856.P166D12	0.132	0	92.5	44	76, 109, 33
CTBP1	JHU15973.P168H11	0.132	0	92.5	47	91, 94, 3
DCBLD2	JHU10673.P112G12	0.132	0	92.5	51	96, 89, 7
BID	JHU06529.P069C08	0.132	0	92.5	51	97, 88, 9
FAM3A	JHU04635.P049C10	0.132	0	92.5	43	83, 102, 19
MIF4GD	JHU03704.P039B04	0.132	0	92.5	43	114, 71, 43
CPA1	JHU01943.P021G11	0.132	0.002	92.5	47.5	85, 100, 15
SERPINA6	JHU00657.P235G03	0.13	0	92	56	89, 95, 6
IQUB	JHU16102.P169B09	0.13	0	92	73.5	83, 101, 18
DEFB107A	JHU19177.P195H06	0.13	0	92	54	90, 94, 4
LEMD1	JHU16357.P172G04	0.13	0	92	46.5	90, 94, 4
MAP2K2	JHU13827.P145A04	0.13	0	92	43.5	74, 110, 36
HTRA4	JHU12292.P129C05	0.13	0	92	44	83, 101, 18
APBB1	JHU09027.P095D11	0.13	0	92	45.5	81, 103, 22
ELK1	JHU07131.P075B05	0.13	0	92	42.5	116, 68, 48
SDSL	JHU05449.P057C06	0.13	0	92	44.5	85, 99, 14
WWP2	JHU04987.P052D05	0.13	0	92	44	82, 102, 20
HSD17B8	JHU02153.P023B10	0.13	0	92	42.5	85, 99, 14
ADI1	JHU02498.P027H12	0.13	0	92	48	93, 91, 2
CALCOCO1	JHU02514.P027G04	0.13	0.002	92	49.5	85, 99, 14
PAK4	JHU12984.P209B12	0.128	0	91.5	45	88, 95, 7
USP5	JHU08922.P228D04	0.128	0	91.5	42.5	96, 87, 9
MAGEA6	JHU16207.P180G11	0.128	0	91.5	52.5	106, 77, 29
HIF3A	JHU15123.P159A10	0.128	0	91.5	42	100, 83, 17
KCNJ14	JHU13062.P137D09	0.128	0	91.5	49	83, 100, 17
PSMC6	JHU14141.P148G09	0.128	0	91.5	51.5	86, 97, 11
PSMD5	JHU08804.P092A08	0.128	0	91.5	43.5	84, 99, 15
LBHD1	JHU09320.P098C09	0.128	0	91.5	47	84, 99, 15
MCCC2	JHU11469.P120H02	0.128	0	91.5	54	87, 96, 9
PSTPIP1	JHU07559.P079B01	0.128	0	91.5	42.5	111, 72, 39
CCT7	JHU05009.P053D11	0.128	0	91.5	47	95, 88, 7
NOSIP	JHU01201.P013A09	0.128	0	91.5	43	88, 95, 7
CBR3	JHU02421.P026E07	0.128	0.002	91.5	45	86, 97, 11
MBNL2	JHU15721.P165A03	0.126	0	91	49	78, 104, 26
IGL@	JHU16435.P173D09	0.126	0	91	45	102, 80, 22
PDXDC1	JHU10332.P108A03	0.126	0	91	48	86, 96, 10
RAB9B	JHU11012.P115C03	0.126	0	91	48.5	87, 95, 8
TSPAN14	JHU09306.P097E12	0.126	0	91	49	101, 81, 20
MPPED1	JHU04277.P045C11	0.126	0	91	61.5	109, 73, 36
AK7	JHU07490.P079H08	0.126	0	91	46.5	85, 97, 12
VRK3	JHU06620.P069H08	0.126	0	91	49	79, 103, 24
SEC13	JHU03536.P037D03	0.126	0.003	91	49.5	93, 89, 4
GAB1	JHU09535.P233C08	0.123	0	90.5	42.5	93, 88, 5
CFHR5	JHU11627.P122B12	0.123	0	90.5	45.5	85, 96, 11
GTF2E1	JHU11835.P124A01	0.123	0	90.5	49	81, 100, 19
STX11	JHU07849.P082B11	0.123	0	90.5	43	102, 79, 23
PBX2	JHU11385.P119C06	0.123	0	90.5	47	91, 90, 1
TBCD	JHU06802.P071G06	0.123	0	90.5	49	87, 94, 7
SRP19	JHU01715.P018A02	0.123	0	90.5	43	100, 81, 19
FNTB	JHU01368.P015G04	0.123	0.002	90.5	49.5	95, 86, 9
GBP5	JHU15603.P164B03	0.121	0	90	49.5	86, 94, 8
LYSMD4	JHU15144.P159D09	0.121	0	90	45	79, 101, 22
PUM3	JHU14210.P149D11	0.121	0	90	45.5	86, 94, 8
PMVK	JHU13183.P138G05	0.121	0	90	52	82, 98, 16
MRPS2	JHU08791.P092B05	0.121	0	90	45	126, 54, 72
EREG	JHU10968.P115G07	0.121	0	90	52	91, 89, 2
CSRNP3	JHU10208.P107G04	0.121	0	90	48.5	85, 95, 10
MR1	JHU07541.P079D03	0.121	0	90	43.5	95, 85, 10
PAPSS2	JHU06970.P073F09	0.121	0	90	45.5	73, 107, 34
GSTA1	JHU07233.P076E05	0.121	0	90	53	84, 96, 12
LTA4H	JHU06102.P064F03	0.121	0	90	52	80, 100, 20
EWSR1	JHU04728.P050G01	0.121	0	90	50.5	89, 91, 2
ATP6V0B	JHU04423.P047G09	0.121	0	90	50.5	69, 111, 42
TEX2_frag	JHU03730.P039D06	0.121	0	90	43.5	78, 102, 24
ARHGEF16	JHU02405.P026D05	0.121	0.002	90	45.5	79, 101, 22
PPP6R2	JHU16465.P173A11	0.119	0	89.5	47	87, 92, 5
FBXO21	JHU16410.P173C12	0.119	0	89.5	43	80, 99, 19
KRT6A	JHU06954.P073C03	0.119	0	89.5	46.5	75, 104, 29
ZER1	JHU07006.P073E05	0.119	0	89.5	45.5	90, 89, 1
FAM114A1	JHU05990.P063F12	0.119	0	89.5	52	95, 84, 11
DCTN3	JHU02616.P028A11	0.119	0	89.5	46	79, 100, 21
KJ904366_frag	JHU03265.P035D12	0.119	0	89.5	43	84, 95, 11
HBG2	JHU01586.P017D12	0.119	0	89.5	46.5	84, 95, 11
F8	JHU00802.P009E07	0.119	0	89.5	44.5	85, 94, 9
DUSP6	JHU02231.P024H01	0.119	0.002	89.5	51	101, 78, 23
PDGFRA	JHU16368.P172C01	0.117	0	89	43	113, 65, 48
PLEKHA4	JHU16370.P172F01	0.117	0	89	45	111, 67, 44
PTPN23	JHU19428.P197G06	0.117	0	89	52	106, 72, 34
SYAP1	JHU13677.P143H01	0.117	0	89	60.5	81, 97, 16
PNMA2	JHU09951.P104F10	0.117	0	89	45	74, 104, 30
PABPC5	JHU09946.P104H11	0.117	0	89	49.5	88, 90, 2
FAM159A_frag	JHU06276.P066G05	0.117	0	89	52	78, 100, 22
BC011600.2_frag	JHU01731.P019B01	0.117	0	89	44.5	105, 73, 32
C11orf16	JHU01640.P018D08	0.117	0	89	44.5	86, 92, 6
ZNF671	JHU00864.P009E10	0.117	0.002	89	46	82, 96, 14
TMEM164	JHU16045.P168D10	0.115	0	88.5	42.5	103, 74, 29
MEMO1	JHU16361.P172H05	0.115	0	88.5	51.5	98, 79, 19
NAPB	JHU16213.P170H04	0.115	0	88.5	48.5	82, 95, 13
RDH14	JHU12226.P128A01	0.115	0	88.5	48	87, 90, 3
KCNMB1	JHU13819.P145F07	0.115	0	88.5	46.5	83, 94, 11
EYA2	JHU13727.P144H05	0.115	0	88.5	53.5	87, 90, 3
KLC4	JHU10782.P113B02	0.115	0	88.5	47	89, 88, 1
IGKC	JHU08867.P093C02	0.115	0	88.5	47.5	87, 90, 3
FCRL4	JHU10211.P107F03	0.115	0	88.5	44	87, 90, 3
TMPO	JHU07188.P075A06	0.115	0	88.5	41.5	92, 85, 7
LTF	JHU05412.P057C02	0.115	0	88.5	43.5	87, 90, 3
RAB34	JHU07366.P080H09	0.115	0	88.5	51.5	81, 96, 15
ZFYVE19	JHU04797.P050G05	0.115	0	88.5	52.5	84, 93, 9
NAPG	JHU02258.P024B12	0.115	0	88.5	47	84, 93, 9
OLA1	JHU02918.P031F12	0.115	0	88.5	40.5	79, 98, 19
DSCC1	JHU02331.P025E03	0.115	0	88.5	45	81, 96, 15
SNRPF	JHU02775.P029G06	0.115	0	88.5	48	83, 94, 11
DCTN2	JHU02899.P031H03	0.115	0	88.5	49	91, 86, 5
CEP290_frag	JHU02606.P028H06	0.115	0	88.5	50.5	78, 99, 21
HLA-E	JHU00318.P004H10	0.115	0	88.5	53.5	87, 90, 3
NME2	JHU00058.P001H01	0.115	0.002	88.5	59.5	90, 87, 3
SCAMP4	JHU04870.P178B09	0.113	0	88	68.5	91, 85, 6
FUT10	JHU16352.P172B03	0.113	0	88	48	77, 99, 22
USP36	JHU16142.P169B03	0.113	0	88	71	87, 89, 2
LEXM	JHU15394.P162B11	0.113	0	88	50.5	85, 91, 6
MGAT3	JHU15627.P164D11	0.113	0	88	45	98, 78, 20
BPHL	JHU15872.P167E11	0.113	0	88	44.5	79, 97, 18
LOR	JHU15534.P163H05	0.113	0	88	56.5	79, 97, 18
MED4	JHU13943.P146B03	0.113	0	88	43	91, 85, 6
PDF	JHU13086.P137F02	0.113	0	88	46	68, 108, 40
ACSL4	JHU12255.P129E12	0.113	0	88	48	71, 105, 34
KRTAP1-5	JHU12969.P136H07	0.113	0	88	48.5	75, 101, 26
FCRL2	JHU10498.P110F12	0.113	0	88	43.5	77, 99, 22
KCNN4	JHU08103.P085F12	0.113	0	88	43.5	80, 96, 16
PCCB	JHU06972.P073C10	0.113	0	88	48	80, 96, 16
CSF3R	JHU06930.P073D06	0.113	0	88	47.5	93, 83, 10
TRIP10	JHU07480.P078F11	0.113	0	88	45.5	86, 90, 4
TNFRSF17	JHU06698.P070F04	0.113	0.003	88	45	85, 91, 6
DSG1	JHU17524.P242A03	0.11	0	87.5	44	60, 115, 55
TMEM167B	JHU02704.P227B08	0.11	0	87.5	42.5	96, 79, 17
DENND5A	JHU16128.P169C03	0.11	0	87.5	44	83, 92, 9
AAMP	JHU16389.P173E02	0.11	0	87.5	45	90, 85, 5
RASGRP3	JHU12324.P129B11	0.11	0	87.5	44	74, 101, 27
TFAP2E	JHU13103.P137F10	0.11	0	87.5	46.5	78, 97, 19
GBAS	JHU13813.P145H01	0.11	0	87.5	52	88, 87, 1
SPAG6	JHU10726.P112B06	0.11	0	87.5	47.5	70, 105, 35
GPS1	JHU09442.P099C11	0.11	0	87.5	47.5	82, 93, 11
MAP4K2	JHU09938.P104F08	0.11	0	87.5	46	61, 114, 53
SLC37A3	JHU05827.P061H05	0.11	0	87.5	52	82, 93, 11
KV205	JHU03021.P032B02	0.11	0	87.5	44	80, 95, 15
PSMD4	JHU02843.P030D09	0.11	0	87.5	46	88, 87, 1
CA8	JHU00586.P007D06	0.11	0	87.5	42	92, 83, 9
C4BPA	JHU01747.P019F01	0.11	0	87.5	49	79, 96, 17
CKB	JHU00017.P001E03	0.11	0	87.5	52	69, 106, 37
ADI1	JHU02498.P027G12	0.11	0	87.5	49	90, 85, 5
GINS2	JHU02534.P027H02	0.11	0.002	87.5	48	85, 90, 5
RSPO2	JHU04680.P178A09	0.108	0	87	82.5	92, 82, 10
PRF1	JHU09857.P103B11	0.108	0	87	41	77, 97, 20
MAP3K7CL	JHU10953.P115C06	0.108	0	87	48	82, 92, 10
APPL2	JHU09225.P097D02	0.108	0	87	48.5	78, 96, 18
CNIH1	JHU10861.P114E04	0.108	0	87	47	98, 76, 22
MRPL1	JHU07823.P082G07	0.108	0	87	51.5	89, 85, 4
SLC39A11	JHU06897.P072H08	0.108	0	87	68	117, 57, 60
SULT1A3	JHU04495.P047H06	0.108	0	87	50.5	90, 84, 6
METTL7A	JHU02641.P028C06	0.108	0	87	44.5	90, 84, 6
TGOLN2	JHU02859.P030E02	0.108	0	87	44	101, 73, 28
PRDX3	JHU02467.P026H03	0.108	0.002	87	49.5	81, 93, 12
KJ902540	JHU18464.P212A11	0.106	0	86.5	42	84, 89, 5
HAUS1	JHU15299.P161B02	0.106	0	86.5	47.5	73, 100, 27
GGT5	JHU16088.P169E07	0.106	0	86.5	41	67, 106, 39
FUT6	JHU14006.P147C08	0.106	0	86.5	43.5	81, 92, 11
CAMKK2	JHU09901.P104B07	0.106	0	86.5	45.5	79, 94, 15
KIR2DL4	JHU10222.P107C07	0.106	0	86.5	48	88, 85, 3
C14orf132	JHU09034.P095E12	0.106	0	86.5	45.5	86, 87, 1
FTL	JHU09151.P096F09	0.106	0	86.5	43.5	75, 98, 23
CLEC14A	JHU08081.P085E08	0.106	0	86.5	46.5	81, 92, 11
DAB1	JHU10095.P106H04	0.106	0	86.5	49.5	82, 91, 9
SOCS3	JHU07282.P076G05	0.106	0	86.5	49	82, 91, 9
PLEKHA8	JHU02463.P026A07	0.106	0	86.5	41.5	84, 89, 5
ALDOC	JHU02884.P031C02	0.106	0	86.5	44	81, 92, 11
EFEMP1	JHU00801.P009G12	0.106	0.002	86.5	46	83, 90, 7
CTDP1	JHU19376.P197H03	0.104	0	86	60	85, 87, 2
BX255925.17_frag	JHU11948.P125A03	0.104	0	86	45.5	80, 92, 12
GAB1	JHU14747.P155D12	0.104	0	86	45.5	58, 114, 56
CPEB4	JHU13037.P137C09	0.104	0	86	46	79, 93, 14
HSPA8	JHU08299.P087F11	0.104	0	86	51	78, 94, 16
2018-09-04	JHU07393.P078E07	0.104	0	86	48	74, 98, 24
NAP1L1	JHU06475.P068E06	0.104	0	86	43	73, 99, 26
OXNAD1	JHU02174.P023B06	0.104	0	86	42	82, 90, 8
METTL21B	JHU00994.P011B07	0.104	0	86	46	91, 81, 10
HPS1	JHU03019.P032E11	0.104	0	86	44	85, 87, 2
CAPRIN2_frag	JHU02122.P023H07	0.104	0	86	51	82, 90, 8
SKP1	JHU01618.P017H01	0.104	0	86	67	80, 92, 12
C11orf1	JHU00582.P007G09	0.104	0	86	48.5	81, 91, 10
AAK1	JHU00003.P001G03	0.104	0.002	86	66.5	85, 87, 2
BTN1A1	JHU15775.P166A09	0.102	0	85.5	45	59, 112, 53
PDCD1	JHU15642.P164D06	0.102	0	85.5	39.5	79, 92, 13
OPTN	JHU14029.P147B03	0.102	0	85.5	43.5	81, 90, 9
ACSL4	JHU11713.P123E07	0.102	0	85.5	45	77, 94, 17
IL13	JHU14472.P152H05	0.102	0	85.5	51.5	82, 89, 7
CLCNKA	JHU12170.P128G02	0.102	0	85.5	50	71, 100, 29
RNF41	JHU11397.P119C07	0.102	0	85.5	49.5	84, 87, 3
BCKDHB	JHU07303.P080D09	0.102	0	85.5	46.5	66, 105, 39
RAB27A	JHU07273.P076D05	0.102	0	85.5	54.5	80, 91, 11
ARFRP1	JHU07202.P076D04	0.102	0	85.5	44	79, 92, 13
STAT1	JHU07092.P074D03	0.102	0	85.5	45.5	95, 76, 19
ANXA5	JHU04418.P047F05	0.102	0	85.5	47.5	83, 88, 5
SLC2A14	JHU06795.P071H02	0.102	0	85.5	51	83, 88, 5
PGRMC1	JHU03331.P035B10	0.102	0	85.5	43.5	86, 85, 1
HAUS8	JHU01500.P016C02	0.102	0	85.5	46	71, 100, 29
SNAP25	JHU01227.P015G08	0.102	0.003	85.5	50.5	86, 85, 1
VSTM1	JHU15855.P166C03	0.099	0	85	43	81, 89, 8
HS6ST1	JHU15800.P166H07	0.099	0	85	49	72, 98, 26
PDZK1IP1	JHU14578.P153B04	0.099	0	85	44	94, 76, 18
SELL	JHU13773.P144C02	0.099	0	85	44	86, 84, 2
YAP1	JHU13111.P137E09	0.099	0	85	43.5	66, 104, 38
NAMPT	JHU11960.P125F01	0.099	0	85	46	77, 93, 16
COG2	JHU08560.P090B12	0.099	0	85	45	68, 102, 34
KHDRBS3	JHU09928.P104G05	0.099	0	85	51	90, 80, 10
ARFGAP1	JHU05382.P057D12	0.099	0	85	48.5	79, 91, 12
DDHD2	JHU04721.P050F04	0.099	0	85	45	83, 87, 4
QPCTL	JHU07467.P078G11	0.099	0	85	48.5	86, 84, 2
C16orf62	JHU07638.P077G04	0.099	0	85	47.5	85, 85, 0
FAM177A1	JHU05290.P056G05	0.099	0	85	52	88, 82, 6
SQRDL	JHU04779.P050H10	0.099	0	85	46.5	95, 75, 20
TBRG4	JHU01624.P017D04	0.099	0	85	45	78, 92, 14
CDC37L1	JHU00500.P006C11	0.099	0	85	45.5	80, 90, 10
COX15	JHU02714.P029G04	0.099	0	85	47	75, 95, 20
MAGEA4	JHU01014.P011G12	0.099	0.002	85	45.5	77, 93, 16
ZCCHC8	JHU14357.P230C05	0.097	0	84.5	40	67, 102, 35
TAS2R20	JHU15760.P165A09	0.097	0	84.5	83.5	76, 93, 17
SLC25A30	JHU15937.P167F11	0.097	0	84.5	45	87, 82, 5
NAT8B_frag	JHU15670.P164F08	0.097	0	84.5	46.5	81, 88, 7
OLIG2	JHU15443.P162H12	0.097	0	84.5	47.5	88, 81, 7
ANKRD36B	JHU15239.P160A05	0.097	0	84.5	41.5	111, 58, 53
SUV420H1	JHU13571.P142F01	0.097	0	84.5	45	82, 87, 5
ASIC1	JHU10272.P108A06	0.097	0	84.5	46	89, 80, 9
SPC24	JHU11120.P116F08	0.097	0	84.5	44	84, 85, 1
NADSYN1	JHU08698.P091F06	0.097	0	84.5	44.5	76, 93, 17
NAA38	JHU03896.P041B04	0.097	0	84.5	42	80, 89, 9
SMARCB1	JHU07180.P075C03	0.097	0	84.5	42.5	88, 81, 7
PRPS2	JHU06601.P069D05	0.097	0	84.5	46	85, 84, 1
SPSB2	JHU04978.P052C01	0.097	0	84.5	45.5	86, 83, 3
ZDHHC11	JHU04316.P045C08	0.097	0	84.5	45	72, 97, 25
ECM1	JHU06938.P073G02	0.097	0	84.5	53.5	80, 89, 9
C6orf89	JHU06159.P065H03	0.097	0	84.5	54.5	80, 89, 9
KBTBD7	JHU05407.P057H01	0.097	0	84.5	53.5	80, 89, 9
PTRH2	JHU02660.P028D06	0.097	0	84.5	42	81, 88, 7
ATF6B	JHU02039.P022C03	0.097	0	84.5	48.5	86, 83, 3
COX4I1	JHU02128.P023G05	0.097	0	84.5	49	78, 91, 13
USP14	JHU02302.P024G01	0.097	0	84.5	53	79, 90, 11
MATK	JHU00048.P001G02	0.097	0.002	84.5	58	76, 93, 17
SLC31A1_frag	JHU16612.P175A03	0.095	0	84	79.5	81, 87, 6
RASSF3	JHU15743.P165B12	0.095	0	84	48.5	83, 85, 2
WISP2	JHU14066.P147E11	0.095	0	84	44	76, 92, 16
BID	JHU12834.P135E11	0.095	0	84	49.5	77, 91, 14
NUB1	JHU13363.P140G07	0.095	0	84	49	80, 88, 8
ANKRD45	JHU11235.P118B07	0.095	0	84	51	89, 79, 10
QKI	JHU08508.P089F11	0.095	0	84	42.5	78, 90, 12
MGAT4B	JHU07732.P081H03	0.095	0	84	54	85, 83, 2
UCHL3	JHU04887.P051C09	0.095	0	84	45.5	78, 90, 12
SGIP1	JHU06895.P072H12	0.095	0	84	52	69, 99, 30
NDUFS1	JHU03326.P035A02	0.095	0	84	42	81, 87, 6
TMEM59	JHU02582.P027A02	0.095	0	84	44.5	86, 82, 4
KJ906227	JHU03573.P038G11	0.095	0	84	46.5	82, 86, 4
CAP2	JHU01277.P014G08	0.095	0.002	84	49	83, 85, 2
KRTAP6-2	JHU18782.P216G09	0.093	0	83.5	59	81, 86, 5
RAD23A	JHU16026.P168H04	0.093	0	83.5	46	71, 96, 25
CKAP4	JHU15108.P159B12	0.093	0	83.5	48.5	82, 85, 3
IL13RA1	JHU12204.P128C01	0.093	0	83.5	50	80, 87, 7
DTX2	JHU14104.P148F07	0.093	0	83.5	44.5	78, 89, 11
FAM210A	JHU12074.P127F04	0.093	0	83.5	43	88, 79, 9
JMJD6	JHU09735.P102B11	0.093	0	83.5	42.5	75, 92, 17
GH1	JHU11447.P120G05	0.093	0	83.5	53	84, 83, 1
PLG	JHU07074.P074B07	0.093	0	83.5	45	78, 89, 11
PGPEP1	JHU06679.P070B02	0.093	0	83.5	42.5	75, 92, 17
E2F2	JHU07129.P075D05	0.093	0	83.5	42	84, 83, 1
GPBP1L1	JHU04644.P049D04	0.093	0	83.5	64.5	88, 79, 9
PRMT7	JHU04001.P042C06	0.093	0	83.5	48	82, 85, 3
KJ903238	JHU06904.P072F04	0.093	0	83.5	46	93, 74, 19
TCTEX1D2	JHU04565.P048F10	0.093	0	83.5	44.5	79, 88, 9
CTSA	JHU07121.P075H06	0.093	0	83.5	50.5	77, 90, 13
SPNS3	JHU06222.P065G05	0.093	0	83.5	56	78, 89, 11
UBAP1	JHU02968.P031E06	0.093	0	83.5	44.5	79, 88, 9
NEIL2	JHU00720.P008H11	0.093	0.002	83.5	44	83, 84, 1
ZNF154	JHU17867.P221H09	0.091	0	83	51.5	74, 92, 18
MPPE1	JHU16119.P169B07	0.091	0	83	82.5	76, 90, 14
RALY	JHU15931.P167E09	0.091	0	83	48	77, 89, 12
PDK2	JHU15253.P160D12	0.091	0	83	41.5	100, 66, 34
PDHB	JHU14230.P149H10	0.091	0	83	55.5	85, 81, 4
TTC17	JHU12917.P135H09	0.091	0	83	51.5	83, 83, 0
SUFU	JHU12140.P127G05	0.091	0	83	50	80, 86, 6
ROPN1B	JHU11015.P115C05	0.091	0	83	47	90, 76, 14
ZNF550	JHU10269.P107D10	0.091	0	83	49.5	84, 82, 2
IGKC	JHU08868.P093C01	0.091	0	83	47	76, 90, 14
TMED1	JHU09488.P099E04	0.091	0	83	44.5	74, 92, 18
TSPAN15	JHU09492.P099G02	0.091	0	83	52.5	84, 82, 2
AHNAK2	JHU07968.P084H02	0.091	0	83	48.5	84, 82, 2
MTERF3	JHU11665.P078B08	0.091	0	83	44.5	72, 94, 22
GJB5	JHU05219.P055D03	0.091	0	83	45.5	80, 86, 6
ENTPD3	JHU04342.P046C06	0.091	0	83	53	103, 63, 40
GCLM	JHU07333.P080E05	0.091	0	83	44	80, 86, 6
C17orf82	JHU07307.P080E04	0.091	0	83	47	62, 104, 42
ENTPD1	JHU07132.P075H02	0.091	0	83	52.5	87, 79, 8
ETS1	JHU01475.P016A06	0.091	0	83	47	75, 91, 16
RBFA	JHU00781.P009D06	0.091	0	83	44	75, 91, 16
DOK1	JHU00601.P007E08	0.091	0.002	83	46	73, 93, 20
N4BP1	JHU17835.P221E11	0.089	0	82.5	41	73, 92, 19
SDF4	JHU01124.P235H04	0.089	0	82.5	46	79, 86, 7
NCAPH2	JHU13169.P180B05	0.089	0	82.5	71.5	84, 81, 3
H2AFV	JHU13057.P180B01	0.089	0	82.5	85	92, 73, 19
SZT2	JHU15875.P167B10	0.089	0	82.5	43	78, 87, 9
Nol3	JHU19589.P181C05	0.089	0	82.5	42	82, 83, 1
PRB3_frag	JHU16024.P168D01	0.089	0	82.5	46	79, 86, 7
ZBTB20	JHU19958.P185E04	0.089	0	82.5	43	84, 81, 3
LRRTM4	JHU15914.P167H01	0.089	0	82.5	58.5	90, 75, 15
GPM6A	JHU11833.P124A05	0.089	0	82.5	50	72, 93, 21
TTC39B	JHU12078.P127D01	0.089	0	82.5	43	80, 85, 5
MECR	JHU13942.P146H06	0.089	0	82.5	49.5	76, 89, 13
DNAJB8	JHU09045.P095D06	0.089	0	82.5	48	77, 88, 11
LINC00928_frag	JHU10844.P113F11	0.089	0	82.5	44	83, 82, 1
MAVS	JHU07770.P081F03	0.089	0	82.5	44	73, 92, 19
FUCA2	JHU04638.P049A04	0.089	0	82.5	41.5	89, 76, 13
RASSF9	JHU05524.P058E05	0.089	0	82.5	44.5	89, 76, 13
ALDH2	JHU04131.P044F10	0.089	0	82.5	46	76, 89, 13
TNIK_frag	JHU07189.P075G08	0.089	0	82.5	46.5	81, 84, 3
MRPS31	JHU07064.P074G02	0.089	0	82.5	53	80, 85, 5
APH1A	JHU06051.P064H11	0.089	0	82.5	51.5	73, 92, 19
TM4SF18	JHU03349.P035A11	0.089	0	82.5	42.5	80, 85, 5
PCYT2	JHU02753.P029A04	0.089	0	82.5	42.5	73, 92, 19
TSR2	JHU01530.P016B03	0.089	0	82.5	44	88, 77, 11
NINJ1	JHU02068.P022C09	0.089	0	82.5	45.5	75, 90, 15
SLC25A3	JHU02188.P023C11	0.089	0	82.5	44.5	76, 89, 13
WBP2NL	JHU00860.P009C07	0.089	0	82.5	45	81, 84, 3
LSM6	JHU03511.P037F11	0.089	0	82.5	46.5	84, 81, 3
CDC123	JHU02321.P025F01	0.089	0	82.5	44	82, 83, 1
CPSF3	JHU01361.P015H06	0.089	0	82.5	49	82, 83, 1
CAMK4	JHU00110.P002H01	0.089	0	82.5	66.5	79, 86, 7
CDC42	JHU00205.P003G03	0.089	0.003	82.5	131.5	107, 58, 49
Tal2	JHU19689.P182A01	0.086	0	82	80	90, 74, 16
MUC15	JHU15250.P160B10	0.086	0	82	43	75, 89, 14
SET	JHU14968.P157E10	0.086	0	82	46.5	78, 86, 8
PDCL	JHU04462.P047A03	0.086	0	82	41	74, 90, 16
TST	JHU04311.P045D10	0.086	0	82	52.5	82, 82, 0
MAP4K2	JHU06873.P072H11	0.086	0	82	52	78, 86, 8
KIAA1109_frag	JHU06002.P063H05	0.086	0	82	51.5	85, 79, 6
GNAT2	JHU04738.P050H01	0.086	0	82	51	80, 84, 4
PRELID3B	JHU02855.P030B05	0.086	0	82	42	81, 83, 2
PIP4K2C	JHU00151.P002A03	0.086	0	82	44	79, 85, 6
ECSIT	JHU02435.P026C09	0.086	0	82	46	73, 91, 18
TUBB6	JHU02489.P026C03	0.086	0	82	47	81, 83, 2
ROPN1L	JHU00841.P009C09	0.086	0	82	46	71, 93, 22
FAM172A	JHU00887.P010C04	0.086	0	82	42	68, 96, 28
DCX	JHU03009.P032G04	0.086	0	82	45	75, 89, 14
SQLE	JHU01127.P012H06	0.086	0	82	46.5	80, 84, 4
PLEKHJ1	JHU00353.P004H05	0.086	0.002	82	58	80, 84, 4
NAV2_frag	JHU12683.P229E03	0.084	0	81.5	41.5	61, 102, 41
IGKC	JHU16431.P173A07	0.084	0	81.5	48.5	79, 84, 5
C2orf27A	JHU16394.P173E12	0.084	0	81.5	42.5	76, 87, 11
SLC52A1	JHU15987.P168G05	0.084	0	81.5	54.5	80, 83, 3
MYOD1	JHU11568.P121B01	0.084	0	81.5	44.5	79, 84, 5
KRTAP5-3	JHU14848.P156E08	0.084	0	81.5	44.5	65, 98, 33
HSCB	JHU11650.P122H04	0.084	0	81.5	49.5	81, 82, 1
KCNB1	JHU10016.P105D09	0.084	0	81.5	45	69, 94, 25
TGM1	JHU08437.P088C09	0.084	0	81.5	48.5	81, 82, 1
KJ900886_frag	JHU08688.P091G07	0.084	0	81.5	53	87, 76, 11
SLC27A2	JHU06794.P071A05	0.084	0	81.5	41.5	84, 79, 5
ZMYND10	JHU05179.P054A11	0.084	0	81.5	44	84, 79, 5
CD244	JHU07116.P075D02	0.084	0	81.5	47.5	74, 89, 15
IL6	JHU05039.P053C02	0.084	0	81.5	45.5	88, 75, 13
SLC30A2	JHU07473.P078H09	0.084	0	81.5	51.5	74, 89, 15
FOXP4	JHU07036.P074G09	0.084	0	81.5	50.5	81, 82, 1
RDH11	JHU06604.P069G01	0.084	0	81.5	52	78, 85, 7
PYCR2	JHU04471.P047G05	0.084	0	81.5	50	74, 89, 15
NDUFS1	JHU04096.P043H07	0.084	0	81.5	50.5	84, 79, 5
MPST	JHU02358.P025B12	0.084	0	81.5	44.5	76, 87, 11
KPNA3	JHU01488.P016B09	0.084	0	81.5	43.5	88, 75, 13
HAX1	JHU00616.P007B06	0.084	0	81.5	44.5	79, 84, 5
METTL9	JHU02352.P025D04	0.084	0	81.5	45	85, 78, 7
IDH3A	JHU01675.P018D12	0.084	0	81.5	44.5	83, 80, 3
HNRNPC	JHU02055.P022G03	0.084	0.002	81.5	48.5	77, 86, 9
CNTFR	JHU01563.P236C03	0.082	0	81	41.5	79, 83, 4
DHRS12	JHU14537.P179E11	0.082	0	81	44.5	101, 61, 40
RASA1	JHU11777.P123H03	0.082	0	81	48	74, 88, 14
TIRAP	JHU10639.P111A04	0.082	0	81	45.5	88, 74, 14
UBA2	JHU09094.P095F03	0.082	0	81	45	71, 91, 20
SLC25A16	JHU08235.P086G02	0.082	0	81	51	78, 84, 6
F2R	JHU07609.P077E10	0.082	0	81	44.5	76, 86, 10
CCDC65	JHU06729.P071E02	0.082	0	81	42	79, 83, 4
BC014212_frag	JHU04346.P046E04	0.082	0	81	42	77, 85, 8
TMEM106B	JHU05937.P062H01	0.082	0	81	48.5	81, 81, 0
KRT15	JHU04360.P046H07	0.082	0	81	48	80, 82, 2
CASS4	JHU03274.P035A06	0.082	0	81	42	72, 90, 18
BCS1L	JHU02696.P029B04	0.082	0	81	45	80, 82, 2
HINFP	JHU02550.P027B10	0.082	0	81	44	76, 86, 10
KJ903487_frag	JHU01632.P017A08	0.082	0	81	41.5	85, 77, 8
GP9	JHU03017.P032D04	0.082	0	81	40.5	80, 82, 2
COX11	JHU02037.P022C01	0.082	0	81	43.5	78, 84, 6
C9orf16	JHU02418.P026E01	0.082	0	81	46	84, 78, 6
HBG1	JHU01585.P017F09	0.082	0	81	44.5	84, 78, 6
LAPTM4A	JHU03508.P037G02	0.082	0	81	50	77, 85, 8
HSPA13	JHU03153.P033H06	0.082	0.002	81	51.5	79, 83, 4
Gtf3a_frag	JHU19641.P182A05	0.08	0	80.5	77.5	81, 80, 1
GTF2I	JHU16094.P169A11	0.08	0	80.5	47	71, 90, 19
RAP1GAP	JHU15557.P163H12	0.08	0	80.5	47	79, 82, 3
LST1_frag	JHU14400.P151A03	0.08	0	80.5	45	66, 95, 29
IGKC	JHU15229.P160F12	0.08	0	80.5	45	83, 78, 5
HEATR3	JHU12667.P133F08	0.08	0	80.5	44.5	81, 80, 1
NAMPT	JHU11960.P125E02	0.08	0	80.5	44	78, 83, 5
RHOG	JHU13771.P144H07	0.08	0	80.5	50	81, 80, 1
CRYM	JHU13426.P141H02	0.08	0	80.5	53.5	78, 83, 5
IARS	JHU09544.P100A10	0.08	0	80.5	44.5	86, 75, 11
MTERF4	JHU10416.P109C02	0.08	0	80.5	47	87, 74, 13
FAM20B	JHU08091.P085D10	0.08	0	80.5	46	78, 83, 5
SGK2	JHU11211.P117G05	0.08	0	80.5	53	82, 79, 3
RTN4	JHU08334.P087G06	0.08	0	80.5	49.5	83, 78, 5
ITPRIP	JHU07721.P081G03	0.08	0	80.5	49	76, 85, 9
RGS20	JHU07939.P083H01	0.08	0	80.5	53.5	73, 88, 15
MSH5	JHU07641.P077C02	0.08	0	80.5	45	79, 82, 3
CLIP3	JHU06733.P071C04	0.08	0	80.5	46.5	86, 75, 11
MMADHC	JHU06245.P066D10	0.08	0	80.5	46	84, 77, 7
SCFD1	JHU06407.P067F02	0.08	0	80.5	45	68, 93, 25
BCKDK	JHU04040.P043H04	0.08	0	80.5	48.5	77, 84, 7
CCL19	JHU03090.P033F11	0.08	0	80.5	46	88, 73, 15
TBCE	JHU02384.P025H03	0.08	0	80.5	53	77, 84, 7
EIF3L	JHU02234.P024G09	0.08	0	80.5	52	79, 82, 3
CRYAB	JHU01945.P021H08	0.08	0.002	80.5	47.5	74, 87, 13
SURF6	JHU04017.P233G05	0.078	0	80	59	80, 80, 0
VAPB	JHU04889.P178A01	0.078	0	80	69.5	91, 69, 22
MAPK1	JHU16008.P168A05	0.078	0	80	43	78, 82, 4
KRTAP19-2	JHU11187.P188C01	0.078	0	80	37.5	83, 77, 6
LHFPL1	JHU15806.P166D01	0.078	0	80	43.5	83, 77, 6
CYP2D6	JHU15593.P164C07	0.078	0	80	45	72, 88, 16
TMEM88	JHU07287.P178E04	0.078	0	80	44	68, 92, 24
KJ902480.1_frag	JHU16429.P173G05	0.078	0	80	55.5	81, 79, 2
AGTR1	JHU16058.P169G01	0.078	0	80	52.5	83, 77, 6
CBL	JHU13703.P144A07	0.078	0	80	44.5	84, 76, 8
CPSF4	JHU13331.P140A08	0.078	0	80	44	73, 87, 14
HSPA13	JHU13676.P143F03	0.078	0	80	46.5	81, 79, 2
SET	JHU14241.P149H07	0.078	0	80	54	81, 79, 2
C1orf174	JHU10086.P106A03	0.078	0	80	45	76, 84, 8
FKBP6	JHU08096.P085F04	0.078	0	80	44.5	72, 88, 16
ZNF333	JHU08062.P084F04	0.078	0	80	44	83, 77, 6
CCNC	JHU09905.P104G09	0.078	0	80	53.5	83, 77, 6
LDAH	JHU07408.P078B06	0.078	0	80	44	72, 88, 16
IDH3B	JHU07527.P079B02	0.078	0	80	44	80, 80, 0
NDUFS6	JHU06011.P063A02	0.078	0	80	43	69, 91, 22
EEF1G	JHU04724.P050A10	0.078	0	80	43	79, 81, 2
ZNF358	JHU05563.P058C09	0.078	0	80	48	80, 80, 0
PITPNC1	JHU04197.P044C11	0.078	0	80	51.5	70, 90, 20
VWA5A	JHU07054.P074F12	0.078	0	80	43.5	66, 94, 28
CPSF4	JHU05204.P055E08	0.078	0	80	41.5	79, 81, 2
HNRNPC	JHU04449.P047E01	0.078	0	80	45.5	76, 84, 8
FBXO42	JHU07514.P079G10	0.078	0	80	50.5	83, 77, 6
RCHY1	JHU05814.P061G12	0.078	0	80	46.5	72, 88, 16
SMU1	JHU02377.P025B06	0.078	0	80	46	76, 84, 8
EIF3D	JHU02720.P029E03	0.078	0	80	46	77, 83, 6
MYL7	JHU01693.P018E07	0.078	0	80	44	90, 70, 20
PRDX2	JHU02655.P028H10	0.078	0	80	61.5	73, 87, 14
AIMP2	JHU02449.P026G06	0.078	0	80	53	77, 83, 6
PLIN3	JHU01194.P013G09	0.078	0.003	80	54.5	80, 80, 0
SNX4	JHU01424.P236A05	0.075	0	79.5	43.5	75, 84, 9
SGSM3	JHU18314.P210H09	0.075	0	79.5	65	76, 83, 7
LACTB	JHU15523.P163B06	0.075	0	79.5	49	96, 63, 33
HEXDC	JHU13345.P140D05	0.075	0	79.5	46.5	72, 87, 15
YPEL2	JHU14507.P152F04	0.075	0	79.5	48.5	80, 79, 1
RAB5B	JHU13766.P144E10	0.075	0	79.5	46.5	84, 75, 9
SYT12	JHU14251.P149H05	0.075	0	79.5	53.5	76, 83, 7
ZNF555	JHU09790.P102C01	0.075	0	79.5	45	75, 84, 9
GNMT	JHU08003.P084E11	0.075	0	79.5	44	68, 91, 23
APEH	JHU08647.P091G06	0.075	0	79.5	51.5	77, 82, 5
NPTX2	JHU08116.P085H08	0.075	0	79.5	45.5	81, 78, 3
SMRP1	JHU07884.P083G07	0.075	0	79.5	50.5	75, 84, 9
GPC5	JHU07522.P079C06	0.075	0	79.5	49.5	76, 83, 7
ANXA2	JHU05381.P057D07	0.075	0	79.5	45	86, 73, 13
GLB1	JHU03970.P042C11	0.075	0	79.5	48	69, 90, 21
HSPA1L	JHU04079.P043D09	0.075	0	79.5	44.5	81, 78, 3
PTK2	JHU07363.P080H12	0.075	0	79.5	46	72, 87, 15
C6orf118	JHU07499.P079H02	0.075	0	79.5	54.5	79, 80, 1
ORAOV1	JHU06884.P072G01	0.075	0	79.5	52	87, 72, 15
TSSK3	JHU05752.P060H08	0.075	0	79.5	48	82, 77, 5
CD9	JHU04815.P051G08	0.075	0	79.5	44.5	71, 88, 17
SDR39U1	JHU00398.P005B04	0.075	0	79.5	60.5	49, 110, 61
MOB3A	JHU03600.P038G01	0.075	0.002	79.5	52	80, 79, 1
TLR1	JHU16138.P169A01	0.073	0	79	70.5	72, 86, 14
PHGDH	JHU02559.P177C05	0.073	0	79	40	90, 68, 22
TSPAN14	JHU16140.P169D01	0.073	0	79	47.5	73, 85, 12
THYN1	JHU16333.P171E07	0.073	0	79	43	68, 90, 22
DNAJC6	JHU13719.P144B07	0.073	0	79	44.5	71, 87, 16
ZNF34	JHU12440.P130B08	0.073	0	79	44	76, 82, 6
KIAA1429	JHU11940.P125C06	0.073	0	79	46.5	74, 84, 10
NELL1	JHU14220.P149F10	0.073	0	79	46	69, 89, 20
ASAP3	JHU14293.P150H06	0.073	0	79	47	70, 88, 18
SCN4B	JHU14493.P152G05	0.073	0	79	52	76, 82, 6
MS4A8	JHU13950.P146G02	0.073	0	79	68	78, 80, 2
TSPAN4	JHU13877.P145H03	0.073	0	79	56.5	82, 76, 6
N6AMT2	JHU12977.P136G07	0.073	0	79	52	78, 80, 2
MXD1	JHU10135.P106B06	0.073	0	79	42.5	75, 83, 8
AIPL1	JHU07777.P082C04	0.073	0	79	45.5	95, 63, 32
DKK4	JHU10490.P110F10	0.073	0	79	45	67, 91, 24
MYL10	JHU10027.P105G03	0.073	0	79	46.5	80, 78, 2
PDE4A	JHU04099.P043A11	0.073	0	79	44.5	69, 89, 20
CAMKMT	JHU06533.P069C06	0.073	0	79	45.5	75, 83, 8
PTCH1	JHU06020.P063C05	0.073	0	79	46.5	74, 84, 10
JCHAIN	JHU04938.P052C07	0.073	0	79	47	78, 80, 2
KIAA1586	JHU07532.P079G12	0.073	0	79	46.5	76, 82, 6
AGTR1	JHU16058.P074H03	0.073	0	79	50	79, 79, 0
NAALADL2	JHU06563.P069G05	0.073	0	79	51.5	75, 83, 8
PRKAR1A	JHU05633.P059G11	0.073	0	79	52.5	76, 82, 6
GLUL	JHU01583.P017C04	0.073	0	79	42.5	64, 94, 30
SSBP3	JHU03538.P037F10	0.073	0	79	46	75, 83, 8
FHL3	JHU02531.P027F09	0.073	0	79	45.5	82, 76, 6
CROCCP2	JHU03795.P040H06	0.073	0	79	50	80, 78, 2
BNIP3L	JHU00973.P011G05	0.073	0.002	79	48	79, 79, 0
KRTAP5-9	JHU27537.P246B12	0.071	0	78.5	45.5	57, 100, 43
B3GALT6	JHU17784.P221E07	0.071	0	78.5	43.5	72, 85, 13
EPHX3	JHU18899.P226G10	0.071	0	78.5	58.5	75, 82, 7
IFNA14	JHU15609.P164A07	0.071	0	78.5	49.5	71, 86, 15
MUM1L1	JHU15438.P173H10	0.071	0	78.5	52.5	78, 79, 1
BC089413	JHU16001.P168H12	0.071	0	78.5	43.5	77, 80, 3
FGFR1OP2	JHU14934.P157D04	0.071	0	78.5	45.5	69, 88, 19
STX10	JHU14789.P155E03	0.071	0	78.5	45	69, 88, 19
NLN	JHU13749.P144F12	0.071	0	78.5	46	77, 80, 3
ZNF599	JHU15094.P158H09	0.071	0	78.5	52	84, 73, 11
FANCE	JHU10008.P105A08	0.071	0	78.5	43	72, 85, 13
CLEC4A	JHU10480.P110F09	0.071	0	78.5	45	76, 81, 5
IMPAD1	JHU08781.P092E08	0.071	0	78.5	47.5	70, 87, 17
RALGDS	JHU08031.P084F10	0.071	0	78.5	45.5	69, 88, 19
SCN5A	JHU08037.P084E03	0.071	0	78.5	46.5	73, 84, 11
ARHGAP17	JHU10565.P111H06	0.071	0	78.5	51	70, 87, 17
SPG11_frag	JHU06952.P073B07	0.071	0	78.5	45	85, 72, 13
KCMF1	JHU06268.P066A10	0.071	0	78.5	47	67, 90, 23
NT5C3A	JHU04285.P045C03	0.071	0	78.5	43	78, 79, 1
ACAP2	JHU07020.P074E07	0.071	0	78.5	42.5	77, 80, 3
DPYSL2	JHU07127.P075H09	0.071	0	78.5	52.5	81, 76, 5
[truncated: 20,684 more rows]
