# Supplementary material for: IgA transcytosis and antigen recognition govern ovarian cancer immunity
Source: Nature. 2021 Feb 3;591(7850):464–70. doi: 10.1038/s41586-020-03144-0 (PMC7969354; doi:10.1038/s41586-020-03144-0)
Supplement: Supplementary file 9 — RNA-seq analysis of OVCAR3 cells 8 h after incubation with αTSPAN7-IgA, α-BDNF-IgA or no treatment, n = 3/group. Data were processed as shown in Method. The normalized gene count, log2 fold-change, nominal P value, and FDR adjusted P value were shown for each gene. [file 41586_2020_3144_MOESM9_ESM.xlsx]

## Sheet: normalized.count
GeneName	GeneID	GeneType	OVCAR3.BDNF.1	OVCAR3.BDNF.2	OVCAR3.BDNF.3	OVCAR3.TSPAN7.1	OVCAR3.TSPAN7.2	OVCAR3.TSPAN7.3	OVCAR3.Untreated.1	OVCAR3.Untreated.2	OVCAR3.Untreated.3	log2FC_BDNF.vs.Untreated	pvalue_BDNF.vs.Untreated	padj_BDNF.vs.Untreated	log2FC_TSPAN7.vs.Untreated	pvalue_TSPAN7.vs.Untreated	padj_TSPAN7.vs.Untreated
ISG15	ENSG00000187608.5	protein_coding	5723.72	5617.28	5999.87	5592.38	6044.03	5496.66	1152.72	1201.86	996.598	1.9374	2.99697e-126	3.73632e-122	1.92259	2.52627e-124	3.92178e-120
IFI27	ENSG00000165949.8	protein_coding	7670.81	6649.08	8678.93	5854.39	5878.02	6233.17	1033.99	1170.34	838.811	1.88777	4.90221e-86	2.36515e-82	1.63241	1.20986e-66	6.26064e-63
IFI6	ENSG00000126709.10	protein_coding	8995.57	8931.29	10692.5	8136.55	8245.51	8226.53	1919.84	1972.59	1635.91	1.94179	5.1628e-126	3.73632e-122	1.75819	4.20669e-104	3.26523e-100
IFI44L	ENSG00000137959.11	protein_coding	4034.07	3548.65	4678.38	3239.22	3404.79	3264.32	547.946	609.063	472.455	1.68756	9.65138e-68	3.49235e-64	1.48167	1.84032e-54	5.71383e-51
OAS3	ENSG00000111331.8	protein_coding	10117.6	10560.7	10974.4	10919.7	11105.7	10569.7	3873.16	4261.41	3407.84	1.24881	3.73633e-62	1.08159e-58	1.28557	1.07399e-65	4.16816e-62
IFI44	ENSG00000137965.6	protein_coding	2937.37	2621.13	3076.83	2687.18	2783.05	2501.74	1058.35	1077.81	857.854	1.20112	9.02009e-43	1.8651e-39	1.10766	1.0285e-36	1.77406e-33
PLSCR1	ENSG00000188313.8	protein_coding	5502.75	5490.93	5643.86	5755.39	6009.14	5720.44	3116.19	3320.87	2990.7	0.750407	5.97802e-35	7.86598e-32	0.816306	5.30302e-41	1.37207e-37
BST2	ENSG00000130303.8	protein_coding	8169.5	8255.45	9412.77	8534.57	7624.82	7852.84	3580.93	4123.13	3711.63	1.01265	8.92573e-41	1.61489e-37	0.920919	4.89695e-34	6.91093e-31
STAT1	ENSG00000115415.14	protein_coding	13696.6	13998.1	14758.5	13719.9	14350.9	13981.7	7337.4	7931.04	6726.81	0.847588	4.69332e-36	6.79312e-33	0.835269	4.75138e-35	7.37605e-32
XAF1	ENSG00000132530.12	protein_coding	871.683	885.408	1074.66	763.051	982.313	851.657	249.62	221.662	193.153	1.02745	3.00526e-25	2.55872e-22	0.954529	1.89337e-22	1.39965e-19
MX1	ENSG00000157601.9	protein_coding	3940.82	3696.05	4161.93	3696.25	3748.44	3420.75	943.684	1086.96	800.725	1.35966	5.38802e-45	1.29977e-41	1.27486	4.24225e-40	9.4081e-37
OAS1	ENSG00000089127.8	protein_coding	4530.73	4136.25	5304.95	4094.28	4375.47	4161.6	1515.98	1619.76	1446.38	0.931693	6.37008e-20	3.68802e-17	0.839887	9.77091e-17	4.74011e-14
IFI35	ENSG00000068079.3	protein_coding	1861.96	1919.22	2208.18	1964.13	2027.01	1891.24	892.949	1059.51	806.166	0.902091	3.36706e-26	3.24899e-23	0.880432	5.2358e-25	5.08003e-22
HERC6	ENSG00000138642.10	protein_coding	3529.3	3737.16	3608.47	3476.23	3558.11	3417.49	1934.05	2169.85	1727.5	0.778676	1.06656e-25	9.6484e-23	0.728637	1.122e-22	8.70897e-20
DDX60	ENSG00000137628.12	protein_coding	1663.29	1664.53	1941.41	1472.1	1573.39	1577.3	594.623	741.247	540.466	1.1412	7.82811e-37	1.25893e-33	0.991001	2.51882e-28	2.79301e-25
LAP3	ENSG00000002549.8	protein_coding	3420.85	3438.35	3390.12	3524.24	3432.28	3516.34	2441.4	2504.38	2270.68	0.476031	8.61688e-20	4.79695e-17	0.505399	4.74086e-22	3.34532e-19
EIF2AK2	ENSG00000055332.12	protein_coding	20093.3	20985.1	21631.8	20408.4	21596.1	21828.1	13271.4	13621.1	13070.9	0.596703	6.44834e-23	4.66667e-20	0.620202	1.28606e-24	1.1744e-21
IFIT1	ENSG00000185745.8	protein_coding	3443.15	3578.73	4092.63	3938.26	3826.69	3498.96	1095.89	1169.32	906.823	0.971353	1.00624e-22	6.62016e-20	0.983022	3.60013e-23	3.10491e-20
PARP9	ENSG00000138496.12	protein_coding	12089	11396	12498.1	10825.7	11032.8	10752.2	6194.83	6689.53	5985.94	0.82139	4.67514e-31	4.83343e-28	0.695512	9.71955e-23	7.94139e-20
IFIT5	ENSG00000152778.7	protein_coding	1437.26	1422.87	1478.13	1495.1	1464.48	1440.43	834.095	876.482	784.402	0.705644	2.84797e-24	2.29008e-21	0.723845	2.31522e-25	2.3961e-22
IFITM1	ENSG00000185885.11	protein_coding	4346.25	3826.41	5142.61	3340.22	3201.77	3331.67	1092.85	1122.55	1044.66	1.19959	4.91961e-32	5.93386e-29	0.920928	1.92207e-20	1.29731e-17
ADAR	ENSG00000160710.11	protein_coding	24396	23890	24263.4	23777.6	23883.2	23446.6	18041.6	18411.2	17401.9	0.408814	1.39178e-17	6.2952e-15	0.381259	1.75863e-15	7.5836e-13
IFIH1	ENSG00000115267.5	protein_coding	1345.03	1272.46	1500.92	1258.08	1360.86	1307.9	725.521	733.113	603.944	0.822408	2.29427e-23	1.74775e-20	0.76419	2.35258e-20	1.52173e-17
DDX60L	ENSG00000181381.9	protein_coding	2267.39	2715.39	2528.11	2725.18	2992.41	2589.73	1360.73	1347.26	1205.17	0.781487	2.62127e-22	1.64958e-19	0.904313	3.19141e-29	3.81104e-26
SAMHD1	ENSG00000101347.7	protein_coding	4627.02	4744.9	4957.49	4353.29	4646.16	4512.48	2691.02	2748.41	2448.42	0.742435	8.11393e-23	5.59243e-20	0.668729	8.39704e-19	4.65556e-16
HELZ2	ENSG00000130589.12	protein_coding	3771.55	3960.77	4265.41	4305.29	3940.89	3473.98	2033.49	2101.73	1792.79	0.875899	1.48525e-31	1.65366e-28	0.846592	1.47637e-29	1.90993e-26
IRF7	ENSG00000185507.15	protein_coding	750.053	784.133	907.575	813.055	730.655	737.596	386.606	390.451	369.077	0.81851	8.79279e-19	4.54524e-16	0.741947	1.02317e-15	4.67168e-13
SAMD9L	ENSG00000177409.7	protein_coding	2134.61	1994.42	2168.31	2071.14	2251.18	2097.64	1064.44	1167.29	969.394	0.769217	2.16607e-18	1.08109e-15	0.791504	2.42494e-19	1.39425e-16
DDX58	ENSG00000107201.5	protein_coding	2492.41	2396.52	2690.45	2540.17	2514.47	2247.55	1494.67	1583.16	1339.38	0.652244	5.29839e-16	2.19111e-13	0.606765	4.8854e-14	1.72366e-11
SAMD9	ENSG00000205413.3	protein_coding	7086.99	7175.52	7467.56	7532.51	7933.58	7916.93	4332.83	4653.89	4124.23	0.610725	2.57347e-14	8.66242e-12	0.7001	2.69448e-18	1.44238e-15
OAS2	ENSG00000111335.8	protein_coding	3648.91	3758.22	4959.39	3828.26	3579.26	3074.22	941.655	1134.75	727.272	0.801311	3.37054e-18	1.62617e-15	0.689476	1.10514e-14	4.39903e-12
USP18	ENSG00000184979.9	protein_coding	815.936	785.135	840.172	836.056	885.034	751.718	524.607	531.787	445.25	0.575806	4.54396e-12	1.15385e-09	0.591291	1.34585e-12	4.09667e-10
SP110	ENSG00000135899.12	protein_coding	1703.84	1695.61	1772.43	1758.12	1809.19	1784.79	1137.49	1086.96	1177.06	0.526374	5.18224e-13	1.47074e-10	0.569685	6.00532e-15	2.45333e-12
PARP14	ENSG00000173193.9	protein_coding	14805.4	13942.9	15088	13714.9	13875	13018.2	9558.61	10100.9	8928.58	0.566021	1.23956e-20	7.47557e-18	0.464568	2.15169e-14	7.95306e-12
DHX58	ENSG00000108771.8	protein_coding	241.233	244.665	335.119	275.018	233.683	211.828	109.589	107.781	100.657	0.823257	1.49627e-15	5.85323e-13	0.697433	9.04957e-12	2.42216e-09
LAMP3	ENSG00000078081.3	protein_coding	1030.82	892.427	1066.12	788.053	859.656	836.449	497.21	534.837	453.411	0.792724	6.16978e-19	3.30746e-16	0.577774	8.72119e-11	1.90687e-08
CTD-2521M24.9	ENSG00000269640.1	lincRNA	356.782	392.066	439.547	373.025	378.545	368.255	208.016	204.377	212.197	0.647735	4.44424e-11	1.02105e-08	0.584179	2.79371e-09	4.76589e-07
HRASLS2	ENSG00000133328.3	protein_coding	65.883	91.2482	87.3399	80.0054	86.7058	101.026	32.4709	26.4368	24.4842	0.627588	6.98528e-10	1.24821e-07	0.694439	2.24319e-11	5.44114e-09
NT5C2	ENSG00000076685.14	protein_coding	3540.45	3571.71	3567.64	3691.25	3806.6	3638.01	2925.42	2837.89	2957.15	0.278552	2.25886e-09	3.63275e-07	0.336141	5.70683e-13	1.84568e-10
SHISA5	ENSG00000164054.11	protein_coding	6081.51	5327.49	6037.84	5654.38	5492.07	5402.16	4356.17	4219.72	4108.81	0.426547	1.13869e-13	3.66253e-11	0.355716	6.31629e-10	1.19578e-07
UBE2L6	ENSG00000156587.11	protein_coding	3155.29	2976.09	3368.28	3012.2	2883.5	3163.3	1788.94	1997	1853.55	0.632865	3.06808e-15	1.13865e-12	0.574539	8.12689e-13	2.57473e-10
IFIT3	ENSG00000119917.9	protein_coding	3932.71	3816.38	4591.04	4282.29	4326.83	4386.47	1789.96	1949.21	1619.59	0.632301	5.2808e-10	9.55429e-08	0.675321	4.23689e-11	9.81695e-09
SP100	ENSG00000067066.12	protein_coding	4556.07	4255.57	4717.3	4079.27	4268.68	4215.92	2691.02	2747.39	2613.46	0.615394	2.14385e-13	6.33267e-11	0.526767	3.26062e-10	6.60592e-08
EPSTI1	ENSG00000133106.10	protein_coding	788.569	787.141	958.84	746.05	793.041	690.885	366.312	434.174	380.866	0.789338	2.94196e-16	1.25241e-13	0.651527	1.26489e-11	3.21904e-09
TRIM14	ENSG00000106785.10	protein_coding	1783.91	1713.66	1836.99	1816.12	1709.8	1747.85	1232.88	1333.03	1013.83	0.491	2.56632e-10	4.95265e-08	0.476781	8.70087e-10	1.58909e-07
ZNFX1	ENSG00000124201.10	protein_coding	8345.86	8484.07	8575.45	8440.57	8656.84	8116.81	6558.1	6646.82	5798.23	0.384598	2.39502e-10	4.7487e-08	0.374583	7.0407e-10	1.31686e-07
DTX3L	ENSG00000163840.5	protein_coding	16089.7	15920.3	16426.5	15284	15491.8	14197.9	11589.1	12414.1	11265.5	0.423987	2.35871e-13	6.82799e-11	0.324791	2.02307e-08	2.93515e-06
HERC5	ENSG00000138646.4	protein_coding	3623.57	3603.8	4283.45	3741.25	4008.56	3794.44	2612.89	2562.34	2419.4	0.520359	2.64924e-12	7.10095e-10	0.523826	1.96674e-12	5.87149e-10
TDRD7	ENSG00000196116.6	protein_coding	989.259	1022.78	1036.69	1044.07	1072.19	1077.61	797.565	794.121	793.47	0.321024	4.51924e-07	4.80967e-05	0.381877	2.08887e-09	3.60308e-07
HSH2D	ENSG00000196684.8	protein_coding	111.494	80.2182	157.592	109.007	79.3041	114.061	36.5297	33.5544	35.3661	0.617019	2.49299e-10	4.87616e-08	0.521463	3.57115e-08	4.86303e-06
CXCL10	ENSG00000169245.4	protein_coding	84.1276	76.2073	86.3905	88.0059	106.796	92.3353	36.5297	22.3696	27.2047	0.550021	1.37188e-08	1.966e-06	0.654521	6.82146e-11	1.5573e-08
IFITM3	ENSG00000142089.11	protein_coding	34522.7	32034.1	36593.5	29353	29050.7	29540.8	20975.2	21527.7	20802.5	0.61589	4.35117e-17	1.90845e-14	0.414128	1.54886e-08	2.28996e-06
TNFRSF10D	ENSG00000173530.5	protein_coding	723.7	673.833	720.554	725.049	631.261	627.88	983.258	925.288	995.692	-0.403835	2.35574e-08	3.27855e-06	-0.485273	2.66043e-11	6.35394e-09
SESN3	ENSG00000149212.6	protein_coding	1637.95	1564.25	1593	1601.11	1524.75	1582.74	2027.4	2079.36	2160.05	-0.352868	2.48641e-08	3.42746e-06	-0.376585	3.01276e-09	5.0837e-07
RND3	ENSG00000115963.9	protein_coding	3732.02	3662.96	3482.2	3747.25	4010.67	3832.46	2795.54	3162.25	2916.34	0.273361	9.52126e-07	9.12913e-05	0.358904	1.25472e-10	2.70532e-08
GRAMD3	ENSG00000155324.5	protein_coding	2094.07	2102.72	2158.81	2237.15	2251.18	2224.74	1652.97	1524.18	1499.89	0.414423	1.71212e-14	6.19532e-12	0.488451	1.65402e-19	1.02708e-16
C19orf66	ENSG00000130813.13	protein_coding	687.211	691.882	823.083	680.046	677.786	633.311	428.209	414.855	402.629	0.627195	1.23274e-11	2.97378e-09	0.513214	2.90773e-08	4.03032e-06
ACO1	ENSG00000122729.14	protein_coding	1525.45	1572.28	1570.22	1555.1	1563.88	1670.73	1901.57	1879.05	1946.04	-0.278617	6.37469e-08	8.16524e-06	-0.244075	2.30971e-06	0.000180181
PARP10	ENSG00000178685.9	protein_coding	997.368	1069.91	1095.55	950.064	953.764	839.708	661.594	645.668	611.199	0.601213	1.58177e-13	4.76968e-11	0.428284	1.56247e-07	1.72027e-05
TRIM22	ENSG00000132274.11	protein_coding	945.675	894.433	1169.59	752.051	668.269	726.733	321.664	314.191	291.997	0.689243	9.05757e-12	2.22202e-09	0.461337	1.23371e-06	0.000101873
LGALS9	ENSG00000168961.12	protein_coding	628.423	556.514	607.582	553.037	498.03	486.661	346.018	398.586	282.022	0.604935	1.3551e-10	2.80196e-08	0.435022	3.76243e-06	0.000263627
CMPK2	ENSG00000134326.7	protein_coding	325.361	415.129	414.864	387.026	379.602	362.823	235.414	226.746	204.942	0.521585	1.88428e-07	2.19944e-05	0.498915	6.42508e-07	5.66721e-05
LAMC2	ENSG00000058085.10	protein_coding	7592.77	7283.81	7360.28	7998.54	7909.26	8391.65	5942.17	6117.07	5919.74	0.292666	2.25836e-10	4.53993e-08	0.414894	2.38766e-19	1.39425e-16
ZCCHC2	ENSG00000141664.5	protein_coding	2069.74	2105.73	2175.9	1968.13	2280.79	2003.13	1774.74	1551.64	1505.33	0.349321	7.10418e-07	7.24126e-05	0.328933	3.13853e-06	0.000228744
LY6E	ENSG00000160932.6	protein_coding	3394.5	3068.34	3846.75	3135.21	2965.97	2765.71	2077.12	2346.78	2156.42	0.569998	2.30953e-15	8.79689e-13	0.377842	1.55434e-07	1.72027e-05
NT5DC2	ENSG00000168268.6	protein_coding	1333.88	1168.18	1218.01	1201.08	1134.58	1148.22	1453.07	1508.93	1633.19	-0.280948	5.44934e-06	0.000392406	-0.366882	3.6405e-09	6.0769e-07
IL1A	ENSG00000115008.5	protein_coding	146.97	133.363	187.971	167.011	178.699	153.168	57.8387	45.756	74.3595	0.677181	6.81114e-11	1.51668e-08	0.728786	3.6704e-12	1.03599e-09
DKK3	ENSG00000050165.13	protein_coding	1991.7	1864.07	2166.41	2006.13	1997.41	2056.36	1594.12	1621.8	1684.88	0.275008	2.18675e-06	0.000184018	0.282917	1.1714e-06	9.72452e-05
TAP1	ENSG00000168394.9	protein_coding	1290.29	1183.22	1432.56	1381.09	1228.68	1198.19	865.551	933.423	866.923	0.459683	1.67263e-08	2.37349e-06	0.428789	1.47596e-07	1.64841e-05
TRIM25	ENSG00000121060.10	protein_coding	10118.6	9901.93	10299.5	10653.7	10172.1	10038.5	8929.49	8790.24	8273.85	0.210525	2.16511e-05	0.00113543	0.234886	2.18054e-06	0.000171831
PCDH17	ENSG00000118946.7	protein_coding	63.8559	51.1391	65.5049	57.0038	53.9268	65.1778	118.722	107.781	115.167	-0.497109	2.82591e-05	0.00139598	-0.513623	1.61223e-05	0.000906823
TRIP10	ENSG00000125733.13	protein_coding	2962.71	3064.33	2989.49	3133.21	3029.42	2912.36	2612.89	2410.83	2551.8	0.237716	1.71308e-06	0.00014857	0.246779	7.18044e-07	6.2977e-05
GBP1P1	ENSG00000225492.2	pseudogene	55.7472	63.1718	81.6438	68.0046	59.2137	59.7463	17.2501	33.5544	21.7638	0.560056	5.58029e-08	7.27649e-06	0.509185	5.56784e-07	4.99625e-05
APOL6	ENSG00000221963.5	protein_coding	2891.76	2895.88	3031.26	2886.19	3075.94	3045.98	2067.99	2261.36	2017.68	0.39934	5.93427e-07	6.13519e-05	0.425175	1.08606e-07	1.27728e-05
CPA4	ENSG00000128510.6	protein_coding	168.255	203.554	146.199	189.013	261.175	153.168	90.3096	111.848	97.0301	0.395997	0.000127329	0.00452814	0.51952	8.54541e-07	7.36994e-05
HDAC9	ENSG00000048052.17	protein_coding	862.561	761.07	798.4	801.054	735.942	813.637	515.475	532.803	494.218	0.553968	1.2598e-12	3.44044e-10	0.516571	4.12764e-11	9.70871e-09
CKB	ENSG00000166165.8	protein_coding	7212.67	7224.65	7223.58	7695.52	7541.29	7395.51	5978.7	6203.5	5885.28	0.249183	1.54194e-07	1.82935e-05	0.30952	7.24799e-11	1.63069e-08
PIM1	ENSG00000137193.9	protein_coding	308.13	308.84	324.676	359.024	302.413	283.524	211.061	211.494	205.849	0.451686	6.76221e-07	6.94158e-05	0.4565	5.68295e-07	5.07024e-05
PSME2	ENSG00000100911.9	protein_coding	4230.7	3879.55	3917.95	4110.28	4250.7	3994.31	3279.56	3246.64	3363.41	0.259126	1.89385e-05	0.0010344	0.294808	1.16199e-06	9.69822e-05
SEMA3B	ENSG00000012171.13	processed_transcript	1730.19	1691.6	1856.92	1829.12	1746.8	1836.93	1492.64	1398.1	1396.51	0.278703	1.24557e-06	0.000116312	0.312039	6.02944e-08	7.77615e-06
GUCY1A3	ENSG00000164116.12	protein_coding	762.216	710.934	739.541	700.047	640.777	712.611	954.846	956.809	991.157	-0.340512	8.42166e-06	0.000549077	-0.432719	1.79595e-08	2.63022e-06
ZC3H12A	ENSG00000163874.8	protein_coding	1168.66	1251.4	1280.67	1300.09	1200.14	1217.74	975.14	869.364	911.357	0.370072	5.61604e-07	5.84795e-05	0.375915	3.92333e-07	3.73655e-05
CTC-297N7.8	ENSG00000273290.1	lincRNA	509.833	512.394	496.508	478.032	414.496	445.382	592.593	629.399	649.285	-0.262654	0.000617129	0.0145241	-0.417915	6.92387e-08	8.46348e-06
OASL	ENSG00000135114.8	protein_coding	372.999	328.894	521.191	434.029	384.889	283.524	170.472	193.192	143.278	0.399532	1.57753e-05	0.00090608	0.34351	0.000143177	0.00496134
LONRF2	ENSG00000170500.8	protein_coding	1055.14	1153.14	1124.03	1068.07	989.715	1030.9	1350.58	1342.18	1402.86	-0.273998	7.24089e-06	0.000489741	-0.373807	1.2472e-09	2.22547e-07
CXCL2	ENSG00000081041.8	protein_coding	865.602	972.645	778.464	1201.08	1356.63	1232.95	636.226	713.794	687.372	0.289861	0.00060856	0.0144202	0.730014	8.20683e-18	4.24676e-15
TAP2	ENSG00000250264.1	protein_coding	2376.86	2095.7	2087.61	2298.15	2213.11	2230.17	1832.57	1884.13	1732.94	0.245183	6.07789e-05	0.00258739	0.281595	4.25267e-06	0.000294725
TAP2	ENSG00000204267.9	protein_coding	2376.86	2095.7	2087.61	2298.15	2213.11	2230.17	1832.57	1884.13	1732.94	0.245183	6.07789e-05	0.00258739	0.281595	4.25267e-06	0.000294725
CXCL3	ENSG00000163734.4	protein_coding	479.426	432.175	468.028	496.033	525.522	493.179	292.238	296.906	297.438	0.480156	3.02074e-07	3.36325e-05	0.584729	5.16249e-10	9.89413e-08
RNF213	ENSG00000173821.15	protein_coding	13955	15685.7	15434.5	15696.1	15926.4	14869.2	12186.7	11898.6	10790.3	0.337828	5.8614e-08	7.57481e-06	0.378622	1.23255e-09	2.2249e-07
GBP1	ENSG00000117228.9	protein_coding	2076.84	1789.87	2153.12	1869.13	1838.8	1801.08	1496.7	1349.29	1293.13	0.458832	6.8753e-09	1.02591e-06	0.349511	1.03762e-05	0.000641755
CXCL1	ENSG00000163739.4	protein_coding	14270.3	15338.7	14178.5	16725.1	19685.4	17626.3	10351.1	10874.7	11822.3	0.353625	1.55977e-06	0.000138504	0.619195	4.53741e-17	2.27222e-14
NID2	ENSG00000087303.12	protein_coding	27980	26606.4	27427.6	28668.9	28984.1	27662.6	23125.3	23296.9	22196.3	0.243692	9.26135e-07	8.99657e-05	0.297652	2.06979e-09	3.60308e-07
PARP12	ENSG00000059378.8	protein_coding	1107.85	1143.11	1258.83	1248.08	1268.87	1050.45	917.302	961.893	844.252	0.314611	3.70848e-05	0.00177678	0.335015	1.16972e-05	0.000703824
CERK	ENSG00000100422.9	protein_coding	2819.79	2920.94	2858.48	3131.21	2872.92	3092.69	3588.03	3595.41	3580.14	-0.306351	1.33818e-09	2.3336e-07	-0.229608	5.59113e-06	0.000370926
PHLDB2	ENSG00000144824.15	protein_coding	3160.36	3477.46	3490.75	3326.22	3392.1	3139.4	2657.54	2613.18	2888.23	0.288824	5.53168e-07	5.8442e-05	0.252483	1.25313e-05	0.000745351
AMOTL2	ENSG00000114019.10	protein_coding	23371.2	22449.1	22620.1	22595.5	21743.1	21539.1	19465.3	18814.9	19085.9	0.242681	2.41969e-07	2.77957e-05	0.190227	5.22053e-05	0.00226379
PHF11	ENSG00000136147.12	protein_coding	608.151	521.418	603.784	467.031	464.193	505.128	341.959	375.199	321.015	0.586106	5.57517e-11	1.26086e-08	0.367013	4.16252e-05	0.0019118
IRF9	ENSG00000213928.4	protein_coding	163.187	184.502	141.453	176.012	155.436	101.026	104.516	73.2096	48.9684	0.44607	9.24656e-06	0.00058958	0.365947	0.000206236	0.00667
UBE4B	ENSG00000130939.14	protein_coding	6610.6	6337.24	6244.8	6087.41	6211.1	6358.1	7270.43	7388.07	7075.03	-0.172719	4.10768e-05	0.00186585	-0.212054	5.07246e-07	4.65946e-05
IL8	ENSG00000169429.6	protein_coding	1179.81	1304.55	1086.05	1753.12	2227.92	1968.37	739.727	709.727	735.433	0.547485	3.5392e-10	6.65278e-08	1.13885	4.23851e-38	8.22484e-35
PNPT1	ENSG00000138035.10	protein_coding	2786.35	2831.7	2617.35	3151.21	3255.7	3123.1	2491.12	2508.45	2261.62	0.170538	0.00139283	0.0259922	0.368586	4.50169e-12	1.24793e-09
CYTH3	ENSG00000008256.11	protein_coding	5625.4	5296.4	5333.43	5619.38	5236.19	5358.7	4442.42	4649.83	4589.43	0.235353	2.23555e-06	0.000187037	0.232048	3.19071e-06	0.000231461
C6orf62	ENSG00000112308.8	protein_coding	7391.06	7470.32	7496.99	7830.53	7606.85	7926.71	6652.47	6786.12	6692.35	0.14611	0.000337981	0.00926502	0.207357	3.69334e-07	3.54207e-05
MAN1A2	ENSG00000198162.8	protein_coding	6852.85	6623.01	6947.32	6500.44	6530.43	6781.75	7388.13	7599.57	7467.69	-0.131887	0.00148015	0.0270702	-0.174214	2.80366e-05	0.00140854
FITM2	ENSG00000197296.5	protein_coding	487.535	543.478	598.088	512.034	510.718	555.098	679.859	702.609	688.279	-0.295402	0.000198761	0.00638278	-0.335318	2.63565e-05	0.00133712
TRAK2	ENSG00000115993.7	protein_coding	3690.46	3627.87	3637.9	3450.23	3535.91	3697.76	4156.27	4264.46	4381.77	-0.211161	7.75559e-05	0.00309281	-0.245329	4.62503e-06	0.00031217
C8orf4	ENSG00000176907.3	protein_coding	1053.12	1033.81	1312.95	924.062	1111.31	1058.05	547.946	667.021	661.074	0.626599	1.05224e-10	2.23972e-08	0.523915	6.18293e-08	7.80357e-06
N4BP1	ENSG00000102921.3	protein_coding	2309.96	2323.32	2290.77	2269.15	2271.27	2239.94	1905.63	2001.06	1995.01	0.217943	1.21449e-05	0.000726383	0.189329	0.000153532	0.00526142
NFKBIZ	ENSG00000144802.7	protein_coding	2103.19	2135.81	2075.27	2041.14	2199.37	1981.41	1640.79	1636.03	1617.77	0.318439	2.13998e-05	0.00112825	0.299952	6.39179e-05	0.00266022
XDH	ENSG00000158125.5	protein_coding	1693.7	1677.56	1660.41	1591.11	1530.04	1511.04	1212.58	1169.32	1177.06	0.453762	9.72337e-13	2.70646e-10	0.345032	6.66267e-08	8.20883e-06
IL4I1	ENSG00000104951.11	protein_coding	650.722	542.475	731.946	557.037	514.948	429.087	282.091	296.906	326.456	0.699868	2.17335e-11	5.07371e-09	0.458797	8.41922e-06	0.000527904
ETS2	ENSG00000157557.7	protein_coding	1986.63	1989.41	2019.26	2151.14	2149.67	2173.68	1735.16	1721.44	1559.74	0.228639	0.00100504	0.0207813	0.327411	2.51709e-06	0.000192489
DOCK11	ENSG00000147251.11	protein_coding	928.444	836.274	869.601	789.053	820.533	810.378	960.934	1035.1	1060.98	-0.197285	0.00179745	0.0310088	-0.308521	1.32659e-06	0.000106705
BRCC3	ENSG00000185515.10	protein_coding	3082.31	3124.5	3097.72	2861.19	3106.61	3176.33	3545.41	3675.73	3641.8	-0.213364	4.4515e-06	0.000330195	-0.237663	3.49922e-07	3.41647e-05
GUCY1B3	ENSG00000061918.8	protein_coding	3596.2	3295.96	3523.02	3152.21	2881.38	3045.98	4009.14	4221.75	4115.16	-0.218217	0.00197817	0.0327597	-0.39353	2.54363e-08	3.58975e-06
RSAD2	ENSG00000134321.7	protein_coding	466.249	476.295	550.621	527.035	565.703	407.361	230.34	279.62	179.551	0.321409	0.000260282	0.00773579	0.323749	0.000240274	0.00753789
GJB2	ENSG00000165474.5	protein_coding	843.303	713.942	799.35	815.055	827.935	776.702	647.388	597.879	622.081	0.293033	6.18146e-05	0.00262377	0.326635	8.4334e-06	0.000527904
IFIT2	ENSG00000119922.7	protein_coding	1286.24	1319.59	1579.71	1603.11	1590.31	1504.52	768.139	813.44	681.931	0.346569	0.000436565	0.0112036	0.420464	2.93776e-05	0.00146172
BATF2	ENSG00000168062.5	protein_coding	65.883	67.1827	102.529	89.006	76.1319	73.8682	32.4709	33.5544	27.2047	0.382224	4.1972e-05	0.00189844	0.388834	3.33347e-05	0.00159262
RP11-861A13.4	ENSG00000271856.1	lincRNA	442.937	347.946	409.168	330.022	448.333	385.636	217.149	255.217	280.208	0.454355	8.00747e-06	0.000526819	0.422725	3.27664e-05	0.00158154
PMAIP1	ENSG00000141682.11	protein_coding	1105.82	1131.08	1149.66	1111.07	1258.29	1198.19	870.625	870.381	919.518	0.313697	1.54078e-06	0.000137703	0.38129	5.41603e-09	8.40784e-07
NPR3	ENSG00000113389.11	protein_coding	1525.45	1559.24	1255.04	1806.12	1733.06	1679.42	2135.97	2343.72	2032.19	-0.508752	1.61752e-11	3.83803e-09	-0.278177	0.000230561	0.00730454
PDZK1IP1	ENSG00000162366.3	protein_coding	609.165	582.584	695.871	569.038	593.195	583.342	502.284	469.762	459.759	0.343726	7.28882e-06	0.00049069	0.245022	0.0014883	0.0277696
ATP5J	ENSG00000154723.8	protein_coding	10053.8	9473.77	9708.02	9631.65	10019.8	9553.98	10750.9	11825.4	12133.3	-0.230334	5.31451e-05	0.00231446	-0.231703	4.84204e-05	0.00212339
PDP1	ENSG00000164951.11	protein_coding	2092.04	2045.56	2056.28	2086.14	2083.05	2136.75	1707.76	1859.73	1794.6	0.19637	0.000106906	0.00394655	0.220752	1.39374e-05	0.000813354
RP11-468E2.4	ENSG00000259529.1	protein_coding	66.8966	58.1582	51.2647	70.0047	71.9024	47.7971	32.4709	42.7056	20.8569	0.335463	0.000963176	0.0202027	0.384393	0.000203953	0.00660995
GABBR2	ENSG00000136928.4	protein_coding	125.685	115.314	130.06	113.008	105.739	121.665	187.722	166.755	185.899	-0.341806	0.00219817	0.0353122	-0.414477	0.00020086	0.00656506
FBLIM1	ENSG00000162458.8	protein_coding	898.037	827.25	900.93	900.06	886.091	807.119	648.402	652.786	606.665	0.413026	9.71896e-10	1.71551e-07	0.39681	4.93809e-09	7.82233e-07
PHLDA2	ENSG00000181649.5	protein_coding	2683.97	2659.23	2585.07	2685.18	2401.33	2710.31	2995.44	3148.01	3211.97	-0.216801	0.000858873	0.0184441	-0.238533	0.000251292	0.00780212
CCDC93	ENSG00000125633.6	protein_coding	2831.96	2907.91	2874.62	2807.19	2827.46	2815.68	2449.52	2513.53	2481.07	0.198274	0.00014248	0.00491014	0.172083	0.000995448	0.0207427
ZNF606	ENSG00000166704.7	protein_coding	1081.5	1152.13	1143.96	1077.07	1131.41	1142.78	925.419	914.103	925.866	0.255261	0.000285852	0.00822456	0.244856	0.000521185	0.0133293
SAMD15	ENSG00000100583.4	protein_coding	421.651	364.993	322.778	293.02	295.011	332.407	434.298	516.535	465.2	-0.280815	0.00237736	0.0373615	-0.48794	1.47484e-07	1.64841e-05
HLA-B	ENSG00000234745.5	protein_coding	7370.79	6442.52	8245.07	5881.4	5943.58	6320.08	4168.45	4336.65	4574.92	0.622585	1.29601e-13	4.07791e-11	0.388447	3.62448e-06	0.000256925
TIMP2	ENSG00000035862.8	protein_coding	21024.8	19796.8	22543.2	20724.4	21207	21465.2	17014.7	17504.2	17509.8	0.268577	1.3063e-07	1.56259e-05	0.269201	1.23276e-07	1.41759e-05
RP4-663N10.1	ENSG00000228035.1	antisense	31.4211	42.1145	34.1765	44.003	24.3199	28.2437	5.07357	5.084	12.6955	0.393748	1.19136e-06	NA	0.34934	7.37554e-06	0.000471185
SLC15A3	ENSG00000110446.5	protein_coding	28.3804	28.0764	30.3791	20.0013	28.5495	30.4163	10.1471	17.2856	5.44094	0.276321	0.000566059	NA	0.239742	0.00214793	0.0356859
COL17A1	ENSG00000065618.12	protein_coding	452.059	393.069	435.75	385.026	359.512	404.103	277.017	315.208	259.351	0.443722	2.49827e-06	0.000205454	0.322829	0.000623248	0.0150005
RARRES3	ENSG00000133321.6	protein_coding	510.847	372.012	408.219	352.024	472.652	459.504	265.855	245.049	238.494	0.473393	8.24228e-06	0.000539813	0.467882	1.05688e-05	0.000651073
TNF	ENSG00000232810.3	protein_coding	102.372	86.2345	123.415	118.008	154.379	90.1627	64.9417	43.7224	61.664	0.369746	0.000257551	0.00768618	0.476414	4.60659e-06	0.00031217
C7orf41	ENSG00000180354.11	protein_coding	268.6	283.772	323.727	279.019	219.937	254.194	322.679	384.35	405.35	-0.258965	0.00947923	0.0920324	-0.417144	3.01827e-05	0.00149222
MVK	ENSG00000110921.7	protein_coding	393.271	414.126	334.17	382.026	352.11	354.133	506.342	508.4	503.287	-0.344076	3.97713e-05	0.00185181	-0.398493	2.22384e-06	0.000174358
GCNT3	ENSG00000140297.8	protein_coding	305.089	341.93	324.676	286.019	274.921	306.336	184.678	232.847	223.078	0.452319	1.77764e-06	0.000153152	0.325005	0.000613592	0.0148602
PTRHD1	ENSG00000184924.5	protein_coding	733.836	747.032	733.845	696.047	762.377	788.652	1016.74	888.683	1003.85	-0.342668	6.44173e-06	0.000446113	-0.325085	1.9827e-05	0.0010686
PXN-AS1	ENSG00000255857.1	antisense	165.214	171.466	200.312	199.013	168.125	206.396	236.428	249.116	291.997	-0.391627	9.28202e-05	0.00359219	-0.324998	0.00125401	0.0245951
SLFN13	ENSG00000154760.9	protein_coding	443.95	529.44	446.193	481.032	555.129	521.423	389.65	366.048	410.791	0.228453	0.00744092	0.0793661	0.338254	7.70845e-05	0.00302952
NLRC5	ENSG00000140853.11	protein_coding	720.659	904.46	913.271	901.061	872.345	899.454	702.182	699.559	662.888	0.249694	0.00209992	0.0341389	0.312022	0.00012506	0.00443251
IGSF11	ENSG00000144847.8	protein_coding	450.032	377.025	395.877	399.027	340.479	376.945	501.269	525.686	610.292	-0.334449	0.000282397	0.00816402	-0.434923	2.51208e-06	0.000192489
PDE4DIP	ENSG00000178104.15	protein_coding	3310.37	3458.41	3307.52	3316.22	3551.77	3287.14	3775.75	3775.38	3785.99	-0.16252	0.000436377	0.0112036	-0.151755	0.00105016	0.0215359
GBP2	ENSG00000162645.8	protein_coding	906.145	792.154	926.562	692.046	762.377	847.312	559.108	586.694	600.317	0.490771	2.21607e-09	3.60398e-07	0.32994	6.10068e-05	0.00257356
FLG	ENSG00000143631.10	protein_coding	211992	183401	179658	184945	179065	179697	250979	264163	237202	-0.351139	7.29516e-08	9.18175e-06	-0.424256	7.70608e-11	1.70899e-08
TCHH	ENSG00000159450.8	protein_coding	703.428	533.451	682.58	600.04	586.85	538.803	837.139	869.364	829.743	-0.299342	0.00283557	0.0418369	-0.411119	4.07658e-05	0.00187789
UNC13D	ENSG00000092929.7	protein_coding	219.948	262.715	224.046	333.022	314.044	281.351	197.869	188.108	181.365	0.222622	0.0220783	0.15195	0.51273	1.85352e-07	2.02634e-05
LAMA3	ENSG00000053747.11	protein_coding	18742.2	18084.2	16600.3	21525.4	23371.4	22252.8	14555.1	15969.9	14648.8	0.218757	0.000762011	0.0170206	0.517499	1.75375e-15	7.5836e-13
DBI	ENSG00000155368.12	protein_coding	5198.68	5046.73	5555.58	4825.32	4214.75	4596.12	6241.51	6312.3	6574.47	-0.237455	0.0022529	0.0358729	-0.419648	6.66043e-08	8.20883e-06
NFE2L3	ENSG00000050344.8	protein_coding	598.015	524.426	563.912	636.043	613.285	577.91	479.96	447.392	465.2	0.237128	0.00184289	0.031421	0.338153	9.17994e-06	0.000572327
MYO5A	ENSG00000197535.10	protein_coding	5334.5	5598.23	5191.98	5658.38	5616.84	5701.97	6465.76	6606.15	6115.61	-0.238422	7.62815e-07	7.51087e-05	-0.167735	0.000506776	0.0131339
IDI1	ENSG00000067064.6	protein_coding	2401.18	2516.85	2268.94	2514.17	2273.38	2208.44	2988.33	3221.22	2976.19	-0.315265	6.5148e-06	0.000449025	-0.349313	6.08743e-07	5.40007e-05
SOGA1	ENSG00000149639.10	protein_coding	9870.29	9608.13	9391.88	9494.64	9542.93	8971.73	10545.9	10991.6	10806.6	-0.155995	0.00113737	0.0230213	-0.197424	3.89366e-05	0.00180973
ATF3	ENSG00000162772.12	protein_coding	191.568	215.586	169.933	260.017	235.798	325.889	166.413	153.537	146.905	0.181454	0.0742049	0.302223	0.50568	1.32274e-06	0.000106705
KDR	ENSG00000128052.8	protein_coding	33.4483	29.0791	29.4297	25.0017	26.4347	17.3808	63.927	56.9408	70.7322	-0.443338	0.000184561	NA	-0.56559	8.46504e-07	7.34141e-05
AP3M2	ENSG00000070718.7	protein_coding	1344.01	1347.67	1263.58	1234.08	1312.22	1325.28	1215.63	1084.93	1046.47	0.221132	0.000310059	0.00865339	0.192692	0.00175102	0.0310534
GIPC3	ENSG00000179855.5	protein_coding	356.782	267.728	405.371	280.019	265.404	215.087	158.295	173.873	181.365	0.660447	3.0102e-10	5.73285e-08	0.36082	0.000471772	0.0124501
CRYAB	ENSG00000109846.3	protein_coding	515.915	474.29	390.181	674.045	680.958	515.991	266.87	277.586	287.463	0.45877	7.50773e-06	0.000503087	0.755148	5.12321e-13	1.69219e-10
EEF1A2	ENSG00000101210.6	protein_coding	1842.7	1659.51	1942.36	1670.11	1563.88	1713.09	1225.77	1318.79	1349.35	0.432361	2.2583e-10	4.53993e-08	0.307877	6.75462e-06	0.000436912
HGD	ENSG00000113924.7	protein_coding	395.298	379.031	419.611	347.023	335.192	357.392	470.827	475.863	458.852	-0.197273	0.0178487	0.135445	-0.362119	1.63086e-05	0.000907435
RP11-149I23.3	ENSG00000232110.3	antisense	31.4211	24.0655	34.1765	31.0021	45.4677	20.6396	9.13243	12.2016	14.5092	0.256849	0.00143432	NA	0.287814	0.000518246	0.0133199
SEMA5B	ENSG00000082684.10	protein_coding	374.013	243.663	416.763	270.018	208.305	240.072	443.43	446.375	427.114	-0.239139	0.0281611	0.17554	-0.581027	6.39313e-08	8.00379e-06
PRKRA	ENSG00000180228.8	protein_coding	1450.44	1424.88	1378.45	1386.09	1458.14	1442.6	1637.75	1677.72	1739.29	-0.23245	3.88137e-05	0.00182993	-0.222052	8.95263e-05	0.00338152
MSL3	ENSG00000005302.13	protein_coding	1255.83	1192.24	1230.35	1104.07	1135.63	1163.42	1349.57	1469.28	1459.98	-0.19895	0.00189515	0.0317481	-0.300756	3.04627e-06	0.000225192
RECK	ENSG00000122707.7	protein_coding	724.713	784.133	766.123	788.053	756.032	703.921	661.594	576.526	563.137	0.291537	0.000119498	0.00434219	0.27684	0.000271774	0.00824028
LIF	ENSG00000128342.4	protein_coding	1822.43	2012.47	1837.93	2253.15	2296.65	1945.56	1596.15	1684.84	1547.04	0.204854	0.00399539	0.0534352	0.377876	1.10719e-07	1.28269e-05
ST6GALNAC2	ENSG00000070731.5	protein_coding	685.184	558.519	745.237	511.034	430.357	514.905	770.168	802.255	836.998	-0.218192	0.0202126	0.145623	-0.563784	1.9178e-09	3.38318e-07
CYP24A1	ENSG00000019186.5	protein_coding	170.282	129.352	195.565	107.007	151.206	117.32	75.0889	64.0584	77.9868	0.553342	3.59369e-07	3.88172e-05	0.346996	0.000885223	0.0190864
CSF1	ENSG00000184371.9	protein_coding	2601.87	2646.2	3078.73	2963.2	2788.33	2942.78	1832.57	1639.08	1839.04	0.547644	5.25054e-12	1.31028e-09	0.600557	4.09913e-14	1.47988e-11
TNS4	ENSG00000131746.8	protein_coding	93.2498	131.357	82.5931	203.014	173.412	175.98	57.8387	62.0248	52.5957	0.313672	0.000957719	0.0201776	0.721176	9.61107e-12	2.52885e-09
CCL20	ENSG00000115009.7	protein_coding	561.526	391.064	386.384	606.041	763.434	617.017	240.487	296.906	258.445	0.473765	3.05523e-06	0.000237749	0.862556	1.22341e-16	5.75522e-14
RPL22	ENSG00000116251.5	protein_coding	22047.5	19848	21505.5	20838.4	18592.1	19722.8	22288.2	25243.1	26833.8	-0.207403	0.00187417	0.0315794	-0.297414	8.22999e-06	0.000519359
MUC15	ENSG00000169550.8	protein_coding	135.82	84.2291	131.959	102.007	97.2797	96.6804	53.7799	81.344	57.1298	0.410148	0.00013438	0.00473784	0.28231	0.00720174	0.0812499
TRANK1	ENSG00000168016.9	protein_coding	1156.5	1186.23	1214.21	1042.07	1200.14	1045.02	870.625	891.734	885.059	0.35746	9.83027e-06	0.00061329	0.261248	0.00126487	0.0247302
FBN1	ENSG00000166147.9	protein_coding	3045.82	2849.75	2909.75	3203.22	2859.18	3178.51	2581.43	2699.6	2446.61	0.173353	0.00402914	0.0536502	0.237579	8.19678e-05	0.00315749
HOMER3	ENSG00000051128.14	protein_coding	744.985	773.103	663.593	694.047	695.761	728.905	592.593	590.761	622.081	0.240732	0.000589397	0.014171	0.203452	0.00387551	0.0546941
SOX5	ENSG00000134532.11	protein_coding	265.559	222.605	246.83	176.012	164.953	179.239	289.194	287.754	334.618	-0.235683	0.0187618	0.138905	-0.59007	4.17471e-09	6.89449e-07
REC8	ENSG00000100918.8	protein_coding	156.092	215.586	198.413	197.013	195.617	153.168	121.766	94.5624	91.5891	0.43431	5.32482e-05	0.00231446	0.400405	0.000181985	0.0060366
MYADM	ENSG00000179820.11	protein_coding	18761.5	15018.8	18280.6	16642.1	16418.1	17097.2	12814.8	14353.2	13113.6	0.332255	7.55738e-07	7.51087e-05	0.283923	2.37337e-05	0.00121598
IFNGR1	ENSG00000027697.8	protein_coding	1708.9	1728.7	1847.43	1720.12	1840.91	1911.88	1401.32	1299.47	1436.41	0.325337	4.35757e-08	5.73377e-06	0.371235	4.3859e-10	8.61858e-08
HUNK	ENSG00000142149.4	protein_coding	623.355	625.702	775.616	515.035	506.489	491.006	768.139	874.448	894.127	-0.258152	0.00543849	0.0649494	-0.583772	3.27658e-10	6.60592e-08
SHANK2	ENSG00000162105.12	protein_coding	1160.56	1321.59	1220.86	1273.09	1325.96	1401.32	995.435	1030.02	931.307	0.269889	0.00104704	0.0214711	0.362969	1.07643e-05	0.000657891
FAM124A	ENSG00000150510.11	protein_coding	345.633	386.05	388.283	266.018	295.011	269.402	416.033	502.299	440.716	-0.228592	0.0101439	0.0955256	-0.5709	2.10844e-10	4.42317e-08
BCL7A	ENSG00000110987.4	protein_coding	871.683	869.364	864.855	908.061	938.961	900.54	737.697	748.365	768.986	0.184809	0.00763983	0.0808325	0.252966	0.000267276	0.00816772
RP5-1085F17.3	ENSG00000260257.1	lincRNA	150.011	195.532	151.895	199.013	194.559	219.432	138.001	100.663	145.092	0.236092	0.0211222	0.148625	0.43924	2.36117e-05	0.00121598
STAT2	ENSG00000170581.9	protein_coding	2416.39	2326.33	2802.47	2233.15	2187.74	1889.07	1831.56	1715.34	1691.22	0.444139	3.3672e-08	4.51268e-06	0.225892	0.00499629	0.0645815
FAM172A	ENSG00000113391.12	protein_coding	1042.98	984.678	1110.74	968.065	1030.95	943.992	1190.26	1167.29	1229.65	-0.173973	0.0092051	0.0902673	-0.257436	0.00012709	0.00448397
C1orf53	ENSG00000203724.6	protein_coding	117.576	117.319	115.82	101.007	114.198	139.046	185.693	152.52	165.949	-0.346981	0.00134825	0.0255267	-0.338983	0.00184077	0.0320792
LGALS3BP	ENSG00000108679.8	protein_coding	23737.2	19906.1	24622.2	19417.3	18105.7	19084.1	15238	16072.6	16600.3	0.449652	4.38352e-10	8.03128e-08	0.211484	0.00331003	0.048568
IFI16	ENSG00000163565.14	protein_coding	2702.22	2331.34	3125.25	2212.15	2180.33	2176.94	1503.81	1547.57	1439.13	0.514655	1.52944e-06	0.000137703	0.321861	0.00221985	0.0363897
SEMA3C	ENSG00000075223.9	protein_coding	4456.73	4424.03	4316.68	4712.32	5298.57	5304.39	3766.62	3706.24	3955.56	0.195279	0.000157861	0.00531369	0.397693	1.30742e-14	4.95032e-12
KCTD12	ENSG00000178695.4	protein_coding	3036.7	3078.37	3149.93	3511.24	3225.03	3308.86	3736.18	3804.87	3978.23	-0.285186	1.0367e-05	0.000643398	-0.179456	0.00554857	0.068689
CTD-3195I5.1	ENSG00000262758.1	lincRNA	302.048	269.734	289.551	254.017	270.691	247.676	346.018	346.729	375.425	-0.258826	0.00242428	0.0378846	-0.385254	7.78206e-06	0.000493097
NFKBIA	ENSG00000100906.6	protein_coding	6424.1	6048.45	6866.62	6717.45	6296.75	6390.69	4790.47	4899.96	4831.55	0.357135	2.33843e-06	0.000194519	0.361354	1.79162e-06	0.000143367
HSPB1	ENSG00000106211.8	protein_coding	44113.3	37529.1	40351	39696.7	38717.3	41146.8	30868.6	31301.2	30133.7	0.36854	2.2031e-09	3.60398e-07	0.341891	2.86975e-08	4.01352e-06
SEMA7A	ENSG00000138623.5	protein_coding	315.225	295.804	300.943	323.022	375.373	287.869	220.193	240.982	221.265	0.284107	0.00466141	0.0587711	0.363573	0.000319051	0.00941626
UPF3B	ENSG00000125351.6	protein_coding	2897.84	2733.43	2407.54	2664.18	2752.38	2883.03	3461.19	3481.52	3096.8	-0.276005	0.000369648	0.00990446	-0.236403	0.00231124	0.03751
ZFP90	ENSG00000184939.11	protein_coding	1284.21	1378.75	1329.08	1311.09	1282.61	1338.32	1207.51	1056.46	1099.98	0.228419	9.96177e-05	0.00375486	0.208012	0.000417686	0.0114609
CLDN1	ENSG00000163347.5	protein_coding	6946.1	6329.21	5854.62	8467.57	8808.04	7850.67	5228.82	5707.3	5212.42	0.207889	0.00770975	0.0812162	0.54456	3.34411e-12	9.6137e-10
HIF1AN	ENSG00000166135.9	protein_coding	4749.66	4582.46	4441.04	4558.31	4257.04	4381.04	4988.34	5365.65	5244.16	-0.172287	0.000104957	0.00388529	-0.231079	2.15473e-07	2.29109e-05
PLEKHS1	ENSG00000148735.10	protein_coding	268.6	227.619	265.817	170.011	172.354	141.219	458.651	438.241	413.511	-0.497213	1.61417e-05	0.000916213	-0.866765	1.16793e-14	4.53275e-12
GPATCH11	ENSG00000152133.10	protein_coding	1219.34	1134.08	1079.41	1268.09	1376.72	1356.79	1449.01	1499.78	1507.14	-0.345543	2.12247e-08	2.98258e-06	-0.143262	0.0199379	0.150248
PARM1	ENSG00000169116.7	protein_coding	385.162	314.856	360.752	332.022	273.863	270.488	428.209	424.006	435.275	-0.211593	0.0320131	0.189203	-0.41272	2.90146e-05	0.0014483
IER2	ENSG00000160888.6	protein_coding	4992.92	5526.03	4989.76	5635.38	5315.49	5301.13	4407.92	4577.63	4966.67	0.141383	0.0131038	0.112029	0.204293	0.000339493	0.0097779
SMAD3	ENSG00000166949.11	protein_coding	5193.61	5273.34	5079	5913.4	6027.11	5700.89	4291.23	4537.98	4241.21	0.23086	9.23011e-05	0.00359131	0.399521	1.3071e-11	3.27281e-09
ZNF702P	ENSG00000242779.2	pseudogene	102.372	85.2318	83.5425	114.008	122.657	105.371	72.0447	62.0248	46.248	0.292369	0.0055584	0.0658458	0.479685	1.06407e-05	0.000652913
UNC93B1	ENSG00000110057.3	protein_coding	1223.4	1215.31	1325.29	1389.09	1131.41	1130.84	1006.6	1099.16	984.81	0.251189	0.000448091	0.0114184	0.212892	0.00301549	0.045449
ESRP2	ENSG00000103067.7	protein_coding	1558.89	1490.05	1572.12	1372.09	1442.28	1329.63	1776.76	1651.28	1720.24	-0.145024	0.0111791	0.10118	-0.290688	4.56803e-07	4.26607e-05
TMCO4	ENSG00000162542.9	protein_coding	410.502	447.216	450.94	392.026	402.865	359.564	504.313	523.652	509.634	-0.19888	0.0128686	0.111001	-0.350926	1.38314e-05	0.000810261
DHX38	ENSG00000140829.7	protein_coding	3364.09	3538.62	3310.37	3315.22	3426.99	3447.91	3917.81	4116.01	3913.85	-0.211264	0.000142082	0.00491014	-0.214286	0.000116829	0.00420801
MAPKAP1	ENSG00000119487.12	protein_coding	3759.39	3784.29	3773.65	3967.27	3841.49	3860.7	4279.05	4380.38	4274.76	-0.185638	7.71918e-06	0.000512511	-0.142934	0.000584627	0.0143831
RFX2	ENSG00000087903.8	protein_coding	857.493	986.683	844.918	908.061	906.182	955.942	736.683	719.895	757.197	0.244526	0.000835964	0.0181134	0.282185	0.000119615	0.00429839
KRT23	ENSG00000108244.12	protein_coding	1706.88	1232.35	1202.82	1637.11	1545.9	1532.77	1030.95	1095.09	1027.43	0.315613	0.000298987	0.00846356	0.468062	8.79405e-08	1.05014e-05
CTD-2521M24.5	ENSG00000269720.1	lincRNA	23.3125	42.1145	31.3284	40.0027	54.9842	54.3149	16.2354	23.3864	14.5092	0.21234	0.0136237	0.114366	0.428307	1.00933e-05	0.000626752
AC109642.1	ENSG00000235997.2	lincRNA	88.1819	90.2454	101.58	55.0037	58.1563	64.0915	146.119	106.764	142.371	-0.273441	0.0207859	0.147651	-0.579951	3.0754e-07	3.08017e-05
KRT7	ENSG00000135480.10	protein_coding	22422.5	25246.7	21477.1	28406.9	29282.2	27472.5	19836.6	19559.2	19347.1	0.165635	0.0939352	0.343269	0.38064	0.00013589	0.00475124
CD274	ENSG00000120217.9	protein_coding	55.7472	45.1227	36.0752	55.0037	51.812	56.4875	24.3531	32.5376	23.5774	0.274325	0.00661924	0.0733029	0.384809	0.000250011	0.00777789
FRAS1	ENSG00000138759.13	protein_coding	2746.82	2904.9	3058.79	2992.2	3201.77	2997.09	2585.49	2674.18	2398.55	0.171149	0.00454663	0.0578277	0.242242	5.9844e-05	0.00253138
IGFBP5	ENSG00000115461.4	protein_coding	241.233	214.584	255.374	211.014	248.486	257.452	363.268	383.334	347.313	-0.426822	5.46677e-05	0.00236197	-0.419735	7.62809e-05	0.00301985
KRT81	ENSG00000205426.6	protein_coding	683.156	769.092	589.544	934.063	940.018	912.49	475.901	479.93	564.951	0.301265	0.00204047	0.0334987	0.631699	1.65013e-10	3.50912e-08
RBFOX3	ENSG00000167281.14	protein_coding	118.589	95.2591	126.263	121.008	95.1649	115.148	45.6621	56.9408	70.7322	0.487288	7.57916e-06	0.000505533	0.464436	1.89582e-05	0.00102904
WNT10A	ENSG00000135925.4	protein_coding	1856.89	1753.77	1785.72	1732.12	1799.67	1689.19	1572.81	1495.71	1587.85	0.200082	0.000104931	0.00388529	0.155236	0.00276294	0.0429779
SHANK3	ENSG00000251322.3	protein_coding	1899.46	2149.85	2015.46	2115.14	1923.39	1955.33	1685.44	1741.78	1555.2	0.258978	3.73148e-05	0.00177678	0.243682	0.000108401	0.00396893
TCAIM	ENSG00000179152.14	protein_coding	1133.19	1077.93	1116.43	970.065	1003.46	1052.62	1128.36	1283.2	1227.84	-0.119634	0.0445576	0.227488	-0.246064	4.24843e-05	0.00192844
CLSTN2	ENSG00000158258.11	protein_coding	228.057	188.513	228.792	187.013	174.469	157.513	260.782	261.318	272.954	-0.219624	0.0315855	0.187672	-0.437094	1.86634e-05	0.0010166
GBP4	ENSG00000162654.8	protein_coding	158.119	102.278	168.984	160.011	134.288	97.7667	69.0006	83.3776	72.5458	0.433997	4.70641e-05	0.002096	0.366737	0.000504089	0.0130861
ALPK2	ENSG00000198796.6	protein_coding	1114.94	1400.81	1171.49	1415.1	1607.23	1647.91	1090.82	1124.58	1070.96	0.137457	0.0934232	0.342244	0.422147	2.71344e-07	2.77128e-05
DOCK8	ENSG00000107099.11	protein_coding	191.568	148.404	194.616	140.009	161.78	173.808	238.458	207.427	237.588	-0.245152	0.0216875	0.150554	-0.357745	0.000806413	0.0179609
ATP1A3	ENSG00000105409.11	protein_coding	331.442	316.862	396.827	358.024	271.749	263.97	480.975	475.863	408.07	-0.286295	0.00389455	0.0525726	-0.448316	6.18334e-06	0.000405022
TXNDC17	ENSG00000129235.6	protein_coding	1792.02	1807.92	1883.5	2097.14	1940.31	1865.17	2157.28	2615.21	2242.57	-0.319345	2.0398e-06	0.000172655	-0.223846	0.000878643	0.0189973
PRIMA1	ENSG00000175785.8	protein_coding	465.236	439.194	531.634	348.023	385.947	393.24	584.475	558.223	697.347	-0.290693	0.00115642	0.0233121	-0.56651	2.9462e-10	6.09823e-08
COX20	ENSG00000203667.5	protein_coding	1635.93	1673.55	1562.62	1643.11	1648.47	1531.68	1923.9	1922.77	1994.1	-0.244358	1.40254e-05	0.000821876	-0.25732	5.18466e-06	0.000348427
TFRC	ENSG00000072274.8	protein_coding	20341.6	20030.5	19661.9	20284.4	21156.2	20191	22793.5	22834.3	24164.1	-0.209208	7.61205e-07	7.51087e-05	-0.172733	4.47392e-05	0.00199267
TNFAIP3	ENSG00000118503.10	protein_coding	890.941	913.484	993.966	1158.08	1144.09	1108.02	651.447	737.18	609.385	0.379996	1.81226e-05	0.00100172	0.607464	8.97644e-12	2.42216e-09
PAQR5	ENSG00000137819.9	protein_coding	1442.33	1742.74	1422.12	1554.1	1663.27	1708.75	1184.17	1203.89	1364.77	0.250407	0.00147654	0.0270525	0.332789	2.44254e-05	0.0012473
EPC1	ENSG00000120616.11	protein_coding	1293.33	1223.33	1211.37	1219.08	1348.17	1278.57	1642.82	1496.73	1487.19	-0.2871	1.71419e-06	0.00014857	-0.245926	4.3275e-05	0.00194162
YBEY	ENSG00000182362.9	protein_coding	623.355	542.475	590.493	530.036	540.325	575.738	703.197	666.004	706.415	-0.214003	0.00272219	0.04083	-0.29625	3.83894e-05	0.00178966
DUSP5	ENSG00000138166.5	protein_coding	1127.11	1341.65	1109.79	1516.1	1708.74	1609.89	984.273	1133.73	1092.72	0.123701	0.157446	0.450126	0.472092	7.90156e-08	9.50882e-06
SULT1C2	ENSG00000198203.5	protein_coding	696.333	727.98	710.111	593.04	593.195	710.438	539.828	485.014	494.218	0.394462	6.99518e-06	0.000475344	0.25558	0.00366252	0.052548
DDX59	ENSG00000118197.9	protein_coding	500.711	560.524	538.279	488.033	507.546	512.732	618.976	639.567	593.969	-0.182823	0.0178107	0.135445	-0.255807	0.000990007	0.0206571
ITPR2	ENSG00000123104.7	protein_coding	6153.48	6137.69	7347.94	5175.35	5336.64	5028.47	7575.86	7176.58	7932.89	-0.180287	0.0185824	0.138798	-0.471645	7.16992e-10	1.32507e-07
HSPG2	ENSG00000142798.12	protein_coding	9242.88	9628.19	10555.8	10418.7	9700.48	10004.8	8571.29	8734.31	7804.12	0.212037	0.000263799	0.00780825	0.243287	2.85957e-05	0.001432
NANOS1	ENSG00000188613.5	protein_coding	232.111	171.466	215.502	192.013	156.493	203.138	253.679	303.006	286.556	-0.300508	0.00508678	0.0622614	-0.406747	0.000144075	0.00498133
ING3	ENSG00000071243.11	protein_coding	329.415	377.025	392.08	352.024	380.66	386.722	499.239	548.055	461.573	-0.383342	3.53721e-06	0.000270887	-0.361982	1.30354e-05	0.000766518
SUV420H1	ENSG00000110066.10	protein_coding	3256.65	3201.71	3143.29	3215.22	3098.15	3088.34	3552.51	3666.58	3808.66	-0.188956	0.000229281	0.00707592	-0.217353	2.37119e-05	0.00121598
TGM2	ENSG00000198959.7	protein_coding	19841.9	17216.8	17509.7	19878.3	18777.1	18998.3	15834.6	16327.8	15397.9	0.182439	0.00242897	0.0378846	0.255527	2.17868e-05	0.00114776
CERS1	ENSG00000223802.3	protein_coding	196.636	193.526	182.275	196.013	174.469	197.706	234.399	221.662	267.513	-0.256493	0.00891183	0.0884704	-0.263643	0.00750379	0.0832063
REPIN1	ENSG00000214022.7	protein_coding	2518.76	2745.47	2549	2737.18	2586.37	2498.48	2323.7	2274.58	2167.31	0.194222	0.000420199	0.0109192	0.196057	0.000381056	0.010736
TNFAIP2	ENSG00000185215.4	protein_coding	9260.12	7932.57	9993.77	8420.57	8043.55	7544.33	6072.05	6529.89	5700.29	0.48212	1.86718e-09	3.17947e-07	0.330085	3.81943e-05	0.00178966
DACH1	ENSG00000165659.12	protein_coding	734.849	636.732	776.565	652.044	631.261	737.596	801.624	899.868	924.959	-0.241947	0.00390905	0.0525832	-0.315129	0.000178835	0.00598327
PEX26	ENSG00000215193.8	protein_coding	4181.04	4147.28	4002.44	4039.27	3854.18	3807.47	4504.32	4497.31	4671.04	-0.142266	0.00263011	0.0399751	-0.213948	6.53682e-06	0.000426376
GTPBP8	ENSG00000163607.10	protein_coding	1218.33	1263.44	1199.02	1252.08	1073.25	1186.24	1395.23	1405.22	1568.8	-0.222313	0.00124101	0.0243064	-0.282394	4.39236e-05	0.00196504
FOSL2	ENSG00000075426.7	protein_coding	6846.77	7356.01	7676.42	7076.48	7006.25	7082.66	5896.5	6215.7	6394.01	0.224048	9.34348e-05	0.00359674	0.179556	0.00176043	0.0310909
LZIC	ENSG00000162441.7	protein_coding	1475.78	1412.84	1455.35	1406.09	1323.85	1284	1569.76	1555.7	1624.12	-0.120901	0.027679	0.174034	-0.226664	4.22398e-05	0.00192844
B3GALNT1	ENSG00000169255.9	protein_coding	614.233	620.688	560.114	577.039	605.883	576.824	788.433	690.407	683.744	-0.231591	0.00280398	0.0415827	-0.255554	0.00102528	0.0212218
KIAA1984-AS1	ENSG00000228544.1	antisense	523.01	537.462	480.369	577.039	503.317	458.417	627.093	667.021	656.54	-0.287182	0.000449638	0.0114377	-0.287083	0.000473572	0.0124606
GADD45A	ENSG00000116717.7	protein_coding	1133.19	1073.92	1029.09	1056.07	1208.59	1194.93	838.154	917.154	783.495	0.293371	0.000310288	0.00865339	0.374438	4.29277e-06	0.000296008
TRIM69	ENSG00000185880.8	protein_coding	1012.57	971.643	1076.56	924.062	930.501	884.246	790.462	825.642	753.57	0.321144	1.84384e-05	0.0010109	0.181284	0.0161361	0.13275
PHF15	ENSG00000043143.16	protein_coding	2270.43	2403.54	2238.56	2245.15	2344.23	2288.83	1881.28	2028.52	2130.13	0.181437	0.000823612	0.0179526	0.174734	0.0013182	0.0254402
MICB	ENSG00000204516.5	protein_coding	477.399	497.353	394.928	488.033	484.284	434.519	365.297	397.569	379.052	0.21598	0.00928554	0.0909421	0.24964	0.00272822	0.042549
NDUFS6	ENSG00000145494.7	protein_coding	5986.23	5670.42	5417.92	6043.41	5795.54	5965.94	6393.71	6925.43	6621.62	-0.209679	0.000119844	0.00434219	-0.153026	0.00502357	0.0648801
SMG1	ENSG00000157106.12	protein_coding	10313.2	11216.5	10088.7	11439.8	11761.3	11443.1	9778.8	9770.43	9243.25	0.12719	0.0144256	0.118769	0.251416	1.32484e-06	0.000106705
FAM83B	ENSG00000168143.8	protein_coding	602.07	497.353	560.114	485.033	527.637	521.423	668.697	698.542	703.695	-0.277526	0.000268839	0.00792499	-0.374566	1.03964e-06	8.77139e-05
HIST3H2BB	ENSG00000196890.3	protein_coding	813.909	927.523	839.222	1092.07	1018.26	1058.05	835.11	853.095	728.179	0.0851297	0.21887	0.530286	0.349272	4.16191e-07	3.9396e-05
CAPS	ENSG00000105519.8	protein_coding	139.875	130.355	150.946	89.006	79.3041	72.7819	169.457	179.974	194.967	-0.210661	0.0826888	0.319839	-0.606755	1.39449e-07	1.59177e-05
PTPRF	ENSG00000142949.12	protein_coding	8827.31	9181.97	9468.78	9775.66	9458.34	9225.92	8192.8	8101.86	7912.03	0.170966	0.00184153	0.031421	0.218326	7.00961e-05	0.00284134
SAMD4A	ENSG00000020577.9	protein_coding	752.08	755.054	767.072	775.052	735.942	701.748	575.343	687.357	603.037	0.250802	0.000549507	0.0133898	0.216333	0.00301063	0.045449
FBXL17	ENSG00000145743.11	protein_coding	2092.04	2116.76	2087.61	1880.13	2030.18	2045.5	2195.84	2218.66	2550.89	-0.133954	0.0321128	0.189504	-0.207419	0.000941065	0.0198833
ADAMTS8	ENSG00000134917.9	protein_coding	175.35	123.335	192.717	141.009	100.452	65.1778	230.34	214.545	216.731	-0.254305	0.0295303	0.181264	-0.610383	6.06103e-08	7.77615e-06
PCYT2	ENSG00000185813.6	protein_coding	1318.67	1327.61	1305.35	1394.09	1202.25	1219.91	1440.89	1593.33	1452.73	-0.167131	0.00821983	0.0840211	-0.212162	0.000836006	0.0184087
PML	ENSG00000140464.15	protein_coding	5030.42	5089.84	5353.36	5349.36	5241.47	4967.64	4384.58	4601.02	4289.27	0.200793	0.00172701	0.0300803	0.207979	0.00118202	0.0235253
ATP5E	ENSG00000124172.5	protein_coding	5274.7	4777.99	5175.84	4975.33	4748.73	5091.47	5273.47	5651.38	6069.37	-0.14804	0.00764544	0.0808328	-0.185085	0.000868993	0.018947
TUG1	ENSG00000253352.4	antisense	11096.7	10507.6	10908.9	10197.7	10676.4	10556.6	9308.99	9165.44	9340.28	0.217205	1.17289e-07	1.4147e-05	0.169993	3.47716e-05	0.00165073
ARHGAP31	ENSG00000031081.6	protein_coding	1829.52	1834.99	1839.83	1708.11	1654.81	1522.99	1945.21	2135.28	2074.81	-0.147182	0.020388	0.146342	-0.302992	2.03188e-06	0.000161759
ZNF185	ENSG00000147394.14	protein_coding	1423.07	1370.73	1320.54	1436.1	1439.11	1419.79	1167.94	1166.27	1093.63	0.223966	0.00438011	0.056347	0.277045	0.000431816	0.0117194
PDGFB	ENSG00000100311.12	protein_coding	636.532	591.609	569.608	629.042	627.031	576.824	469.813	419.939	496.032	0.297355	0.00081811	0.0178872	0.320161	0.000324034	0.00945477
FAM20A	ENSG00000108950.7	protein_coding	42.5706	33.09	25.6324	34.0023	31.7216	38.0204	58.8534	52.8736	55.3162	-0.287816	0.0119155	NA	-0.274559	0.0174889	0.139015
C1orf115	ENSG00000162817.6	protein_coding	511.861	576.568	606.632	566.038	560.416	540.976	490.107	466.711	449.784	0.225755	0.00565162	0.0666463	0.205443	0.0121341	0.112759
DHRS4	ENSG00000157326.14	protein_coding	693.292	592.612	709.162	614.041	485.341	548.58	756.977	874.448	879.618	-0.256467	0.00716623	0.0773211	-0.46428	1.0942e-06	9.18179e-05
HLA-F	ENSG00000204642.9	protein_coding	845.33	813.212	899.98	739.05	750.745	776.702	582.446	622.282	603.944	0.390483	1.98036e-05	0.00106622	0.252391	0.00581381	0.0710099
SURF6	ENSG00000148296.5	protein_coding	2015.01	1926.24	1827.49	1964.13	1806.02	1849.96	2219.18	2321.35	2169.12	-0.198936	0.00163972	0.0291922	-0.23274	0.000238695	0.00751622
HIPK3	ENSG00000110422.7	protein_coding	8906.37	9011.51	9332.08	8377.56	8416.81	8226.53	9692.55	9966.68	10263.4	-0.128403	0.00770129	0.0812162	-0.245415	3.69631e-07	3.54207e-05
WSCD2	ENSG00000075035.5	protein_coding	162.174	159.434	168.984	153.01	112.083	129.269	204.972	236.914	204.942	-0.254453	0.0220883	0.15195	-0.440865	6.17823e-05	0.00259219
EHBP1	ENSG00000115504.10	protein_coding	2262.32	2326.33	2261.34	2245.15	2387.58	2308.38	2098.43	2001.06	2039.44	0.150362	0.00166337	0.029537	0.168351	0.00044582	0.0119411
UCA1	ENSG00000214049.6	processed_transcript	391.244	608.655	388.283	566.038	817.361	544.235	283.105	228.78	332.804	0.178877	0.0342135	0.194504	0.325745	0.000425876	0.0115988
CRISPLD2	ENSG00000103196.7	protein_coding	188.527	151.412	174.68	179.012	188.215	155.34	209.031	235.898	235.774	-0.271946	0.0109757	0.100292	-0.257	0.0167684	0.136147
BCOR	ENSG00000183337.12	protein_coding	3054.95	3086.39	3115.75	3088.21	3137.27	3189.37	2752.92	2862.29	2699.61	0.145288	0.00709209	0.076777	0.168011	0.00187748	0.0324928
LINC00624	ENSG00000234610.1	lincRNA	1037.91	1344.66	1165.8	1231.08	1295.3	1341.58	964.993	953.759	976.648	0.241308	0.0040731	0.0538734	0.344278	4.28123e-05	0.00193203
SUPT20H	ENSG00000102710.15	protein_coding	2318.07	2355.41	2293.62	2346.16	2478.52	2524.55	2130.9	2083.42	1962.36	0.164169	0.00143475	0.0265897	0.236634	4.40054e-06	0.000300943
CDKN2B	ENSG00000147883.9	protein_coding	1169.68	1056.87	1143.96	1051.07	1022.49	1125.4	867.581	962.91	929.494	0.258829	0.000110903	0.00407414	0.190584	0.00462265	0.0609703
ERCC2	ENSG00000104884.10	protein_coding	1105.82	1032.81	1037.64	1090.07	962.223	1038.5	892.949	915.12	851.507	0.23375	0.00020089	0.00640459	0.198313	0.00170074	0.0303749
KAZN	ENSG00000189337.11	protein_coding	1865	2007.46	1821.8	1837.12	1838.8	1930.35	1662.1	1500.8	1637.72	0.223987	0.000387013	0.0102594	0.203443	0.00130275	0.025212
APBA1	ENSG00000107282.5	protein_coding	97.3042	122.333	81.6438	146.01	149.092	145.564	102.486	65.0752	70.7322	0.163355	0.113755	0.379467	0.459792	2.27712e-05	0.00119023
KRT6A	ENSG00000205420.6	protein_coding	5547.35	5361.58	4549.27	6546.44	6521.97	6033.29	4449.52	4830.82	4433.46	0.146171	0.0647121	0.279511	0.405986	3.05085e-07	3.07542e-05
GTF2IRD1	ENSG00000006704.6	protein_coding	1757.56	1875.1	1751.54	1746.12	1769.01	1695.71	1522.07	1502.83	1516.21	0.230336	1.59623e-05	0.000909599	0.186145	0.000520369	0.0133293
PCBP1	ENSG00000169564.5	protein_coding	10735.9	11128.3	10601.4	11756.8	10573.9	10516.4	12725.5	13808.1	12603.9	-0.25281	2.64252e-06	0.000214875	-0.236894	1.08722e-05	0.000661883
IRAK2	ENSG00000134070.4	protein_coding	413.543	427.162	494.609	401.027	390.176	400.844	311.517	309.107	272.954	0.429759	7.80181e-06	0.000515632	0.305666	0.00147451	0.0276452
FGFR3	ENSG00000068078.13	protein_coding	338.537	330.9	308.538	344.023	305.585	297.645	371.385	399.603	400.816	-0.218796	0.00905292	0.0894732	-0.254775	0.00252818	0.0400076
EFNB1	ENSG00000090776.5	protein_coding	1998.79	1925.24	2215.77	2099.14	1991.06	2124.8	1680.37	1602.48	1754.7	0.262771	1.04018e-05	0.000643398	0.278614	3.07954e-06	0.000226573
MOB3B	ENSG00000120162.9	protein_coding	687.211	731.991	693.023	648.044	704.22	665.9	833.08	824.625	857.854	-0.222846	0.00205778	0.0336166	-0.280314	0.000115487	0.0041779
ZFAND5	ENSG00000107372.8	protein_coding	7099.15	7024.1	7207.44	6882.46	7257.91	7220.62	6220.2	6439.4	6165.49	0.174136	1.93094e-05	0.00104675	0.175942	1.62843e-05	0.000907435
CNTNAP2	ENSG00000174469.13	protein_coding	556.458	467.271	523.09	435.029	490.628	531.199	591.578	590.761	575.833	-0.156962	0.0520367	0.247838	-0.230754	0.00451455	0.0600946
RIMS1	ENSG00000079841.14	protein_coding	491.589	490.334	441.446	490.033	469.48	466.021	372.4	364.014	360.009	0.31555	0.000100679	0.00377579	0.317957	9.43076e-05	0.00354487
MEOX1	ENSG00000005102.8	protein_coding	3029.61	2659.23	2848.04	2625.18	2573.68	2683.15	3146.63	3250.71	3162.09	-0.149774	0.014916	0.121168	-0.255153	3.54112e-05	0.00167089
DLG4	ENSG00000132535.14	protein_coding	496.657	418.137	563.912	424.028	426.127	400.844	296.297	310.124	302.879	0.564978	1.27131e-10	2.66681e-08	0.366289	3.25003e-05	0.00158154
HOXA13	ENSG00000106031.6	protein_coding	559.499	464.263	486.065	496.033	498.03	632.225	607.814	676.172	629.335	-0.272965	0.00249713	0.0386148	-0.188673	0.0372837	0.217233
MAP3K8	ENSG00000107968.5	protein_coding	658.83	583.587	712.01	714.048	669.327	635.484	534.754	462.644	550.442	0.283486	0.000399925	0.0105246	0.323183	5.64756e-05	0.002401
SH3BP1	ENSG00000100092.16	protein_coding	397.325	357.974	358.853	412.028	361.627	341.097	310.503	295.889	277.488	0.266215	0.0026025	0.0397768	0.268034	0.00252725	0.0400076
IGF2R	ENSG00000197081.8	protein_coding	9338.16	9524.9	9735.55	9538.64	9603.2	9624.59	8867.59	8605.18	8821.57	0.117823	0.00129938	0.0248117	0.125941	0.000596779	0.0146357
IGSF9	ENSG00000085552.12	protein_coding	1215.29	1183.22	1201.87	1058.07	975.969	831.017	1356.67	1290.32	1421.9	-0.154826	0.0385376	0.209277	-0.439598	5.2399e-09	8.21659e-07
CASC9	ENSG00000249395.2	lincRNA	196.636	233.635	264.868	188.013	296.069	248.762	297.311	300.973	333.711	-0.297411	0.00400984	0.0534917	-0.246982	0.0174502	0.138902
RNF31	ENSG00000092098.12	protein_coding	1047.03	1041.83	974.979	1044.07	1043.64	936.388	868.595	909.019	736.34	0.243414	0.00193486	0.0321998	0.227762	0.00380939	0.0540063
PARD6G	ENSG00000178184.11	protein_coding	523.01	498.355	455.686	509.034	504.374	524.682	386.606	456.543	418.045	0.19359	0.0128925	0.111075	0.244246	0.00176015	0.0310909
MAB21L3	ENSG00000173212.4	protein_coding	158.119	188.513	163.288	181.012	190.33	166.203	103.501	102.697	109.726	0.374194	0.000500796	0.0123274	0.418531	0.000110908	0.00404162
ZFP36	ENSG00000128016.4	protein_coding	6746.42	6191.84	6414.73	6511.44	6470.16	6528.65	5572.81	5817.11	5683.97	0.170017	0.00117363	0.0235367	0.181024	0.000555962	0.0138981
RP11-884K10.7	ENSG00000271976.1	antisense	168.255	144.393	149.997	169.011	162.838	186.843	192.796	223.696	209.476	-0.315256	0.00186218	0.0315242	-0.19925	0.051254	0.260789
DAAM2	ENSG00000146122.12	protein_coding	524.024	572.557	524.039	630.042	588.965	542.062	486.048	456.543	451.598	0.181955	0.0241934	0.16041	0.284127	0.000442318	0.0119004
GADD45B	ENSG00000099860.4	protein_coding	400.366	416.132	354.106	511.034	474.767	451.9	371.385	316.225	321.922	0.152886	0.114378	0.380406	0.371194	0.000142977	0.00496134
OSBPL6	ENSG00000079156.12	protein_coding	238.193	202.551	233.539	234.016	245.314	219.432	167.428	176.923	176.83	0.274887	0.00408864	0.0539463	0.313739	0.00110344	0.0224505
CD2AP	ENSG00000198087.7	protein_coding	7477.22	7610.7	7536.86	7202.48	7983.28	7802.87	7188.24	6786.12	6921.78	0.110136	0.0111228	0.10118	0.132074	0.0023537	0.0378641
RP4-647C14.2	ENSG00000258376.1	antisense	1392.67	1494.06	1357.57	1512.1	1430.65	1469.76	1598.17	1681.79	1677.62	-0.210568	9.57995e-05	0.00365858	-0.157618	0.00356492	0.0514329
TRIM21	ENSG00000132109.8	protein_coding	527.064	579.576	540.178	557.037	585.793	491.006	438.357	485.014	443.436	0.218834	0.0100709	0.0950236	0.209997	0.0139078	0.12198
PEG10	ENSG00000242265.1	protein_coding	8588.11	6878.71	8595.38	6307.42	6270.31	6096.3	8825.98	9130.87	8614.82	-0.11996	0.150099	0.437657	-0.424866	3.21814e-07	3.18206e-05
ITGB3	ENSG00000259207.3	protein_coding	897.023	816.22	1008.21	936.063	880.804	908.144	655.505	770.735	679.21	0.320777	2.19894e-05	0.00114901	0.321907	2.15685e-05	0.00114276
ITGB3	ENSG00000259753.1	protein_coding	897.023	816.22	1008.21	936.063	880.804	908.144	655.505	770.735	679.21	0.320777	2.19894e-05	0.00114901	0.321907	2.15685e-05	0.00114276
ST6GAL2	ENSG00000144057.11	protein_coding	999.395	909.473	999.662	856.058	764.492	746.286	981.229	1076.79	1076.4	-0.0971648	0.157194	0.449793	-0.361229	1.97544e-07	2.12963e-05
DANCR	ENSG00000226950.2	processed_transcript	1988.65	1721.68	1907.24	1769.12	1626.26	1727.21	2089.3	2065.12	2035.82	-0.126508	0.0566401	0.259515	-0.246301	0.000218231	0.0070141
ITSN1	ENSG00000205726.9	protein_coding	5126.71	5085.83	5249.89	5032.34	5150.54	5146.88	5790.97	5703.23	5618.67	-0.136363	0.0148704	0.121148	-0.148018	0.00827831	0.0883692
PLK2	ENSG00000145632.10	protein_coding	17937.4	17827.5	16384.8	18567.2	19571.2	18511.6	14730.6	15198.1	14892.8	0.19727	0.00261252	0.0398458	0.305273	3.22094e-06	0.000232567
PVRL3	ENSG00000177707.6	protein_coding	4704.05	4535.33	4811.29	4462.3	4344.81	4515.74	4906.14	5109.42	5106.32	-0.100173	0.0491408	0.239322	-0.172692	0.000716648	0.0164332
PRKD3	ENSG00000115825.5	protein_coding	6762.64	6950.9	6702.39	6439.43	6998.85	7143.49	5772.71	5872.02	6142.82	0.188046	0.000161656	0.00538479	0.198961	6.67098e-05	0.00274696
RPL23A	ENSG00000198242.9	protein_coding	12574.5	11908.4	13078.2	12839.9	11862.8	11908	13384.1	14479.2	13620.5	-0.134779	0.0103412	0.0965222	-0.169527	0.00126768	0.0247466
EFHD2	ENSG00000142634.8	protein_coding	3229.28	3164.61	3168.92	3493.23	3404.79	3347.97	2887.88	3070.74	2714.12	0.1315	0.019504	0.141789	0.224356	6.76916e-05	0.00278001
RAD1	ENSG00000113456.14	protein_coding	1476.79	1569.27	1477.18	1575.11	1550.13	1552.32	1652.97	1745.85	1787.35	-0.18402	0.0012173	0.0240371	-0.138911	0.0148236	0.126649
ITPR1	ENSG00000150995.13	protein_coding	553.418	397.08	541.127	422.028	430.357	389.981	550.99	574.492	641.124	-0.180402	0.0739307	0.301684	-0.370297	0.000234178	0.00740405
KIAA0247	ENSG00000100647.7	protein_coding	1369.35	1220.32	1463.89	1390.09	1392.58	1274.23	1062.41	1153.05	1090	0.262125	0.000149761	0.00510034	0.263075	0.000146966	0.00505874
LINC00263	ENSG00000235823.1	processed_transcript	556.458	473.287	509.799	437.029	380.66	435.605	634.196	637.534	641.124	-0.226044	0.0281138	0.17554	-0.433482	2.31261e-05	0.0012007
ABLIM3	ENSG00000173210.15	protein_coding	590.92	475.293	500.306	540.036	568.875	602.895	421.106	414.855	476.082	0.212076	0.00889113	0.0883255	0.320117	8.04512e-05	0.00312231
MASTL	ENSG00000120539.10	protein_coding	2496.46	2622.13	2333.49	2724.18	2948	2677.72	2368.34	2361.01	2303.33	0.078009	0.15177	0.440069	0.231883	1.99623e-05	0.0010686
DDIT4	ENSG00000168209.4	protein_coding	2407.27	2339.36	2623.04	2373.16	2391.81	2360.52	2921.36	2850.09	3092.27	-0.240611	0.000272901	0.0079959	-0.284515	1.7405e-05	0.000958141
NRARP	ENSG00000198435.2	protein_coding	222.989	232.633	259.172	308.021	273.863	241.158	194.825	224.713	191.34	0.171435	0.0674864	0.28557	0.328255	0.000493692	0.0128808
CTSS	ENSG00000163131.6	protein_coding	305.089	248.676	314.234	232.016	271.749	221.605	179.604	144.386	190.433	0.488891	3.45429e-06	0.000265943	0.314052	0.00263179	0.0415203
CCND1	ENSG00000110092.3	protein_coding	19095.9	19626.4	16681.9	22726.5	22944.3	21968.2	17074.6	18366.5	15961	0.0975807	0.137243	0.418554	0.357663	5.22569e-08	6.81711e-06
JUN	ENSG00000177606.5	protein_coding	10861.6	11013	9853.27	11529.8	11556.2	11714.6	9570.78	9898.55	10050.3	0.0985174	0.0448161	0.228196	0.225092	4.54816e-06	0.000309674
MYEF2	ENSG00000104177.13	protein_coding	1976.49	1907.19	1971.79	1889.13	1738.35	1846.71	2174.53	2223.74	2159.15	-0.151067	0.010211	0.0958122	-0.240572	4.65967e-05	0.00206087
NFASC	ENSG00000163531.11	protein_coding	288.872	302.824	323.727	310.021	271.749	265.057	257.737	192.175	208.569	0.35399	0.000224366	0.00698382	0.268986	0.00515766	0.0660079
MALL	ENSG00000144063.3	protein_coding	873.711	749.037	850.614	836.056	752.86	707.179	1061.39	1002.57	864.202	-0.188643	0.0458843	0.230923	-0.270742	0.00418423	0.0576113
GLDC	ENSG00000178445.8	protein_coding	1152.45	1261.43	1169.59	1159.08	1085.94	1043.93	1365.81	1305.57	1430.97	-0.175253	0.0107797	0.0990005	-0.284941	3.70966e-05	0.00174511
H2AFV	ENSG00000105968.14	protein_coding	3176.58	3115.47	2961.96	3117.21	3137.27	3286.05	3499.75	3742.84	3413.28	-0.192065	0.000171921	0.0056426	-0.150529	0.003274	0.0482216
UBA7	ENSG00000182179.6	protein_coding	316.239	292.796	358.853	241.016	215.707	246.589	201.928	176.923	198.594	0.55292	1.23189e-08	1.78304e-06	0.204693	0.0348912	0.209132
STRA13	ENSG00000169689.10	protein_coding	1960.27	2048.57	1864.52	2070.14	2068.25	2060.71	2340.95	2429.14	2569.03	-0.286198	4.52472e-05	0.00202758	-0.217008	0.00200412	0.0340767
NPR1	ENSG00000169418.9	protein_coding	4960.49	4365.87	5329.63	4574.31	4015.96	3827.03	5229.84	5537.49	5653.13	-0.145602	0.0395466	0.212471	-0.357151	4.5295e-07	4.26157e-05
ARHGAP24	ENSG00000138639.13	protein_coding	798.705	823.239	776.565	715.048	812.074	778.875	953.831	932.406	934.028	-0.19466	0.0206027	0.147066	-0.241686	0.00414085	0.0571909
LPAR3	ENSG00000171517.5	protein_coding	169.269	148.404	210.755	125.008	111.026	84.7312	242.517	192.175	212.197	-0.179388	0.122643	0.394268	-0.579016	2.50195e-07	2.60965e-05
RIMKLB	ENSG00000166532.11	protein_coding	1050.07	1098.99	949.346	1013.07	1090.17	1039.59	921.361	915.12	909.543	0.155133	0.0226	0.153718	0.173831	0.0108557	0.104934
MX2	ENSG00000183486.8	protein_coding	243.26	225.614	295.247	239.016	270.691	231.381	135.972	177.94	100.657	0.269847	0.00399823	0.0534352	0.254271	0.00633223	0.0751541
RABEP2	ENSG00000177548.8	protein_coding	446.991	492.339	433.851	428.029	452.562	409.534	613.902	591.778	577.646	-0.315486	0.000142185	0.00491014	-0.388515	3.13111e-06	0.000228744
IL6	ENSG00000136244.7	protein_coding	70.951	155.423	82.5931	172.012	233.683	189.016	74.0741	83.3776	75.2663	0.151224	0.100925	0.357132	0.577784	2.52599e-08	3.58975e-06
ZNF33A	ENSG00000189180.11	protein_coding	3892.17	3814.37	3717.64	3399.23	3697.69	3728.17	4176.56	4112.96	4208.57	-0.122407	0.0179655	0.135929	-0.195766	0.000161177	0.0054751
B2M	ENSG00000166710.13	protein_coding	25964	22715.8	27640.2	22624.5	22128	23665	18037.6	18597.3	19682.6	0.385557	9.95987e-08	1.22169e-05	0.246646	0.000649877	0.0154298
TNFRSF10A	ENSG00000104689.5	protein_coding	844.317	818.225	791.755	904.061	798.328	834.276	692.035	745.315	650.192	0.203836	0.00582695	0.0676881	0.246102	0.000894641	0.019236
HES2	ENSG00000069812.7	protein_coding	470.304	470.279	449.99	447.03	450.447	517.077	608.829	553.139	554.069	-0.258604	0.00119743	0.0238399	-0.238226	0.00295981	0.0450914
RPL35A	ENSG00000182899.10	protein_coding	9741.57	8809.96	9596.94	9656.65	9004.72	9447.53	10011.2	10983.5	11269.1	-0.183905	0.000899566	0.0191475	-0.185779	0.000802212	0.0179188
PACSIN3	ENSG00000165912.11	protein_coding	1597.41	1669.54	1555.98	1639.11	1610.4	1624.01	1453.07	1434.71	1406.48	0.156505	0.00437256	0.056347	0.170805	0.00192711	0.0331669
LINC00958	ENSG00000251381.2	lincRNA	2010.95	2057.6	2091.41	2128.14	2364.32	2294.26	1899.55	1689.92	1978.69	0.133648	0.0253663	0.165235	0.262263	1.137e-05	0.000686803
DPYSL5	ENSG00000157851.12	protein_coding	352.728	396.077	341.765	427.029	381.717	406.275	311.517	303.006	325.549	0.162254	0.0799003	0.313747	0.283394	0.00231236	0.03751
CEND1	ENSG00000184524.5	protein_coding	34.4619	36.0982	51.2647	51.0034	29.6069	42.3656	94.3684	66.092	54.4094	-0.313491	0.00570098	0.0669229	-0.308346	0.0067933	0.0790262
KCNK15	ENSG00000124249.5	protein_coding	444.964	341.93	426.257	367.025	274.921	304.163	444.445	468.745	491.498	-0.157687	0.115357	0.382251	-0.415768	3.11299e-05	0.0015293
ANGPTL4	ENSG00000167772.7	protein_coding	53.72	40.1091	53.1634	38.0026	25.3773	47.7971	77.1183	63.0416	77.0799	-0.237302	0.0420898	0.220586	-0.377244	0.000750393	0.017006
SAMD8	ENSG00000156671.8	protein_coding	2906.96	3026.23	2940.13	3038.2	2999.81	3048.15	2710.3	2654.87	2748.58	0.122263	0.0126821	0.110247	0.154717	0.00163754	0.0295229
KBTBD11	ENSG00000176595.3	protein_coding	444.964	467.271	480.369	438.029	434.586	388.894	577.372	475.863	561.323	-0.172626	0.0534489	0.251584	-0.285809	0.0014435	0.0271622
KIAA1432	ENSG00000107036.7	protein_coding	1733.23	1825.97	1799.01	1787.12	1666.44	1804.34	1498.73	1586.21	1585.13	0.185717	0.000546889	0.0133711	0.160043	0.00301357	0.045449
UFC1	ENSG00000143222.7	protein_coding	1172.72	1228.34	1133.52	1249.08	1276.27	1115.63	1436.84	1388.95	1569.71	-0.282134	3.84846e-05	0.00182035	-0.243457	0.000391833	0.0109798
TSPAN2	ENSG00000134198.5	protein_coding	297.994	290.791	319.93	308.021	314.044	358.478	233.384	223.696	236.681	0.299218	0.00122119	0.0240483	0.384194	3.48776e-05	0.00165073
SERPINE1	ENSG00000106366.7	protein_coding	138.861	103.281	115.82	125.008	131.116	158.599	78.133	92.5288	77.9868	0.259628	0.01438	0.118542	0.373518	0.00056042	0.0139646
PTX3	ENSG00000163661.3	protein_coding	420.638	532.448	472.775	594.04	778.238	663.728	390.665	364.014	428.02	0.192869	0.0463666	0.231876	0.573715	4.77236e-09	7.65937e-07
RP11-1246C19.1	ENSG00000273230.1	lincRNA	76.0189	80.2182	45.5686	55.0037	61.3285	71.6956	86.2507	90.4952	114.26	-0.274394	0.0176506	0.134944	-0.320292	0.00540447	0.0678246
TM6SF2	ENSG00000213996.8	protein_coding	527.064	582.584	517.394	582.039	648.179	610.499	468.798	504.333	467.921	0.146226	0.0715216	0.296281	0.296235	0.000264835	0.0081412
RP4-773N10.4	ENSG00000258634.2	antisense	267.587	267.728	256.324	259.017	252.716	250.935	249.62	187.091	208.569	0.228353	0.0125089	0.109044	0.186707	0.0424783	0.233759
MOV10	ENSG00000155363.14	protein_coding	2545.11	2679.29	2642.03	2473.17	2491.21	2205.18	2167.43	2247.13	2186.35	0.237058	1.19009e-05	0.000714745	0.111931	0.0397409	0.226126
PARVA	ENSG00000197702.7	protein_coding	2611	2689.31	2604.06	2661.18	2715.37	2514.78	2970.07	2944.65	2811.15	-0.134843	0.00703183	0.0764104	-0.136875	0.00636354	0.0753529
RTTN	ENSG00000176225.8	protein_coding	537.2	665.811	506.002	684.046	765.549	665.9	533.74	538.904	497.846	0.0975815	0.260541	0.573722	0.347535	6.36688e-05	0.00265697
LRRN4	ENSG00000125872.7	protein_coding	43.5842	66.18	35.1258	75.005	65.5581	51.056	22.3237	47.7896	34.4593	0.142812	0.125471	0.398658	0.289655	0.00362832	0.0522505
PHF8	ENSG00000172943.14	protein_coding	3270.84	3255.85	3384.42	2841.19	2839.09	2811.34	3541.35	3567.95	3574.7	-0.101815	0.0551556	0.256176	-0.311038	5.75035e-09	8.83846e-07
LAMB3	ENSG00000196878.8	protein_coding	7175.17	7389.1	7052.69	8066.54	8138.72	7926.71	6792.5	6416.01	6813.87	0.10525	0.0241673	0.16031	0.256777	3.72562e-08	5.02011e-06
LRP2	ENSG00000081479.8	protein_coding	49.6657	43.1173	83.5425	61.0041	21.1478	43.4519	73.0594	105.747	92.4959	-0.228681	0.0514007	0.246104	-0.37391	0.000695967	0.0160777
TMEM45A	ENSG00000181458.6	protein_coding	239.206	191.521	243.982	216.015	187.158	199.879	266.87	250.133	276.581	-0.169449	0.0998375	0.355398	-0.283032	0.00605407	0.0732255
EPN3	ENSG00000049283.13	protein_coding	1906.55	1873.09	1871.16	1852.12	1464.48	1612.07	1938.1	2229.84	2179.1	-0.149394	0.0332602	0.192026	-0.323601	4.30932e-06	0.000296008
RP11-349A22.5	ENSG00000257621.3	antisense	1340.97	1296.53	1239.85	1204.08	1279.44	1304.64	1471.34	1453.01	1478.12	-0.164933	0.0148819	0.121148	-0.195057	0.00409731	0.0566904
BIK	ENSG00000100290.2	protein_coding	27.3668	36.0982	54.1127	42.0028	51.812	55.4012	25.3679	14.2352	18.1365	0.251292	0.00527987	NA	0.360577	0.000179861	0.00600465
DUSP16	ENSG00000111266.4	protein_coding	1719.04	1687.59	1642.37	1732.12	1554.36	1633.79	1544.4	1480.46	1400.13	0.176061	0.00287027	0.0421341	0.142055	0.0165683	0.135208
STIM1	ENSG00000167323.5	protein_coding	2757.97	2823.68	2643.93	2830.19	2753.44	2723.35	2549.98	2553.19	2396.73	0.125914	0.0140031	0.11621	0.139606	0.00655463	0.0770865
MSX1	ENSG00000163132.6	protein_coding	362.864	390.061	393.979	348.023	390.176	446.468	460.68	458.577	572.205	-0.303612	0.000770737	0.0170866	-0.267983	0.00308871	0.0461801
MEIS2	ENSG00000134138.15	protein_coding	949.729	1071.92	1089.85	990.067	914.641	1025.46	1287.67	1181.52	1126.27	-0.181243	0.0154546	0.123928	-0.256566	0.000634897	0.0152101
EPHA4	ENSG00000116106.7	protein_coding	780.461	799.174	919.917	715.048	778.238	734.337	916.287	949.691	988.437	-0.171526	0.0126743	0.110245	-0.320161	3.97752e-06	0.000276893
PRKAR1B	ENSG00000188191.10	protein_coding	432.801	397.08	380.688	429.029	396.52	394.326	436.327	514.501	472.455	-0.199205	0.0129716	0.111491	-0.188639	0.0192309	0.147573
G6PC3	ENSG00000141349.4	protein_coding	1300.43	1375.74	1317.69	1397.09	1348.17	1312.25	1123.29	1221.18	1258.67	0.134732	0.0318506	0.188705	0.155858	0.0132816	0.118565
ECHDC1	ENSG00000093144.14	protein_coding	3508.02	3564.69	3622.71	3311.22	3495.72	3391.42	3805.18	3937.05	3965.54	-0.123182	0.0166215	0.129622	-0.188027	0.000267813	0.00816803
HABP4	ENSG00000130956.9	protein_coding	467.263	562.53	505.052	510.034	533.981	556.184	416.033	455.527	406.257	0.224117	0.00483031	0.0599528	0.274816	0.000567948	0.0141069
PATL1	ENSG00000166889.13	protein_coding	4205.37	4106.17	4117.32	4421.3	4324.72	4416.88	3761.55	3656.41	3513.03	0.171769	0.00294017	0.0429306	0.248582	1.6924e-05	0.000934977
RP11-196G18.22	ENSG00000261716.1	sense_overlapping	442.937	429.167	480.369	356.024	340.479	355.219	484.019	474.846	581.273	-0.15048	0.100832	0.357093	-0.432724	2.54126e-06	0.000193385
B3GNT2	ENSG00000170340.10	protein_coding	884.86	837.277	960.739	859.058	870.23	942.906	737.697	823.608	789.843	0.168612	0.0170867	0.132182	0.16268	0.0218778	0.159376
C4orf19	ENSG00000154274.10	protein_coding	216.907	204.556	256.324	224.015	169.182	208.569	155.251	156.587	158.694	0.379424	0.000126382	0.00450553	0.252279	0.0109281	0.105437
NT5DC1	ENSG00000178425.9	protein_coding	2304.89	2352.4	2347.73	2284.15	2398.16	2325.76	2613.9	2704.69	2516.43	-0.15228	0.00282392	0.0417502	-0.151824	0.00299185	0.0453569
FAM83A	ENSG00000147689.12	protein_coding	204.744	209.57	211.704	263.018	249.544	248.762	195.84	152.52	213.103	0.1139	0.227881	0.540681	0.328786	0.000529487	0.0134207
MAPKBP1	ENSG00000137802.9	protein_coding	634.504	646.759	599.038	656.044	680.958	609.413	522.578	550.089	489.684	0.228216	0.00349786	0.0484943	0.271461	0.000529947	0.0134207
CLN8	ENSG00000182372.6	protein_coding	573.689	604.644	571.507	605.041	581.563	502.956	658.55	696.508	655.633	-0.175019	0.0196544	0.142667	-0.217733	0.00391204	0.0550594
CTTNBP2	ENSG00000077063.6	protein_coding	610.178	604.644	642.708	537.036	568.875	533.372	685.947	673.122	709.136	-0.138584	0.0474814	0.234715	-0.298137	2.49247e-05	0.00126862
ATP2B2	ENSG00000157087.12	protein_coding	2593.76	2053.59	2360.08	1971.13	1962.51	1907.54	2550.99	2671.13	2610.74	-0.144474	0.0327778	0.190916	-0.379313	2.3598e-08	3.39199e-06
C14orf37	ENSG00000139971.11	protein_coding	578.757	510.388	560.114	472.032	446.218	509.473	679.859	574.492	622.987	-0.157245	0.05689	0.260248	-0.330001	7.11939e-05	0.00287111
CBWD1	ENSG00000172785.14	protein_coding	919.322	766.084	807.894	831.056	833.222	765.84	895.993	998.498	973.928	-0.178798	0.0136098	0.114329	-0.210625	0.00379596	0.0539932
NUDT14	ENSG00000183828.10	protein_coding	617.273	603.642	637.011	543.036	473.71	549.666	695.079	692.441	744.502	-0.173514	0.0225341	0.153486	-0.385062	5.37436e-07	4.90773e-05
ZDHHC14	ENSG00000175048.12	protein_coding	250.356	274.747	217.4	299.02	240.027	263.97	227.296	198.276	189.526	0.198313	0.0402668	0.215302	0.284128	0.0034535	0.050058
INHBA	ENSG00000122641.9	protein_coding	166.228	202.551	97.7827	270.018	266.462	349.788	112.633	127.1	124.235	0.171645	0.0899853	0.335509	0.68426	4.03004e-10	8.02081e-08
EPHA2	ENSG00000142627.9	protein_coding	9272.28	8980.42	8290.64	9965.67	10100.2	9112.95	7635.72	7883.25	7711.62	0.167338	0.0241624	0.16031	0.286523	0.000114625	0.00415755
FHDC1	ENSG00000137460.4	protein_coding	3179.62	2895.88	3141.39	3118.21	2951.17	2841.75	3464.23	3442.89	3351.62	-0.14622	0.00329782	0.0464777	-0.192011	0.000120276	0.00431217
MXD4	ENSG00000123933.10	protein_coding	1305.5	1331.62	1424.02	1239.08	1047.87	1147.13	1499.75	1496.73	1520.74	-0.137589	0.0448225	0.228196	-0.352965	3.16531e-07	3.14989e-05
IL22RA1	ENSG00000142677.3	protein_coding	121.63	118.322	126.263	105.007	102.567	108.63	72.0447	65.0752	99.7505	0.330913	0.00217192	0.035002	0.212783	0.0464749	0.246153
UQCRC1	ENSG00000010256.6	protein_coding	8080.3	7728.02	7746.67	7779.52	6811.69	7915.85	8377.48	8941.74	9013.82	-0.148336	0.0132497	0.112743	-0.208758	0.000495473	0.0129056
GGCT	ENSG00000006625.13	protein_coding	1692.69	1680.57	1570.22	1866.13	1626.26	1677.24	1963.47	2161.72	1874.4	-0.247749	0.000444626	0.0113702	-0.190165	0.00709222	0.0806243
IFNAR1	ENSG00000142166.8	protein_coding	5366.93	5172.07	5410.33	4828.32	4794.2	4668.91	5317.1	5806.95	6012.24	-0.0978237	0.0592537	0.266754	-0.246895	2.07012e-06	0.000163962
PKN1	ENSG00000123143.8	protein_coding	3100.56	3225.77	3566.69	3659.25	3115.06	3243.68	2801.63	2867.38	2894.58	0.187638	0.00461773	0.058507	0.204001	0.00209333	0.0350719
ANKRD37	ENSG00000186352.4	protein_coding	100.345	93.2536	92.0866	98.0066	91.9928	102.112	120.751	140.318	119.701	-0.25436	0.023088	0.156084	-0.235471	0.0369726	0.216671
SH2B3	ENSG00000111252.6	protein_coding	2278.54	2522.86	2592.67	2254.15	2095.74	2111.76	2641.3	2698.59	2712.31	-0.109074	0.124591	0.397467	-0.280987	7.89824e-05	0.00307726
NDST3	ENSG00000164100.7	protein_coding	19.2581	20.0545	29.4297	24.0016	25.3773	24.9848	41.6033	32.5376	46.248	-0.250484	0.0215944	NA	-0.221567	0.0465432	NA
PGF	ENSG00000119630.9	protein_coding	154.065	147.401	166.136	113.008	119.485	127.097	93.3537	101.68	95.2164	0.436573	4.04004e-05	0.00186585	0.188042	0.0741201	0.318032
RASD1	ENSG00000108551.4	protein_coding	49.6657	49.1336	69.3023	52.0035	58.1563	44.5382	31.4561	18.3024	31.7388	0.362847	0.000420118	0.0109192	0.311748	0.00204625	0.0344876
NEDD9	ENSG00000111859.12	protein_coding	521.996	388.055	396.827	427.029	317.216	353.047	475.901	504.333	535.932	-0.159505	0.11209	0.377419	-0.340588	0.000673763	0.0158238
HMGB3	ENSG00000029993.10	protein_coding	8949.96	8958.36	8624.81	8706.58	8572.24	8724.05	10238.5	10766.9	10340.5	-0.218821	0.000612899	0.0144716	-0.245256	0.00012408	0.00440782
CCNL1	ENSG00000163660.7	protein_coding	4249.96	4724.85	4277.75	4141.28	4313.09	4237.65	3859.97	3436.78	3712.53	0.228153	0.00360086	0.0494956	0.174859	0.025721	0.175834
EPHA3	ENSG00000044524.6	protein_coding	18.2445	15.0409	39.8725	47.0032	34.8938	27.1574	37.5444	67.1088	61.664	-0.336892	0.00134742	NA	-0.195335	0.08902	0.34916
FZD2	ENSG00000180340.5	protein_coding	2787.36	2614.11	2992.34	2835.19	2888.78	2813.51	2457.64	2522.68	2539.1	0.148255	0.00736379	0.0789507	0.170876	0.00204075	0.0344838
NAPB	ENSG00000125814.13	protein_coding	389.217	447.216	393.029	409.027	409.209	426.915	342.973	301.99	348.22	0.252379	0.00263407	0.0399751	0.267414	0.00149736	0.0278675
ZCCHC10	ENSG00000155329.7	protein_coding	1057.17	1059.88	1069.91	1085.07	1221.28	1130.84	1276.51	1361.5	1403.76	-0.311932	1.32924e-06	0.000123329	-0.213553	0.000940864	0.0198833
AP2A2	ENSG00000183020.9	protein_coding	1894.39	2303.26	2101.85	2278.15	2286.07	2249.72	2007.1	1776.35	1885.28	0.136087	0.0456744	0.230586	0.237501	0.000490174	0.0128321
CD109	ENSG00000156535.9	protein_coding	3963.12	3773.26	4152.44	4021.27	3888.02	4326.72	3255.2	3548.63	3500.34	0.189245	0.00198296	0.0328015	0.227177	0.000207235	0.00668838
NEBL	ENSG00000078114.14	protein_coding	477.399	460.252	520.242	486.033	469.48	482.316	590.564	623.299	504.194	-0.193418	0.0248494	0.162968	-0.210045	0.0152294	0.128583
ZNF876P	ENSG00000198155.5	pseudogene	219.948	207.565	200.312	213.014	254.831	241.158	159.31	172.856	181.365	0.207944	0.0324515	0.190048	0.337961	0.000546925	0.0137609
NR4A1	ENSG00000123358.15	protein_coding	630.45	967.632	572.456	999.067	1072.19	810.378	527.651	555.173	599.41	0.141507	0.149907	0.437657	0.315274	0.0023081	0.03751
FCF1	ENSG00000119616.7	protein_coding	2795.47	2401.53	2654.37	2630.18	2709.03	2740.73	2902.08	3112.43	2964.4	-0.18153	0.000738468	0.0165972	-0.142869	0.00799767	0.0865198
TJP2	ENSG00000119139.12	protein_coding	2021.09	1835.99	1880.66	1955.13	1770.07	1840.19	2104.52	2138.33	2160.96	-0.149042	0.00538346	0.0646932	-0.189734	0.000419336	0.0114609
FAM167A	ENSG00000154319.10	protein_coding	2304.89	2295.24	2201.53	2674.18	2824.28	2740.73	2078.13	2097.66	2082.97	0.112535	0.0325124	0.190289	0.373013	1.11267e-12	3.45461e-10
TMTC1	ENSG00000133687.11	protein_coding	7387.01	8216.35	7558.7	8766.59	8744.6	8838.11	9534.25	9493.86	10004.1	-0.3076	2.04748e-09	3.40635e-07	-0.132166	0.00998177	0.0992744
MAP2K7	ENSG00000076984.13	protein_coding	1690.66	1714.66	1673.7	1593.11	1551.19	1595.77	1884.32	1799.74	2067.56	-0.16642	0.00516584	0.0629911	-0.257961	1.60909e-05	0.000906823
CRKL	ENSG00000099942.8	protein_coding	4744.59	5152.01	4922.36	5187.35	5144.19	5251.16	4741.76	4630.51	4612.1	0.0792041	0.1126	0.378224	0.147821	0.00307851	0.0460857
ENTPD2	ENSG00000054179.7	protein_coding	541.255	436.186	516.444	331.022	307.7	353.047	569.255	522.635	575.833	-0.121625	0.216946	0.527567	-0.557591	1.2968e-08	1.93573e-06
CTD-2377D24.6	ENSG00000244649.2	lincRNA	24.326	36.0982	33.2271	20.0013	29.6069	27.1574	11.1619	10.168	18.1365	0.311081	0.00106927	NA	0.219768	0.0144439	NA
FAM129A	ENSG00000135842.12	protein_coding	2726.54	3127.51	2991.39	3140.21	3411.13	3442.48	2645.36	2545.05	2484.69	0.190348	0.000810975	0.0178119	0.35391	4.61491e-10	8.95524e-08
BTNL9	ENSG00000165810.12	protein_coding	212.853	260.709	263.918	216.015	287.61	224.864	295.282	328.426	330.99	-0.256383	0.0153096	0.122969	-0.268908	0.0112041	0.107101
RILPL2	ENSG00000150977.9	protein_coding	578.757	547.489	625.619	534.036	540.325	548.58	657.535	614.147	684.651	-0.138984	0.0654221	0.280483	-0.234754	0.00199707	0.0339939
NFKB2	ENSG00000077150.13	protein_coding	2680.93	2157.87	2755	2665.18	2438.34	2347.49	2032.47	2121.05	1927.91	0.278274	0.00019928	0.00638278	0.254482	0.00067854	0.0158639
ZIC2	ENSG00000043355.6	protein_coding	3158.33	3302.98	3358.79	3168.21	3369.9	3221.96	3703.71	3604.56	3579.23	-0.14047	0.00576099	0.0671644	-0.149006	0.00347472	0.0502717
UQCRB	ENSG00000156467.5	protein_coding	7108.27	6594.94	6728.02	6594.44	6719.7	7044.64	7637.75	7708.36	8295.62	-0.186526	0.00872747	0.0874197	-0.191075	0.00724614	0.0814548
RPS20	ENSG00000008988.5	protein_coding	16709	17574.8	16711.3	17718.2	16814.6	19134	19728.1	19705.6	19426.9	-0.197275	2.6665e-05	0.00132628	-0.127087	0.00682407	0.0791638
SRPRB	ENSG00000144867.7	protein_coding	2828.92	2993.14	2730.32	3113.21	3142.56	2969.94	3564.69	3777.41	3554.75	-0.319775	2.80113e-07	3.14291e-05	-0.219759	0.000417874	0.0114609
ACAT2	ENSG00000120437.7	protein_coding	1824.45	1721.68	1602.5	1648.11	1643.18	1798.91	1953.32	2036.65	2005.89	-0.195594	0.00536311	0.0646342	-0.210092	0.002834	0.0437761
LAPTM4A	ENSG00000068697.6	protein_coding	6006.51	6389.38	6470.75	6824.46	7614.25	7915.85	5409.44	5059.6	6000.45	0.175524	0.00919623	0.0902673	0.395256	4.53715e-09	7.41418e-07
ITPRIP	ENSG00000148841.11	protein_coding	729.781	701.909	808.843	770.052	728.54	792.997	610.858	662.954	667.422	0.18209	0.010886	0.0997241	0.210156	0.00339275	0.0495476
UGCG	ENSG00000148154.5	protein_coding	2180.22	2120.77	2171.16	2251.15	2387.58	2340.97	1862	1961.41	1996.82	0.139064	0.0285165	0.177145	0.238169	0.000176984	0.00593412
PDE4B	ENSG00000184588.13	protein_coding	224.002	233.635	222.147	218.015	245.314	270.488	156.266	224.713	167.762	0.209389	0.0395335	0.212471	0.285179	0.00532068	0.0671531
ABHD5	ENSG00000011198.3	protein_coding	880.806	901.452	901.879	786.053	893.493	811.464	923.39	1021.88	1046.47	-0.14161	0.0352296	0.197602	-0.23842	0.000430211	0.0116963
ANKEF1	ENSG00000132623.11	protein_coding	1244.68	1153.14	1140.17	1084.07	1037.3	1088.47	1260.28	1303.54	1320.33	-0.124308	0.042726	0.222317	-0.252373	4.47979e-05	0.00199267
C10orf91	ENSG00000180066.5	protein_coding	966.96	879.392	855.361	840.056	887.149	770.185	1141.55	1181.52	999.319	-0.229485	0.0159018	0.125978	-0.315379	0.000918667	0.0195362
NFKBID	ENSG00000167604.9	protein_coding	372.999	348.949	337.018	315.021	370.086	306.336	244.546	290.805	288.37	0.285146	0.00135097	0.0255267	0.209494	0.019245	0.147608
PIGN	ENSG00000197563.5	protein_coding	862.561	913.484	974.979	952.064	979.141	1016.77	831.051	774.802	788.936	0.180464	0.0066895	0.0737987	0.269672	5.12397e-05	0.0022344
TIAM1	ENSG00000156299.8	protein_coding	1688.63	1498.07	1576.86	1455.1	1395.75	1357.87	1700.66	1686.87	1645.88	-0.0737018	0.205249	0.513691	-0.238466	4.79161e-05	0.00210722
TRABD2A	ENSG00000186854.6	protein_coding	410.502	395.074	395.877	434.029	425.07	414.966	296.297	369.098	297.438	0.248918	0.00653293	0.0726808	0.315819	0.000579377	0.0143449
CNNM4	ENSG00000158158.7	protein_coding	1329.82	1245.39	1260.73	1445.1	1292.13	1349.18	1131.41	1058.49	1139.88	0.187212	0.00178369	0.0308448	0.271934	5.76039e-06	0.000380529
C15orf52	ENSG00000188549.8	protein_coding	1710.93	1917.21	1644.27	2068.14	2006.92	1894.5	1527.14	1503.85	1486.28	0.144191	0.162531	0.457559	0.262263	0.0117169	0.110231
IER5L	ENSG00000188483.6	protein_coding	6167.67	6340.24	6693.84	6324.42	5761.71	5798.65	6539.83	6979.32	6930.85	-0.0851315	0.116033	0.38315	-0.181071	0.000846633	0.0185637
CCDC43	ENSG00000180329.9	protein_coding	4134.41	4065.06	3885.67	4194.28	4070.94	4126.84	4530.7	4445.45	4739.06	-0.172985	0.000603866	0.0143993	-0.138616	0.00604784	0.0732255
TGOLN2	ENSG00000152291.9	protein_coding	11707.9	11568.5	12063.3	11482.8	12290	12024.2	11365.8	11036.4	10829.3	0.085866	0.0323952	0.190048	0.103671	0.00984924	0.0987002
ELF4	ENSG00000102034.12	protein_coding	2805.6	3016.2	2886.01	3016.2	2985.01	2992.75	2647.39	2729.09	2593.51	0.12075	0.0178091	0.135445	0.164835	0.00123634	0.0243565
ERP27	ENSG00000139055.2	protein_coding	85.1412	55.15	63.6062	57.0038	64.5007	53.2286	77.1183	94.5624	99.7505	-0.207513	0.0756997	0.30479	-0.306532	0.00768426	0.0845211
RNASEL	ENSG00000135828.7	protein_coding	540.241	524.426	522.141	471.032	490.628	421.483	593.608	583.643	598.503	-0.142826	0.055838	0.257375	-0.313694	3.28045e-05	0.00158154
FOS	ENSG00000170345.5	protein_coding	5033.46	5156.02	5285.01	5741.39	5454.01	6191.89	4234.4	4227.86	4571.29	0.215826	0.00321453	0.0454811	0.362858	7.44536e-07	6.49336e-05
ADM	ENSG00000148926.5	protein_coding	336.51	281.766	303.791	265.018	306.643	313.94	323.694	354.863	421.673	-0.196768	0.0402026	0.215038	-0.240974	0.0122604	0.113698
DYNC1I2	ENSG00000077380.11	protein_coding	3928.66	3951.75	3846.75	3915.26	3742.1	4019.3	4110.61	4566.45	4331.89	-0.139181	0.0145873	0.119624	-0.144944	0.0110853	0.106359
RP1-56J10.8	ENSG00000223831.1	sense_intronic	72.9781	50.1364	56.0114	42.0028	49.6972	61.9189	34.5003	32.5376	35.3661	0.333903	0.00187151	0.0315713	0.230761	0.0278004	0.184197
KLF2	ENSG00000127528.5	protein_coding	307.116	407.107	309.487	403.027	411.324	399.757	289.194	279.62	360.916	0.0988679	0.300743	0.61823	0.281159	0.00343948	0.0499644
FZD1	ENSG00000157240.2	protein_coding	2404.22	2303.26	2868.92	2134.14	1876.86	1908.62	2672.76	2757.56	2796.64	-0.0987922	0.242683	0.55635	-0.392794	3.30575e-06	0.000237585
NR6A1	ENSG00000148200.12	protein_coding	636.532	685.865	696.82	639.043	605.883	585.514	501.269	503.316	550.442	0.329692	5.63076e-06	0.000401476	0.204913	0.00514022	0.0658389
SYT11	ENSG00000132718.7	protein_coding	77.0325	82.2236	113.922	101.007	88.8206	87.9901	62.9123	75.2432	60.7571	0.228075	0.033234	0.192026	0.240065	0.0259512	0.176773
RPL30	ENSG00000156482.6	protein_coding	18026.6	16338.4	18155.3	17205.2	15928.5	17175.4	18275	18989.8	19470.4	-0.105088	0.0413292	0.218498	-0.163625	0.00149893	0.0278675
GTPBP1	ENSG00000100226.11	protein_coding	1450.44	1623.42	1493.32	1635.11	1544.84	1486.05	1453.07	1360.48	1334.84	0.126621	0.0440689	0.225949	0.15521	0.0137986	0.121365
GALNT10	ENSG00000164574.11	protein_coding	2321.11	2378.47	2313.56	2481.17	2447.85	2443.08	2212.08	2258.31	2089.32	0.0921641	0.0542906	0.253695	0.16081	0.000793792	0.0177713
LEPREL2	ENSG00000110811.15	polymorphic_pseudogene	761.203	704.917	786.059	777.052	782.467	749.545	695.079	565.341	683.744	0.179453	0.023343	0.157294	0.20999	0.0081124	0.087283
PHOSPHO1	ENSG00000173868.7	protein_coding	41.557	45.1227	44.6193	32.0022	40.1807	49.9697	17.2501	17.2856	37.1797	0.245607	0.00984937	0.0937894	0.209912	0.0253561	0.174635
BAG1	ENSG00000107262.12	protein_coding	3570.86	3494.5	3636.95	3477.23	3275.79	3492.45	3978.69	3778.43	4012.69	-0.130646	0.00640526	0.0718248	-0.190499	7.46013e-05	0.00297715
MIR600HG	ENSG00000236901.3	sense_intronic	204.744	225.614	194.616	160.011	190.33	210.742	279.046	290.805	249.376	-0.269049	0.0104663	0.0973586	-0.372004	0.000393403	0.011004
THSD1	ENSG00000136114.11	protein_coding	228.057	318.867	291.449	351.024	365.856	374.773	248.605	236.914	252.097	0.127492	0.199222	0.505244	0.398414	7.27724e-05	0.00291165
DAW1	ENSG00000123977.5	protein_coding	21.2853	68.1854	26.5817	47.0032	93.0501	53.2286	24.3531	17.2856	11.7887	0.0544829	0.114232	0.380348	0.116747	0.00845785	0.0893033
PTEN	ENSG00000171862.5	protein_coding	6573.1	6234.96	6462.2	6046.41	6033.46	6228.83	6576.36	6745.45	6849.23	-0.0636973	0.121294	0.391877	-0.134973	0.00106392	0.0217606
TMEM100	ENSG00000166292.7	protein_coding	181.432	124.338	137.655	157.011	168.125	171.635	178.59	232.847	258.445	-0.373447	0.000684846	0.0156843	-0.274943	0.0134077	0.119187
L1CAM	ENSG00000198910.8	protein_coding	14367.6	14324	14266.8	16256.1	15703.3	15423.2	13419.6	13411.6	13262.3	0.0953922	0.0321825	0.189662	0.230957	2.13065e-07	2.28112e-05
THAP9-AS1	ENSG00000251022.2	antisense	953.784	837.277	845.868	865.058	1001.35	960.287	697.109	719.895	768.986	0.238161	0.000742044	0.0166517	0.327071	3.67024e-06	0.000258986
AP000688.29	ENSG00000233393.1	lincRNA	42.5706	59.1609	46.518	55.0037	58.1563	59.7463	86.2507	75.2432	76.1731	-0.326674	0.00405899	0.0537664	-0.228303	0.0499851	0.257048
RBM24	ENSG00000112183.10	protein_coding	106.426	106.289	126.263	126.008	164.953	114.061	96.3979	96.596	72.5458	0.197372	0.0627208	0.275515	0.348607	0.00126889	0.0247466
RP11-47I22.3	ENSG00000232774.3	protein_coding	220.962	252.687	203.16	223.015	299.241	256.366	191.781	178.957	188.619	0.191123	0.0555553	0.256884	0.336205	0.000823203	0.0182043
TRAPPC6B	ENSG00000182400.10	protein_coding	1384.56	1416.85	1472.44	1351.09	1389.41	1473.02	1559.62	1577.06	1659.49	-0.152848	0.0128209	0.110814	-0.17212	0.00522685	0.0665485
ENSA	ENSG00000143420.13	protein_coding	7106.25	6580.9	6959.66	6733.45	6737.68	7125.02	7833.59	7676.84	8477.89	-0.189997	0.00949181	0.0920807	-0.19313	0.00840147	0.0890462
SYK	ENSG00000165025.10	protein_coding	2771.14	2496.79	2621.15	2360.16	2116.89	2250.81	2828.01	2954.82	2910.9	-0.128069	0.0422907	0.22114	-0.336933	1.03848e-07	1.23064e-05
CD70	ENSG00000125726.6	protein_coding	1984.6	2030.52	2148.37	2067.14	2108.43	2228	1753.43	1736.69	1894.35	0.173621	0.0115496	0.103254	0.222585	0.00121787	0.0240843
RASSF8-AS1	ENSG00000246695.3	antisense	201.703	245.668	224.995	235.016	170.239	196.62	260.782	304.023	283.836	-0.254482	0.00909227	0.0897691	-0.369585	0.000160709	0.00547115
LTF	ENSG00000012223.8	protein_coding	61.8287	62.1691	93.0359	41.0028	49.6972	76.0408	104.516	95.5792	81.6141	-0.185982	0.115187	0.38195	-0.35698	0.00182127	0.0318383
RP11-800A3.4	ENSG00000260401.1	sense_overlapping	2052.51	2143.83	2028.75	1963.13	1756.32	1907.54	2217.15	2341.69	2352.3	-0.142805	0.00531853	0.0643111	-0.279618	6.13205e-08	7.80278e-06
NCEH1	ENSG00000144959.5	protein_coding	2762.02	3084.39	2723.67	3383.23	3662.79	3413.15	2763.07	2678.25	2526.41	0.0881306	0.275609	0.590901	0.330048	4.6027e-05	0.00204149
RP11-612B6.2	ENSG00000256185.1	lincRNA	116.562	106.289	117.719	115.008	127.944	114.061	128.869	160.654	173.203	-0.269841	0.0156104	0.124145	-0.230441	0.0406243	0.228373
CASP6	ENSG00000138794.5	protein_coding	1163.6	1138.1	1159.15	1151.08	1200.14	1072.18	1256.22	1344.21	1398.32	-0.189553	0.00354488	0.0489586	-0.203483	0.00181393	0.0317827
DROSHA	ENSG00000113360.12	protein_coding	7258.28	6658.11	6804.92	6654.45	6891	6792.62	7316.09	7518.22	7318.97	-0.0925214	0.0352131	0.197602	-0.118339	0.00717062	0.0811346
MST1R	ENSG00000164078.8	protein_coding	1261.91	1299.53	1311.05	1491.1	1503.61	1385.03	1210.55	1112.38	1164.36	0.140309	0.0136557	0.114382	0.30583	7.1063e-08	8.61861e-06
PXMP4	ENSG00000101417.7	protein_coding	343.605	379.031	366.448	339.023	290.782	244.417	431.254	432.14	402.629	-0.169944	0.0691501	0.290142	-0.409973	1.23465e-05	0.00073718
GBP3	ENSG00000117226.7	protein_coding	1693.7	1588.32	1849.33	1648.11	1585.02	1575.13	1357.69	1374.71	1240.53	0.303435	0.000351111	0.00957058	0.225911	0.00782014	0.0851331
ANK3	ENSG00000151150.16	protein_coding	2228.87	1985.4	2199.64	1810.12	1718.26	1892.33	2251.65	2271.53	2345.95	-0.0910374	0.136905	0.417875	-0.313407	3.59417e-07	3.48724e-05
ITGA3	ENSG00000005884.13	protein_coding	34529.8	33329.6	35906.2	35815.4	32187.9	33966.3	29172	30044.4	29326.7	0.218383	2.67236e-06	0.000216088	0.194352	2.95711e-05	0.00146665
IER3	ENSG00000137331.11	protein_coding	10227.1	10178.7	9760.23	11073.7	10697.6	10978.1	8637.25	9094.26	9785.53	0.116716	0.103129	0.36177	0.221319	0.00200981	0.034136
POLR2A	ENSG00000181222.10	protein_coding	16944.1	15876.2	15066.1	16213.1	16951	14989.8	18798.6	19673.1	18338.7	-0.225892	0.000250349	0.00753337	-0.218477	0.000398923	0.0110785
ITGB4	ENSG00000132470.9	protein_coding	19435.5	16681.4	19121.7	17009.1	15054	15803.5	20111.6	20265.8	19729.7	-0.109305	0.108116	0.371088	-0.29439	1.50157e-05	0.000863345
AC005082.12	ENSG00000226816.2	lincRNA	58.7879	55.15	74.9984	46.0031	43.3529	42.3656	87.2654	108.798	68.9185	-0.211004	0.0745142	0.302979	-0.400332	0.000357123	0.0101911
MAP7D1	ENSG00000116871.11	protein_coding	4636.14	4968.51	4480.92	5181.35	4782.57	4848.14	4403.86	4376.31	4198.59	0.112105	0.0214802	0.150195	0.181282	0.000201807	0.00658164
ANKLE2	ENSG00000176915.10	protein_coding	3515.11	3700.06	3403.41	3602.24	3836.2	3741.21	3351.6	3176.48	3423.26	0.0871401	0.113099	0.378672	0.156569	0.00443816	0.0597762
AP2B1	ENSG00000006125.12	protein_coding	9554.05	9507.86	9855.17	9469.64	9855.91	9993.93	8704.22	8905.14	8528.67	0.137149	0.00911119	0.0898333	0.155823	0.00306307	0.0458987
FSTL1	ENSG00000163430.5	protein_coding	14835.8	16265.2	14888.6	18502.2	19793.2	18473.6	14008.1	14137.6	13775.5	0.116534	0.113443	0.379033	0.382199	2.17401e-07	2.29588e-05
SOCS3	ENSG00000184557.3	protein_coding	1601.46	1504.09	1706.92	1337.09	1260.41	1244.9	1682.4	1908.53	2011.33	-0.196613	0.00432219	0.0559971	-0.485009	2.68595e-12	7.86729e-10
POFUT2	ENSG00000186866.12	protein_coding	1243.67	1198.26	1189.53	1302.09	1327.02	1138.44	1062.41	1074.76	1025.62	0.178776	0.00807625	0.0831406	0.226953	0.000786721	0.0176489
HIGD2A	ENSG00000146066.2	protein_coding	2581.6	2336.35	2567.98	2203.15	2230.03	2381.16	2646.37	2625.38	2830.19	-0.105904	0.0709839	0.295433	-0.231466	8.5019e-05	0.00325083
IGF2BP2	ENSG00000073792.11	protein_coding	11120	10813.4	10687.7	11073.7	11026.4	10999.8	9810.26	10093.8	10100.2	0.116348	0.0043423	0.056134	0.136685	0.000813852	0.0180489
SEMA3F	ENSG00000001617.7	protein_coding	3908.38	3911.64	4209.4	4290.29	4025.48	3897.63	3559.62	3624.89	3513.03	0.159102	0.0027983	0.0415827	0.179726	0.000745205	0.0169379
NXN	ENSG00000167693.12	protein_coding	1603.49	1531.16	1466.74	1684.11	1485.63	1481.71	1377.98	1396.07	1365.68	0.13641	0.0439663	0.225662	0.151025	0.0260401	0.177224
ZNF91	ENSG00000167232.9	protein_coding	2632.28	3118.48	2743.61	3130.21	3450.26	3377.3	2519.54	2608.09	2519.15	0.137822	0.0298524	0.182196	0.346665	4.57335e-08	6.01667e-06
UBL3	ENSG00000122042.9	protein_coding	1413.95	1170.18	1435.41	1375.09	1312.22	1261.19	1410.45	1545.54	1566.99	-0.151248	0.0322559	0.189862	-0.17397	0.0140368	0.122504
RPL27A	ENSG00000166441.8	protein_coding	27002.9	24087.5	27140.9	25450.7	22638.7	24411.3	28715.4	30875.1	31833.1	-0.194342	0.0113057	0.102019	-0.288982	0.000164093	0.00555206
GS1-251I9.4	ENSG00000253738.1	antisense	1968.38	1846.02	1727.81	1765.12	1931.85	1857.57	2172.5	2281.7	2200.86	-0.23085	0.00189371	0.0317481	-0.227976	0.00218846	0.0361038
KIAA1033	ENSG00000136051.9	protein_coding	3906.36	3689.03	3843.9	3909.26	4194.66	3973.68	3470.32	3551.68	3522.1	0.112103	0.0161768	0.12746	0.186749	6.20929e-05	0.00259819
NOG	ENSG00000183691.4	protein_coding	284.817	302.824	290.5	268.018	267.519	274.833	269.914	409.771	390.841	-0.205102	0.0459517	0.230939	-0.285725	0.00544135	0.0681222
C10orf88	ENSG00000119965.8	protein_coding	360.836	329.897	352.208	356.024	409.209	329.148	307.458	317.242	272.954	0.174876	0.0453462	0.22957	0.231261	0.0083467	0.0888102
TMSB4XP8	ENSG00000187653.10	pseudogene	114.535	106.289	96.8333	115.008	113.141	139.046	80.1624	81.344	87.9618	0.210516	0.045828	0.230923	0.345127	0.00122897	0.0242421
NPTN	ENSG00000156642.12	protein_coding	3042.78	2921.95	3148.98	3076.21	3014.61	2968.85	2856.42	2716.89	2788.48	0.118877	0.00930956	0.0910036	0.110626	0.015846	0.131803
FOSB	ENSG00000125740.9	protein_coding	1644.04	2016.48	1890.15	2734.18	2639.24	2952.56	1660.07	1588.24	1787.35	0.115071	0.158696	0.451446	0.600602	2.3785e-13	8.02692e-11
NPTXR	ENSG00000221890.2	protein_coding	3129.95	2955.04	3486.95	3043.2	2801.02	2796.13	3463.22	3454.07	3318.07	-0.0885581	0.145613	0.432407	-0.22414	0.000240354	0.00753789
DLGAP1	ENSG00000170579.10	protein_coding	697.347	591.609	577.203	629.042	619.629	603.981	501.269	501.283	506.007	0.248331	0.00408772	0.0539463	0.240164	0.00560066	0.0691684
HIRIP3	ENSG00000149929.11	protein_coding	1289.28	1115.03	1265.48	1371.09	1327.02	1292.69	1518.01	1572.99	1440.94	-0.264469	0.000426883	0.0110334	-0.159497	0.0338266	0.205528
CMPK1	ENSG00000162368.9	protein_coding	4962.51	4953.47	4878.69	5110.34	5321.83	5051.28	4580.42	4397.66	4553.16	0.123596	0.00413876	0.0543597	0.186734	1.4939e-05	0.000863345
DUSP8	ENSG00000184545.6	protein_coding	277.722	320.873	297.145	342.023	272.806	307.422	224.252	229.797	196.781	0.280044	0.00833488	0.0848767	0.306616	0.00400344	0.0558827
SYNJ2BP	ENSG00000213463.3	protein_coding	1629.85	1556.23	1528.45	1522.1	1448.62	1426.31	1638.76	1696.02	1768.3	-0.106704	0.0647623	0.279645	-0.199281	0.000606457	0.0147501
MGLL	ENSG00000074416.9	protein_coding	3770.54	4117.2	3711.94	4643.31	4755.07	4652.61	3866.06	3656.41	3713.44	0.0420669	0.491677	0.765014	0.295871	1.28794e-06	0.000105231
PXK	ENSG00000168297.11	protein_coding	863.575	928.525	971.181	947.064	896.665	983.099	817.86	852.079	747.222	0.174956	0.00878405	0.087683	0.203912	0.00231802	0.0375625
RPS24	ENSG00000138326.14	protein_coding	36734.4	33647.5	35088.8	34387.3	34080.7	35999.9	37432.8	38942.4	42560.8	-0.16064	0.00573022	0.0671413	-0.173407	0.00286351	0.044013
KCTD11	ENSG00000213859.3	protein_coding	167.242	155.423	158.541	156.01	135.346	152.082	237.443	164.722	212.197	-0.238526	0.0249633	0.163567	-0.313709	0.00318756	0.0472173
ZNF664	ENSG00000179195.11	protein_coding	10239.2	10043.3	10416.2	10102.7	9947.91	9481.2	10258.8	11203.1	10736.8	-0.0663726	0.105396	0.36562	-0.120246	0.00340574	0.0496878
SOX11	ENSG00000176887.5	protein_coding	1362.26	1337.64	1256.93	1338.09	1259.35	1198.19	1406.39	1528.25	1488.1	-0.148902	0.011721	0.104517	-0.203232	0.000621625	0.0149846
SKIV2L	ENSG00000204351.7	protein_coding	2695.12	2631.16	2826.2	2766.19	2645.58	2569.09	2385.59	2462.69	2427.56	0.155862	0.00148374	0.0270816	0.126801	0.00999154	0.0992837
LDLR	ENSG00000130164.7	protein_coding	7541.07	7344.98	7182.76	7613.51	6931.18	6588.39	8719.44	8894.97	8528.67	-0.228159	3.95629e-05	0.00185181	-0.286218	2.60053e-07	2.69137e-05
TOP1	ENSG00000198900.5	protein_coding	14985.9	14568.6	14208.9	14774	15609.2	15353.7	16461.7	16906.3	16958.5	-0.188505	0.000598899	0.0143509	-0.129037	0.018836	0.145986
DSG2	ENSG00000046604.8	protein_coding	10917.3	10193.7	11387.4	10884.7	10917.5	11346.4	9504.83	9657.57	9601.44	0.167263	0.000589135	0.014171	0.194304	6.60188e-05	0.00272573
NCKAP5	ENSG00000176771.11	protein_coding	570.649	592.612	636.062	529.036	538.21	535.545	664.638	681.256	648.378	-0.123317	0.144385	0.430489	-0.261461	0.0020662	0.0347139
NCAM2	ENSG00000154654.10	protein_coding	183.459	144.393	197.464	126.008	119.485	158.599	211.061	202.343	194.967	-0.139035	0.206148	0.514535	-0.37631	0.000539473	0.0136293
WBSCR17	ENSG00000185274.7	protein_coding	370.972	308.84	352.208	364.024	260.117	288.955	409.945	412.821	371.797	-0.160378	0.0977698	0.35167	-0.290964	0.00271317	0.0423735
ATP5L	ENSG00000167283.3	protein_coding	5403.42	5293.4	5301.15	5416.36	5498.42	5581.39	6010.15	6324.5	6493.76	-0.212251	0.00134005	0.0254873	-0.172378	0.00923872	0.0949472
ADI1	ENSG00000182551.9	protein_coding	1807.22	2002.45	1721.17	2034.14	2062.96	1999.87	2158.3	2394.56	2501.02	-0.312132	8.83901e-06	0.000568603	-0.187378	0.00767022	0.0844485
COX18	ENSG00000163626.12	protein_coding	353.741	339.924	387.333	348.023	369.028	375.859	391.68	440.275	415.325	-0.174316	0.0317175	0.188147	-0.162338	0.0467871	0.246965
DNAJB6	ENSG00000105993.10	protein_coding	4452.68	4697.78	4440.09	4697.32	4580.6	4710.18	4969.06	5256.86	5140.78	-0.16705	0.00129275	0.0247177	-0.127828	0.0139009	0.12198
ZC3HAV1	ENSG00000105939.8	protein_coding	5402.41	5711.53	5979.93	5782.39	5743.73	5742.17	5190.26	5431.75	4948.53	0.124236	0.0377247	0.20657	0.137661	0.0214172	0.156757
GOLIM4	ENSG00000173905.4	protein_coding	6896.43	6645.07	6653.02	6851.46	7049.61	7104.38	7576.87	7685.99	7268.19	-0.14857	0.00464011	0.0587072	-0.0951659	0.069935	0.308176
EIF4EBP2	ENSG00000148730.6	protein_coding	11563	11144.3	11279.2	10898.7	10492.5	10281.8	11687.5	12730.3	11817.7	-0.0864778	0.113794	0.379467	-0.181537	0.000910567	0.0194438
NBEAP1	ENSG00000258590.1	pseudogene	119.603	141.385	137.655	130.009	145.92	145.564	107.56	105.747	100.657	0.22076	0.0345358	0.195568	0.272789	0.00947794	0.0964437
GRINA	ENSG00000178719.12	protein_coding	5472.35	4884.28	5958.1	5479.37	4997.22	4902.46	4414.01	4522.73	4580.36	0.243837	0.000276212	0.00804406	0.167214	0.0127122	0.116146
WNK1	ENSG00000060237.12	protein_coding	31272.1	29117.2	31497.4	26961.8	27482.6	27208.5	32925.4	32939.2	33200.6	-0.0995418	0.105529	0.365677	-0.255676	3.21526e-05	0.00157456
MKRN9P	ENSG00000258128.2	pseudogene	14.1902	45.1227	17.0882	28.0019	37.0086	31.5026	7.103	21.3528	15.416	0.124948	0.0828457	NA	0.195079	0.0125771	0.115394
KIAA0040	ENSG00000235750.5	protein_coding	3361.05	2883.84	3218.28	2988.2	2852.83	2816.77	3353.63	3500.84	3328.04	-0.0959232	0.137453	0.419097	-0.212135	0.00104655	0.0214902
GNG11	ENSG00000127920.5	protein_coding	3077.24	3304.99	2840.44	3057.21	3286.36	3455.51	3649.93	3732.67	3833.14	-0.25447	0.000135189	0.00473784	-0.175851	0.00839263	0.0890462
KLF6	ENSG00000067082.10	protein_coding	3577.96	3977.82	3108.16	4298.29	4620.79	4543.98	3360.73	3478.47	3549.3	0.0317587	0.687942	0.876848	0.317334	6.1482e-05	0.00258658
TLE4	ENSG00000106829.14	protein_coding	583.825	586.595	645.556	570.038	536.096	548.58	509.387	492.131	456.132	0.275307	0.000295976	0.00840868	0.158567	0.0385854	0.222229
ASB9	ENSG00000102048.11	protein_coding	110.481	104.284	105.377	114.008	102.567	97.7667	127.854	149.47	164.135	-0.291931	0.00778226	0.081742	-0.305826	0.00542608	0.0679859
SNX27	ENSG00000143376.8	protein_coding	5661.89	5392.67	5566.02	5699.38	5506.88	5409.76	4923.39	5124.67	4996.59	0.13664	0.00448921	0.0573494	0.136362	0.00462871	0.0609983
CSNK1E	ENSG00000213923.6	protein_coding	3235.36	3191.68	3073.98	3306.22	3342.4	3152.43	3011.67	2889.75	2831.1	0.115147	0.0221737	0.152178	0.157817	0.00173987	0.0309313
MET	ENSG00000105976.10	protein_coding	5591.95	5480.91	5593.55	5673.38	5726.81	5757.38	4797.57	5077.9	4893.22	0.167679	9.2597e-05	0.00359219	0.207907	1.28295e-06	0.000105231
TMEM14B	ENSG00000137210.9	protein_coding	1528.49	1596.34	1615.79	1551.1	1614.63	1577.3	1664.13	1820.07	1737.47	-0.129307	0.0247179	0.162402	-0.128876	0.0256874	0.175747
CLNS1A	ENSG00000074201.4	protein_coding	17720.5	16600.1	17677.8	16337.1	16263.7	16734.4	17518	19213.5	18810.2	-0.0898872	0.0768425	0.306988	-0.161564	0.001482	0.0277448
OCLN	ENSG00000197822.6	protein_coding	1499.09	1317.58	1399.34	1622.11	1506.78	1490.4	1195.33	1268.97	1302.2	0.146226	0.0262368	0.168486	0.265805	5.32763e-05	0.00230379
GPC4	ENSG00000076716.7	protein_coding	1056.16	1011.75	1139.22	1079.07	942.133	1002.65	887.875	943.591	863.295	0.224589	0.00114631	0.0231404	0.148762	0.0320775	0.199079
CASP7	ENSG00000165806.15	protein_coding	2228.87	2153.86	2243.31	2066.14	2193.02	2175.85	2543.89	2466.76	2484.69	-0.167458	0.00134657	0.0255267	-0.20741	7.6644e-05	0.00301985
EPB41L4A	ENSG00000129595.8	protein_coding	1942.03	1931.25	1942.36	1866.13	1835.63	1840.19	2028.41	2033.6	2315.12	-0.124206	0.0310706	0.185987	-0.188534	0.00111588	0.0225299
CXorf38	ENSG00000185753.8	protein_coding	643.627	694.89	643.657	587.039	581.563	659.382	588.534	499.249	568.578	0.21772	0.00679845	0.0747727	0.118692	0.142474	0.443417
DTX4	ENSG00000110042.3	protein_coding	2177.18	2109.74	2242.36	1825.12	1704.51	1622.93	2330.8	2365.08	2284.29	-0.0888976	0.133846	0.411926	-0.403083	1.62422e-11	4.00229e-09
SLFN5	ENSG00000166750.5	protein_coding	6163.61	5321.47	6573.27	5134.34	4910.51	5138.19	4002.03	4182.1	4095.21	0.38201	0.000202428	0.00642531	0.208348	0.0409911	0.229377
LYN	ENSG00000254087.3	protein_coding	1663.29	1732.71	1677.5	1845.12	1923.39	1896.67	1578.9	1462.16	1579.69	0.124441	0.0321164	0.189504	0.271942	2.74878e-06	0.000207146
BACH1	ENSG00000156273.11	protein_coding	2199.48	2201.99	2176.85	2048.14	2324.14	2192.15	1968.55	2052.92	2007.71	0.117806	0.0287306	0.178093	0.114651	0.0337936	0.205488
RELB	ENSG00000104856.9	protein_coding	518.956	465.265	538.279	507.034	501.202	411.707	408.93	427.056	356.381	0.265099	0.00536848	0.0646451	0.189293	0.0471456	0.248098
ZNF680	ENSG00000173041.7	protein_coding	625.382	666.814	640.809	666.045	653.466	681.108	601.726	547.039	575.833	0.144659	0.0440674	0.225949	0.188314	0.0089468	0.0930402
TSPAN18	ENSG00000157570.7	protein_coding	92.2363	94.2563	95.884	64.0043	116.313	72.7819	62.9123	68.1256	63.4776	0.279078	0.0103238	0.0964663	0.191868	0.0757332	0.322298
EEF1B2	ENSG00000114942.9	protein_coding	5593.98	5485.92	5599.25	5892.4	5292.23	5520.56	6060.89	6377.37	5952.39	-0.132585	0.0111738	0.10118	-0.130344	0.0127215	0.116146
AC004791.2	ENSG00000267453.2	processed_transcript	21.2853	42.1145	23.7337	54.0036	44.4103	54.3149	26.3826	10.168	22.6706	0.114297	0.154741	NA	0.343035	0.000287231	0.00860806
MFSD6	ENSG00000151690.10	protein_coding	3105.63	2603.08	3060.69	2696.18	2479.57	2713.57	3003.55	3178.52	3110.4	-0.0754906	0.254133	0.567905	-0.213118	0.00131921	0.0254402
NCDN	ENSG00000020129.11	protein_coding	932.498	880.394	933.208	960.065	858.599	816.895	1059.36	1100.18	977.555	-0.168874	0.0190158	0.139642	-0.22019	0.00232291	0.0376025
IBA57	ENSG00000181873.8	protein_coding	287.858	286.78	219.299	355.024	264.347	319.371	421.106	375.199	369.984	-0.406603	4.04727e-05	0.00186585	-0.231407	0.02031	0.151802
PTGER2	ENSG00000125384.6	protein_coding	208.799	160.436	176.578	135.009	158.608	166.203	99.442	117.949	128.769	0.403933	0.000162169	0.00538479	0.244525	0.0212561	0.156177
ADD2	ENSG00000075340.18	protein_coding	1773.77	1653.5	1618.64	1782.12	1746.8	1747.85	1864.03	2153.58	1903.42	-0.210858	0.00072945	0.016497	-0.151683	0.0152155	0.128582
PSMC5	ENSG00000087191.8	protein_coding	8673.25	8676.6	8116.91	9095.61	8615.6	8683.86	9380.02	10218.8	9847.19	-0.196568	0.00024636	0.0074681	-0.148022	0.00578959	0.0708255
AC005943.5	ENSG00000267161.1	lincRNA	185.486	203.554	120.567	159.011	182.928	161.858	217.149	238.948	246.656	-0.295677	0.00657574	0.072877	-0.304061	0.00527801	0.066803
ALDH5A1	ENSG00000112294.8	protein_coding	1032.84	934.542	1057.57	1039.07	910.411	963.546	1185.19	1097.13	1132.62	-0.153102	0.0381327	0.207881	-0.200334	0.00685307	0.0791946
RP5-1103G7.4	ENSG00000225377.1	antisense	126.698	113.308	112.023	92.0062	100.452	81.4723	178.59	142.352	128.769	-0.191766	0.0983706	0.352342	-0.370546	0.00106872	0.02183
OSGIN1	ENSG00000140961.8	protein_coding	120.617	118.322	104.428	108.007	108.911	96.6804	149.163	151.503	129.676	-0.215542	0.0451138	0.228856	-0.295815	0.00598214	0.0726089
HIP1	ENSG00000127946.12	protein_coding	2600.86	2584.03	2713.23	2478.17	2365.38	2400.72	2195.84	2155.62	2092.04	0.26709	2.94358e-05	0.00144916	0.153634	0.0165744	0.135208
RP11-807H22.6	ENSG00000255860.2	pseudogene	96.2906	185.505	105.377	160.011	227.338	162.945	101.471	74.2264	64.3844	0.0957066	0.136653	0.417457	0.190056	0.00957707	0.0968563
ATF4	ENSG00000128272.10	protein_coding	9878.4	9481.79	10014.7	10030.7	9780.84	10180.8	8554.04	8853.28	9076.39	0.139919	0.00983166	0.0937002	0.168	0.00194547	0.0334087
EXPH5	ENSG00000110723.7	protein_coding	1397.73	1183.22	1366.11	1217.08	1285.78	1213.39	1318.11	1461.14	1491.72	-0.103388	0.11488	0.381371	-0.182002	0.00573127	0.0703338
MKX	ENSG00000150051.9	protein_coding	456.113	463.26	393.979	413.028	430.357	438.864	337.9	358.93	350.94	0.271949	0.000854231	0.0184441	0.242893	0.00303398	0.0456391
NDUFAF2	ENSG00000164182.6	protein_coding	840.262	811.206	852.513	931.063	908.296	953.769	992.391	1074.76	1009.29	-0.261693	0.000290613	0.0083129	-0.123345	0.0880211	0.347076
KAT6B	ENSG00000156650.8	protein_coding	9678.73	9404.58	9673.84	8426.57	8786.89	8431.84	10516.5	10511.7	10476.5	-0.1218	0.0380849	0.207702	-0.274503	3.01922e-06	0.000224471
NSA2	ENSG00000164346.5	protein_coding	4587.49	4472.16	4348.01	4851.33	4815.34	4986.1	5110.1	5369.72	5217.86	-0.211314	0.000227434	0.00703395	-0.0923854	0.107111	0.384269
VAC14	ENSG00000103043.10	protein_coding	1858.92	1916.21	1989.83	1987.13	1923.39	1952.08	1743.28	1670.6	1611.42	0.181558	0.00341673	0.0477814	0.20363	0.00104603	0.0214902
RP11-262H14.4	ENSG00000170161.6	lincRNA	34.4619	57.1554	42.7206	41.0028	41.2381	47.7971	66.9711	57.9576	67.1049	-0.227734	0.0479778	0.236143	-0.246238	0.0324272	0.200159
TTC7A	ENSG00000068724.11	protein_coding	1416.99	1404.82	1349.97	1487.1	1443.33	1350.27	1201.42	1289.3	1206.07	0.151777	0.0410339	0.217555	0.184529	0.0131267	0.118064
DNM3	ENSG00000197959.9	protein_coding	1033.86	960.613	899.031	1028.07	1088.05	1049.36	801.624	962.91	822.488	0.142234	0.0468237	0.233377	0.257098	0.000328351	0.00952771
RORA	ENSG00000069667.11	protein_coding	4606.75	4222.48	4534.08	4117.28	4154.48	4170.29	3504.82	3538.46	3625.48	0.291519	1.49578e-05	0.000872978	0.198848	0.00317966	0.0471821
RP11-727F15.11	ENSG00000267811.1	antisense	19.2581	25.0682	16.1389	30.002	24.3199	16.2945	32.4709	31.5208	40.807	-0.228976	0.0313951	NA	-0.171926	0.121528	NA
SDF2L1	ENSG00000128228.4	protein_coding	884.86	830.258	770.869	885.059	867.058	824.5	724.506	736.163	742.688	0.155191	0.0215497	0.150201	0.20251	0.00276704	0.0429985
TUBB3	ENSG00000198211.8	protein_coding	1025.75	1052.86	962.637	1095.07	972.797	967.891	1194.32	1319.81	1145.32	-0.235021	0.00120237	0.0238562	-0.236528	0.00115448	0.0231254
TUBB3	ENSG00000258947.2	protein_coding	1025.75	1052.86	962.637	1095.07	972.797	967.891	1194.32	1319.81	1145.32	-0.235021	0.00120237	0.0238562	-0.236528	0.00115448	0.0231254
DENND5A	ENSG00000184014.3	protein_coding	1519.36	1630.43	1673.7	1681.11	1607.23	1664.21	1515.98	1469.28	1470.87	0.107435	0.0471443	0.234162	0.142886	0.00843814	0.089276
MAP7D2	ENSG00000184368.11	protein_coding	22.2989	12.0327	20.8856	23.0015	15.8608	13.0356	39.5739	40.672	38.9934	-0.346419	0.00112669	NA	-0.362717	0.000590738	0.0145105
OARD1	ENSG00000124596.12	protein_coding	1026.76	889.419	993.016	869.058	930.501	917.921	1015.73	1097.13	1138.97	-0.142735	0.0454094	0.229729	-0.229607	0.00135773	0.0260216
SGK2	ENSG00000101049.10	protein_coding	110.481	191.521	125.314	194.013	181.871	223.777	252.664	192.175	264.792	-0.423843	0.000138821	0.00484701	-0.148571	0.196745	0.521384
RUSC2	ENSG00000198853.7	protein_coding	1538.62	1641.46	1523.7	1716.12	1701.34	1577.3	1424.66	1405.22	1329.4	0.151293	0.0534894	0.251623	0.225495	0.00404588	0.0562798
COX7B	ENSG00000131174.4	protein_coding	2167.05	2121.77	2094.26	2147.14	2060.85	2063.96	2372.4	2301.02	2546.36	-0.159759	0.0186196	0.138798	-0.182267	0.00736706	0.0824523
PLAUR	ENSG00000011422.7	protein_coding	1116.97	1102	1237.95	1179.08	1159.95	1091.73	953.831	948.675	945.816	0.251882	0.000144303	0.00496116	0.241788	0.000276386	0.00833129
BFSP1	ENSG00000125864.7	protein_coding	141.902	168.458	136.706	154.01	127.944	167.29	180.619	197.259	176.83	-0.195114	0.0791295	0.311991	-0.190873	0.0877082	0.346988
FN1	ENSG00000115414.14	protein_coding	7008.94	6019.37	7716.29	5556.37	5450.84	4906.8	4121.77	3831.3	3805.94	0.676442	1.08337e-15	4.35576e-13	0.358809	1.98959e-05	0.0010686
VAV3	ENSG00000134215.11	protein_coding	3754.32	3569.71	3870.49	3411.23	3272.62	3324.07	3892.44	3941.12	3795.96	-0.0518157	0.304464	0.621903	-0.204617	5.44312e-05	0.0023472
HACL1	ENSG00000131373.10	protein_coding	1147.38	1117.04	1180.99	1143.08	1165.24	1182.98	1293.76	1441.82	1318.52	-0.216152	0.00029233	0.0083291	-0.198923	0.000893554	0.019236
SEC14L2	ENSG00000100003.13	protein_coding	1037.91	981.67	1105.99	903.061	824.763	894.023	1115.17	1179.49	1163.45	-0.118814	0.175754	0.476767	-0.323343	0.000230552	0.00730454
ERGIC1	ENSG00000113719.11	protein_coding	6959.28	7338.96	7309.97	7347.49	7567.73	7763.77	6416.04	6687.5	6790.29	0.114809	0.00588958	0.0683607	0.181884	1.29382e-05	0.000763695
C9orf78	ENSG00000136819.10	protein_coding	4413.15	4091.13	4120.16	4290.29	4150.25	4291.96	4656.52	4901.99	4415.32	-0.136276	0.015929	0.126056	-0.124764	0.0275126	0.183797
GSTA1	ENSG00000243955.1	protein_coding	88.1819	95.2591	74.9984	81.0054	85.6484	90.1627	108.574	142.352	86.1482	-0.211062	0.0657868	0.281251	-0.215669	0.0614748	0.286587
GDAP1	ENSG00000104381.8	protein_coding	710.523	648.764	631.315	692.046	709.507	699.575	550.99	581.61	597.596	0.177951	0.0114147	0.102492	0.247661	0.000439124	0.0118556
PTPRR	ENSG00000153233.8	protein_coding	744.985	1093.98	782.261	1031.07	1284.73	1176.46	703.197	724.979	692.813	0.145252	0.164968	0.461579	0.35576	0.00105531	0.0216129
DHCR7	ENSG00000172893.11	protein_coding	1381.52	1291.51	1371.81	1275.09	1145.15	1081.95	1431.76	1514.02	1608.7	-0.144715	0.0761035	0.305485	-0.318321	9.79398e-05	0.00365485
CD47	ENSG00000196776.10	protein_coding	40653.9	34498.8	38014.7	36773.5	37173.5	36226.9	29872.2	31286.9	31694.4	0.264579	4.74974e-06	0.00034721	0.228707	7.6606e-05	0.00301985
RAB9A	ENSG00000123595.5	protein_coding	1098.73	1139.1	1067.07	1029.07	1242.43	1305.73	995.435	987.313	1041.94	0.113077	0.103302	0.362069	0.214171	0.00204139	0.0344838
ARHGAP29	ENSG00000137962.8	protein_coding	18036.8	18194.5	16900.3	18491.2	20044.9	19971.6	16411	16442.7	16285.6	0.102259	0.111015	0.376132	0.228572	0.000369589	0.0104508
CTC-241F20.3	ENSG00000268001.1	antisense	56.7608	41.1118	41.7712	38.0026	48.6398	39.1067	77.1183	65.0752	86.1482	-0.33179	0.00364	0.0498442	-0.389033	0.00056756	0.0141069
IRS2	ENSG00000185950.7	protein_coding	3833.38	3689.03	3217.34	3729.25	3642.7	3596.73	3147.64	3319.85	3167.53	0.140397	0.0366299	0.202582	0.167968	0.0124825	0.115054
ECSIT	ENSG00000130159.9	protein_coding	963.92	962.618	966.435	1001.07	933.674	917.921	1116.19	1122.55	1116.3	-0.190337	0.00641851	0.0719052	-0.207801	0.00302224	0.0455065
ZFPM2	ENSG00000169946.9	protein_coding	614.233	645.756	610.43	627.042	734.885	706.093	571.284	598.895	510.541	0.132837	0.0860898	0.326537	0.256959	0.00090776	0.0194373
BAMBI	ENSG00000095739.7	protein_coding	168.255	208.567	178.477	197.013	228.396	171.635	174.531	123.033	154.16	0.188951	0.0692707	0.290353	0.257952	0.0138264	0.121541
SEMA6B	ENSG00000167680.11	protein_coding	1023.72	1056.87	1096.5	1268.09	1152.55	1094.99	1024.86	950.708	1021.99	0.0762464	0.227483	0.540539	0.209923	0.000881757	0.0190381
ENDOG	ENSG00000167136.6	protein_coding	462.195	502.366	479.42	470.032	480.054	504.042	598.681	540.938	539.56	-0.180101	0.0332195	0.19202	-0.172081	0.042665	0.234456
ARHGAP35	ENSG00000160007.13	protein_coding	11439.3	11715.9	11632.3	11601.8	11617.5	11515.8	10554	11040.4	10940.8	0.093362	0.0185392	0.138604	0.0912561	0.0214988	0.157279
ZC3H8	ENSG00000144161.8	protein_coding	588.893	600.634	521.191	544.037	630.203	542.062	715.374	691.424	748.129	-0.281587	0.000531894	0.0130265	-0.27704	0.000677697	0.0158639
ARAP3	ENSG00000120318.11	protein_coding	1302.46	1265.44	1338.58	1431.1	1393.64	1349.18	1173.01	1222.19	1186.12	0.117628	0.0295853	0.181371	0.207327	0.000126371	0.00446875
DSE	ENSG00000111817.12	protein_coding	1773.77	1706.64	1830.34	1953.13	1965.68	1798.91	1639.78	1673.65	1645.88	0.0922134	0.0979262	0.351795	0.191696	0.00058158	0.0143537
RPP30	ENSG00000148688.9	protein_coding	1305.5	1230.35	1136.37	1258.08	1342.88	1247.07	1419.59	1517.07	1448.2	-0.235054	0.000133308	0.00471761	-0.172862	0.00503032	0.0649133
BTBD8	ENSG00000189195.5	protein_coding	51.6928	46.1254	45.5686	50.0034	38.066	39.1067	30.4414	24.4032	26.2979	0.285756	0.00589614	0.068379	0.218083	0.0315399	0.198015
TTC9	ENSG00000133985.2	protein_coding	1122.04	1012.75	1135.42	1062.07	1112.37	1143.87	891.934	965.96	874.177	0.226873	0.00208638	0.0340071	0.244863	0.000915865	0.0195301
RDH13	ENSG00000160439.11	protein_coding	807.827	846.302	790.806	801.054	778.238	824.5	907.155	910.036	965.766	-0.169013	0.0115174	0.103157	-0.190755	0.0045377	0.0602078
PPP3CC	ENSG00000120910.10	protein_coding	489.562	490.334	540.178	447.03	488.513	492.093	400.812	401.636	476.082	0.208878	0.00931316	0.0910036	0.131312	0.104637	0.379086
CCAT1	ENSG00000247844.1	lincRNA	290.899	495.347	239.235	553.037	690.474	588.773	304.414	345.712	262.072	0.0491425	0.569601	0.814117	0.336938	0.000664689	0.015658
GPATCH4	ENSG00000160818.12	protein_coding	3585.05	3494.5	2914.49	3742.25	3943	3357.74	4163.37	4354.96	4205.84	-0.308297	1.51304e-05	0.000879507	-0.180909	0.011169	0.106964
ZNF90	ENSG00000213988.5	protein_coding	188.527	238.649	189.869	311.021	245.314	317.199	205.987	206.41	165.042	0.0654685	0.513158	0.77815	0.416191	4.24151e-05	0.00192844
PIK3CD	ENSG00000171608.11	protein_coding	3137.05	2934.98	3025.57	2854.19	2593.77	2489.79	2466.77	2471.84	2333.26	0.30369	1.21724e-08	1.77963e-06	0.119296	0.0261304	0.177526
GAS6	ENSG00000183087.10	protein_coding	477.399	613.669	556.317	666.045	551.957	499.697	460.68	430.107	457.039	0.214605	0.0255126	0.166039	0.260407	0.00687182	0.0793146
MYO1C	ENSG00000197879.10	protein_coding	7661.69	7695.93	7706.79	8263.56	7617.42	7521.52	6889.91	7362.65	6915.43	0.11557	0.0369907	0.203892	0.135264	0.0146948	0.126174
MRPL48	ENSG00000175581.9	protein_coding	983.178	947.577	907.575	929.062	1014.04	1054.79	1089.8	1067.64	1121.74	-0.186086	0.0078302	0.0820668	-0.116336	0.0972602	0.365674
SQLE	ENSG00000104549.7	protein_coding	2966.76	2810.64	2913.54	2752.18	2709.03	2561.49	3180.11	3286.3	3233.73	-0.144931	0.0204083	0.146378	-0.25005	6.59742e-05	0.00272573
GPLD1	ENSG00000112293.10	protein_coding	56.7608	71.1936	56.0114	66.0044	65.5581	63.0052	110.604	88.4616	80.7072	-0.32436	0.00400662	0.0534917	-0.282718	0.0129393	0.117248
KRT5	ENSG00000186081.7	protein_coding	1058.18	1256.42	1105.99	1441.1	1367.2	1480.62	1711.82	1739.75	1836.32	-0.567833	4.80611e-18	2.24399e-15	-0.274386	2.65377e-05	0.00134192
CDK11B	ENSG00000248333.3	protein_coding	1368.34	1304.55	1212.32	1379.09	1169.47	1180.81	1480.47	1485.55	1440.94	-0.165226	0.0107031	0.0987497	-0.217476	0.000820707	0.018175
AIF1L	ENSG00000126878.8	protein_coding	1651.13	1496.07	1670.85	1410.09	1297.42	1216.65	1583.97	1698.06	1774.65	-0.0635549	0.331476	0.644441	-0.330244	5.47244e-07	4.9392e-05
PBRM1	ENSG00000163939.14	protein_coding	5192.6	5618.28	4979.32	5274.35	5784.97	5460.82	6359.21	6075.38	6170.02	-0.224547	5.05712e-06	0.000367823	-0.162717	0.000952124	0.0200282
LPHN1	ENSG00000072071.12	protein_coding	5288.89	5225.21	5436.91	5458.37	5243.59	4930.7	4666.67	4630.51	4548.62	0.19223	0.000240337	0.00734815	0.164959	0.00165228	0.0297049
RP11-400N13.2	ENSG00000228437.1	lincRNA	998.382	1301.54	1103.14	1253.08	1402.1	1312.25	1049.21	948.675	1048.29	0.134512	0.091926	0.339856	0.322271	5.47534e-05	0.00234879
AKAP9	ENSG00000127914.12	protein_coding	6251.79	5765.68	5771.08	5318.36	5661.26	5692.2	6848.31	6681.39	6627.97	-0.163752	0.01129	0.101941	-0.248533	0.000122045	0.00436551
TGFB1I1	ENSG00000140682.14	protein_coding	1067.31	1111.02	1088.9	1034.07	968.567	972.236	1142.57	1225.24	1209.7	-0.121227	0.0403438	0.215554	-0.245126	4.00344e-05	0.0018552
CRTC3	ENSG00000140577.11	protein_coding	1493.01	1737.73	1614.84	1691.11	1592.43	1723.95	1564.69	1495.71	1386.53	0.114429	0.0592989	0.266754	0.15793	0.00935593	0.0956165
BTN3A3	ENSG00000111801.11	protein_coding	277.722	266.725	348.41	246.017	238.97	280.265	258.752	185.058	203.128	0.326478	0.00125198	0.024327	0.167268	0.0978642	0.366683
TMPO-AS1	ENSG00000257167.2	antisense	581.798	635.729	559.165	644.043	635.49	620.276	830.036	766.667	792.563	-0.369653	1.35194e-06	0.000124637	-0.286241	0.000187126	0.0061939
EREG	ENSG00000124882.3	protein_coding	84.1276	90.2454	71.201	135.009	141.69	127.097	81.1771	92.5288	64.3844	0.0244712	0.813463	0.93014	0.428477	7.64771e-05	0.00301985
AVPI1	ENSG00000119986.6	protein_coding	366.918	505.374	368.346	530.036	570.99	619.189	385.591	374.182	388.12	0.0788278	0.420659	0.71782	0.420941	2.11704e-05	0.00112551
ANKRD34B	ENSG00000189127.3	protein_coding	570.649	539.467	627.518	580.039	639.72	686.54	730.594	694.475	724.552	-0.26241	0.000817477	0.0178872	-0.149911	0.056339	0.273365
DCLK1	ENSG00000133083.10	protein_coding	136.834	110.3	183.224	112.008	137.46	117.32	158.295	174.89	206.756	-0.18921	0.0976479	0.351391	-0.315261	0.00520704	0.0663662
SPSB1	ENSG00000171621.9	protein_coding	2335.3	2179.93	2329.7	2141.14	2170.82	2106.33	1867.07	2110.88	1954.2	0.191932	0.000761854	0.0170206	0.105623	0.0651846	0.294976
MCEE	ENSG00000124370.6	protein_coding	114.535	116.316	148.098	122.008	127.944	133.615	131.913	180.99	158.694	-0.205039	0.0607674	0.270592	-0.195864	0.0754613	0.321936
PARP6	ENSG00000137817.12	protein_coding	2020.08	1838	1927.17	1838.12	1647.41	1680.5	1492.64	1340.14	1532.53	0.373862	3.90734e-10	7.25062e-08	0.22331	0.000202416	0.00658765
EYA2	ENSG00000064655.14	protein_coding	709.51	609.658	720.554	503.034	454.677	496.438	752.918	743.281	741.781	-0.108147	0.228527	0.541401	-0.494568	3.85169e-08	5.11057e-06
PODXL	ENSG00000128567.12	protein_coding	8646.9	8492.1	8794.75	9222.62	9279.64	9517.05	8152.21	8402.84	7819.53	0.085301	0.0723524	0.298521	0.1915	5.47708e-05	0.00234879
CX3CL1	ENSG00000006210.6	protein_coding	127.712	96.2618	118.668	165.011	151.206	101.026	98.4273	74.2264	87.055	0.202445	0.0565056	0.259145	0.359547	0.000958567	0.0201159
MAN2A2	ENSG00000196547.10	protein_coding	1182.85	1148.12	1118.33	1264.08	1203.31	1157.99	1010.66	1023.92	1052.82	0.144192	0.0261859	0.168376	0.209895	0.00122701	0.0242342
PDXK	ENSG00000160209.14	protein_coding	12568.5	14441.3	13200.7	15301	14812.9	13975.2	12483	12950	12511.4	0.0744165	0.283285	0.599416	0.192708	0.00548551	0.0682895
CC2D2A	ENSG00000048342.11	protein_coding	507.806	482.312	478.471	470.032	469.48	428.001	563.166	537.887	521.423	-0.125852	0.0894392	0.334382	-0.214315	0.00414539	0.0572027
PLOD2	ENSG00000152952.7	protein_coding	4993.93	4053.02	4750.53	4096.28	4399.79	4349.53	4766.11	5058.58	5632.28	-0.141943	0.0631223	0.276645	-0.231014	0.00249681	0.0396166
SRGN	ENSG00000122862.4	protein_coding	2956.63	3830.42	3037.91	4321.29	5295.4	4998.05	2954.85	2627.41	2943.55	0.136564	0.176248	0.477183	0.530479	2.64871e-07	2.72308e-05
RAB1A	ENSG00000138069.12	protein_coding	7673.85	7568.58	7686.86	8315.56	7836.3	7815.91	8411.98	8816.68	8276.57	-0.146421	0.00172165	0.0300803	-0.0853967	0.0676808	0.301853
KRT80	ENSG00000167767.9	protein_coding	1777.83	2489.77	1708.82	2765.19	2873.98	2697.28	1661.09	1606.54	1503.51	0.0996719	0.279533	0.595519	0.266866	0.0073507	0.0823321
SORBS3	ENSG00000120896.9	protein_coding	3882.03	4026.95	3947.38	4513.3	4183.03	4045.37	3602.24	3723.52	3720.69	0.0954396	0.0793466	0.312293	0.192925	0.000390717	0.0109683
EFNA2	ENSG00000099617.2	protein_coding	59.8015	56.1527	73.0997	85.0057	46.5251	47.7971	90.3096	88.4616	88.8686	-0.2286	0.0491711	0.239389	-0.258583	0.0255967	0.175436
EIF4E3	ENSG00000163412.8	protein_coding	528.078	499.358	502.204	460.031	429.3	499.697	520.548	602.963	560.417	-0.11259	0.203912	0.511956	-0.224283	0.0116564	0.109813
HMGCR	ENSG00000113161.11	protein_coding	4549.98	4439.07	4426.8	4374.29	4304.63	4135.53	4922.38	5153.14	4987.53	-0.155002	0.00731385	0.0785899	-0.216173	0.000188127	0.00621379
DYNC1I1	ENSG00000158560.10	protein_coding	26.3532	32.0873	18.9869	26.0017	37.0086	24.9848	45.6621	35.588	43.5275	-0.228944	0.036809	NA	-0.174198	0.124486	0.415329
CDCA7	ENSG00000144354.9	protein_coding	749.04	874.378	778.464	905.061	959.051	850.571	761.036	690.407	713.67	0.124807	0.127062	0.401647	0.273226	0.000848267	0.0185733
AC007743.1	ENSG00000233251.3	antisense	104.399	87.2373	101.58	72.0048	85.6484	66.2641	106.545	99.6464	141.464	-0.148276	0.197501	0.502836	-0.359318	0.00144326	0.0271622
RP11-245J24.1	ENSG00000238276.1	processed_transcript	77.0325	58.1582	89.2386	66.0044	71.9024	52.1423	72.0447	91.512	124.235	-0.171632	0.1488	0.4358	-0.275074	0.0182318	0.143234
BTBD9	ENSG00000183826.12	protein_coding	855.466	884.405	901.879	869.058	824.763	813.637	1029.93	965.96	936.748	-0.136185	0.0349079	0.196923	-0.203929	0.00170228	0.0303749
RPAP2	ENSG00000122484.8	protein_coding	2390.03	2261.15	2208.18	2378.16	2189.85	2291	2718.42	2641.65	2551.8	-0.177333	0.0217713	0.150918	-0.177243	0.0219765	0.159796
LINC00511	ENSG00000227036.2	lincRNA	446.991	432.175	375.941	476.032	463.136	519.25	367.327	371.132	378.145	0.131001	0.14708	0.434294	0.302938	0.000825592	0.0182311
IFRD1	ENSG00000006652.9	protein_coding	796.678	862.345	790.806	936.063	969.625	972.236	681.888	626.349	730.899	0.220883	0.00633731	0.0716612	0.417598	2.50475e-07	2.60965e-05
CNP	ENSG00000173786.12	protein_coding	2875.54	3401.25	3271.45	3510.24	3266.27	3338.19	2892.95	3035.15	3163.91	0.0653436	0.256179	0.570083	0.142477	0.0133427	0.118911
CSDE1	ENSG00000009307.11	protein_coding	49658.6	47451.1	47483.5	47099.2	49299.7	50737.7	51454.1	52456.7	52825.2	-0.112238	0.00636379	0.0717364	-0.0879905	0.0324723	0.200304
MYPN	ENSG00000138347.11	protein_coding	114.535	257.701	97.7827	218.015	284.437	243.331	103.501	81.344	80.7072	0.0597027	0.179359	0.481829	0.133502	0.0149586	0.127103
S100A14	ENSG00000189334.4	protein_coding	2342.4	1834.99	2214.83	2044.14	2054.5	2124.8	1391.17	1676.7	1759.24	0.27217	0.00864526	0.0869573	0.245775	0.0176041	0.139717
EXOC6	ENSG00000138190.12	protein_coding	1143.32	998.716	1149.66	1005.07	1091.22	1113.45	1199.39	1255.75	1303.1	-0.166746	0.026109	0.168181	-0.198707	0.00819083	0.0877532
KIAA1377	ENSG00000110318.9	protein_coding	199.676	198.54	168.034	184.012	193.502	196.62	148.148	143.369	165.949	0.216806	0.0287508	0.178142	0.231591	0.0200518	0.15067
SNRNP35	ENSG00000184209.14	protein_coding	1411.92	1354.68	1406.93	1345.09	1373.55	1347.01	1599.19	1590.28	1597.82	-0.177231	0.00970132	0.093223	-0.210953	0.00214433	0.0356859
GJB6	ENSG00000121742.11	protein_coding	131.766	110.3	98.732	135.009	123.714	150.995	65.9564	95.5792	80.7072	0.250447	0.0201372	0.14537	0.398446	0.000302297	0.00899016
NFAT5	ENSG00000102908.16	protein_coding	9315.86	9829.73	9665.3	9159.62	9951.08	9760.38	8128.88	8414.02	8360.91	0.195827	0.000475389	0.0119045	0.198561	0.000398552	0.0110785
CMIP	ENSG00000153815.12	protein_coding	2184.28	2287.22	2277.48	2218.15	2387.58	2356.18	1970.58	2019.37	1864.43	0.184268	0.00621488	0.0707744	0.224332	0.000875677	0.0189789
KCNK2	ENSG00000082482.9	protein_coding	99.3314	87.2373	102.529	69.0046	43.3529	57.5738	140.031	119.982	121.514	-0.241995	0.0337654	0.19353	-0.633493	9.22783e-09	1.40444e-06
CCNY	ENSG00000108100.13	protein_coding	2769.12	2671.27	2567.03	2689.18	2590.6	2591.91	3023.85	2875.51	2832.01	-0.11834	0.0170343	0.131917	-0.141302	0.00451711	0.0600946
COA5	ENSG00000183513.4	protein_coding	821.004	716.95	772.768	707.048	659.81	722.388	784.374	812.423	870.55	-0.0828386	0.278695	0.59426	-0.208189	0.00677747	0.0789891
WHSC1	ENSG00000109685.13	protein_coding	9508.44	9960.09	9342.52	10367.7	10221.8	10343.7	9370.89	9291.52	9249.59	0.0437958	0.324748	0.638208	0.142098	0.00139727	0.0266202
RP11-274B21.3	ENSG00000243679.1	pseudogene	63.8559	70.1909	69.3023	61.0041	42.2955	61.9189	47.6916	39.6552	43.5275	0.280492	0.00942904	0.0917177	0.14162	0.180104	0.499574
TMEM41A	ENSG00000163900.6	protein_coding	1458.55	1402.82	1305.35	1506.1	1453.91	1538.2	1229.83	1315.74	1214.24	0.135052	0.0317915	0.188509	0.236225	0.000173424	0.00583997
FAM13B	ENSG00000031003.6	protein_coding	2281.58	2597.06	2226.22	2323.16	2458.43	2346.4	2842.21	2869.41	2851.96	-0.250316	1.31796e-05	0.000778621	-0.245788	1.95475e-05	0.00105733
BICD1	ENSG00000151746.9	protein_coding	5377.07	5439.79	5739.75	4569.31	4572.15	4642.83	5908.68	5837.45	6267.96	-0.10518	0.172176	0.472493	-0.332758	1.55144e-05	0.000882656
PSMB8	ENSG00000204264.4	protein_coding	1777.83	1739.73	1792.37	1685.11	1524.75	1569.7	1400.31	1405.22	1335.75	0.312191	2.9724e-05	0.00145839	0.179866	0.0163877	0.13432
snoU2_19	ENSG00000199894.1	snoRNA	565.581	639.74	594.291	747.05	778.238	630.052	735.668	954.775	1021.08	-0.435032	9.76828e-06	0.00061329	-0.24605	0.0129453	0.117248
snoU2_19	ENSG00000199231.1	snoRNA	565.581	639.74	594.291	747.05	778.238	630.052	735.668	954.775	1021.08	-0.435032	9.76828e-06	0.00061329	-0.24605	0.0129453	0.117248
snoU2_19	ENSG00000201592.1	snoRNA	565.581	639.74	594.291	747.05	778.238	630.052	735.668	954.775	1021.08	-0.435032	9.76828e-06	0.00061329	-0.24605	0.0129453	0.117248
DNAJB11	ENSG00000090520.6	protein_coding	5784.53	5635.33	5452.1	5950.4	5950.98	5860.57	5152.72	5487.67	5061.89	0.0992187	0.0287756	0.178143	0.17029	0.000175763	0.00590594
CCNG2	ENSG00000138764.9	protein_coding	2161.98	1881.12	2359.13	1831.12	1807.08	1857.57	2227.3	2318.3	2355.02	-0.090891	0.270084	0.585122	-0.275298	0.000838443	0.0184346
HIST1H2BF	ENSG00000197846.3	protein_coding	4198.27	4668.7	3921.75	5215.35	4649.33	4892.68	5773.72	6215.7	6382.22	-0.461842	1.00967e-10	2.18119e-08	-0.279646	9.13008e-05	0.00344018
PRADC1	ENSG00000135617.3	protein_coding	257.451	322.878	299.044	309.021	255.888	283.524	331.812	320.292	413.511	-0.20969	0.0313898	0.186958	-0.247221	0.0113872	0.108185
ADRA1B	ENSG00000170214.3	protein_coding	152.038	165.45	113.922	211.014	218.879	183.584	132.928	137.268	112.446	0.0892489	0.39352	0.696395	0.371167	0.000643017	0.0153459
PPP4R2	ENSG00000163605.10	protein_coding	3324.56	3335.07	3322.71	3372.23	3520.04	3483.76	3151.7	3177.5	3236.45	0.0590553	0.158161	0.450901	0.112654	0.00716995	0.0811346
IL32	ENSG00000008517.12	protein_coding	66.8966	81.2209	88.2892	95.0064	85.6484	86.9038	58.8534	49.8232	77.0799	0.163315	0.12527	0.398233	0.254032	0.0193284	0.147884
ACTR8	ENSG00000113812.9	protein_coding	987.232	1114.03	1164.85	1092.07	1037.3	1100.42	1193.3	1205.93	1214.24	-0.13332	0.0302078	0.18294	-0.148597	0.0161714	0.132899
CCDC15	ENSG00000149548.10	protein_coding	182.445	177.483	176.578	195.013	173.412	193.361	233.384	220.646	229.426	-0.257049	0.00952629	0.0922915	-0.208759	0.0362635	0.214334
RHOF	ENSG00000139725.3	protein_coding	6638.98	6944.89	6758.4	7448.5	7432.38	7203.24	6192.8	6361.1	6477.44	0.0898359	0.0984335	0.352394	0.200826	0.000220805	0.00708217
RP11-83A24.2	ENSG00000273247.1	antisense	379.081	458.246	399.675	376.025	396.52	388.894	473.872	530.77	494.218	-0.218934	0.017096	0.132184	-0.289447	0.00166821	0.0299391
COL4A4	ENSG00000081052.10	protein_coding	1153.46	1384.77	1267.38	1473.1	1594.54	1451.29	1129.38	1241.51	1213.33	0.0721634	0.374953	0.679434	0.280252	0.000578202	0.0143387
GABPB2	ENSG00000143458.7	protein_coding	852.425	876.383	770.869	845.057	856.484	885.332	1076.61	1052.39	992.064	-0.291984	4.0551e-06	0.000305695	-0.246665	0.000103078	0.00382818
USP42	ENSG00000106346.7	protein_coding	1783.91	1745.75	1802.81	1785.12	1747.86	1820.63	1525.12	1618.75	1528	0.179368	0.000768656	0.0170866	0.184546	0.000560203	0.0139646
PCNX	ENSG00000100731.11	protein_coding	5067.93	5149	4990.71	4772.32	5107.18	4867.7	4547.95	4662.03	4740.87	0.11878	0.0091795	0.0902609	0.0763418	0.0949203	0.359752
KIAA1549L	ENSG00000110427.10	protein_coding	1199.07	1104	1149.66	1223.08	1166.3	1189.5	1232.88	1441.82	1308.55	-0.182856	0.00970055	0.093223	-0.136897	0.053305	0.265908
ST6GALNAC1	ENSG00000070526.10	protein_coding	1618.7	1014.76	1436.36	1052.07	1047.87	1010.26	1590.06	1639.08	1619.59	-0.156187	0.165076	0.461703	-0.386983	0.000448787	0.0119411
NSRP1	ENSG00000126653.11	protein_coding	4120.22	3686.02	3937.89	3679.25	3989.52	3794.44	4288.18	4660	4622.98	-0.178226	0.0239567	0.159675	-0.207998	0.00844223	0.089276
NUCKS1	ENSG00000069275.12	protein_coding	44756.9	43992.6	43529.4	43993	43639.5	44096.1	46791.5	48943.7	48994.7	-0.12571	0.00122053	0.0240483	-0.131527	0.000717793	0.0164351
RPL38	ENSG00000172809.8	protein_coding	23470.6	21948.7	23381.5	23033.5	20662.4	22334.3	23332.3	25623.4	27422.3	-0.139493	0.0174228	0.134137	-0.194304	0.000928825	0.0197019
SEC14L1	ENSG00000129657.10	protein_coding	3294.15	3326.05	3158.48	3355.23	3604.64	3331.67	2925.42	2960.92	3034.23	0.122548	0.0337748	0.19353	0.191014	0.000943958	0.0198833
ARL5B	ENSG00000165997.4	protein_coding	2375.84	2452.67	2573.68	2477.17	2526.1	2647.31	2079.15	2238.99	2429.38	0.123062	0.035724	0.199515	0.166773	0.00447125	0.0598745
GNB1L	ENSG00000185838.9	protein_coding	227.043	225.614	224.995	247.017	244.257	196.62	188.737	180.99	186.806	0.195649	0.052979	0.250808	0.211633	0.0371156	0.2171
RAB7L1	ENSG00000117280.8	protein_coding	1374.42	1330.62	1392.69	1284.09	1247.72	1285.09	1053.27	1095.09	1157.11	0.281622	9.41195e-06	0.000597494	0.187983	0.0032634	0.0481111
RP11-180O5.2	ENSG00000226088.1	antisense	35.4755	60.1636	37.0245	62.0042	91.9928	94.5079	38.5591	35.588	43.5275	0.0502899	0.581397	0.821694	0.376991	0.000293787	0.00878758
SEC22C	ENSG00000093183.9	protein_coding	1495.04	1496.07	1507.56	1622.11	1470.83	1592.51	1328.26	1401.15	1411.02	0.111194	0.0472302	0.23427	0.166048	0.00309077	0.0461801
RPRD2	ENSG00000163125.11	protein_coding	5838.25	5741.62	5634.37	5689.38	5817.75	5505.35	6406.91	6763.76	6320.56	-0.168686	0.00124769	0.0243161	-0.184591	0.000419152	0.0114609
FAM162A	ENSG00000114023.11	protein_coding	3526.26	3148.56	3274.3	3148.21	3102.38	3194.8	3384.07	3614.72	3805.03	-0.108648	0.08731	0.329878	-0.176823	0.00547609	0.0682825
CD164	ENSG00000135535.10	protein_coding	5826.09	5472.88	6310.31	5585.38	5668.66	5565.1	5092.85	5191.78	5221.49	0.173538	0.000605882	0.0144055	0.110754	0.0289522	0.188612
CMTR1	ENSG00000137200.8	protein_coding	1140.28	1236.36	1201.87	1180.08	1163.13	1184.06	1152.72	1086.96	1050.1	0.11212	0.0640887	0.278314	0.092922	0.126822	0.419221
USB1	ENSG00000103005.7	protein_coding	2104.2	2024.51	1943.31	2254.15	2146.5	2029.2	1925.93	1841.43	1802.76	0.112552	0.0835699	0.321602	0.187757	0.00392336	0.055069
SOCS2	ENSG00000120833.9	protein_coding	156.092	154.42	151.895	181.012	151.206	178.153	135.972	106.764	109.726	0.24726	0.0186124	0.138798	0.34115	0.00128528	0.0250034
FAM46A	ENSG00000112773.11	protein_coding	1014.6	999.719	1000.61	1123.08	1127.18	1074.35	901.066	958.843	1007.48	0.0632275	0.371736	0.676407	0.188185	0.00786321	0.085542
CBX8	ENSG00000141570.6	protein_coding	614.233	569.549	595.24	628.042	503.317	505.128	636.226	659.903	695.533	-0.141719	0.0645447	0.279405	-0.243548	0.00159742	0.0292434
SPRED2	ENSG00000198369.5	protein_coding	4341.19	4169.34	4231.24	4424.3	4594.35	4576.57	4005.08	4052.97	3944.68	0.0822075	0.0802065	0.314524	0.171308	0.00026698	0.00816772
STX16	ENSG00000124222.17	protein_coding	1827.49	1926.24	1903.44	1925.13	1868.4	1975.97	1755.46	1635.01	1578.78	0.173916	0.00258438	0.0395416	0.200075	0.000539939	0.0136293
PPARGC1A	ENSG00000109819.4	protein_coding	280.763	253.69	273.412	267.018	266.462	272.661	295.282	314.191	328.27	-0.17617	0.0445432	0.227488	-0.178781	0.0427693	0.234944
RASA2	ENSG00000155903.7	protein_coding	1506.19	1631.44	1424.97	1619.11	1597.71	1553.4	1455.1	1420.47	1366.58	0.0962218	0.117451	0.385747	0.155529	0.0114961	0.108754
RP11-355I22.6	ENSG00000258403.1	lincRNA	46.6249	47.1282	28.4804	39.0026	35.9512	45.6245	23.3384	24.4032	27.2047	0.222318	0.0257037	NA	0.215589	0.0306293	0.195032
ARNTL	ENSG00000133794.13	protein_coding	725.727	611.664	691.124	672.045	676.728	617.017	552.005	559.24	583.087	0.223972	0.00315399	0.0451717	0.184826	0.015287	0.128766
KRT18P4	ENSG00000229222.1	pseudogene	54.7336	49.1336	40.8219	53.0036	58.1563	47.7971	31.4561	31.5208	36.2729	0.197509	0.0537365	0.252223	0.254319	0.0150658	0.127774
SIAH1	ENSG00000196470.7	protein_coding	541.255	554.508	565.81	562.038	541.383	564.875	496.195	465.695	506.007	0.157313	0.0269562	0.171425	0.162182	0.0232391	0.165716
RP11-566E18.3	ENSG00000260804.2	lincRNA	339.551	343.935	349.359	413.028	399.693	439.95	484.019	469.762	510.541	-0.425945	1.09201e-07	1.32821e-05	-0.193528	0.0155812	0.130005
CLDN11	ENSG00000013297.6	protein_coding	41.557	41.1118	31.3284	42.0028	40.1807	36.9341	35.515	24.4032	25.391	0.143244	0.150645	0.43819	0.168948	0.0960069	0.362278
RP11-62F24.2	ENSG00000234779.1	antisense	140.888	142.387	147.149	141.009	160.723	149.909	196.855	191.158	202.222	-0.277228	0.0127637	0.110557	-0.236953	0.0346091	0.208293
PPP1R2	ENSG00000184203.3	protein_coding	3716.82	3441.36	3553.4	3532.24	3366.72	3638.01	3599.19	4008.23	3848.56	-0.0907198	0.0989948	0.353878	-0.112879	0.0405011	0.228218
FUBP1	ENSG00000162613.12	protein_coding	8390.46	8694.65	7752.36	8870.6	8627.23	8595.87	9715.89	10301.2	9835.4	-0.249265	2.75177e-06	0.00022005	-0.182327	0.000607145	0.0147501
GRIN2D	ENSG00000105464.3	protein_coding	1177.79	1042.84	1200.92	1159.08	1161.01	1153.65	890.919	1053.41	924.959	0.218315	0.00465541	0.0587466	0.236927	0.00216997	0.0358749
PDE3A	ENSG00000172572.6	protein_coding	97.3042	75.2045	102.529	116.008	65.5581	77.1271	127.854	138.285	131.489	-0.27199	0.0184568	0.138488	-0.311892	0.00666947	0.0780233
TNRC6C	ENSG00000078687.12	protein_coding	1611.6	1849.03	1609.14	1598.11	1561.76	1622.93	1926.94	1995.98	1907.96	-0.184217	0.00346265	0.0482212	-0.26045	3.82927e-05	0.00178966
KANSL1-AS1	ENSG00000214401.4	antisense	58.7879	50.1364	52.2141	44.003	28.5495	36.9341	58.8534	74.2264	79.8004	-0.186189	0.111541	0.376714	-0.397695	0.000341101	0.00980603
DNAJC30	ENSG00000176410.7	protein_coding	249.342	253.69	243.982	290.019	283.38	268.315	300.355	303.006	351.847	-0.281274	0.00209248	0.0340681	-0.14655	0.110707	0.391396
PPM1K	ENSG00000163644.10	protein_coding	643.627	568.546	604.734	497.033	604.826	621.362	478.945	515.518	506.007	0.231316	0.0044414	0.0568892	0.165868	0.0422768	0.233145
RNF152	ENSG00000176641.6	protein_coding	1063.25	1011.75	1056.62	1048.07	895.608	975.495	1088.79	1250.66	1122.65	-0.124295	0.110894	0.375917	-0.210701	0.00705406	0.0803427
SKIL	ENSG00000136603.9	protein_coding	8013.41	7811.24	8153.94	7663.51	7965.3	7974.51	7058.35	7086.08	7318.06	0.151414	0.0023348	0.0368527	0.129763	0.00916402	0.094646
SLC3A2	ENSG00000168003.12	protein_coding	2951.56	3439.35	2935.38	3632.24	3750.56	3308.86	2856.42	2873.48	2650.64	0.0930478	0.378637	0.682405	0.214255	0.044863	0.241228
TIPARP	ENSG00000163659.8	protein_coding	856.48	785.135	904.727	776.052	841.681	788.652	715.374	712.777	784.402	0.181623	0.00651891	0.0725805	0.107546	0.109871	0.389859
VPS13A	ENSG00000197969.7	protein_coding	3226.24	3405.26	3404.36	3316.22	3513.7	3680.37	3140.54	3097.17	3002.49	0.113224	0.02181	0.15097	0.176015	0.00036635	0.0103781
PXMP2	ENSG00000176894.5	protein_coding	248.328	251.685	244.931	327.022	282.323	243.331	328.767	319.275	368.17	-0.343871	0.000281672	0.00816402	-0.195475	0.0399321	0.226451
HBEGF	ENSG00000113070.6	protein_coding	180.418	221.603	197.464	242.016	256.945	223.777	184.678	147.436	179.551	0.152487	0.134432	0.413027	0.339763	0.000958888	0.0201159
SDPR	ENSG00000168497.4	protein_coding	666.939	717.953	673.087	804.054	1043.64	1025.46	743.786	628.383	665.608	0.011808	0.888139	0.961568	0.409958	9.25421e-07	7.89354e-05
CCDC171	ENSG00000164989.11	protein_coding	288.872	297.81	278.159	303.02	328.848	332.407	395.739	360.964	340.965	-0.281231	0.00111129	0.0225594	-0.154247	0.0748277	0.320095
CBL	ENSG00000110395.4	protein_coding	3915.48	4023.94	3806.88	3972.27	4377.59	4114.89	3652.97	3814.02	3507.59	0.091568	0.0992323	0.354472	0.171467	0.00202898	0.0343864
ASAP2	ENSG00000151693.5	protein_coding	5264.56	5363.59	5208.11	5399.36	5557.63	5643.31	5110.1	4912.16	4780.77	0.09251	0.0578811	0.262624	0.156996	0.00129436	0.0251485
IRF1	ENSG00000125347.9	protein_coding	2388.01	2290.23	2487.29	2423.16	2387.58	2440.91	2141.05	2237.98	2096.57	0.132948	0.0375116	0.205894	0.148496	0.0203396	0.151877
STAT5B	ENSG00000173757.5	protein_coding	1449.43	1684.58	1537.94	1523.1	1536.38	1631.62	1384.07	1416.4	1347.54	0.154519	0.0203801	0.146342	0.15962	0.0168194	0.136489
CPNE1	ENSG00000214078.7	protein_coding	4001.63	3994.86	4123.96	4344.29	4054.03	3892.2	3613.4	3660.48	3902.06	0.110772	0.0238421	0.159542	0.130051	0.00806916	0.0869296
SUGP2	ENSG00000064607.12	protein_coding	4004.68	4462.14	4067.95	4406.3	4645.11	4361.48	4039.58	3766.23	3897.52	0.0892088	0.176495	0.47745	0.177371	0.00722698	0.0813955
CACNG4	ENSG00000075461.5	protein_coding	915.268	780.122	1104.09	606.041	553.014	680.022	994.42	929.355	1018.36	-0.057307	0.530907	0.789921	-0.534149	4.78587e-09	7.65937e-07
FRYL	ENSG00000075539.9	protein_coding	5291.93	5652.37	5071.41	5307.36	5672.89	5561.84	5143.59	5084	5043.75	0.0654812	0.154818	0.445936	0.110057	0.0168875	0.136756
OGFRL1	ENSG00000119900.7	protein_coding	3041.77	3682.01	3187.91	3769.25	4457.95	3901.98	3021.82	3187.67	3046.93	0.0695807	0.482218	0.759794	0.277475	0.00545503	0.0682384
TTC28	ENSG00000100154.10	protein_coding	3238.4	3077.37	3344.55	2913.2	2780.93	2922.14	3455.1	3618.79	3351.62	-0.0996454	0.123583	0.395392	-0.249142	0.000122503	0.0043718
C19orf26	ENSG00000099625.8	protein_coding	216.907	176.48	209.806	185.012	197.732	197.706	122.78	154.554	133.303	0.393423	8.68622e-05	0.00338879	0.351196	0.000470641	0.0124467
FAM72B	ENSG00000188610.8	protein_coding	325.361	355.968	320.879	367.025	364.799	364.996	442.415	452.476	428.02	-0.325955	0.00016888	0.00555538	-0.220883	0.0109947	0.105751
SVIL	ENSG00000197321.10	protein_coding	4129.35	3983.83	3933.14	4102.28	4241.18	4175.73	3888.38	3718.44	3646.34	0.0945178	0.0288239	0.17829	0.147918	0.00063161	0.0151547
SFR1	ENSG00000156384.10	protein_coding	464.222	409.113	448.092	482.032	454.677	552.925	409.945	378.25	378.145	0.149873	0.0692651	0.290353	0.294228	0.000365204	0.0103646
RUNX2	ENSG00000124813.16	protein_coding	996.354	1011.75	1034.79	1047.07	1091.22	1091.73	895.993	988.33	808.886	0.146725	0.0770761	0.307338	0.218271	0.00864213	0.0906489
CDC42EP1	ENSG00000128283.6	protein_coding	2166.03	1943.29	2063.88	2128.14	1801.79	1995.53	1552.51	1747.88	1587.85	0.299235	1.81326e-05	0.00100172	0.246755	0.000418591	0.0114609
HNRNPD	ENSG00000138668.14	protein_coding	24266.2	23200.1	21408.7	25206.7	24551.5	24425.4	26874.7	27939.6	26458.4	-0.224941	1.53175e-05	0.00088682	-0.124018	0.0171385	0.137546
APCDD1L-AS1	ENSG00000231290.1	processed_transcript	363.877	345.941	259.172	273.018	232.625	265.057	361.238	384.35	325.549	-0.111831	0.243385	0.557046	-0.357545	0.000195618	0.00643385
NR2F2	ENSG00000185551.8	protein_coding	2131.57	2127.79	2072.42	1974.13	2023.84	2019.43	2323.7	2254.25	2335.98	-0.120806	0.0132973	0.113081	-0.190398	0.000105103	0.00387559
CENPE	ENSG00000138778.7	protein_coding	6064.28	6073.52	5330.58	5816.39	6324.24	6465.64	7549.47	7373.84	7051.46	-0.29748	9.79374e-06	0.00061329	-0.215792	0.00134588	0.0258581
INPPL1	ENSG00000165458.9	protein_coding	8142.13	8285.53	8064.7	7836.53	7635.4	7290.14	6913.25	7049.48	7102.24	0.201556	0.000491	0.0121691	0.103615	0.0734816	0.316342
HMGN5	ENSG00000198157.6	protein_coding	1240.63	1034.81	1114.53	1148.08	1112.37	1077.61	1228.82	1399.12	1322.15	-0.175834	0.0518309	0.247183	-0.193283	0.0327563	0.201466
RP11-6N17.4	ENSG00000264920.1	processed_transcript	346.646	240.655	372.144	264.018	247.429	249.848	346.018	317.242	422.579	-0.125855	0.233416	0.545883	-0.352226	0.000782535	0.0175804
ZIC1	ENSG00000152977.5	protein_coding	508.82	478.301	521.191	385.026	450.447	380.204	529.681	494.165	545.907	-0.0482157	0.5743	0.817326	-0.303022	0.000446024	0.0119411
ADAM9	ENSG00000168615.7	protein_coding	9287.48	8955.36	9193.47	9491.64	9890.81	10226.4	8667.69	8754.65	8721.82	0.0655211	0.208412	0.517152	0.168995	0.00117683	0.0234745
MAD2L1BP	ENSG00000124688.9	protein_coding	444.964	410.115	438.598	428.029	379.602	434.519	364.282	368.082	363.636	0.194787	0.0231057	0.156131	0.146765	0.0886423	0.348552
AHCTF1	ENSG00000153207.10	protein_coding	8121.86	8279.52	7841.6	8346.56	8625.11	8621.94	7481.49	8019.5	7750.62	0.0576673	0.193499	0.497628	0.132648	0.00278676	0.0432184
TEX19	ENSG00000182459.4	protein_coding	165.214	150.409	188.92	205.014	196.674	184.671	139.016	114.898	176.83	0.145815	0.158962	0.451938	0.291033	0.00536105	0.067498
HIST1H2APS4	ENSG00000218690.1	pseudogene	29.394	23.0627	15.1895	19.0013	11.6313	17.3808	34.5003	34.5712	39.9002	-0.203801	0.0623712	NA	-0.308793	0.00253953	NA
PPP1R3G	ENSG00000219607.2	protein_coding	34.4619	27.0736	44.6193	29.0019	23.2625	23.8985	58.8534	45.756	59.8503	-0.221717	0.0499199	NA	-0.352114	0.000942709	0.0198833
ZNF799	ENSG00000196466.6	protein_coding	262.519	323.881	298.095	268.018	299.241	329.148	261.796	230.814	244.842	0.194488	0.0429919	0.222874	0.207804	0.0312012	0.197116
ZNF773	ENSG00000152439.8	protein_coding	342.592	369.004	337.967	349.023	364.799	326.975	305.429	265.385	295.624	0.219526	0.0136078	0.114329	0.210022	0.0186887	0.145235
ZNF607	ENSG00000198182.8	protein_coding	713.564	798.171	774.667	663.045	769.778	757.149	640.285	631.433	636.59	0.22969	0.00138619	0.0259556	0.173719	0.0161635	0.132899
CFLAR	ENSG00000003402.15	protein_coding	2363.68	2399.53	2515.77	2161.15	2086.23	2211.7	2573.32	2624.36	2641.58	-0.0971021	0.133791	0.411926	-0.253318	9.69339e-05	0.00363247
COLGALT1	ENSG00000130309.6	protein_coding	2828.92	2845.74	2805.32	3274.22	3122.47	2984.06	2604.77	2720.96	2593.51	0.0886921	0.184625	0.488146	0.219873	0.00100815	0.0209793
EEF1A1P6	ENSG00000233476.2	pseudogene	416.584	337.919	370.245	395.027	403.922	496.438	491.122	489.081	550.442	-0.287444	0.00784478	0.0821183	-0.158244	0.147779	0.452073
HLA-C	ENSG00000204525.10	protein_coding	16055.2	14034.2	17001.8	13207.9	13321	13668.9	11387.1	11325.1	12082.5	0.385366	7.40244e-08	9.23646e-06	0.183528	0.0103446	0.101446
SAPCD2	ENSG00000186193.7	protein_coding	2079.88	2180.93	1921.48	2302.15	2350.57	2261.67	2640.29	2642.66	2623.44	-0.329612	9.75023e-09	1.44005e-06	-0.179703	0.00175231	0.0310534
RAG1	ENSG00000166349.5	protein_coding	49.6657	38.1036	48.4167	64.0043	34.8938	43.4519	27.3973	24.4032	31.7388	0.227396	0.0235479	0.158159	0.251904	0.0131942	0.118397
RBM48	ENSG00000127993.10	protein_coding	425.706	445.211	426.257	406.027	420.84	447.554	510.401	483.997	526.864	-0.180521	0.0517299	0.247109	-0.200511	0.0312002	0.197116
ZNF470	ENSG00000197016.7	protein_coding	664.912	802.182	761.376	756.051	726.426	758.235	813.801	842.927	837.904	-0.144101	0.0424164	0.221468	-0.137358	0.0539819	0.267309
ARFRP1	ENSG00000101246.15	protein_coding	1326.78	1360.7	1289.21	1256.08	1149.38	1282.92	1132.42	1057.47	1046.47	0.270766	2.01466e-05	0.00107602	0.171738	0.00716927	0.0811346
CRYGS	ENSG00000213139.3	protein_coding	37.5027	44.12	37.0245	41.0028	53.9268	49.9697	30.4414	20.336	21.7638	0.204596	0.0330432	NA	0.304923	0.00249836	0.0396166
ATPIF1	ENSG00000130770.13	protein_coding	5333.49	5270.33	5138.81	5538.37	5312.32	5885.56	6162.36	6195.36	6431.19	-0.22321	0.00257256	0.0394024	-0.146127	0.0486026	0.252001
NUDT3	ENSG00000272325.1	protein_coding	2865.41	2773.54	3121.45	2633.18	2552.53	2698.36	3126.33	3006.68	3120.38	-0.0717003	0.265466	0.579771	-0.209805	0.00115405	0.0231254
ABLIM1	ENSG00000099204.14	protein_coding	12083	11738.9	12187.7	11616.8	11379.6	10836.9	12519.5	12906.2	12585.8	-0.0732165	0.172399	0.472709	-0.157519	0.00335401	0.0491204
FOXI3	ENSG00000214336.3	processed_transcript	285.831	299.815	340.815	302.02	267.519	227.036	334.856	346.729	359.102	-0.123756	0.21606	0.526297	-0.280197	0.00507274	0.0653274
SLC25A37	ENSG00000147454.9	protein_coding	1573.08	1495.07	1652.81	1560.1	1527.93	1465.41	1352.61	1362.51	1352.07	0.200566	0.000360285	0.00976549	0.151895	0.00718096	0.0811843
PRKCQ	ENSG00000065675.10	protein_coding	269.614	238.649	233.539	189.013	215.707	232.468	187.722	141.335	186.806	0.377417	0.000144833	0.00496756	0.214478	0.0308994	0.19635
TEX15	ENSG00000133863.2	protein_coding	3027.58	2573	2733.17	2805.19	2727	2964.51	3100.97	3231.39	2998.86	-0.149621	0.0145161	0.119379	-0.124002	0.043062	0.235635
IFI27L1	ENSG00000165948.6	protein_coding	183.459	206.562	189.869	211.014	177.641	207.483	143.075	150.486	175.017	0.206563	0.0433088	0.223747	0.234333	0.0224812	0.162193
RP1-315G1.3	ENSG00000232412.1	lincRNA	22.2989	16.0436	21.835	23.0015	28.5495	18.4671	28.412	21.3528	52.5957	-0.201907	0.05121	NA	-0.152766	0.157833	NA
ICAM1	ENSG00000090339.4	protein_coding	833.167	693.887	749.034	843.057	783.524	698.489	528.666	647.702	623.894	0.274114	0.00145	0.0268037	0.299798	0.000508974	0.0131689
HES6	ENSG00000144485.6	protein_coding	85.1412	101.275	103.479	97.0065	117.37	108.63	125.825	136.251	125.142	-0.26171	0.0164935	0.128972	-0.168155	0.128531	0.422007
LTB	ENSG00000227507.2	protein_coding	16.2174	24.0655	36.0752	31.0021	39.1234	26.0711	13.1913	18.3024	16.3228	0.150764	0.0767451	NA	0.242807	0.00773907	0.0849056
FAM178A	ENSG00000119906.7	protein_coding	5363.89	5359.58	5008.75	5137.35	4992.99	5008.92	5455.1	5561.9	5414.64	-0.0604413	0.157813	0.45051	-0.113469	0.00819951	0.0877857
CTC-458G6.4	ENSG00000248588.1	lincRNA	128.725	160.436	112.023	146.01	156.493	195.533	107.56	118.966	138.744	0.0781408	0.451763	0.740943	0.271436	0.0101149	0.100143
RASSF3	ENSG00000153179.7	protein_coding	1406.86	1643.47	1480.98	1510.1	1626.26	1542.54	1465.25	1415.39	1405.58	0.0734875	0.233959	0.546293	0.115744	0.0613591	0.286478
ATP2B1	ENSG00000070961.10	protein_coding	8446.21	7974.69	7992.55	7862.53	7975.88	8115.73	8489.1	8710.93	8517.79	-0.0726701	0.0666595	0.28344	-0.0991642	0.0124948	0.115054
STK16	ENSG00000115661.9	protein_coding	554.431	518.41	630.366	510.034	496.972	489.92	581.431	628.383	598.503	-0.0748373	0.313647	0.62973	-0.237178	0.00156463	0.0288472
UTP3	ENSG00000132467.2	protein_coding	3719.86	3701.07	3357.84	3571.24	3552.82	3593.47	3959.41	4071.27	4107	-0.156404	0.0133699	0.113499	-0.163746	0.00968535	0.0974435
SLC16A9	ENSG00000165449.7	protein_coding	276.709	308.84	295.247	338.023	324.618	332.407	281.076	226.746	198.594	0.215031	0.0359762	0.200133	0.336578	0.00111789	0.0225299
RDH11	ENSG00000072042.8	protein_coding	3284.02	3194.69	3199.3	3285.22	3096.03	3208.92	3634.71	3820.12	3881.2	-0.206963	0.00143127	0.0265897	-0.218761	0.000762869	0.0172384
FOXS1	ENSG00000179772.6	protein_coding	985.205	897.441	1048.08	959.064	822.648	880.987	1078.64	1114.41	1067.33	-0.124599	0.158124	0.450901	-0.235969	0.00758368	0.0839123
NRCAM	ENSG00000091129.15	protein_coding	1391.65	1582.3	1481.93	1556.1	1677.02	1635.96	1282.6	1272.02	1367.49	0.157474	0.0417267	0.219699	0.2674	0.0005509	0.0138385
MEF2A	ENSG00000068305.13	protein_coding	3198.88	3131.52	3324.61	3199.21	3134.1	3312.12	2910.2	2966.01	3029.7	0.110468	0.0243086	0.160879	0.108882	0.0267826	0.180685
UBA1	ENSG00000130985.12	protein_coding	20893	19771.8	20793.5	20166.4	20010	19293.7	21216.7	22055.4	20776.2	-0.0575689	0.143248	0.429003	-0.103456	0.00858364	0.0902183
BAG5	ENSG00000166170.9	protein_coding	4803.38	4591.49	4807.49	4846.33	4883.02	4740.6	5096.91	5217.2	5076.39	-0.111643	0.00691732	0.0756717	-0.0856793	0.0385292	0.222154
SARS2	ENSG00000104835.10	protein_coding	876.751	860.34	869.601	816.055	809.959	785.393	921.361	949.691	1212.42	-0.191493	0.0375837	0.206212	-0.278758	0.00247711	0.0394812
MRPS6	ENSG00000243927.1	protein_coding	3204.96	3330.06	3030.31	3026.2	3435.45	3465.29	3519.03	3699.12	3993.65	-0.206947	0.00184523	0.031421	-0.158859	0.0169262	0.136998
RFK	ENSG00000135002.7	protein_coding	1377.46	1495.07	1331.93	1533.1	1611.46	1538.2	1222.73	1261.85	1210.61	0.16419	0.0214618	0.150195	0.301909	2.35302e-05	0.00121598
C10orf32	ENSG00000166275.11	protein_coding	556.458	451.227	568.659	441.03	474.767	505.128	577.372	573.475	606.665	-0.132268	0.110878	0.375917	-0.258083	0.00198722	0.0339006
LINC00657	ENSG00000260032.1	lincRNA	25195.7	24494.6	25602.9	24572.7	23873.7	25740.9	26578.4	27023.5	28511.4	-0.114805	0.0610294	0.270733	-0.134399	0.0283323	0.186054
PFDN5	ENSG00000123349.9	protein_coding	5468.29	5166.05	5283.11	5196.35	4791.02	5087.13	5509.9	5813.05	6359.55	-0.130513	0.0938326	0.343223	-0.197802	0.0111175	0.106602
GSTZ1	ENSG00000100577.14	protein_coding	557.472	502.366	575.304	538.036	505.431	483.402	603.755	617.198	594.876	-0.130439	0.089645	0.334758	-0.214969	0.00546386	0.0682825
C9orf172	ENSG00000232434.1	protein_coding	230.084	235.641	191.768	187.013	170.239	211.828	282.091	285.721	255.724	-0.229943	0.0253072	0.165091	-0.370304	0.000308025	0.00914299
OXCT1	ENSG00000083720.8	protein_coding	1300.43	1283.49	1215.16	1434.1	1359.8	1328.54	1547.44	1619.76	1445.48	-0.255665	3.95523e-05	0.00185181	-0.147559	0.0177072	0.14032
U2SURP	ENSG00000163714.13	protein_coding	17960.7	17353.2	16606.9	17018.1	18558.2	18322.6	16304.4	15757.4	16481.5	0.0928063	0.0390612	0.210959	0.144431	0.00132435	0.0255076
SLC6A6	ENSG00000131389.12	protein_coding	485.507	473.287	497.458	425.029	374.315	347.615	504.313	470.779	628.428	-0.111156	0.231851	0.544075	-0.376509	5.21253e-05	0.00226379
LATS2	ENSG00000150457.7	protein_coding	1503.15	1690.6	1604.4	1760.12	1908.59	1744.59	1498.73	1622.81	1447.29	0.0627473	0.375922	0.679947	0.216743	0.00222379	0.0364158
PROC	ENSG00000115718.13	protein_coding	31.4211	34.0927	32.2778	37.0025	28.5495	27.1574	57.8387	39.6552	52.5957	-0.227368	0.0406066	NA	-0.249572	0.0236985	0.167378
DDX17	ENSG00000100201.14	protein_coding	13777.7	14033.2	14736.7	13360.9	13253.3	13244.1	12591.6	12197.5	12334.6	0.190729	7.26825e-07	7.3056e-05	0.0993762	0.00998243	0.0992744
CDH16	ENSG00000166589.8	protein_coding	1424.09	1555.23	1509.46	1895.13	1725.66	1716.35	1495.69	1426.57	1526.18	0.0117302	0.848329	0.947042	0.24112	7.773e-05	0.00304717
REXO4	ENSG00000148300.7	protein_coding	1660.25	1712.66	1604.4	1734.12	1638.95	1650.09	1829.53	1819.06	1975.06	-0.163905	0.00478545	0.0596595	-0.151238	0.00941696	0.0959874
ADAM10	ENSG00000137845.10	protein_coding	27944.5	25536.5	27555.7	26126.8	26574.3	27782.1	23201.4	23053.9	23252.8	0.211172	6.02411e-06	0.000427416	0.201698	1.55221e-05	0.000882656
B3GALTL	ENSG00000187676.7	protein_coding	738.904	700.906	782.261	717.048	748.631	777.789	817.86	802.255	818.861	-0.121386	0.0642239	0.278483	-0.109925	0.0954414	0.360846
ADRBK2	ENSG00000100077.10	protein_coding	1644.04	1692.6	1842.68	1389.09	1262.52	1381.77	1808.22	1779.4	1869.87	-0.0664469	0.36329	0.670102	-0.382205	1.92556e-07	2.09038e-05
CACNB1	ENSG00000067191.11	protein_coding	376.04	409.113	469.926	406.027	332.02	384.549	339.929	305.04	312.854	0.287262	0.00306028	0.0442061	0.167527	0.0845187	0.340002
DMXL2	ENSG00000104093.9	protein_coding	1989.67	2128.79	2040.15	2016.14	2092.57	2184.54	1926.94	1867.86	1787.35	0.131424	0.0245044	0.161584	0.160048	0.00625408	0.0746386
CMYA5	ENSG00000164309.10	protein_coding	817.963	877.386	824.033	697.047	875.517	804.946	704.212	698.542	695.533	0.22615	0.00332316	0.0466984	0.153664	0.0470858	0.247867
UBBP4	ENSG00000263563.1	protein_coding	218.934	284.774	225.944	270.018	259.06	243.331	194.825	168.789	186.806	0.259215	0.0138883	0.115577	0.313633	0.00305634	0.0458971
SH3BGR	ENSG00000185437.9	protein_coding	109.467	93.2536	110.124	81.0054	85.6484	81.4723	107.56	134.218	145.092	-0.174672	0.126544	0.400613	-0.348117	0.00189255	0.0326806
LSS	ENSG00000160285.10	protein_coding	2764.05	2801.62	2889.81	2747.18	2582.14	2459.38	3284.63	3344.26	3270.91	-0.205438	0.0018484	0.0314293	-0.311938	2.38534e-06	0.00018515
JUND	ENSG00000130522.4	protein_coding	1813.3	1896.16	2080.02	1981.13	1871.58	1666.38	1740.23	1737.71	1640.44	0.159863	0.0178547	0.135445	0.0980936	0.147305	0.451306
TRIM38	ENSG00000112343.8	protein_coding	2207.59	1964.34	2062.93	2015.14	1976.26	2068.31	1830.54	1860.74	1738.38	0.184908	0.00151919	0.0275549	0.146796	0.0120926	0.112718
PAQR3	ENSG00000163291.10	protein_coding	631.464	712.939	587.645	701.047	688.36	702.834	603.755	617.198	569.485	0.0951042	0.204188	0.512364	0.195591	0.00909927	0.094046
FAM131C	ENSG00000185519.8	protein_coding	178.391	186.507	224.995	179.012	139.575	166.203	103.501	99.6464	146.905	0.437041	6.92909e-05	0.00280929	0.263788	0.0146873	0.126174
NUBP1	ENSG00000103274.6	protein_coding	512.874	508.383	515.495	526.035	473.71	502.956	622.02	585.677	610.292	-0.209673	0.00635769	0.0717364	-0.236824	0.0021667	0.0358749
B4GALT6	ENSG00000118276.7	protein_coding	1863.98	1706.64	1934.77	1778.12	1883.21	1894.5	2006.09	1905.48	2179.1	-0.129174	0.070934	0.295368	-0.117855	0.10004	0.370297
IL1RN	ENSG00000136689.14	protein_coding	95.277	66.18	92.0866	64.0043	53.9268	54.3149	39.5739	44.7392	38.9934	0.47154	2.51949e-05	0.00127063	0.199283	0.0583815	0.278881
WDYHV1	ENSG00000156795.2	protein_coding	238.193	208.567	218.35	203.014	223.109	233.554	194.825	186.074	175.017	0.188654	0.0533988	0.251451	0.179267	0.0676912	0.301853
AGPAT4	ENSG00000026652.9	protein_coding	526.051	604.644	537.33	641.043	657.695	681.108	509.387	549.072	490.591	0.0918936	0.231826	0.544075	0.305177	6.95898e-05	0.00283547
HIST1H4C	ENSG00000197061.3	protein_coding	1784.92	2127.79	1976.54	2506.17	2386.52	2359.44	2934.55	3045.32	2938.11	-0.496223	3.02208e-09	4.80677e-07	-0.248388	0.00306001	0.0458971
ETFDH	ENSG00000171503.7	protein_coding	448.005	426.159	439.547	358.024	453.619	467.108	510.401	480.947	517.796	-0.164434	0.056942	0.260322	-0.197199	0.0229542	0.164098
ST7	ENSG00000004866.14	protein_coding	583.825	669.822	674.985	704.047	607.998	562.702	723.491	768.701	736.34	-0.178003	0.0238997	0.159607	-0.211953	0.00738185	0.0824523
KPNA1	ENSG00000114030.8	protein_coding	9490.2	9462.74	8904.87	9560.64	9973.28	9789.71	8635.22	9024.1	8926.76	0.0638917	0.190506	0.49381	0.134153	0.00599544	0.0727134
ZFP36L1	ENSG00000185650.8	protein_coding	23160.4	22784	24364	24060.6	24625.5	25249.9	20746.8	20683.8	20231.2	0.172969	0.00550328	0.0654515	0.2393	0.000123227	0.00438755
ZNF609	ENSG00000180357.5	protein_coding	7459.99	7527.47	7352.69	7503.5	7279.06	7323.82	6893.97	7061.68	6661.52	0.111262	0.0106447	0.0983225	0.0967776	0.0265482	0.179657
ADM2	ENSG00000128165.7	protein_coding	393.271	301.821	362.65	343.023	339.422	330.234	254.693	239.965	260.258	0.373366	5.93929e-05	0.00254335	0.323824	0.000514423	0.0132656
FST	ENSG00000134363.7	protein_coding	1204.14	946.574	1014.85	762.051	677.786	664.814	1184.17	1118.48	1271.37	-0.14711	0.0840232	0.321956	-0.630048	1.64574e-13	5.67743e-11
DCAF16	ENSG00000163257.6	protein_coding	2181.24	2153.86	2141.73	1975.13	2120.06	2084.6	2439.37	2393.55	2371.34	-0.145951	0.00255031	0.0392277	-0.21042	1.52853e-05	0.000875607
SMU1	ENSG00000122692.7	protein_coding	4461.8	4450.1	4275.86	4490.3	4203.12	4296.31	4622.02	4966.05	4757.19	-0.116178	0.0105109	0.097483	-0.136775	0.00265658	0.0416995
SBNO2	ENSG00000064932.11	protein_coding	3700.6	3685.02	3686.31	3778.25	3638.47	3500.05	3322.17	3254.78	3077.76	0.183759	0.00126867	0.0244085	0.164975	0.00386874	0.0546482
SLC7A2	ENSG00000003989.12	protein_coding	896.009	966.629	957.891	908.061	949.534	872.297	825.977	680.239	822.488	0.241443	0.000984659	0.0205359	0.199852	0.00656931	0.0772006
PIN4	ENSG00000102309.8	protein_coding	1333.88	1387.77	1323.39	1288.09	1269.92	1285.09	1583.97	1659.42	1663.11	-0.229695	0.00701541	0.0763212	-0.290004	0.000671045	0.0157838
TAF8	ENSG00000137413.11	protein_coding	902.091	973.648	904.727	955.064	799.385	811.464	1075.6	1063.57	1015.64	-0.162821	0.017765	0.135403	-0.264633	0.000128346	0.00451801
PLEKHA2	ENSG00000169499.10	protein_coding	2849.19	3042.27	2927.78	3164.21	3064.31	3106.81	2661.6	2952.79	2832.01	0.0586766	0.256639	0.570155	0.136079	0.00854795	0.089965
CFH	ENSG00000000971.11	protein_coding	509.833	378.028	518.343	379.025	360.569	385.636	328.767	323.342	256.631	0.396374	0.000214785	0.00672901	0.190127	0.0719094	0.313441
FJX1	ENSG00000179431.5	protein_coding	877.765	798.171	858.209	845.057	804.672	710.438	833.08	944.607	961.232	-0.0967373	0.21689	0.527519	-0.183822	0.0194086	0.148204
EGFR	ENSG00000146648.11	protein_coding	8454.31	9106.77	8132.1	9703.65	10502	9767.98	8148.16	8279.8	8172.29	0.0547984	0.45378	0.741868	0.249507	0.000655143	0.0155274
LPCAT3	ENSG00000111684.6	protein_coding	926.417	865.353	1002.51	920.062	965.395	886.419	1075.6	1051.37	1080.93	-0.179216	0.00701834	0.0763212	-0.189909	0.00442739	0.0597659
MLF1	ENSG00000178053.13	protein_coding	1173.73	1084.95	1219.91	985.066	1038.35	1110.2	820.904	869.364	1000.23	0.325492	6.31484e-06	0.000441551	0.191542	0.00817297	0.0876224
TOMM7	ENSG00000196683.6	protein_coding	2115.35	2010.47	2281.28	2076.14	1978.37	2031.38	2164.39	2270.51	2773.97	-0.141699	0.0927407	0.341212	-0.203198	0.0159812	0.132276
SLC35E3	ENSG00000175782.8	protein_coding	967.974	918.498	880.044	981.066	916.755	946.165	1089.8	1130.68	1037.41	-0.214222	0.000875272	0.0187407	-0.177477	0.00597717	0.0726053
DAAM1	ENSG00000100592.11	protein_coding	2530.92	2396.52	2385.71	2441.16	2427.76	2509.35	2674.79	2647.75	2608.02	-0.110088	0.0359251	0.200079	-0.0980177	0.0624355	0.288965
SYT1	ENSG00000067715.9	protein_coding	135.82	120.327	150.946	127.009	117.37	153.168	161.34	163.705	163.228	-0.175936	0.100383	0.356266	-0.19982	0.063255	0.290954
KIAA2018	ENSG00000176542.5	protein_coding	8919.55	8500.12	8334.31	8062.54	8369.23	8170.04	9261.3	9525.38	8945.81	-0.0997671	0.0703351	0.293645	-0.161407	0.00344383	0.0499644
EIF4BP6	ENSG00000197258.5	pseudogene	215.894	183.499	226.894	167.011	170.239	159.686	238.458	224.713	216.731	-0.0876895	0.379836	0.68329	-0.328661	0.00101061	0.0210022
MTMR4	ENSG00000108389.5	protein_coding	3257.66	3187.67	3146.13	3167.21	3125.64	2991.66	2883.82	2938.55	2612.56	0.171956	0.00316458	0.0451717	0.12864	0.0275899	0.183806
CTC-428G20.3	ENSG00000248175.1	lincRNA	99.3314	111.303	77.8464	94.0063	102.567	119.493	126.839	127.1	141.464	-0.2859	0.00888563	0.0883255	-0.206652	0.0614543	0.286577
USP4	ENSG00000114316.8	protein_coding	1227.45	1191.24	1304.4	1148.08	1254.06	1197.1	1107.05	1138.82	980.276	0.189702	0.00262732	0.0399751	0.144568	0.0225031	0.162193
AKR1B1	ENSG00000085662.9	protein_coding	4214.49	4396.96	4365.09	4467.3	4792.08	4486.41	3883.31	4167.86	4029.92	0.0974569	0.054695	0.254879	0.175897	0.000527243	0.0133959
ANKIB1	ENSG00000001629.5	protein_coding	4123.26	4136.25	4097.38	3806.26	3810.83	3940	3707.77	3625.91	3455.9	0.187716	2.74548e-05	0.0013609	0.0951405	0.03437	0.207772
PSMD9	ENSG00000110801.9	protein_coding	415.57	447.216	467.078	489.033	424.013	451.9	522.578	552.123	554.069	-0.237384	0.0066509	0.0735972	-0.206978	0.0183248	0.143384
ZBTB18	ENSG00000179456.9	protein_coding	717.618	666.814	695.871	675.045	656.638	686.54	535.769	611.097	589.435	0.2263	0.00242081	0.0378797	0.188019	0.0121327	0.112759
RP13-143G15.4	ENSG00000237596.2	antisense	53.72	73.1991	87.3399	67.0045	62.3859	47.7971	44.6474	53.8904	29.9252	0.306307	0.00390114	0.0525726	0.184933	0.0731234	0.316203
PRKACA	ENSG00000072062.9	protein_coding	3968.19	3977.82	4022.38	4153.28	3895.42	3947.6	4203.96	4701.68	4460.66	-0.149969	0.00421695	0.0552364	-0.146686	0.00519535	0.0663262
B4GALT1	ENSG00000086062.8	protein_coding	7695.14	6697.21	7485.6	7261.49	6994.62	7218.44	6360.23	6732.23	6356.83	0.158494	0.00422698	0.0553177	0.133421	0.0161362	0.13275
PAN3	ENSG00000152520.9	protein_coding	1182.85	1279.48	1229.4	1265.09	1266.75	1236.21	1117.2	1137.8	1159.83	0.102326	0.103485	0.362167	0.129307	0.0401329	0.226734
MORF4L1	ENSG00000185787.10	protein_coding	5889.94	5912.08	5601.14	6051.41	5839.95	5972.46	6416.04	6372.29	6608.02	-0.148501	0.00263481	0.0399751	-0.112667	0.0226243	0.162602
EFCAB2	ENSG00000203666.8	protein_coding	221.975	214.584	206.008	198.013	199.846	194.447	279.046	249.116	233.053	-0.184539	0.0569945	0.260397	-0.270343	0.00548055	0.0682825
BACE2	ENSG00000182240.11	protein_coding	2597.82	2577.01	3012.28	2592.17	2665.68	2802.65	2262.81	2326.44	2352.3	0.217787	0.000473115	0.0118932	0.196706	0.00162224	0.0293858
NKX3-1	ENSG00000167034.9	protein_coding	182.445	251.685	228.792	218.015	241.084	253.107	187.722	201.326	205.849	0.108205	0.275939	0.591013	0.180375	0.0714103	0.311964
CDK6	ENSG00000105810.5	protein_coding	7710.34	8317.62	6859.98	8758.59	9400.18	9024.96	7152.72	7535.51	7007.93	0.0643857	0.430319	0.725951	0.272278	0.000874629	0.0189789
GSTM4	ENSG00000168765.11	protein_coding	292.926	301.821	363.6	284.019	311.929	285.696	317.606	360.964	394.468	-0.12423	0.20012	0.506388	-0.215028	0.026934	0.181112
TUFT1	ENSG00000143367.11	protein_coding	975.069	942.563	862.956	946.064	934.731	842.967	834.095	849.028	728.179	0.173117	0.0326713	0.190505	0.148571	0.0674576	0.301183
RP11-212P7.2	ENSG00000273270.1	lincRNA	129.739	101.275	140.503	125.008	109.968	110.802	160.325	139.302	199.501	-0.26064	0.0181952	0.137251	-0.319156	0.00372891	0.0532055
AXL	ENSG00000167601.7	protein_coding	5922.38	9502.84	6134.68	11080.7	12085.9	11609.3	6464.74	6607.17	6282.47	0.0498331	0.590057	0.827063	0.300489	0.00343147	0.0499644
QPCT	ENSG00000115828.11	protein_coding	882.833	768.089	985.422	757.051	834.279	811.464	581.431	632.45	713.67	0.380817	2.39778e-06	0.000198317	0.266002	0.00101975	0.0211357
MLPH	ENSG00000115648.9	protein_coding	222.989	214.584	273.412	177.012	214.65	219.432	228.311	284.704	275.674	-0.110172	0.272673	0.587476	-0.269049	0.00742113	0.0827626
GATA6	ENSG00000141448.4	protein_coding	341.578	369.004	405.371	362.024	312.987	372.6	306.444	291.822	310.133	0.240831	0.00546672	0.0651237	0.165501	0.0576722	0.277012
NRP1	ENSG00000099250.13	protein_coding	6740.34	6725.29	7421.99	6526.44	6237.53	6650.31	7169.97	7402.31	7784.17	-0.0882843	0.187209	0.490294	-0.183241	0.00622142	0.0744651
VAC14-AS1	ENSG00000214353.3	antisense	57.7744	47.1282	54.1127	41.0028	35.9512	30.4163	57.8387	61.008	95.2164	-0.18963	0.10581	0.366286	-0.391736	0.000394669	0.0110195
USP16	ENSG00000156256.10	protein_coding	3348.89	3458.41	3058.79	3362.23	3472.46	3317.55	3894.47	3822.15	3829.51	-0.211753	0.000150913	0.00512751	-0.173103	0.00197095	0.0336972
SLC2A6	ENSG00000160326.9	protein_coding	151.024	192.524	186.072	197.013	176.584	169.462	166.413	129.134	148.719	0.167441	0.105066	0.364856	0.192013	0.0644928	0.293173
TIMM8B	ENSG00000150779.7	protein_coding	2164	2149.85	1981.29	1981.13	2009.04	2205.18	2356.17	2448.46	2403.08	-0.171081	0.020911	0.147931	-0.191243	0.00993815	0.0990879
AKT3	ENSG00000117020.12	protein_coding	2037.31	2202.99	2266.09	2103.14	2379.12	2382.25	1941.15	2032.58	2015.87	0.110807	0.0545258	0.25436	0.181895	0.00161035	0.0293761
FABP5	ENSG00000164687.6	protein_coding	1815.33	2023.5	1678.44	2111.14	2011.15	2057.45	2382.55	2431.17	2294.26	-0.325295	3.04535e-06	0.000237749	-0.179774	0.00991108	0.0990088
STRIP1	ENSG00000143093.10	protein_coding	706.469	768.089	827.83	790.053	739.114	762.581	705.226	739.214	643.844	0.125089	0.0836556	0.321602	0.118908	0.101631	0.373426
AFAP1L1	ENSG00000157510.9	protein_coding	797.692	986.683	835.425	1057.07	1094.4	1176.46	853.375	852.079	823.395	0.0433519	0.5806	0.821264	0.338229	1.58644e-05	0.000898828
TCEAL4	ENSG00000133142.13	protein_coding	7417.42	7070.23	7384.02	6956.47	6908.97	7318.38	7623.55	8157.79	8163.22	-0.114947	0.113765	0.379467	-0.155478	0.0324765	0.200304
HES4	ENSG00000188290.6	protein_coding	688.224	616.677	566.76	802.054	758.147	713.697	566.211	630.416	564.951	0.0720911	0.383911	0.6879	0.307175	0.000207792	0.00669246
TXNDC5	ENSG00000239264.4	protein_coding	755.121	779.119	798.4	778.052	752.86	878.814	1014.71	1071.71	944.003	-0.326315	1.68895e-05	0.0009512	-0.286375	0.000164158	0.00555206
RP11-540O11.1	ENSG00000251161.2	lincRNA	24.326	14.0382	28.4804	17.0011	15.8608	14.1219	30.4414	26.4368	39.9002	-0.158022	0.144922	NA	-0.271655	0.00706373	NA
AP001626.1	ENSG00000225431.1	lincRNA	28.3804	27.0736	31.3284	21.0014	32.779	22.8122	41.6033	54.9072	42.6207	-0.242225	0.0277374	NA	-0.293843	0.00640471	0.0756122
ZNF610	ENSG00000167554.10	protein_coding	360.836	340.927	382.587	317.021	315.102	316.112	394.724	404.687	375.425	-0.0940502	0.280121	0.596068	-0.250773	0.00422909	0.0579487
RASL12	ENSG00000103710.6	protein_coding	86.1547	109.297	126.263	104.007	124.772	108.63	48.7063	88.4616	90.6823	0.240547	0.0263874	0.168924	0.274811	0.0118173	0.110981
RPS27L	ENSG00000185088.8	protein_coding	805.8	788.144	760.426	696.047	839.566	775.616	775.242	882.583	956.698	-0.130661	0.0959468	0.347879	-0.153731	0.0508908	0.259792
NMNAT1	ENSG00000173614.9	protein_coding	276.709	236.644	296.196	259.017	233.683	263.97	337.9	318.258	278.395	-0.1566	0.102914	0.36146	-0.23002	0.0169827	0.137125
PCNXL4	ENSG00000126773.8	protein_coding	1128.12	1142.11	1224.66	1077.07	1206.48	1282.92	1058.35	992.397	1081.84	0.140249	0.0434037	0.224046	0.165399	0.0174567	0.138902
GTF3A	ENSG00000122034.8	protein_coding	3085.35	2880.83	3026.52	3088.21	2991.35	3086.17	3204.47	3307.65	3384.26	-0.130401	0.0119366	0.105541	-0.1045	0.0443154	0.238955
SPAG7	ENSG00000091640.3	protein_coding	1072.37	1006.74	1009.16	954.064	915.698	936.388	1148.66	1064.59	1164.36	-0.117219	0.0781673	0.309293	-0.240941	0.000323108	0.00945477
RMRP	ENSG00000269900.2	lincRNA	161588	150283	182205	171406	147862	152234	169402	198661	203986	-0.18135	0.0201629	0.145483	-0.239111	0.00217896	0.0359853
TKT	ENSG00000163931.11	protein_coding	23658.1	25265.7	24119.1	26763.8	24931.1	25415	27046.2	28692.1	27776.9	-0.184991	4.10494e-05	0.00186585	-0.110156	0.0146071	0.125629
CTD-2376I4.2	ENSG00000272081.1	lincRNA	215.894	154.42	191.768	205.014	157.551	178.153	235.414	215.562	223.985	-0.182182	0.0825528	0.319713	-0.218649	0.0376588	0.218466
DDX46	ENSG00000145833.11	protein_coding	12770.2	12162.1	11347.5	12735.9	13311.5	12689	14315.6	14974.4	14434.8	-0.247756	4.10012e-05	0.00186585	-0.160812	0.00777646	0.0850942
RAP1GDS1	ENSG00000138698.10	protein_coding	1351.11	1436.91	1349.02	1518.1	1494.09	1426.31	1236.94	1299.47	1359.33	0.0776035	0.239229	0.552603	0.169483	0.0101981	0.100518
ARHGEF26	ENSG00000114790.8	protein_coding	269.614	329.897	266.766	321.022	289.724	369.341	255.708	293.855	231.24	0.110407	0.253145	0.566748	0.242588	0.0124783	0.115054
NCAM1	ENSG00000149294.12	protein_coding	901.077	708.928	698.719	801.054	807.844	815.809	880.772	948.675	814.327	-0.164934	0.0428416	0.222574	-0.105076	0.198394	0.522496
TMEM140	ENSG00000146859.6	protein_coding	62.8423	59.1609	76.8971	71.0048	48.6398	55.4012	41.6033	37.6216	33.5524	0.29419	0.00492012	0.0608665	0.220094	0.030939	0.196482
RBM11	ENSG00000185272.9	protein_coding	266.573	257.701	299.993	231.016	287.61	261.798	208.016	227.763	213.103	0.248758	0.0119903	0.105886	0.189861	0.0557108	0.271881
GINM1	ENSG00000055211.8	protein_coding	1646.06	1531.16	1608.19	1501.1	1545.9	1785.87	1469.31	1396.07	1415.55	0.14702	0.0178965	0.135486	0.159423	0.0104091	0.102014
AIFM2	ENSG00000042286.10	protein_coding	305.089	308.84	279.108	330.022	317.216	287.869	278.032	248.099	246.656	0.165677	0.0626528	0.2753	0.220175	0.0136804	0.120709
PEA15	ENSG00000162734.8	protein_coding	8290.11	8044.88	8148.24	8348.56	8415.75	7913.68	8248.61	8903.1	9027.42	-0.0920764	0.0537764	0.252223	-0.0811344	0.0895292	0.350262
LYPD6	ENSG00000187123.10	protein_coding	479.426	476.295	384.485	523.035	475.825	513.819	365.297	438.241	422.579	0.101414	0.247268	0.561404	0.243444	0.00556732	0.0688114
UIMC1	ENSG00000087206.12	protein_coding	1562.95	1584.31	1452.5	1529.1	1429.59	1565.35	1439.88	1394.03	1408.3	0.107674	0.0653706	0.280348	0.085816	0.143657	0.445847
HOXB-AS3	ENSG00000233101.6	antisense	112.508	90.2454	81.6438	120.008	71.9024	94.5079	122.78	116.932	144.185	-0.237023	0.0362589	0.201309	-0.229464	0.0435434	0.236934
SAA2	ENSG00000134339.4	protein_coding	345.633	326.889	440.497	303.02	347.881	284.61	223.237	195.226	219.451	0.455644	3.54544e-05	0.00171056	0.306236	0.00473664	0.062052
FAM46C	ENSG00000183508.4	protein_coding	246.301	235.641	326.575	138.009	135.346	132.528	341.959	359.947	330.99	-0.214907	0.0646254	0.279494	-0.750273	1.00266e-11	2.59423e-09
ATP6V0B	ENSG00000117410.9	protein_coding	758.162	694.89	727.199	745.05	658.753	738.682	614.917	666.004	643.844	0.154643	0.0429563	0.222874	0.133097	0.0827968	0.335948
TMEM245	ENSG00000106771.8	protein_coding	6464.65	6312.17	6593.21	6346.43	6507.17	6308.13	5778.8	6057.08	6049.42	0.109909	0.0164176	0.128686	0.094947	0.038488	0.222154
LRRC8D	ENSG00000171492.10	protein_coding	1672.42	1619.4	1649.96	1720.12	1818.71	1874.95	1529.17	1495.71	1480.84	0.121142	0.0571431	0.260747	0.240704	0.000156901	0.00535327
TMEM206	ENSG00000065600.8	protein_coding	400.366	407.107	393.979	426.029	392.291	463.849	337.9	334.527	368.17	0.168513	0.0473916	0.234672	0.245687	0.00391933	0.0550639
RASEF	ENSG00000165105.9	protein_coding	674.034	616.677	626.569	645.043	615.4	620.276	641.299	703.626	730.899	-0.101177	0.175194	0.476033	-0.124949	0.0958236	0.361896
MALT1	ENSG00000172175.8	protein_coding	2399.16	2564.98	2490.14	2616.18	2906.76	2640.79	2437.34	2261.36	2492.86	0.0481399	0.373854	0.678681	0.170893	0.00158379	0.0290962
ILVBL	ENSG00000105135.11	protein_coding	907.159	858.334	1012	878.059	850.14	878.814	1047.19	994.431	1136.25	-0.170745	0.0201945	0.145565	-0.250783	0.000681356	0.01589
F3	ENSG00000117525.9	protein_coding	5208.81	6109.62	4827.43	6883.46	7503.23	6863.23	5118.22	4989.44	5499.88	0.0341379	0.729425	0.896214	0.314964	0.00160965	0.0293761
THUMPD2	ENSG00000138050.10	protein_coding	538.214	595.62	477.521	520.035	660.867	558.357	476.916	479.93	477.896	0.138442	0.0939471	0.343269	0.230723	0.00531971	0.0671531
TMEM37	ENSG00000171227.6	protein_coding	232.111	220.6	315.183	187.013	178.699	171.635	234.399	262.334	307.413	-0.0467044	0.666362	0.866181	-0.390545	0.000253169	0.00784469
ENTPD1-AS1	ENSG00000226688.2	antisense	331.442	421.145	340.815	382.026	401.807	448.641	426.18	571.442	533.212	-0.362896	0.000179222	0.00585567	-0.236043	0.0152543	0.1287
SLC39A14	ENSG00000104635.9	protein_coding	3534.37	3476.45	3748.02	3855.26	3736.81	3550.02	3140.54	3249.69	3361.59	0.126752	0.0625654	0.275083	0.171989	0.0115665	0.10922
SAP18	ENSG00000150459.8	protein_coding	3116.77	3099.43	3118.6	3042.2	3312.8	3293.65	3451.04	3561.85	3527.54	-0.163432	0.00348857	0.0484145	-0.119196	0.0333414	0.203856
PLEKHH2	ENSG00000152527.9	protein_coding	152.038	124.338	157.592	127.009	117.37	165.117	109.589	66.092	107.005	0.303524	0.00552998	0.0656611	0.258405	0.0174492	0.138902
ROM1	ENSG00000149489.4	protein_coding	57.7744	41.1118	46.518	37.0025	45.4677	55.4012	76.1036	52.8736	86.1482	-0.252375	0.0267887	0.170585	-0.282302	0.0127282	0.116146
CTC-360G5.1	ENSG00000262484.1	protein_coding	28.3804	25.0682	31.3284	30.002	14.8034	20.6396	42.618	36.6048	38.9934	-0.155639	0.163719	NA	-0.253148	0.0173284	0.138512
ZNRF3	ENSG00000183579.11	protein_coding	2007.91	2120.77	2057.23	2022.14	2064.02	1977.06	1786.91	1910.57	1850.83	0.146457	0.00826507	0.0844239	0.119479	0.0317728	0.198178
AMMECR1	ENSG00000101935.5	protein_coding	3106.64	3192.68	3075.88	3074.21	3410.08	3301.26	3417.56	3429.67	3688.05	-0.15928	0.0018765	0.0315819	-0.101168	0.0485289	0.251957
ARSB	ENSG00000113273.11	protein_coding	964.933	1000.72	1063.27	1073.07	1099.68	1015.69	1113.14	1196.77	1139.88	-0.171486	0.00540125	0.0647702	-0.103967	0.0922782	0.354825
TAF12	ENSG00000120656.7	protein_coding	1345.03	1263.44	1237	1278.09	1356.63	1292.69	1493.66	1436.74	1420.99	-0.160059	0.0185282	0.138604	-0.132733	0.0514002	0.261191
PTMS	ENSG00000159335.11	protein_coding	7189.36	7328.93	7410.6	7634.51	6781.03	6119.11	8161.35	8138.47	7569.25	-0.112723	0.0586433	0.264755	-0.199869	0.000809858	0.0179867
SOCS1	ENSG00000185338.4	protein_coding	76.0189	120.327	124.364	134.009	107.854	110.802	78.133	96.596	81.6141	0.142504	0.17469	0.475568	0.206382	0.0533991	0.266207
MANEA-AS1	ENSG00000261366.1	antisense	17.2309	17.0464	24.683	27.0018	32.779	18.4671	17.2501	14.2352	7.25458	0.1107	0.156007	NA	0.204656	0.0167329	NA
PPM1B	ENSG00000138032.16	protein_coding	1794.05	1863.07	1621.48	1953.13	1962.51	1926	1815.32	1668.57	1616.87	0.0457255	0.437262	0.730753	0.181314	0.00204829	0.0344876
FAM127C	ENSG00000212747.3	protein_coding	267.587	232.633	223.096	259.017	285.495	236.813	315.576	323.342	327.363	-0.301419	0.00273598	0.040952	-0.22205	0.028122	0.185694
FAM134C	ENSG00000141699.6	protein_coding	1708.9	1744.75	1858.82	1818.12	1778.53	1730.47	1713.85	1552.65	1635.91	0.106257	0.0847469	0.323563	0.10984	0.0755278	0.322114
AR	ENSG00000169083.11	protein_coding	265.559	269.734	274.361	267.018	233.683	237.899	296.297	301.99	313.761	-0.134646	0.151069	0.438895	-0.23537	0.012474	0.115054
TMEM194A	ENSG00000166881.5	protein_coding	1713.97	1812.93	1726.86	1940.13	1946.65	1818.46	1603.25	1729.58	1597.82	0.0840245	0.171828	0.472289	0.19329	0.00167134	0.0299605
SIRT6	ENSG00000077463.10	protein_coding	470.304	485.32	476.572	467.031	498.03	426.915	400.812	428.073	418.045	0.169812	0.0312916	0.186538	0.135026	0.0887159	0.348665
GBP6	ENSG00000183347.13	protein_coding	46.6249	33.09	22.7843	30.002	31.7216	46.7108	16.2354	15.252	31.7388	0.16993	0.0629349	NA	0.193659	0.0372451	0.217233
CACUL1	ENSG00000151893.10	protein_coding	7357.62	7024.1	7268.2	7231.49	7012.6	7267.33	6486.05	6804.43	6612.55	0.115858	0.0124454	0.108711	0.107011	0.0211399	0.155951
RP11-718G2.5	ENSG00000259033.1	lincRNA	46.6249	53.1445	41.7712	105.007	70.845	72.7819	53.7799	48.8064	38.9934	0.0010551	0.993971	0.998522	0.329289	0.0018968	0.0327176
BRSK1	ENSG00000160469.12	protein_coding	239.206	215.586	265.817	211.014	201.961	173.808	148.148	176.923	154.16	0.422862	2.48009e-05	0.00125954	0.206065	0.0396333	0.22585
RNF165	ENSG00000141622.9	protein_coding	441.923	459.249	405.371	485.033	523.407	519.25	384.577	457.56	389.934	0.0711359	0.37722	0.681037	0.261886	0.00113934	0.0229107
MDFI	ENSG00000112559.9	protein_coding	33.4483	35.0954	26.5817	50.0034	54.9842	30.4163	24.3531	24.4032	19.9501	0.140388	0.144219	NA	0.328127	0.00169369	0.0303262
GPR176	ENSG00000166073.4	protein_coding	653.763	633.724	621.822	648.044	610.113	625.707	538.813	540.938	611.199	0.148745	0.0545314	0.25436	0.132505	0.0881832	0.347275
ARFIP2	ENSG00000132254.8	protein_coding	1602.48	1757.78	1629.08	1581.11	1578.68	1680.5	1872.15	1790.59	1846.29	-0.13304	0.0199487	0.144296	-0.173749	0.00247338	0.0394622
LPIN1	ENSG00000134324.7	protein_coding	1724.11	1588.32	1667.05	1425.1	1552.25	1600.12	1790.97	1784.48	1828.16	-0.109194	0.0648083	0.279656	-0.22153	0.00019538	0.00643385
PHF13	ENSG00000116273.5	protein_coding	1101.77	1129.07	1186.68	1200.08	1072.19	1039.59	1037.04	1066.62	990.251	0.12882	0.0588368	0.26538	0.0887559	0.195205	0.519609
MKRN5P	ENSG00000224430.2	pseudogene	17.2309	42.1145	21.835	26.0017	33.8364	29.33	18.2649	18.3024	16.3228	0.136069	0.112272	NA	0.171577	0.0522259	0.26316
KANK2	ENSG00000197256.6	protein_coding	5657.83	5968.23	5625.83	6090.41	5717.3	5934.44	6753.94	6447.53	6410.33	-0.174419	0.000713528	0.0162129	-0.136213	0.00826371	0.0882903
SHMT1	ENSG00000176974.13	protein_coding	2737.69	2526.87	2667.66	2318.16	2250.12	2521.3	2802.64	2873.48	2728.63	-0.0761071	0.227488	0.540539	-0.223867	0.000402818	0.0111557
SNX16	ENSG00000104497.9	protein_coding	533.146	458.246	569.608	451.03	539.268	477.971	431.254	377.233	458.852	0.244712	0.00438334	0.056347	0.171128	0.0471634	0.248108
GOPC	ENSG00000047932.9	protein_coding	2471.12	2446.65	2500.58	2594.17	2497.55	2585.39	2393.71	2362.03	2374.97	0.0541044	0.274361	0.589486	0.100975	0.0416637	0.231089
LINC00636	ENSG00000240423.1	lincRNA	69.9374	43.1173	35.1258	64.0043	75.0745	99.9393	42.618	47.7896	43.5275	0.0528713	0.597565	0.830213	0.346565	0.00141229	0.0268023
UBA6-AS1	ENSG00000248049.2	antisense	305.089	307.837	351.258	263.018	279.15	310.681	353.121	339.611	375.425	-0.12091	0.165832	0.462923	-0.264516	0.00259975	0.0410565
CDK17	ENSG00000059758.3	protein_coding	2447.81	2625.14	2609.75	2469.17	2583.2	2631.01	2396.76	2377.28	2472	0.080116	0.0960929	0.348132	0.0798185	0.0983888	0.367889
NHSL2	ENSG00000204131.6	protein_coding	66.8966	68.1854	83.5425	73.0049	93.0501	107.543	64.9417	55.924	64.3844	0.114472	0.280925	0.596641	0.279156	0.0107304	0.104112
BAZ2A	ENSG00000076108.7	protein_coding	6936.98	7084.27	7054.59	7148.48	7070.75	7067.45	6554.04	6542.09	6441.16	0.104292	0.0260046	0.167892	0.117997	0.0118717	0.111357
SPTLC3	ENSG00000172296.8	protein_coding	1569.03	1761.79	1701.23	2075.14	2204.65	2197.58	2492.14	2418.97	2423.94	-0.492419	2.89051e-14	9.50846e-12	-0.16333	0.0114334	0.108422
C10orf2	ENSG00000107815.3	protein_coding	3469.5	3304.99	3269.55	3644.24	3309.62	2988.4	3697.62	3866.89	3839.49	-0.170661	0.0025435	0.0391645	-0.183782	0.0011761	0.0234745
AC093388.3	ENSG00000233654.1	antisense	93.2498	113.308	112.023	126.008	131.116	83.6449	117.707	149.47	150.533	-0.223011	0.0482116	0.236708	-0.169026	0.138997	0.437508
RP11-152H18.3	ENSG00000254665.1	antisense	13.1766	36.0982	15.1895	38.0026	24.3199	33.6752	21.309	21.3528	14.5092	0.0379768	0.641585	NA	0.186711	0.0398625	0.226427
LYST	ENSG00000143669.9	protein_coding	1458.55	1406.83	1599.65	1569.11	1578.68	1538.2	1351.6	1301.5	1231.47	0.184736	0.00268637	0.0404184	0.24832	5.58127e-05	0.00238688
MTF2	ENSG00000143033.13	protein_coding	2550.18	2598.07	2349.63	2419.16	2582.14	2501.74	2233.39	2320.34	2239.85	0.133278	0.0130071	0.11173	0.134305	0.0125251	0.115121
ATP6V1E2	ENSG00000250565.2	protein_coding	543.282	536.459	512.647	522.035	501.202	543.149	603.755	553.139	608.478	-0.130626	0.0812897	0.317462	-0.151012	0.045027	0.241701
CTC-490G23.2	ENSG00000231412.2	lincRNA	615.246	504.372	602.835	529.036	549.842	615.931	437.342	499.249	443.436	0.241961	0.0106214	0.0981695	0.22355	0.0184313	0.143783
RP11-244O19.1	ENSG00000261534.1	sense_overlapping	29.394	41.1118	45.5686	56.0038	41.2381	41.2793	29.4267	22.3696	27.2047	0.183113	0.0683282	NA	0.280872	0.00719281	0.0812082
FAM47E	ENSG00000189157.9	protein_coding	32.4347	31.0845	37.9739	28.0019	32.779	31.5026	41.6033	40.672	58.0367	-0.184241	0.103113	NA	-0.231174	0.0381283	0.220695
FAM47E	ENSG00000272414.1	protein_coding	32.4347	31.0845	37.9739	28.0019	32.779	31.5026	41.6033	40.672	58.0367	-0.184241	0.103113	NA	-0.231174	0.0381283	0.220695
PDE1C	ENSG00000154678.12	protein_coding	417.597	529.44	471.825	488.033	554.071	517.077	432.268	383.334	379.959	0.122855	0.251962	0.565675	0.192846	0.0756762	0.322215
CHRNA5	ENSG00000169684.9	protein_coding	541.255	528.437	490.812	581.039	585.793	586.6	515.475	469.762	441.623	0.105363	0.21838	0.529631	0.243455	0.00452088	0.0600946
CTB-25B13.12	ENSG00000267317.1	processed_transcript	157.106	180.491	186.072	111.007	98.3371	119.493	168.443	186.074	253.91	-0.143615	0.198	0.503577	-0.545102	5.46616e-07	4.9392e-05
LPXN	ENSG00000110031.8	protein_coding	92.2363	167.455	124.364	129.009	170.239	122.752	87.2654	86.428	121.514	0.178462	0.0964072	0.348675	0.246655	0.0234612	0.166632
SLC14A2	ENSG00000132874.9	protein_coding	1314.62	1496.07	1545.54	1643.11	1593.48	1690.28	1799.09	1800.75	1947.86	-0.273926	0.0028144	0.0416519	-0.135192	0.141709	0.441744
MLST8	ENSG00000167965.13	protein_coding	1852.83	1910.2	1905.34	1894.13	1760.55	1808.68	1953.32	2055.97	2138.29	-0.11099	0.0304076	0.183684	-0.160824	0.00180632	0.0317209
CRTC1	ENSG00000105662.11	protein_coding	1438.28	1449.94	1550.28	1439.1	1331.25	1349.18	1609.34	1567.91	1506.23	-0.0701125	0.270876	0.58596	-0.167842	0.0087137	0.0911592
WNT9A	ENSG00000143816.7	protein_coding	132.78	110.3	139.554	99.0067	111.026	107.543	146.119	141.335	161.414	-0.155805	0.148203	0.435374	-0.327444	0.00227209	0.0370503
AARS	ENSG00000090861.11	protein_coding	3945.89	3951.75	3971.12	4201.28	4155.53	4095.34	3518.01	3821.14	3456.81	0.129839	0.00839826	0.0853027	0.195546	7.27299e-05	0.00291165
PRKAR2A	ENSG00000114302.11	protein_coding	4805.41	4841.17	4636.61	5071.34	4933.77	4969.81	5307.97	5393.11	5489.91	-0.173841	6.67605e-05	0.00274322	-0.108205	0.0131218	0.118064
TWSG1	ENSG00000128791.7	protein_coding	10281.8	9999.19	10202.6	10372.7	11144.9	11510.4	8849.32	8766.85	9842.66	0.141328	0.00801535	0.0826901	0.249855	2.76781e-06	0.000207572
SRP14	ENSG00000140319.6	protein_coding	13580	13036.5	13221.5	13603.9	13251.2	14265.3	14434.3	14797.5	14467.5	-0.124065	0.0294401	0.180864	-0.0816033	0.152214	0.45785
TMEM19	ENSG00000139291.9	protein_coding	1271.04	1247.39	1237	1359.09	1249.83	1525.16	1428.72	1553.67	1525.28	-0.239446	0.000199367	0.00638278	-0.114102	0.0764173	0.324038
R3HDM2	ENSG00000179912.15	protein_coding	1773.77	1780.84	2023.06	1685.11	1667.5	1886.9	1544.4	1540.45	1545.23	0.244754	0.00012	0.00434219	0.161799	0.0112967	0.107589
PARP8	ENSG00000151883.12	protein_coding	2047.44	2051.58	2227.17	1904.13	1938.19	1966.2	1827.5	1699.07	1741.1	0.242491	7.71061e-05	0.00309151	0.129087	0.0361413	0.213981
MSH3	ENSG00000113318.9	protein_coding	1540.65	1682.58	1557.88	1500.1	1632.61	1477.36	1821.41	1800.75	1635.91	-0.122917	0.068405	0.287794	-0.16995	0.011986	0.111956
PDAP1	ENSG00000106244.8	protein_coding	4858.11	4646.64	4672.68	4939.33	4416.71	4446.21	5114.16	5493.77	5158.92	-0.143064	0.0099921	0.0946315	-0.178896	0.00129766	0.0251701
KIAA0226	ENSG00000145016.9	protein_coding	2117.38	1995.43	2014.51	2304.15	2186.68	2049.84	1850.84	1907.52	1784.63	0.131254	0.0413325	0.218498	0.217144	0.000742304	0.016927
TRAF3IP1	ENSG00000204104.7	protein_coding	2496.46	2487.77	2395.2	2520.17	2502.84	2371.39	2744.8	2769.76	2625.25	-0.131041	0.0239183	0.15961	-0.128068	0.0276005	0.183806
PGM2L1	ENSG00000165434.6	protein_coding	1793.03	1567.26	1736.35	1388.09	1431.7	1544.71	1741.25	1750.93	1936.07	-0.081154	0.25146	0.5656	-0.279186	8.48586e-05	0.00325083
TMEM62	ENSG00000137842.2	protein_coding	346.646	359.979	365.498	387.026	361.627	360.651	304.414	333.51	296.531	0.162669	0.0555434	0.256884	0.203382	0.0171147	0.13752
HSD17B4	ENSG00000133835.10	protein_coding	4839.87	4528.32	4851.16	4483.3	4509.76	4516.82	4915.28	4986.39	5356.6	-0.0947397	0.0967305	0.349377	-0.163354	0.00425047	0.0580847
DBT	ENSG00000137992.10	protein_coding	1783.91	1581.3	1929.07	1572.11	1606.17	1595.77	1783.87	1888.2	1862.61	-0.0584285	0.346544	0.657303	-0.195196	0.00175635	0.0310897
RAB3D	ENSG00000105514.3	protein_coding	4633.1	4932.41	5008.75	4909.33	4590.12	4668.91	5334.35	5650.36	5491.72	-0.164922	0.00320742	0.0454248	-0.202826	0.000295372	0.00881798
TMEM241	ENSG00000134490.9	protein_coding	375.027	428.164	390.181	494.033	381.717	369.341	325.723	350.796	318.295	0.205446	0.0241273	0.160265	0.255076	0.00523699	0.0665485
TONSL	ENSG00000160949.12	protein_coding	1484.9	1797.89	1429.72	1823.12	1922.33	1652.26	1562.66	1503.85	1427.34	0.0555445	0.518194	0.782181	0.215133	0.0125147	0.115094
SYT16	ENSG00000139973.11	protein_coding	391.244	470.279	431.953	473.032	416.611	458.417	366.312	426.039	372.704	0.125789	0.128441	0.403793	0.175694	0.0342908	0.207536
PROCR	ENSG00000101000.4	protein_coding	456.113	491.336	425.307	464.031	529.751	573.565	425.165	397.569	380.866	0.153843	0.0741028	0.302046	0.310094	0.000324527	0.00945477
IMPACT	ENSG00000154059.5	protein_coding	1057.17	936.547	1090.8	1057.07	1046.81	1010.26	914.258	897.835	887.78	0.176025	0.00481956	0.0599298	0.188407	0.00263554	0.0415279
SAFB2	ENSG00000130254.7	protein_coding	4199.28	4413	3705.3	4377.29	4320.49	3881.34	5150.69	5126.71	4959.41	-0.281903	3.85124e-06	0.000291847	-0.253753	3.25793e-05	0.00158154
SIX1	ENSG00000126778.7	protein_coding	1357.19	1310.56	1320.54	1240.08	1194.85	1280.74	1421.61	1416.4	1519.84	-0.116233	0.0756214	0.30474	-0.20832	0.00152646	0.0282441
EIF3A	ENSG00000107581.8	protein_coding	40788.7	36723.9	37335.9	38300.6	40418.7	38978.5	41675.3	43505.8	40723.6	-0.124909	0.0163532	0.128291	-0.0916044	0.0783254	0.327334
PCGF6	ENSG00000156374.10	protein_coding	842.289	842.291	757.578	881.059	983.371	986.358	719.432	788.02	771.706	0.08816	0.196622	0.501699	0.28828	2.29111e-05	0.00119353
KALRN	ENSG00000160145.11	protein_coding	234.138	182.496	224.046	219.015	187.158	187.929	280.061	233.864	239.401	-0.171598	0.084847	0.323774	-0.248724	0.0127338	0.116146
SCARNA7	ENSG00000238741.1	snoRNA	6729.19	6560.84	7587.18	7195.48	5809.29	6536.25	7667.18	7550.76	8794.37	-0.13758	0.19088	0.494327	-0.201891	0.0541388	0.267715
PPP2R3C	ENSG00000092020.6	protein_coding	927.431	1002.73	969.283	886.06	918.87	933.129	1008.63	1090.01	1064.61	-0.115339	0.0643679	0.278857	-0.191257	0.00233906	0.0377459
ACAD10	ENSG00000111271.10	protein_coding	780.461	803.184	877.196	776.052	697.876	710.438	1012.68	936.473	820.675	-0.143068	0.0789922	0.31173	-0.286812	0.000449614	0.0119411
RPL21	ENSG00000122026.6	protein_coding	9655.41	9330.38	9632.07	9196.62	9350.48	9317.17	9944.2	10624.5	11109.5	-0.136998	0.013454	0.113812	-0.172958	0.00182205	0.0318383
PRTG	ENSG00000166450.8	protein_coding	1909.59	2049.57	1701.23	2196.15	2366.43	2180.2	1884.32	1895.32	1762.86	0.0269285	0.699319	0.882163	0.251711	0.000301159	0.00897349
DDT	ENSG00000099977.9	protein_coding	511.861	536.459	484.167	546.037	517.063	561.616	589.549	602.963	642.031	-0.220957	0.00616643	0.0703887	-0.149711	0.0643916	0.293056
RP5-1024G6.8	ENSG00000270172.1	lincRNA	236.165	237.646	223.096	250.017	231.568	178.153	250.634	297.922	239.401	-0.129944	0.19306	0.497481	-0.185393	0.06424	0.292795
RNF166	ENSG00000158717.6	protein_coding	339.551	310.845	280.057	341.023	333.077	311.767	250.634	291.822	240.308	0.181263	0.0641863	0.278421	0.243578	0.0132145	0.118442
FBXO44	ENSG00000132879.9	protein_coding	469.29	453.233	490.812	361.024	401.807	421.483	346.018	347.746	312.854	0.410429	7.24137e-07	7.3056e-05	0.193963	0.0202101	0.15142
LENG1	ENSG00000105617.3	protein_coding	1633.9	1464.98	1657.56	1516.1	1502.55	1600.12	1684.43	1748.9	1729.31	-0.107669	0.0902018	0.335994	-0.146535	0.0215561	0.157476
HMGB1P5	ENSG00000132967.9	pseudogene	1074.4	1221.32	1070.86	1374.09	1192.73	1218.83	1315.07	1637.05	1539.79	-0.342717	5.37247e-05	0.00232818	-0.203739	0.0165469	0.135126
RP11-588K22.2	ENSG00000260244.1	sense_overlapping	78.0461	80.2182	101.58	73.0049	74.0172	89.0764	104.516	79.3104	131.489	-0.156115	0.176099	0.477135	-0.229698	0.0452991	0.242552
XKR7	ENSG00000260903.2	protein_coding	72.9781	68.1854	72.1503	70.0047	61.3285	39.1067	33.4856	51.8568	42.6207	0.324129	0.00316449	0.0451717	0.173587	0.102671	0.375664
HECA	ENSG00000112406.4	protein_coding	1542.68	1444.93	1534.14	1413.09	1373.55	1470.85	1300.86	1269.98	1362.95	0.185166	0.00168291	0.0296424	0.104626	0.0777035	0.326461
TARSL2	ENSG00000185418.11	protein_coding	435.842	381.036	478.471	448.03	476.882	459.504	509.387	485.014	495.125	-0.165567	0.0530075	0.250808	-0.0878212	0.307645	0.634811
BRI3BP	ENSG00000184992.10	protein_coding	3644.85	3691.04	3317.02	4259.29	4390.27	3931.31	4541.86	4923.35	4705.5	-0.374985	3.24596e-09	5.10675e-07	-0.156497	0.01347	0.119627
AC008440.10	ENSG00000232324.1	lincRNA	21.2853	29.0791	16.1389	20.0013	19.033	15.2082	12.1766	12.2016	15.416	0.158617	0.0691518	NA	0.0902877	0.283608	NA
BDNF	ENSG00000176697.14	protein_coding	375.027	570.552	381.637	570.038	671.441	583.342	387.621	405.703	358.195	0.0799869	0.427111	0.723182	0.275079	0.00983717	0.0986513
AGPAT3	ENSG00000160216.14	protein_coding	5269.63	5601.23	5591.65	6011.4	5756.42	5634.62	5310	5257.87	5123.55	0.0660379	0.165141	0.461705	0.142359	0.00277758	0.0431192
CKAP4	ENSG00000136026.9	protein_coding	6582.22	7198.58	6506.82	7420.5	7769.69	7601.91	6572.3	6572.6	6752.2	0.0263533	0.604838	0.833993	0.184981	0.000278613	0.00838215
EIF4BP3	ENSG00000224546.2	pseudogene	182.445	164.447	168.984	121.008	146.977	140.132	198.884	168.789	216.731	-0.119882	0.27228	0.587048	-0.331649	0.0021391	0.0356685
LYRM2	ENSG00000083099.6	protein_coding	2013.99	2105.73	2019.26	1900.13	1995.29	2056.36	2221.21	2181.04	2272.5	-0.114674	0.0216026	0.150253	-0.157226	0.00172315	0.030712
TCF20	ENSG00000100207.14	protein_coding	6457.55	6805.51	6088.16	6684.45	6300.97	6701.37	6215.12	6061.15	5996.82	0.0786625	0.0981277	0.352017	0.102411	0.0314504	0.197976
MSRB1	ENSG00000198736.7	protein_coding	831.14	667.816	790.806	630.042	650.294	620.276	785.389	812.423	835.184	-0.0723095	0.401345	0.702746	-0.291265	0.000743637	0.016927
RRM2B	ENSG00000048392.7	protein_coding	1175.76	1195.25	1247.44	1248.08	1340.77	1276.4	1368.85	1366.58	1441.85	-0.191662	0.00115916	0.0233348	-0.104292	0.0774204	0.325888
HIST1H2BD	ENSG00000158373.7	protein_coding	2320.1	2573	2510.07	2861.19	2728.06	2736.38	2901.07	3121.58	3320.79	-0.314854	5.91991e-09	9.1154e-07	-0.156337	0.0038198	0.0541046
SMURF2	ENSG00000108854.11	protein_coding	4323.95	4304.71	4155.29	4112.28	4330	4301.74	3816.34	3814.02	3974.6	0.130966	0.0131641	0.112345	0.126675	0.0166427	0.135623
HCFC1	ENSG00000172534.9	protein_coding	22621.2	24128.6	21273	24596.7	23492	23082.7	26975.2	28555.8	25472.7	-0.235736	1.56189e-05	0.000900667	-0.17463	0.00137682	0.02629
MRPL50	ENSG00000136897.6	protein_coding	558.485	532.448	578.152	519.035	572.047	532.286	580.417	684.307	642.031	-0.162228	0.0455807	0.230354	-0.196127	0.0160622	0.132562
CACHD1	ENSG00000158966.9	protein_coding	1172.72	1017.77	1064.22	948.064	1037.3	971.15	1157.79	1142.88	1114.49	-0.0636342	0.304732	0.62216	-0.190153	0.00234924	0.0378316
LIX1	ENSG00000145721.7	protein_coding	150.011	104.284	129.111	127.009	75.0745	97.7667	125.825	196.242	137.837	-0.140219	0.227799	0.540681	-0.314692	0.00550669	0.0683764
RP11-137L10.6	ENSG00000221817.5	processed_transcript	176.364	206.562	219.299	246.017	235.798	184.671	243.531	253.183	305.599	-0.294094	0.00391617	0.0526267	-0.192014	0.0614525	0.286577
RAB1B	ENSG00000174903.10	protein_coding	4402	4384.93	4469.52	4607.31	4211.58	4357.14	4637.24	5169.41	4973.92	-0.14768	0.00503687	0.0618877	-0.155801	0.00313091	0.04669
PSMB9	ENSG00000240065.3	protein_coding	952.77	854.323	1030.99	831.056	868.116	821.241	668.697	724.979	645.658	0.354726	0.00025284	0.00759255	0.225878	0.0195262	0.148404
PDLIM2	ENSG00000120913.19	protein_coding	608.151	663.805	630.366	699.047	703.163	700.662	439.371	555.173	632.056	0.166064	0.0843954	0.322817	0.274319	0.00450766	0.0600946
RASSF8	ENSG00000123094.11	protein_coding	5256.45	5280.36	5409.38	4971.33	4907.34	5006.74	5341.46	5416.49	5715.7	-0.0452392	0.303652	0.621408	-0.140528	0.00145311	0.02731
LEO1	ENSG00000166477.8	protein_coding	4002.65	3841.45	3722.39	3933.26	4317.32	4016.04	4367.33	4479.01	4284.74	-0.169776	0.003315	0.046629	-0.0911686	0.115018	0.399129
SP2	ENSG00000167182.11	protein_coding	2510.65	2436.63	2393.3	2524.17	2559.94	2355.09	2781.33	3003.63	2491.04	-0.155998	0.0177306	0.135212	-0.138434	0.0356008	0.211869
VPS45	ENSG00000136631.8	protein_coding	1645.05	1479.02	1552.18	1453.1	1475.06	1429.57	1633.69	1697.04	1523.46	-0.0493641	0.401925	0.703139	-0.143271	0.0155848	0.130005
RP11-967K21.1	ENSG00000247934.3	antisense	108.454	47.1282	67.4036	54.0036	67.6728	56.4875	80.1624	99.6464	95.2164	-0.141903	0.224024	0.536955	-0.276961	0.0143799	0.124364
RABIF	ENSG00000183155.4	protein_coding	550.377	546.486	468.977	599.04	527.637	487.747	618.976	598.895	621.174	-0.198309	0.0130396	0.111876	-0.159243	0.0469607	0.247376
RP11-783K16.5	ENSG00000256940.1	antisense	135.82	160.436	115.82	114.008	141.69	161.858	168.443	169.806	167.762	-0.189641	0.0827184	0.319868	-0.178485	0.104475	0.378853
RP11-710M11.1	ENSG00000266373.1	pseudogene	21.2853	36.0982	23.7337	21.0014	17.9756	20.6396	10.1471	14.2352	16.3228	0.221514	0.0146738	NA	0.109251	0.19272	NA
IVNS1ABP	ENSG00000116679.11	protein_coding	9151.66	8587.35	9566.56	8932.6	8687.5	9524.65	7730.09	8119.15	7902.96	0.189285	0.000305748	0.00855977	0.181144	0.00055525	0.0138981
HADHA	ENSG00000084754.6	protein_coding	6462.62	6484.64	6781.18	6687.45	6299.92	6320.08	6891.94	7219.28	7351.61	-0.115293	0.0196075	0.142398	-0.144737	0.00343689	0.0499644
SRGAP2	ENSG00000163486.8	protein_coding	3349.9	3145.55	3231.58	3147.21	3192.25	3195.89	3132.42	3008.71	2889.14	0.102053	0.0367017	0.202756	0.0747887	0.126983	0.419252
HMGN1	ENSG00000205581.6	protein_coding	17627.3	16967.1	16404.7	17203.2	16687.7	18007.5	18564.2	18833.2	18894.6	-0.133798	0.0120523	0.106369	-0.110116	0.0388684	0.223396
PXDC1	ENSG00000168994.9	protein_coding	461.181	412.121	442.395	472.032	417.668	485.575	370.371	398.586	430.741	0.108308	0.197727	0.503293	0.161148	0.0560657	0.273098
ISG20	ENSG00000172183.10	protein_coding	286.845	293.799	379.739	276.019	273.863	229.209	227.296	228.78	192.246	0.364388	0.00061559	0.0145115	0.16725	0.11224	0.394568
FUNDC2	ENSG00000165775.13	protein_coding	1097.71	1315.58	1255.04	1121.08	1205.42	1150.39	1296.8	1338.11	1397.41	-0.122037	0.0778717	0.308798	-0.19112	0.00594449	0.0723215
ZMAT3	ENSG00000172667.6	protein_coding	1281.17	1247.39	1341.43	1198.08	1331.25	1188.41	1278.54	1384.88	1479.03	-0.0885706	0.192259	0.496301	-0.140671	0.0390938	0.224028
ZNF511	ENSG00000198546.10	protein_coding	1395.71	1410.84	1340.48	1401.09	1420.07	1402.41	1496.7	1678.74	1656.77	-0.190593	0.0131912	0.112444	-0.1678	0.0293616	0.189963
ADRB2	ENSG00000169252.4	protein_coding	172.309	221.603	167.085	270.018	316.159	300.904	166.413	169.806	169.576	0.0746695	0.471092	0.754018	0.43374	7.01001e-05	0.00284134
POU5F1	ENSG00000204531.11	protein_coding	88.1819	119.325	94.9346	129.009	118.427	102.112	94.3684	86.428	87.055	0.100263	0.344153	0.655085	0.226155	0.0356532	0.212061
LSMD1	ENSG00000183011.9	protein_coding	2640.39	2508.82	2566.08	2484.17	2607.52	2771.14	2873.67	2987.36	2998.86	-0.170585	0.0310535	0.185961	-0.147421	0.0626909	0.289819
SMIM10	ENSG00000184785.4	protein_coding	51.6928	48.1309	42.7206	50.0034	46.5251	35.8478	67.9859	57.9576	67.1049	-0.198711	0.0833775	0.321325	-0.23987	0.0354075	0.211247
NBN	ENSG00000104320.9	protein_coding	3452.27	3454.39	3450.87	3656.25	3563.4	3516.34	3967.53	3829.27	3956.47	-0.175298	5.13871e-05	0.00224706	-0.125435	0.00380822	0.0540063
HMGA1	ENSG00000137309.15	protein_coding	25730.9	23838.8	26432.7	23730.6	22925.2	23970.2	19532.2	20806.8	18865.5	0.33617	1.53921e-09	2.65221e-07	0.237366	2.01047e-05	0.00107252
RPLP1	ENSG00000137818.7	protein_coding	17313.1	16312.4	18194.2	18596.2	16355.7	15880.6	18147.1	18696.9	18836.5	-0.0961462	0.0963234	0.348546	-0.121829	0.0351651	0.210429
PDCD7	ENSG00000090470.10	protein_coding	1065.28	1123.05	1138.27	1104.07	983.371	935.302	1193.3	1301.5	1174.34	-0.12739	0.0524291	0.249133	-0.251074	0.000145966	0.00503549
NCK1	ENSG00000158092.2	protein_coding	2076.84	2025.51	2108.5	2013.14	2127.46	2100.9	1755.46	1751.95	1903.42	0.184883	0.000959504	0.0201859	0.191193	0.000656444	0.0155345
EPM2A	ENSG00000112425.9	protein_coding	176.364	198.54	202.211	198.013	167.067	142.305	184.678	217.595	260.258	-0.139046	0.187586	0.49098	-0.261679	0.012958	0.117265
RELT	ENSG00000054967.8	protein_coding	408.475	497.353	342.714	439.029	490.628	472.539	408.93	350.796	381.772	0.0912755	0.354098	0.663566	0.21223	0.0321108	0.199079
RP11-686D22.8	ENSG00000267745.1	processed_transcript	95.277	70.1909	99.6814	80.0054	89.878	120.579	78.133	79.3104	60.7571	0.143371	0.181945	0.485344	0.210991	0.0527655	0.264151
MTFP1	ENSG00000242114.1	protein_coding	124.671	110.3	111.074	136.009	106.796	78.2134	135.972	149.47	143.278	-0.186897	0.0953619	0.346192	-0.246322	0.0277021	0.18401
AKIRIN1	ENSG00000174574.11	protein_coding	2045.42	2067.62	1963.25	2205.15	2228.97	2106.33	1897.52	1974.63	2015.87	0.0417647	0.464381	0.749409	0.1407	0.0137037	0.120804
RNVU1-6	ENSG00000201558.1	snRNA	35.4755	27.0736	38.9232	36.0024	28.5495	41.2793	16.2354	23.3864	24.4842	0.19083	0.048411	NA	0.210036	0.031933	0.198721
KRT6B	ENSG00000185479.5	protein_coding	60.8151	42.1145	36.0752	55.0037	63.4433	61.9189	40.5886	22.3696	40.807	0.130914	0.178556	0.480136	0.26856	0.0091895	0.0946634
HECW2	ENSG00000138411.6	protein_coding	283.804	278.758	255.374	262.018	238.97	237.899	298.326	311.141	317.388	-0.145901	0.104788	0.364685	-0.25955	0.00413236	0.0571245
PCDHGC3	ENSG00000240184.2	protein_coding	1052.1	993.703	1057.57	1484.1	1296.36	1277.49	1019.79	993.414	893.221	0.0745744	0.405046	0.706086	0.381792	2.20585e-05	0.00115688
ZNF439	ENSG00000171291.4	protein_coding	86.1547	100.273	112.023	89.006	126.887	128.183	88.2801	71.176	70.7322	0.206837	0.0558864	0.257375	0.323971	0.00318214	0.0471821
EXOC7	ENSG00000182473.16	protein_coding	6245.71	6092.57	6446.06	6055.41	5719.41	5470.59	6451.55	6540.06	6347.76	-0.0400966	0.370639	0.675789	-0.158001	0.000437542	0.0118335
SPECC1L	ENSG00000100014.15	protein_coding	840.262	867.359	798.4	867.058	795.156	833.19	783.359	779.886	757.197	0.100389	0.122056	0.393373	0.0955438	0.143204	0.445065
ZNF713	ENSG00000178665.10	protein_coding	104.399	105.286	109.175	109.007	93.0501	96.6804	130.898	127.1	140.558	-0.203844	0.0634055	0.276957	-0.259102	0.0183077	0.143384
GADD45GIP1	ENSG00000179271.1	protein_coding	4431.39	4419.02	4024.28	4754.32	4517.16	4726.48	5032.98	5384.97	5105.41	-0.248304	4.0913e-05	0.00186585	-0.137278	0.0233688	0.166111
CDK4	ENSG00000135446.12	protein_coding	3121.84	3449.38	3292.33	3429.23	3486.21	3516.34	2996.45	2739.26	3351.62	0.105047	0.1271	0.401647	0.177125	0.010142	0.100283
RP3-439F8.1	ENSG00000234869.1	antisense	43.5842	55.15	27.531	27.0018	46.5251	18.4671	48.7063	50.84	55.3162	-0.110095	0.338988	NA	-0.251552	0.0202946	0.15176
ING5	ENSG00000168395.10	protein_coding	812.895	934.542	759.477	897.06	814.189	770.185	1037.04	1007.65	913.171	-0.208709	0.00464981	0.0587272	-0.220316	0.0028981	0.0444566
METAP2	ENSG00000111142.9	protein_coding	7360.66	6935.86	6849.53	7412.5	7255.8	7214.1	7919.84	8346.91	7991.83	-0.185035	0.000824823	0.0179526	-0.13886	0.0121249	0.112759
MRPS30	ENSG00000112996.5	protein_coding	3960.08	3788.3	3809.73	3707.25	3801.31	3736.86	3950.28	4052.97	4421.67	-0.0995315	0.0418411	0.220141	-0.137025	0.00520022	0.0663338
RP11-857B24.1	ENSG00000258633.1	antisense	35.4755	18.0491	23.7337	31.0021	30.6643	32.5889	37.5444	49.8232	46.248	-0.263412	0.0144149	NA	-0.178086	0.113293	0.396117
SLC37A1	ENSG00000160190.9	protein_coding	949.729	962.618	941.752	1031.07	988.658	942.906	941.655	897.835	866.923	0.0709315	0.241609	0.55501	0.121066	0.046184	0.245115
PACSIN1	ENSG00000124507.6	protein_coding	46.6249	42.1145	43.6699	45.003	26.4347	43.4519	57.8387	61.008	67.1049	-0.219748	0.0534033	0.251451	-0.297159	0.00781628	0.0851331
TMEM161A	ENSG00000064545.10	protein_coding	864.588	930.531	1034.79	929.062	949.534	950.51	802.639	927.322	846.066	0.121235	0.0818745	0.318476	0.120135	0.0858052	0.343044
RELL2	ENSG00000164620.4	protein_coding	105.413	100.273	74.049	97.0065	86.7058	107.543	61.8976	67.1088	62.5708	0.277038	0.0111616	0.10118	0.309081	0.00491437	0.063895
LZTS3	ENSG00000088899.10	protein_coding	867.629	893.43	973.08	825.055	767.664	775.616	725.521	686.34	790.75	0.27809	4.72084e-05	0.002096	0.0925099	0.180715	0.500431
CTB-63M22.1	ENSG00000229119.3	pseudogene	374.013	332.905	355.056	349.023	433.529	487.747	293.252	274.536	326.456	0.181223	0.0597818	0.267992	0.374531	0.000109092	0.00398482
RRP36	ENSG00000124541.6	protein_coding	1607.55	1700.63	1502.82	1620.11	1511.01	1632.7	1847.79	1873.96	1993.2	-0.226491	0.00040597	0.0106257	-0.239011	0.000197403	0.00647882
MED4	ENSG00000136146.10	protein_coding	1553.83	1572.28	1492.37	1583.11	1563.88	1517.56	1724	1918.7	1874.4	-0.229997	0.000737563	0.0165972	-0.216922	0.00148492	0.0277448
TMEM187	ENSG00000177854.7	protein_coding	94.2634	71.1936	94.9346	88.0059	63.4433	80.386	87.2654	146.419	107.005	-0.188897	0.100286	0.356266	-0.263535	0.0201815	0.151355
FHL1	ENSG00000022267.12	protein_coding	1335.91	1425.88	1351.87	1404.09	1365.09	1451.29	1252.16	1236.43	1280.43	0.115303	0.060665	0.270423	0.149157	0.0154516	0.129761
ARL6IP6	ENSG00000177917.6	protein_coding	692.279	687.871	633.214	709.048	776.123	724.56	578.387	574.492	615.733	0.163128	0.0233166	0.157247	0.282073	8.77807e-05	0.00333997
NPAS3	ENSG00000151322.14	protein_coding	401.38	352.96	435.75	328.022	253.773	313.94	393.709	450.443	449.784	-0.0898732	0.369587	0.674919	-0.386071	0.000108037	0.00396495
CORO2B	ENSG00000103647.8	protein_coding	31.4211	35.0954	27.531	20.0013	12.6887	14.1219	48.7063	40.672	24.4842	-0.0857549	0.454177	NA	-0.319414	0.00127798	NA
SLC30A1	ENSG00000170385.9	protein_coding	5064.89	5602.24	5085.65	5315.36	5489.96	5271.8	4510.4	4373.26	4903.19	0.179508	0.00102595	0.0211475	0.207054	0.000154152	0.00527105
KLK10	ENSG00000129451.7	protein_coding	2213.67	1844.02	1910.09	2087.14	1878.98	1835.84	1607.31	1862.78	1785.53	0.162364	0.0206272	0.147073	0.126698	0.0714435	0.31198
PSMA3	ENSG00000100567.8	protein_coding	1807.22	1891.14	1542.69	1997.13	2128.52	2087.86	1663.12	1572.99	1714.8	0.0713505	0.327823	0.640858	0.287205	8.15001e-05	0.00314728
SH3TC2	ENSG00000169247.7	protein_coding	397.325	435.184	386.384	434.029	436.701	473.626	401.827	343.678	380.866	0.0916801	0.284555	0.600999	0.207068	0.0158804	0.131903
SORCS1	ENSG00000108018.11	protein_coding	411.516	317.864	419.611	288.019	222.051	243.331	450.533	435.191	463.387	-0.155254	0.157264	0.44985	-0.540327	4.96756e-07	4.59026e-05
RNF6	ENSG00000127870.12	protein_coding	3425.92	3450.38	3343.6	3342.22	3722.01	3646.7	3841.71	3955.35	3821.35	-0.176893	0.000107157	0.00394655	-0.112457	0.0138803	0.121876
TCEA3	ENSG00000204219.5	protein_coding	38.5162	23.0627	27.531	18.0012	22.2051	18.4671	43.6327	26.4368	40.807	-0.102286	0.363881	NA	-0.256375	0.0128713	NA
GPR157	ENSG00000180758.10	protein_coding	1384.56	1234.36	1387.94	1161.08	1116.6	1089.56	1349.57	1328.96	1537.06	-0.0647694	0.380812	0.68447	-0.2833	0.000134858	0.00472581
NEK7	ENSG00000151414.10	protein_coding	3794.86	3856.49	3856.25	3907.26	3918.68	4185.5	3353.63	3291.38	3537.52	0.164319	0.00319191	0.0453387	0.221863	6.92411e-05	0.00282868
BRMS1L	ENSG00000100916.9	protein_coding	766.27	739.01	655.998	695.047	691.532	746.286	802.639	795.138	821.582	-0.146474	0.0341866	0.194462	-0.16303	0.0190069	0.146693
TLE1	ENSG00000196781.9	protein_coding	3397.54	3443.36	3397.71	3544.24	3444.97	3483.76	3259.26	3299.52	3311.72	0.0506123	0.24588	0.559658	0.0820541	0.0604082	0.283917
GS1-358P8.4	ENSG00000260822.1	sense_overlapping	566.594	520.415	645.556	551.037	436.701	559.443	670.726	567.375	663.794	-0.10038	0.309612	0.626935	-0.2209	0.0251995	0.174097
RP11-488L18.10	ENSG00000259865.1	lincRNA	109.467	114.311	115.82	94.0063	118.427	116.234	81.1771	74.2264	88.8686	0.276996	0.0107651	0.0989621	0.245932	0.0234916	0.166675
NIPAL2	ENSG00000104361.5	protein_coding	193.595	162.442	220.248	131.009	160.723	116.234	210.046	214.545	195.874	-0.0723595	0.499551	0.769202	-0.398048	0.000170827	0.00576504
GATC	ENSG00000257218.1	protein_coding	516.928	582.584	555.368	599.04	627.031	580.083	638.255	713.794	677.397	-0.257074	0.000500679	0.0123274	-0.14738	0.0462446	0.245352
SHKBP1	ENSG00000160410.10	protein_coding	2221.78	2258.14	2463.55	2418.16	2419.3	2485.45	2094.37	2077.32	2035.82	0.15115	0.00657186	0.072877	0.222431	6.41417e-05	0.00266239
SRGAP1	ENSG00000196935.4	protein_coding	5920.35	6886.73	5992.27	7276.49	7710.47	7888.69	6387.63	6440.41	5805.48	0.0117575	0.85188	0.948739	0.269954	1.7926e-05	0.000979872
OR7E14P	ENSG00000184669.6	pseudogene	97.3042	82.2236	90.1879	77.0052	71.9024	77.1271	105.53	130.15	90.6823	-0.160265	0.15697	0.449452	-0.298845	0.00761704	0.0841616
USP3	ENSG00000140455.12	protein_coding	2799.52	2836.71	3056.9	2768.19	2844.37	2985.14	2666.67	2587.76	2624.35	0.134823	0.00618154	0.0705056	0.119164	0.015821	0.131692
DCP2	ENSG00000172795.11	protein_coding	4329.02	4467.15	4220.79	4152.28	4183.03	4112.72	4718.42	4655.93	4794.37	-0.116371	0.0165825	0.129388	-0.177441	0.000269439	0.00820151
TRAF7	ENSG00000131653.8	protein_coding	5414.57	5594.21	5510.01	5819.39	5216.09	5134.93	4941.66	4933.51	4827.02	0.156707	0.0050545	0.0620516	0.12821	0.0219744	0.159796
C9orf41	ENSG00000156017.8	protein_coding	1609.57	1729.7	1646.17	1680.11	1688.65	1777.18	1910.71	1818.04	1825.43	-0.145798	0.00737572	0.0789687	-0.103258	0.0582761	0.278859
ALDOA	ENSG00000149925.12	protein_coding	40718.8	37268.4	39282.1	38369.6	36248.3	38335.4	42096.4	42996.4	41357.5	-0.101075	0.0763001	0.306128	-0.151336	0.00796067	0.0862998
ZNF608	ENSG00000168916.11	protein_coding	2627.21	2343.37	2449.31	2413.16	2509.18	2245.38	2204.97	2186.12	2137.38	0.172076	0.0021451	0.0346134	0.125794	0.0253112	0.174546
PPP1R1A	ENSG00000135447.12	protein_coding	501.725	441.2	524.039	496.033	443.046	487.747	494.166	520.602	549.535	-0.0793617	0.323029	0.636731	-0.113693	0.159571	0.467798
NTN4	ENSG00000074527.7	protein_coding	2759.99	3176.64	2804.37	3202.22	4015.96	3795.52	2656.52	2619.28	2830.19	0.0905339	0.26929	0.583835	0.369847	6.71625e-06	0.000436247
PCDHGA10	ENSG00000253846.1	protein_coding	630.45	572.557	740.49	587.039	567.817	520.336	637.241	747.348	670.142	-0.0658507	0.437837	0.731278	-0.242169	0.00447078	0.0598745
PEAR1	ENSG00000187800.9	protein_coding	28.3804	46.1254	37.9739	32.0022	68.7302	43.4519	28.412	26.4368	35.3661	0.0870938	0.34485	0.655813	0.199679	0.0414271	0.230402
KLK6	ENSG00000167755.9	protein_coding	6578.17	4834.15	6251.45	4902.33	4764.59	4908.98	4139.02	4142.44	4097.03	0.428956	1.97782e-07	2.29016e-05	0.196486	0.0170126	0.137125
TRIOBP	ENSG00000100106.15	protein_coding	827.086	844.296	868.652	892.06	866.001	879.901	899.037	937.49	1068.24	-0.170997	0.0189554	0.13927	-0.123265	0.0915543	0.353995
KDM1A	ENSG00000004487.11	protein_coding	4817.57	5029.68	4810.34	5070.34	5198.12	5273.97	4745.82	4756.59	4628.42	0.0505518	0.266464	0.581134	0.131365	0.00388756	0.0548143
CCDC122	ENSG00000151773.8	protein_coding	398.339	382.039	429.105	398.027	398.635	367.168	427.195	478.913	428.02	-0.114785	0.188247	0.491462	-0.159784	0.0683266	0.303481
NOP14-AS1	ENSG00000249673.2	antisense	550.377	598.628	606.632	562.038	548.784	608.326	524.607	480.947	530.491	0.166605	0.0270817	0.171997	0.139502	0.0656203	0.296045
ZNF280B	ENSG00000198477.3	protein_coding	1061.22	1165.17	955.992	1118.08	1120.83	1078.69	985.288	1064.59	905.916	0.0945396	0.181359	0.484808	0.148294	0.036345	0.21452
SLC25A28	ENSG00000155287.6	protein_coding	274.682	301.821	269.614	312.021	282.323	243.331	269.914	253.183	227.613	0.131752	0.159824	0.453266	0.122358	0.194473	0.519427
RPS27	ENSG00000177954.7	protein_coding	22628.3	20507.8	23855.2	21406.4	19246.6	21288.2	22075.1	23814.5	26968	-0.106034	0.151202	0.439194	-0.20487	0.00553252	0.0685998
NRM	ENSG00000137404.10	protein_coding	936.553	984.678	1067.07	1057.07	1135.63	1066.74	923.39	940.54	944.909	0.0816995	0.196676	0.501709	0.195282	0.00201999	0.0342713
DNAJC5	ENSG00000101152.6	protein_coding	3142.11	3320.03	3138.54	3373.23	3233.49	3383.82	3067.48	2983.29	3163.91	0.0550773	0.31494	0.630838	0.108833	0.0472637	0.248298
RSG1	ENSG00000132881.7	protein_coding	122.644	123.335	117.719	109.007	112.083	76.0408	97.4126	84.3944	92.4959	0.245227	0.0221349	0.152055	0.0697036	0.518914	0.788957
SPIRE1	ENSG00000134278.10	protein_coding	3523.22	3929.69	3889.47	3915.26	4173.51	4060.58	3652.97	3558.8	3606.43	0.0641071	0.231986	0.54412	0.156914	0.00344107	0.0499644
LOH12CR2	ENSG00000205791.2	protein_coding	53.72	55.15	77.8464	31.0021	38.066	57.5738	71.03	74.2264	71.639	-0.100369	0.394399	0.697189	-0.33118	0.00295854	0.0450914
NARF	ENSG00000141562.13	protein_coding	1302.46	1232.35	1239.85	1274.09	1165.24	1184.06	1433.79	1302.52	1458.17	-0.140441	0.0218554	0.151212	-0.193905	0.00163566	0.0295229
DCUN1D4	ENSG00000109184.10	protein_coding	1532.54	1580.3	1563.57	1528.1	1611.46	1478.45	1409.44	1361.5	1444.57	0.139303	0.0121381	0.106931	0.122372	0.0282092	0.18581
RAB3B	ENSG00000169213.6	protein_coding	1314.62	1505.09	1259.78	1551.1	1719.31	1760.89	1401.32	1285.24	1288.6	0.0321982	0.67112	0.868296	0.294111	0.000103779	0.00384502
CTSL	ENSG00000135047.10	protein_coding	2928.25	2874.82	2882.22	2932.2	2981.83	3062.27	2501.27	2701.64	2816.59	0.105504	0.0796689	0.313095	0.1492	0.0132786	0.118565
CDK2	ENSG00000123374.6	protein_coding	1238.6	1328.61	1124.03	1412.09	1379.89	1452.38	1175.04	1215.08	1186.12	0.0410689	0.51819	0.782181	0.224951	0.000388744	0.0109327
POLR2J	ENSG00000005075.11	protein_coding	1590.32	1422.87	1564.52	1634.11	1537.44	1500.18	1604.26	1745.85	1664.02	-0.117441	0.087679	0.330603	-0.0910934	0.186341	0.509199
TRPS1	ENSG00000104447.7	protein_coding	7882.65	8310.6	8521.33	7990.54	7593.1	7750.73	8684.94	9005.8	9020.17	-0.105424	0.0447622	0.228169	-0.183381	0.000489452	0.0128321
SEC11A	ENSG00000140612.9	protein_coding	3751.28	3692.04	3594.23	3659.25	3864.75	3858.53	4138	4142.44	4005.44	-0.144495	0.00855165	0.0864965	-0.103061	0.0610004	0.285404
MIF4GD	ENSG00000125457.9	protein_coding	608.151	591.609	591.443	614.041	525.522	669.159	503.298	498.232	544.094	0.176949	0.0310011	0.185878	0.188498	0.0219248	0.159569
LAMTOR2	ENSG00000116586.7	protein_coding	2957.64	2511.83	2916.39	2454.16	2220.51	2444.17	2816.85	3057.52	3050.55	-0.0755417	0.359999	0.668371	-0.273134	0.000928999	0.0197019
MYBL1	ENSG00000185697.12	protein_coding	1157.51	1434.9	1096.5	1447.1	1460.25	1532.77	1205.48	1225.24	1236.91	0.00687038	0.926253	0.973962	0.240459	0.00111895	0.0225299
NECAP1	ENSG00000089818.12	protein_coding	629.436	601.636	568.659	530.036	572.047	594.205	670.726	687.357	620.267	-0.118692	0.113386	0.379019	-0.192718	0.0106107	0.103402
ZCRB1	ENSG00000139168.3	protein_coding	5941.64	5546.08	5837.53	5880.4	5874.85	6183.2	6106.55	6454.65	6696.89	-0.137665	0.0382583	0.208255	-0.0924997	0.164135	0.474936
MON1B	ENSG00000103111.10	protein_coding	1534.57	1493.06	1601.55	1459.1	1296.36	1519.73	1708.78	1684.84	1559.74	-0.0860683	0.226744	0.540055	-0.187538	0.00864069	0.0906489
EMX2	ENSG00000170370.10	protein_coding	6016.64	5176.08	6006.51	4599.31	4773.05	4791.66	5795.03	6202.48	6004.07	-0.0571937	0.449308	0.739686	-0.30013	7.14006e-05	0.00287156
TCF3	ENSG00000071564.10	protein_coding	5610.19	5866.96	5506.21	5832.39	5536.48	5693.28	5419.59	5139.93	5373.83	0.0874787	0.0665456	0.283205	0.0939605	0.049067	0.253482
CXCR4	ENSG00000121966.6	protein_coding	48.6521	21.0573	40.8219	24.0016	15.8608	14.1219	44.6474	40.672	60.7571	-0.125236	0.276502	NA	-0.353025	0.000337302	0.00973285
TXN2	ENSG00000100348.5	protein_coding	1624.78	1645.48	1574.97	1545.1	1598.77	1588.17	1708.78	1786.52	1809.11	-0.120958	0.042099	0.220586	-0.152344	0.0107567	0.104118
ZC3H13	ENSG00000123200.12	protein_coding	10484.5	9720.44	9460.24	9994.67	10315.9	9925.5	10916.3	11389.2	10556.3	-0.135089	0.0297378	0.181864	-0.109902	0.0771361	0.325574
AHNAK2	ENSG00000185567.6	protein_coding	28641.9	27966.1	30562.3	30671.1	27859	29962.2	32028.4	33712	32528.6	-0.158908	0.00881813	0.0878251	-0.138959	0.0220294	0.159881
CCNB1IP1	ENSG00000100814.13	protein_coding	1354.15	1305.55	1300.6	1335.09	1224.46	1260.1	1074.58	1121.53	1153.48	0.21479	0.00195044	0.0323375	0.168456	0.0154358	0.129737
SEPN1	ENSG00000162430.12	protein_coding	4944.27	4805.07	5201.47	5196.35	4793.14	5103.42	4518.52	4553.23	4362.73	0.144317	0.00874966	0.0875208	0.157029	0.00437444	0.059309
PTGES	ENSG00000148344.10	protein_coding	45.6113	41.1118	29.4297	42.0028	52.8694	79.2997	37.5444	28.4704	37.1797	0.0440762	0.62037	0.842031	0.222911	0.0225188	0.162219
MRPL27	ENSG00000108826.11	protein_coding	2015.01	2176.92	1825.59	2062.14	2183.51	2108.5	2557.08	2515.56	2384.94	-0.274749	9.92787e-05	0.00375486	-0.205076	0.00370242	0.0529736
RNVU1-18	ENSG00000206737.1	snRNA	164.201	122.333	185.123	164.011	139.575	159.686	107.56	123.033	114.26	0.282837	0.00819663	0.0839852	0.264688	0.0134127	0.119187
RRAD	ENSG00000166592.7	protein_coding	819.99	1137.09	815.489	1392.09	1420.07	1330.71	961.949	905.969	855.134	0.0135618	0.896521	0.963961	0.32982	0.00240938	0.0385203
TGFBR2	ENSG00000163513.13	protein_coding	3986.43	3708.08	3850.55	4106.28	3801.31	3802.04	3495.69	3694.04	3537.52	0.0988668	0.0761074	0.305485	0.118089	0.0343301	0.207693
TNFAIP1	ENSG00000109079.5	protein_coding	2877.57	3067.34	2966.71	3119.21	3171.11	3010.13	2888.89	2677.24	2785.76	0.087038	0.123832	0.395923	0.144423	0.0107238	0.104112
TIMM10B	ENSG00000132286.7	protein_coding	1759.58	1684.58	1731.61	1678.11	1672.79	1649	1822.43	1938.02	1732.03	-0.0797452	0.139879	0.422849	-0.126349	0.0199505	0.150248
TIMM10B	ENSG00000265264.1	protein_coding	1759.58	1684.58	1731.61	1678.11	1672.79	1649	1822.43	1938.02	1732.03	-0.0797452	0.139879	0.422849	-0.126349	0.0199505	0.150248
LDLRAD4	ENSG00000168675.14	protein_coding	867.629	939.555	957.891	905.061	908.296	946.165	799.595	769.718	812.513	0.186951	0.0124663	0.108762	0.183951	0.0141987	0.123278
PCDH19	ENSG00000165194.10	protein_coding	853.439	708.928	869.601	670.045	578.391	615.931	854.389	868.347	861.482	-0.0722309	0.399448	0.701055	-0.384365	7.72331e-06	0.00049138
FAM89B	ENSG00000176973.7	protein_coding	400.366	343.935	378.789	322.022	292.896	331.321	358.194	404.687	451.598	-0.0881845	0.355778	0.66494	-0.274953	0.00400653	0.0558827
POM121B	ENSG00000205578.4	pseudogene	339.551	248.676	302.842	281.019	320.389	268.315	313.547	413.838	335.524	-0.185388	0.063871	0.277994	-0.210249	0.036022	0.213607
SPIRE2	ENSG00000204991.6	protein_coding	133.793	116.316	130.06	119.008	123.714	86.9038	158.295	118.966	138.744	-0.0830814	0.454814	0.742413	-0.208426	0.0595081	0.281765
TFAP2A-AS1	ENSG00000229950.1	antisense	58.7879	39.1064	50.3154	57.0038	47.5825	63.0052	70.0153	72.1928	76.1731	-0.264788	0.018759	0.138905	-0.186342	0.105217	0.380241
STAG1	ENSG00000118007.8	protein_coding	4687.83	5451.83	4894.83	4937.33	5067	4883.99	5704.72	5913.71	5683.06	-0.190253	0.000355249	0.00966518	-0.203427	0.000137004	0.00477942
RIMS2	ENSG00000176406.16	protein_coding	281.777	240.655	263.918	269.018	249.544	217.259	195.84	238.948	198.594	0.232512	0.0155403	0.123966	0.161597	0.0941382	0.358538
GPBP1	ENSG00000062194.11	protein_coding	3305.3	3341.09	3322.71	3068.21	3245.12	3262.15	3019.79	2966.01	3122.19	0.124782	0.00423205	0.055334	0.0687013	0.11709	0.402765
SRBD1	ENSG00000068784.8	protein_coding	2008.93	1969.36	1850.28	1961.13	1984.72	2147.61	2092.34	2317.29	2170.03	-0.163833	0.00267207	0.0402933	-0.103936	0.0570901	0.275238
COA4	ENSG00000181924.6	protein_coding	1949.12	1977.38	2146.47	2134.14	1910.7	1989.01	2215.12	2312.2	2305.14	-0.153752	0.0186362	0.138798	-0.162132	0.0132739	0.118565
UFSP2	ENSG00000109775.6	protein_coding	968.988	974.651	993.966	987.066	975.969	888.591	1025.88	1182.54	1090	-0.148192	0.0359868	0.200133	-0.185693	0.00884595	0.092226
GXYLT2	ENSG00000172986.8	protein_coding	1147.38	1048.85	1208.52	984.066	945.305	996.135	1243.02	1133.73	1186.12	-0.0545002	0.516146	0.780963	-0.23602	0.00498524	0.0645462
LCAT	ENSG00000213398.3	protein_coding	56.7608	60.1636	60.7582	63.0042	80.3615	71.6956	59.8681	42.7056	44.4343	0.121246	0.252375	0.565987	0.252088	0.0209652	0.155205
PITX1	ENSG00000069011.11	protein_coding	778.433	966.629	890.487	1001.07	1001.35	908.144	818.874	827.675	848.786	0.0678044	0.374276	0.678815	0.191567	0.0121113	0.112759
EHBP1L1	ENSG00000173442.7	protein_coding	7426.54	7596.66	7318.51	7780.52	7118.34	7420.5	8180.63	8007.3	8200.4	-0.117077	0.0452565	0.229276	-0.118335	0.0431321	0.235741
KLRG1	ENSG00000139187.5	protein_coding	20.2717	22.06	16.1389	24.0016	26.4347	24.9848	41.6033	32.5376	46.248	-0.321976	0.0019655	NA	-0.225188	0.039215	0.224392
SUPT6H	ENSG00000109111.10	protein_coding	12775.2	12639.4	12196.3	13097.9	12913.9	12933.5	13862	14167.1	13950.6	-0.153549	8.24232e-05	0.00324216	-0.104785	0.00723994	0.081444
RP11-255B23.4	ENSG00000254166.1	lincRNA	26.3532	24.0655	6.64542	16.0011	40.1807	34.7615	17.2501	14.2352	13.6023	0.0511739	0.468866	NA	0.184312	0.0245393	0.170982
DOCK1	ENSG00000150760.8	protein_coding	5361.87	5741.62	5608.74	5552.37	5553.4	5630.28	5959.42	5799.83	5849.01	-0.0719705	0.11591	0.383058	-0.0700739	0.126447	0.41881
ZNF462	ENSG00000148143.8	protein_coding	4017.85	3704.07	3589.48	3814.26	3945.11	3978.02	3361.75	3549.65	3191.11	0.152007	0.00671911	0.0740689	0.201777	0.00032395	0.00945477
TLK2	ENSG00000146872.13	protein_coding	2968.79	3095.42	2886.01	3051.21	2971.26	3344.71	2881.79	2880.6	2789.39	0.0620764	0.223168	0.535766	0.124008	0.0150302	0.127572
PRDM15	ENSG00000141956.9	protein_coding	1338.95	1248.4	1352.82	1259.08	1266.75	1214.48	1376.97	1449.96	1358.42	-0.0801593	0.171352	0.472139	-0.149468	0.0112294	0.107145
CCDC68	ENSG00000166510.9	protein_coding	461.181	430.17	429.105	441.03	382.774	488.834	319.635	386.384	447.971	0.152362	0.0867279	0.328355	0.145415	0.103401	0.377072
SEC23A	ENSG00000100934.10	protein_coding	3477.61	3836.43	3842	3870.26	3817.17	3837.89	3652.97	3494.74	3404.21	0.0759593	0.144536	0.430663	0.120094	0.0211798	0.155951
RPS25	ENSG00000118181.6	protein_coding	9865.23	9870.85	10491.2	10243.7	10466	11128	10915.3	11385.1	14209.9	-0.235562	0.00205011	0.0335436	-0.170982	0.0253302	0.174546
DGKD	ENSG00000077044.5	protein_coding	785.529	888.416	873.399	824.055	848.025	774.53	789.448	710.743	714.576	0.16788	0.0432967	0.223747	0.119419	0.151777	0.457549
NUP62	ENSG00000213024.6	protein_coding	5165.23	5265.32	4984.07	5215.35	5351.44	5395.64	5128.37	4840.99	4655.63	0.0726664	0.112707	0.378234	0.12082	0.00840903	0.0890462
KREMEN2	ENSG00000131650.9	protein_coding	87.1683	72.1964	53.1634	46.0031	59.2137	73.8682	46.6769	45.756	34.4593	0.29311	0.00644335	0.0721276	0.186766	0.0735772	0.316665
RP13-143G15.3	ENSG00000227844.1	antisense	56.7608	61.1664	77.8464	48.0032	60.2711	57.5738	23.3384	53.8904	37.1797	0.27536	0.00816239	0.0837889	0.180792	0.0728485	0.315541
PELI2	ENSG00000139946.5	protein_coding	1629.85	1400.81	1685.09	1096.07	971.74	1153.65	1490.62	1498.76	1814.55	-0.0225258	0.793478	0.923215	-0.472242	3.75118e-08	5.02011e-06
GATAD2B	ENSG00000143614.7	protein_coding	7638.38	7447.25	7421.04	7294.49	7424.98	7293.4	6843.23	7173.53	7017	0.0935913	0.0339629	0.193688	0.062927	0.154675	0.461322
LDOC1	ENSG00000182195.6	protein_coding	4475.99	4169.34	4493.26	4305.29	4402.96	4483.15	4679.86	4690.5	4685.55	-0.0908683	0.101509	0.35809	-0.0855884	0.123466	0.413317
APEX1	ENSG00000100823.7	protein_coding	12472.2	11165.4	12361.4	11332.8	10802.3	11041.1	11930	12697.8	12842.4	-0.0542592	0.311761	0.628976	-0.164746	0.00215164	0.0356859
IL18	ENSG00000150782.7	protein_coding	2301.85	2437.63	2140.78	2728.18	3071.71	3069.88	2130.9	2150.53	2354.11	0.04397	0.577943	0.819952	0.355995	6.81326e-06	0.000438876
CTD-2554C21.1	ENSG00000267422.1	pseudogene	28.3804	38.1036	27.531	22.0015	32.779	31.5026	17.2501	18.3024	20.8569	0.208844	0.0328337	NA	0.167446	0.0815922	0.33447
RNLS	ENSG00000184719.7	protein_coding	346.646	329.897	351.258	284.019	370.086	317.199	319.635	410.787	368.17	-0.0758603	0.41445	0.713118	-0.140714	0.132112	0.427306
EIF1B	ENSG00000114784.3	protein_coding	1093.66	1056.87	1037.64	1131.08	1156.78	985.272	1084.73	1238.46	1379.28	-0.188843	0.01173	0.104517	-0.155436	0.0384405	0.222005
ZCCHC17	ENSG00000121766.10	protein_coding	1450.44	1509.1	1445.85	1481.1	1629.43	1437.17	1668.19	1654.33	1629.56	-0.152854	0.0189121	0.139163	-0.111305	0.0879996	0.347076
CGN	ENSG00000143375.10	protein_coding	6933.94	5861.94	6323.6	6057.41	5365.19	5259.85	6711.32	6833.91	6578.09	-0.065451	0.356498	0.665028	-0.239383	0.000747942	0.0169752
SORL1	ENSG00000137642.8	protein_coding	5373.02	4781	5657.16	5220.35	4908.4	4926.36	5591.08	5597.49	5802.76	-0.0937254	0.156562	0.448638	-0.157472	0.0173915	0.13881
RP11-757F18.5	ENSG00000261488.1	antisense	28.3804	40.1091	36.0752	53.0036	32.779	29.33	27.3973	22.3696	19.9501	0.15707	0.0927267	NA	0.201198	0.0362028	0.214157
AP1S3	ENSG00000152056.12	protein_coding	966.96	914.487	812.641	1013.07	998.174	990.703	1162.86	1174.4	1117.21	-0.314581	1.71615e-05	0.000962775	-0.177708	0.0151933	0.128515
CHMP5	ENSG00000086065.9	protein_coding	4793.24	4728.86	5148.31	4499.3	5160.05	5071.92	4001.02	3769.28	4414.41	0.238368	0.00058692	0.0141585	0.243489	0.000448951	0.0119411
ZBTB25	ENSG00000089775.7	protein_coding	700.387	678.846	804.096	670.045	609.055	652.865	545.916	614.147	599.41	0.26989	0.00036969	0.00990446	0.116226	0.128101	0.421303
PDK1	ENSG00000152256.9	protein_coding	711.537	712.939	671.188	615.041	717.966	709.352	903.096	935.456	909.543	-0.335676	1.59009e-05	0.000909599	-0.367257	2.51585e-06	0.000192489
TNFSF10	ENSG00000121858.6	protein_coding	1248.74	977.659	1896.79	860.058	882.919	901.627	558.093	629.399	574.926	0.418198	7.14239e-05	0.00288768	0.18019	0.0583674	0.278881
DXO	ENSG00000204348.5	protein_coding	270.627	288.785	275.31	297.02	242.142	269.402	296.297	309.107	324.643	-0.127314	0.150088	0.437657	-0.163014	0.0670233	0.299784
CD3EAP	ENSG00000117877.6	protein_coding	1326.78	1472	1289.21	1553.1	1530.04	1456.72	1735.16	1812.95	1582.41	-0.280748	0.000311583	0.00867279	-0.151208	0.052423	0.26337
SLC6A17	ENSG00000197106.6	protein_coding	44.5978	51.1391	40.8219	68.0046	49.6972	27.1574	76.1036	81.344	64.3844	-0.302399	0.006667	0.0736905	-0.265338	0.0186073	0.144857
IPO9	ENSG00000198700.5	protein_coding	10686.2	10368.2	10134.3	10392.7	10791.7	10455.6	9989.86	9973.79	10047.6	0.0536418	0.172209	0.472493	0.073741	0.0608086	0.285028
ERRFI1	ENSG00000116285.8	protein_coding	1537.61	1458.97	1416.42	1825.12	1697.11	1654.43	1335.36	1443.86	1351.17	0.0847086	0.224299	0.537233	0.290223	3.08132e-05	0.00151855
DCP1A	ENSG00000162290.12	protein_coding	1999.8	2082.66	1924.33	2031.14	2145.44	2029.2	1933.03	1841.43	1866.24	0.0835826	0.158365	0.451037	0.127105	0.0321782	0.199176
ZBTB1	ENSG00000126804.9	protein_coding	2256.24	2305.27	2192.99	2134.14	2244.83	2164.99	2429.23	2463.71	2499.2	-0.122078	0.0253612	0.165235	-0.164717	0.00264676	0.0416276
PROSER2	ENSG00000148426.8	protein_coding	527.064	489.331	524.039	582.039	609.055	577.91	454.592	486.031	493.312	0.0774276	0.410905	0.710305	0.228918	0.0154689	0.129805
ANXA1	ENSG00000135046.9	protein_coding	6656.21	6013.35	6311.26	6231.42	6096.9	7002.27	5445.97	5664.59	5868.96	0.147699	0.0144801	0.11915	0.171846	0.00446433	0.0598745
RP11-301G19.1	ENSG00000227706.3	lincRNA	127.712	127.346	193.667	84.0056	106.796	92.3353	71.03	76.26	78.8936	0.495134	1.13559e-05	0.000690513	0.147852	0.164932	0.475924
BSN	ENSG00000164061.4	protein_coding	241.233	219.597	251.577	244.016	227.338	147.736	187.722	190.142	162.321	0.248457	0.0193677	0.141294	0.122208	0.248243	0.579709
CENPF	ENSG00000117724.8	protein_coding	27488.4	26604.4	25203.2	25424.7	27246.8	27864.6	31230.9	30304.7	29472.7	-0.184252	0.00145419	0.026847	-0.163512	0.00473132	0.0620346
APBA2	ENSG00000034053.10	protein_coding	588.893	688.874	653.15	693.047	691.532	557.27	726.535	792.087	776.24	-0.205699	0.0151825	0.12222	-0.198402	0.0194701	0.148327
HEY2	ENSG00000135547.4	protein_coding	350.701	321.875	375.941	322.022	267.519	329.148	338.915	428.073	371.797	-0.0924484	0.325507	0.638746	-0.239062	0.011228	0.107145
GUCY1B2	ENSG00000123201.10	pseudogene	88.1819	85.2318	47.4673	73.0049	45.4677	65.1778	87.2654	96.596	75.2663	-0.105205	0.370997	0.675872	-0.214727	0.0611589	0.286059
ADCY9	ENSG00000162104.5	protein_coding	2400.17	2730.43	2455.01	2852.19	2816.88	2634.27	2483.01	2403.72	2300.61	0.0682912	0.347453	0.658047	0.182926	0.0118996	0.111484
B4GALT5	ENSG00000158470.5	protein_coding	25050.8	21178.6	24652.6	23072.6	21374	21306.6	19342.5	19867.3	19576.5	0.245487	0.000120502	0.0043495	0.146904	0.0213958	0.156674
B3GALT2	ENSG00000162630.5	protein_coding	61.8287	55.15	56.9608	69.0046	51.812	41.2793	75.0889	82.3608	63.4776	-0.148519	0.196312	0.501575	-0.187487	0.100597	0.371295
HSPA1B	ENSG00000204388.5	protein_coding	1286.24	1480.03	1235.1	1691.11	1538.5	1509.95	1202.44	1228.29	1425.53	0.0447643	0.562274	0.809158	0.25501	0.00096129	0.0201391
GIGYF2	ENSG00000204120.10	protein_coding	6971.44	6957.92	6741.31	6964.47	7079.21	6812.17	7313.05	7724.63	7355.24	-0.111238	0.00763975	0.0808325	-0.0987407	0.0180411	0.142224
ACADM	ENSG00000117054.9	protein_coding	1401.79	1339.64	1322.44	1201.08	1337.6	1191.67	1433.79	1402.17	1400.13	-0.0554764	0.348662	0.658819	-0.169261	0.00452142	0.0600946
RP11-339B21.11	ENSG00000272593.1	lincRNA	59.8015	69.1882	76.8971	77.0052	75.0745	70.6093	74.0741	82.3608	107.005	-0.190547	0.0958787	0.34772	-0.133628	0.251945	0.584419
RPS4X	ENSG00000198034.6	protein_coding	38974.4	37842.9	39065.6	37579.5	39411	38270.3	40840.2	42271.4	39926.5	-0.0831912	0.0484903	0.237432	-0.0906831	0.0315494	0.198015
MAP6	ENSG00000171533.7	protein_coding	31.4211	18.0491	15.1895	29.0019	23.2625	19.5533	40.5886	32.5376	27.2047	-0.163712	0.111533	NA	-0.127843	0.229776	NA
GIT2	ENSG00000139436.16	protein_coding	2724.52	2683.3	2648.68	2716.18	2648.76	2602.77	2969.05	2897.88	2712.31	-0.0856792	0.0808901	0.316433	-0.100582	0.0410803	0.229565
SPTAN1	ENSG00000197694.9	protein_coding	26059.3	26232.3	25288.7	27459.8	26739.2	26180.8	28235.4	28062.7	27458.6	-0.10704	0.00578268	0.0672817	-0.0574535	0.138618	0.436647
KANK4	ENSG00000132854.14	protein_coding	471.317	485.32	558.216	399.027	311.929	383.463	509.387	459.594	583.994	-0.0278436	0.777007	0.916108	-0.376349	0.000115724	0.0041779
IL15RA	ENSG00000134470.15	protein_coding	225.016	177.483	219.299	194.013	195.617	187.929	179.604	149.47	190.433	0.178805	0.0760373	0.305485	0.104396	0.303683	0.631193
ADCY7	ENSG00000121281.8	protein_coding	676.061	728.983	768.971	723.049	715.852	785.393	696.094	682.273	569.485	0.138967	0.0656815	0.280932	0.166813	0.0275671	0.183806
SLC39A11	ENSG00000133195.7	protein_coding	422.665	406.104	487.964	416.028	369.028	396.498	353.121	312.158	377.238	0.260893	0.00470583	0.0591437	0.13851	0.134801	0.432277
LITAF	ENSG00000189067.8	protein_coding	4052.31	4419.02	4050.86	4607.31	4699.03	4350.62	3847.8	3847.57	3941.96	0.0963722	0.123584	0.395392	0.210794	0.000757923	0.0171516
HIST1H4L	ENSG00000198558.2	protein_coding	444.964	596.623	395.877	827.056	703.163	718.042	958.905	1009.68	953.071	-0.750809	2.48732e-14	8.57178e-12	-0.284063	0.00440627	0.0595844
EZH1	ENSG00000108799.8	protein_coding	788.569	752.045	787.008	707.048	721.139	653.951	638.255	570.425	596.689	0.315418	4.2798e-05	0.00192378	0.176568	0.0227461	0.163025
RTN1	ENSG00000139970.12	protein_coding	309.144	357.974	346.511	328.022	347.881	367.168	401.827	414.855	348.22	-0.157737	0.0832458	0.321167	-0.126106	0.168219	0.480957
PLCB3	ENSG00000149782.7	protein_coding	2963.72	3029.24	2961.01	3110.21	2934.25	2953.64	2763.07	2859.24	2686.92	0.102545	0.0357148	0.199515	0.109513	0.0252576	0.174344
SAV1	ENSG00000151748.10	protein_coding	2249.15	2171.91	2241.41	2098.14	2249.06	2291	1921.87	1962.42	1965.09	0.176263	0.000918078	0.0194557	0.170877	0.00135312	0.0259652
RP11-448G15.3	ENSG00000261490.1	sense_overlapping	27.3668	47.1282	36.0752	40.0027	56.0416	54.3149	32.4709	28.4704	30.832	0.0797846	0.400058	0.701616	0.230432	0.0233559	0.166111
ANKRD29	ENSG00000154065.12	protein_coding	369.959	347.946	340.815	349.023	347.881	371.514	321.664	293.855	231.24	0.25421	0.00524891	0.0636821	0.264353	0.00380537	0.0540063
COQ7	ENSG00000167186.6	protein_coding	467.263	530.443	545.874	482.032	492.743	539.89	610.858	617.198	604.851	-0.215477	0.00386864	0.0522827	-0.240094	0.00136499	0.0261283
CHMP1B	ENSG00000255112.2	protein_coding	3854.66	3402.25	3872.38	3378.23	3070.65	3224.13	3856.93	3900.45	3821.35	-0.0511231	0.453916	0.741868	-0.232044	0.000689174	0.0160267
P2RX5	ENSG00000083454.17	protein_coding	73.9917	74.2018	55.0621	94.0063	89.878	65.1778	58.8534	38.6384	50.7821	0.196691	0.0664555	0.283065	0.34071	0.00209569	0.0350719
KIF21B	ENSG00000116852.10	protein_coding	490.575	489.331	650.302	513.034	523.407	575.738	410.959	398.586	410.791	0.334139	0.000162206	0.00538479	0.319535	0.000319878	0.00942276
INPP4B	ENSG00000109452.8	protein_coding	1507.2	1522.14	1473.39	1818.12	1982.6	1934.7	1494.67	1500.8	1577.87	-0.0203972	0.760823	0.910282	0.293139	1.19487e-05	0.000716181
BOC	ENSG00000144857.10	protein_coding	1035.88	988.689	1342.38	585.039	505.431	596.377	1202.44	1256.77	1266.83	-0.0848742	0.475722	0.756659	-0.61613	3.06491e-08	4.21058e-06
SIK1	ENSG00000142178.7	protein_coding	1745.39	2353.4	1948.06	2426.16	2552.53	2261.67	1950.28	2002.08	1945.14	0.0233369	0.82133	0.933118	0.193581	0.0638135	0.292172
RP11-148B18.4	ENSG00000236098.1	lincRNA	44.5978	56.1527	39.8725	73.0049	65.5581	52.1423	39.5739	44.7392	29.0183	0.120926	0.241614	0.55501	0.314666	0.00398061	0.0557213
LCORL	ENSG00000178177.10	protein_coding	926.417	1072.92	950.296	933.063	1067.96	1040.67	914.258	873.431	842.439	0.147847	0.0316085	0.187685	0.187025	0.00665409	0.077902
RP11-445H22.3	ENSG00000132832.5	antisense	21.2853	20.0545	31.3284	33.0022	20.0904	21.7259	10.1471	16.2688	15.416	0.164584	0.0572485	NA	0.174766	0.0456063	NA
BTN2A2	ENSG00000124508.12	protein_coding	177.377	161.439	204.109	172.012	171.297	193.361	117.707	132.184	162.321	0.253805	0.0162986	0.128001	0.241125	0.022683	0.162722
RP11-122G18.5	ENSG00000235477.2	lincRNA	316.239	394.072	313.284	305.02	317.216	405.189	412.989	421.972	362.729	-0.17526	0.0614431	0.271797	-0.171819	0.0677051	0.301853
RAB11FIP4	ENSG00000131242.11	protein_coding	7369.78	6244.98	7299.52	4603.31	4278.19	4568.97	7123.29	7377.9	7788.7	-0.0787833	0.320278	0.635029	-0.620501	4.18131e-15	1.75434e-12
RP11-78C3.1	ENSG00000248112.1	lincRNA	69.9374	76.2073	56.9608	94.0063	125.829	86.9038	63.927	87.4448	43.5275	0.0251468	0.802825	0.926642	0.284807	0.0082877	0.0883692
RP11-344E13.3	ENSG00000233098.4	antisense	1731.2	1589.32	1602.5	1579.11	1605.11	1709.83	1759.51	1979.71	1790.98	-0.150898	0.0244015	0.161165	-0.158595	0.0182521	0.143311
YAF2	ENSG00000015153.10	protein_coding	965.947	1034.81	953.144	960.065	1169.47	1184.06	927.449	938.507	931.307	0.0695464	0.319361	0.634726	0.216315	0.00194	0.0333517
CEP63	ENSG00000182923.12	protein_coding	2386.99	2175.92	2262.29	2172.15	2310.39	2330.11	2564.18	2518.61	2540.92	-0.142709	0.038042	0.207702	-0.145173	0.0351059	0.210256
DGKH	ENSG00000102780.12	protein_coding	2348.48	2621.13	2132.23	2702.18	2820.05	2707.05	2286.15	2449.47	2271.59	0.0169404	0.813679	0.93014	0.204347	0.00444944	0.0598554
SLC26A10	ENSG00000135502.12	protein_coding	57.7744	43.1173	41.7712	29.0019	40.1807	34.7615	29.4267	23.3864	18.1365	0.279356	0.00436277	NA	0.13783	0.127651	0.420465
STON2	ENSG00000140022.5	protein_coding	2463.01	2515.84	2423.68	2473.17	2464.77	2503.92	2690.01	2729.09	2648.83	-0.118327	0.0117684	0.104629	-0.110976	0.0184992	0.14424
CBS	ENSG00000160200.13	protein_coding	2395.1	2244.1	2614.5	2303.15	2231.09	2118.28	2009.13	1901.42	1859.89	0.305239	2.57148e-07	2.93068e-05	0.189715	0.00142503	0.0269484
TMEM63C	ENSG00000165548.6	protein_coding	257.451	257.701	218.35	238.016	229.453	222.691	188.737	197.259	181.365	0.269849	0.00614422	0.0701906	0.205388	0.0374522	0.217671
XPO5	ENSG00000124571.13	protein_coding	2411.32	2697.34	2360.08	2639.18	2650.87	2611.46	2393.71	2400.67	2211.74	0.0807118	0.271561	0.586319	0.151921	0.0386631	0.222463
FOXD2	ENSG00000186564.5	protein_coding	105.413	121.33	116.77	126.008	97.2797	94.5079	171.487	144.386	118.794	-0.209546	0.0557157	0.257375	-0.273794	0.0122568	0.113698
GULP1	ENSG00000144366.11	protein_coding	1494.02	1475.01	1760.09	1314.09	1470.83	1600.12	1236.94	1207.96	1205.17	0.327347	8.74322e-06	0.000567486	0.230674	0.00177356	0.0311809
FKBP2	ENSG00000173486.8	protein_coding	7871.5	6681.17	7507.43	7064.47	6763.05	7065.28	7655	8416.06	7958.28	-0.104929	0.188642	0.491741	-0.171515	0.0316206	0.198015
KIAA1143	ENSG00000163807.4	protein_coding	1603.49	1516.12	1487.63	1519.1	1512.06	1600.12	1629.63	1723.48	1712.99	-0.125881	0.0413678	0.218523	-0.118981	0.0545031	0.268437
ANKH	ENSG00000154122.8	protein_coding	1605.52	1561.25	1665.15	1527.1	1535.33	1620.76	1617.45	1660.43	1840.85	-0.075434	0.258526	0.571864	-0.116309	0.0823916	0.335268
TPST2	ENSG00000128294.11	protein_coding	338.537	397.08	346.511	337.023	344.708	351.96	310.503	342.662	286.556	0.16388	0.0631528	0.276645	0.110764	0.212053	0.537624
ATP10B	ENSG00000118322.8	protein_coding	80.0732	57.1554	61.7075	102.007	57.099	72.7819	55.8093	32.5376	43.5275	0.184359	0.061383	0.271669	0.264538	0.00962637	0.0970388
SMAGP	ENSG00000170545.12	protein_coding	767.284	766.084	802.198	775.052	822.648	771.271	796.551	853.095	890.5	-0.10905	0.111771	0.377017	-0.0911009	0.186141	0.508832
BNIP3L	ENSG00000104765.10	protein_coding	8375.26	6714.26	8337.16	6271.42	6661.54	6670.95	7838.67	8062.21	8691.9	-0.0526939	0.58964	0.826661	-0.244411	0.0118918	0.111479
CPT2	ENSG00000157184.5	protein_coding	932.498	948.58	917.069	840.056	802.557	819.068	964.993	1042.22	914.078	-0.055293	0.412476	0.711412	-0.220343	0.00119965	0.0237846
ZMYND11	ENSG00000015171.14	protein_coding	3416.8	3470.44	3560.05	3350.23	3382.58	3519.6	3650.94	3577.1	3607.34	-0.0499838	0.296198	0.613575	-0.0760799	0.112921	0.39584
FYB	ENSG00000082074.11	protein_coding	564.567	525.429	730.997	580.039	581.563	676.763	509.387	392.485	463.387	0.279827	0.00688624	0.0754515	0.288455	0.00539378	0.0677451
ETS1	ENSG00000134954.10	protein_coding	2494.43	2543.92	2267.99	2793.19	2935.31	2777.66	2271.95	2419.98	2452.96	0.0286557	0.666247	0.866109	0.226335	0.000650031	0.0154298
JPH2	ENSG00000149596.6	protein_coding	21.2853	19.0518	17.0882	35.0024	30.6643	30.4163	17.2501	10.168	14.5092	0.0911925	0.272585	NA	0.292334	0.00243984	NA
TTC39B	ENSG00000155158.16	protein_coding	840.262	765.081	963.587	725.049	726.426	758.235	660.579	678.206	655.633	0.305584	0.000204605	0.00644852	0.122889	0.137152	0.434211
DVL1	ENSG00000107404.13	protein_coding	2948.52	2936.99	2807.22	2852.19	2757.67	2813.51	2522.58	2409.82	2635.23	0.187407	0.000392437	0.0103652	0.144855	0.00629781	0.0749161
EPC2	ENSG00000135999.7	protein_coding	1882.23	1986.4	1888.25	1808.12	1932.91	1820.63	2140.03	2076.31	2117.43	-0.126915	0.0358422	0.199761	-0.172629	0.0044364	0.0597762
KCND1	ENSG00000102057.5	protein_coding	98.3178	93.2536	119.618	84.0056	115.255	71.6956	74.0741	57.9576	80.7072	0.264409	0.0158815	0.125886	0.162822	0.131943	0.427221
CCDC84	ENSG00000186166.4	protein_coding	305.089	366.998	300.943	328.022	354.225	319.371	282.091	260.301	277.488	0.169153	0.0948993	0.345205	0.198507	0.0508754	0.259792
IL12A	ENSG00000168811.2	protein_coding	50.6793	42.1145	36.0752	41.0028	35.9512	38.0204	50.7357	49.8232	67.1049	-0.145837	0.200618	0.507294	-0.200413	0.073426	0.316342
CDC42EP3	ENSG00000163171.6	protein_coding	2584.64	2796.61	2411.34	2779.19	2801.02	2809.16	2360.23	2431.17	2356.83	0.107809	0.151888	0.440301	0.20035	0.00779423	0.0850942
DKK1	ENSG00000107984.5	protein_coding	117.576	224.611	103.479	176.012	249.544	215.087	101.471	97.6128	118.794	0.0615887	0.323093	0.636772	0.147285	0.0397764	0.226142
SLC23A2	ENSG00000089057.10	protein_coding	1883.24	1745.75	2040.15	1855.12	1689.71	1767.41	1643.84	1637.05	1619.59	0.193608	0.00138219	0.0259308	0.107184	0.0779611	0.326796
CTD-3138B18.5	ENSG00000268516.1	antisense	252.383	252.687	265.817	301.02	260.117	277.006	317.606	294.872	341.872	-0.236571	0.0127089	0.110283	-0.144971	0.128913	0.42238
WNT11	ENSG00000085741.8	protein_coding	40.5434	46.1254	41.7712	27.0018	41.2381	31.5026	79.1477	49.8232	47.1548	-0.185239	0.103094	0.361766	-0.310664	0.0044397	0.0597762
CXXC4	ENSG00000168772.9	protein_coding	65.883	51.1391	75.9477	48.0032	45.4677	41.2793	38.5591	32.5376	38.0866	0.336569	0.00212381	0.0344233	0.113383	0.274242	0.603792
HIST1H4B	ENSG00000124529.3	protein_coding	1793.03	2016.48	1815.15	2211.15	2127.46	2120.45	2376.46	2374.23	2500.11	-0.325233	3.78473e-06	0.000288317	-0.148407	0.0349349	0.209312
NFKBIE	ENSG00000146232.10	protein_coding	238.193	228.622	255.374	219.015	180.813	228.122	168.443	208.444	185.899	0.264077	0.00684048	0.0751208	0.114657	0.243136	0.573798
USP48	ENSG00000090686.11	protein_coding	5449.03	5186.1	5417.92	4809.32	5008.85	4989.36	5729.08	5739.84	5506.23	-0.0754799	0.160709	0.454849	-0.18476	0.000612974	0.0148602
ADCY6	ENSG00000174233.7	protein_coding	2043.39	2239.09	2061.98	2354.16	2353.75	2074.83	2092.34	1943.11	1991.38	0.0654138	0.357142	0.666058	0.150867	0.0338204	0.205528
THRB	ENSG00000151090.13	protein_coding	722.686	807.195	739.541	892.06	910.411	849.484	641.299	711.76	707.322	0.107826	0.238457	0.551613	0.283882	0.00197957	0.0338073
PASK	ENSG00000115687.9	protein_coding	409.488	499.358	420.56	461.031	508.604	474.712	427.195	360.964	423.486	0.104219	0.247647	0.561738	0.198856	0.0278198	0.184247
LRP8	ENSG00000157193.10	protein_coding	1150.42	1170.18	1100.29	1301.09	1143.04	1130.84	1359.72	1405.22	1221.49	-0.19903	0.00235718	0.0371415	-0.140828	0.0316826	0.19808
TSPAN4	ENSG00000214063.6	protein_coding	1197.04	1318.59	1310.1	1487.1	1395.75	1390.46	1187.22	1204.91	1215.14	0.0731864	0.335863	0.64841	0.211313	0.00547914	0.0682825
FERMT1	ENSG00000101311.11	protein_coding	1124.07	1117.04	1176.24	935.063	988.658	1000.48	1220.7	1178.47	1161.64	-0.0498092	0.544037	0.798424	-0.238305	0.00376478	0.0536187
KNTC1	ENSG00000184445.7	protein_coding	2951.56	3268.89	2886.01	3392.23	3458.72	3142.66	2944.7	2983.29	2842.89	0.0481024	0.490777	0.764563	0.167454	0.0164907	0.135022
BNC2	ENSG00000173068.13	protein_coding	2920.14	2916.93	3026.52	2747.18	2846.49	2880.86	3191.28	3236.48	3160.28	-0.107074	0.0329915	0.191544	-0.168513	0.000828442	0.0182681
OR2A1-AS1	ENSG00000244479.2	antisense	37.5027	52.1418	57.9101	45.003	38.066	42.3656	37.5444	31.5208	24.4842	0.229825	0.0260178	0.167892	0.141484	0.158553	0.466358
TMEM79	ENSG00000163472.14	protein_coding	147.983	161.439	153.794	174.012	170.239	180.325	140.031	102.697	150.533	0.148859	0.155522	0.44705	0.267009	0.011556	0.109187
FHL2	ENSG00000115641.14	protein_coding	1613.63	1805.91	1542.69	1780.12	1881.09	1750.02	1443.94	1527.23	1485.38	0.130147	0.107895	0.370678	0.235673	0.00363702	0.0523273
SDC4	ENSG00000124145.5	protein_coding	3061.03	2927.96	3184.11	3524.24	3180.62	3273.01	2629.12	3028.03	3065.06	0.0667726	0.263177	0.576842	0.178683	0.00275217	0.0428533
KLF8	ENSG00000102349.10	protein_coding	106.426	87.2373	86.3905	82.0055	79.3041	66.2641	104.516	91.512	107.005	-0.0704483	0.53626	0.79387	-0.239219	0.0330679	0.202663
UTP15	ENSG00000164338.5	protein_coding	1027.78	1176.2	1008.21	1165.08	1240.32	1080.87	1018.77	1035.1	997.505	0.0649507	0.369545	0.674919	0.169227	0.0194571	0.148327
DDX39B	ENSG00000198563.9	protein_coding	956.825	981.67	974.029	913.061	951.649	938.561	835.11	756.499	897.755	0.181272	0.0393784	0.21199	0.13675	0.120753	0.408668
DDX23	ENSG00000174243.5	protein_coding	5483.5	5928.12	5275.52	5910.4	6057.78	5636.8	6397.77	6645.81	6445.7	-0.209765	0.000111403	0.00408216	-0.137335	0.0114372	0.108422
PPP4R4	ENSG00000119698.7	protein_coding	154.065	129.352	145.25	105.007	124.772	117.32	92.339	86.428	108.819	0.344015	0.00159378	0.0285499	0.155303	0.14948	0.455273
FAM136A	ENSG00000035141.3	protein_coding	4957.45	4979.54	4375.54	4663.31	5123.04	4828.59	5317.1	5457.17	5407.39	-0.164824	0.00381702	0.0517299	-0.136704	0.0165197	0.135065
RP11-705O1.8	ENSG00000263884.1	lincRNA	25.3396	28.0764	32.2778	48.0032	32.779	22.8122	48.7063	47.7896	41.7139	-0.234415	0.0297591	NA	-0.147777	0.189208	0.512432
EIF4E	ENSG00000151247.8	protein_coding	3046.84	3226.78	3058.79	3264.22	3044.22	3473.98	3574.84	3589.3	3727.04	-0.207429	0.000258503	0.00769869	-0.144351	0.0110609	0.106256
NEK5	ENSG00000197168.7	protein_coding	103.386	66.18	81.6438	89.006	84.591	77.1271	130.898	103.714	96.1232	-0.204873	0.0731906	0.299964	-0.205305	0.0737357	0.317084
CAMK2D	ENSG00000145349.12	protein_coding	1079.47	1120.05	1291.11	1162.08	1116.6	1166.68	928.464	1013.75	1083.65	0.18148	0.0113703	0.10222	0.164282	0.0223017	0.161404
TAF1D	ENSG00000166012.10	protein_coding	2390.03	2218.03	2269.89	2226.15	2467.94	2443.08	2196.86	2105.79	2096.57	0.0922106	0.190596	0.493857	0.139404	0.0480676	0.250375
BCAR3	ENSG00000137936.12	protein_coding	1625.79	1851.03	1709.77	1721.12	1631.55	1625.1	1549.47	1586.21	1516.21	0.146108	0.0101711	0.0956588	0.0912532	0.110285	0.390705
RP11-1212A22.1	ENSG00000205746.5	pseudogene	36.4891	42.1145	37.0245	34.0023	49.6972	38.0204	21.309	25.42	22.6706	0.216184	0.0283008	NA	0.24042	0.0159849	0.132276
NDUFB4	ENSG00000065518.7	protein_coding	4150.63	4104.16	4254.97	4085.27	3821.4	4320.2	4252.67	4485.11	5397.41	-0.153282	0.0424453	0.221468	-0.181919	0.0160871	0.132666
CCDC85A	ENSG00000055813.5	protein_coding	31.4211	32.0873	41.7712	24.0016	16.9182	19.5533	48.7063	27.4536	46.248	-0.0708564	0.542919	NA	-0.275538	0.00749747	0.0832063
IFT172	ENSG00000138002.10	protein_coding	1154.47	1179.21	1128.77	1112.07	1063.73	1097.16	1358.7	1365.56	1208.79	-0.164373	0.015509	0.123966	-0.236564	0.000523657	0.0133705
KIAA1467	ENSG00000084444.9	protein_coding	180.418	197.537	189.869	203.014	157.551	198.792	151.192	157.604	138.744	0.239268	0.018702	0.138903	0.223715	0.0283208	0.186054
THAP1	ENSG00000131931.4	protein_coding	912.227	870.367	881.943	906.061	867.058	837.535	944.699	933.423	956.698	-0.0807692	0.228853	0.541552	-0.106773	0.113508	0.396397
TRAP1	ENSG00000126602.6	protein_coding	4397.95	4470.16	4225.54	4689.32	4786.8	4671.08	4213.09	4251.24	4068.01	0.0585956	0.311539	0.628812	0.162152	0.00510533	0.06552
CARM1	ENSG00000142453.7	protein_coding	3320.51	3590.77	3407.2	3718.25	3786.51	3598.9	3341.45	3197.84	3244.61	0.0702235	0.255731	0.569892	0.167154	0.00683836	0.0791638
DOCK6	ENSG00000130158.9	protein_coding	1681.54	1643.47	1738.25	1592.11	1518.41	1509.95	1427.7	1369.63	1508.95	0.216522	0.000151611	0.00513914	0.0938692	0.103	0.376319
AVEN	ENSG00000169857.3	protein_coding	508.82	690.879	500.306	626.042	667.212	669.159	701.168	764.634	740.874	-0.296007	0.00119914	0.0238411	-0.134188	0.143581	0.4457
MAP2	ENSG00000078018.15	protein_coding	882.833	733.996	929.41	803.054	794.098	854.916	612.887	698.542	597.596	0.307753	0.00153766	0.0278201	0.266639	0.00605652	0.0732255
RP11-115J23.1	ENSG00000249867.1	lincRNA	25.3396	63.1718	29.4297	63.0042	58.1563	44.5382	23.3384	41.6888	38.0866	0.0530979	0.563334	0.809646	0.210605	0.0339997	0.206338
TBL1X	ENSG00000101849.11	protein_coding	1637.95	1730.71	1766.73	1850.12	1851.49	1877.12	1632.68	1554.69	1524.37	0.115004	0.0527037	0.249863	0.225108	0.000148824	0.00511136
TBL3	ENSG00000183751.10	protein_coding	1709.92	1750.76	1534.14	1767.12	1663.27	1632.7	1615.43	1515.03	1504.42	0.0978884	0.125814	0.399524	0.116285	0.0695363	0.307255
SNORD3D	ENSG00000262202.3	lincRNA	139.875	131.357	149.047	123.008	126.887	108.63	102.486	101.68	114.26	0.247237	0.0207943	0.147651	0.10337	0.33385	0.656167
PVRL2	ENSG00000130202.5	protein_coding	2614.04	2244.1	2620.2	2469.17	2389.7	2312.73	2138	2259.33	2240.76	0.155419	0.0176218	0.13488	0.100796	0.124572	0.415437
TRIB1	ENSG00000173334.3	protein_coding	864.588	922.509	904.727	1007.07	972.797	880.987	906.14	885.633	712.763	0.0896152	0.256389	0.570083	0.164772	0.0371945	0.217233
ESRP1	ENSG00000104413.11	protein_coding	4992.92	4617.56	4905.27	4260.29	4437.86	4692.8	4734.66	5005.71	5080.93	-0.028017	0.625336	0.844408	-0.13621	0.0178193	0.140921
SLC11A2	ENSG00000110911.10	protein_coding	2991.09	2763.52	3153.73	2750.18	3060.08	2912.36	2472.86	2558.27	2532.76	0.217407	0.000299388	0.00846356	0.189028	0.00169966	0.0303749
PCBD1	ENSG00000166228.4	protein_coding	4526.67	4316.74	4531.23	4217.28	4604.92	4710.18	4738.72	4920.3	4872.36	-0.112384	0.0352261	0.197602	-0.096761	0.0702047	0.308842
SPINK6	ENSG00000178172.2	protein_coding	114.535	143.39	95.884	153.01	174.469	197.706	121.766	100.663	114.26	0.0387568	0.714441	0.889968	0.375563	0.000581433	0.0143537
RAB3IL1	ENSG00000167994.7	protein_coding	258.464	281.766	354.106	241.016	286.552	261.798	252.664	214.545	244.842	0.244055	0.0117222	0.104517	0.108182	0.266236	0.597971
SHFM1	ENSG00000127922.5	protein_coding	1827.49	1742.74	1778.13	1828.12	1707.68	1855.4	1820.4	2046.82	2171.84	-0.152923	0.0413317	0.218498	-0.142893	0.0569541	0.274996
SUN1	ENSG00000164828.13	protein_coding	2877.57	2498.8	2839.5	2508.17	2748.15	2551.71	2460.68	2353.89	2342.32	0.185009	0.00126125	0.0243727	0.116568	0.0428191	0.235051
KLF12	ENSG00000118922.12	protein_coding	1672.42	1749.76	1780.97	1673.11	1742.58	1811.94	1848.81	1859.73	1837.22	-0.0855869	0.125968	0.399576	-0.0798059	0.154986	0.461806
GUSB	ENSG00000169919.12	protein_coding	1053.12	1079.94	1230.35	1107.07	1149.38	1117.8	971.082	971.044	946.723	0.197146	0.00376495	0.0511679	0.200583	0.00327805	0.0482354
YBX3	ENSG00000060138.8	protein_coding	6970.43	6817.54	6621.69	7118.48	7186.01	6626.41	7251.15	7553.81	7303.55	-0.109423	0.0262851	0.168715	-0.0747836	0.129166	0.422766
NEURL	ENSG00000107954.6	protein_coding	441.923	580.579	460.433	561.038	586.85	538.803	452.563	461.627	446.157	0.0937393	0.319255	0.634726	0.235522	0.0126751	0.116086
TGFB2	ENSG00000092969.7	protein_coding	1544.7	1273.46	1463.89	1146.08	1161.01	1177.55	1455.1	1430.64	1511.67	-0.0340319	0.640568	0.851548	-0.29484	5.65554e-05	0.002401
RP3-325F22.5	ENSG00000272189.1	antisense	77.0325	91.2482	66.4542	85.0057	99.3945	112.975	123.795	103.714	104.285	-0.287956	0.00939214	0.0914817	-0.096656	0.398947	0.70702
FAM210B	ENSG00000124098.9	protein_coding	1600.45	1447.94	1799.96	1397.09	1374.6	1489.31	1739.22	1659.42	1627.75	-0.044984	0.548294	0.800863	-0.20741	0.00576851	0.0706735
RAB11B	ENSG00000185236.7	protein_coding	4843.92	4573.44	4727.75	4610.31	4637.7	4318.03	5224.76	5331.08	4730.9	-0.102077	0.103989	0.363126	-0.157008	0.0124955	0.115054
CEPT1	ENSG00000134255.9	protein_coding	959.865	989.692	1046.18	919.062	973.854	990.703	1062.41	1048.32	1095.44	-0.088952	0.169532	0.469088	-0.139532	0.0321139	0.199079
TFPI	ENSG00000003436.10	protein_coding	1588.29	1398.8	1628.13	1467.1	1502.55	1556.66	1661.09	1801.77	1752.89	-0.142018	0.109794	0.373975	-0.164648	0.0639554	0.292271
ADAMTS1	ENSG00000154734.10	protein_coding	3672.22	3720.12	3421.44	3592.24	3462.95	3390.33	3906.65	4052.97	4093.4	-0.148526	0.00297094	0.0431741	-0.19543	9.7106e-05	0.00363247
IDO1	ENSG00000131203.8	protein_coding	1367.33	1389.78	1765.78	1587.11	1446.51	1553.4	1162.86	1201.86	1091.81	0.171412	0.108517	0.37174	0.180747	0.0913463	0.353491
TP53INP2	ENSG00000078804.8	protein_coding	793.637	704.917	899.98	692.046	587.908	617.017	854.389	821.575	874.177	-0.0702028	0.442896	0.735445	-0.335636	0.000240987	0.0075425
FZD5	ENSG00000163251.3	protein_coding	1009.53	1025.79	1022.45	1157.08	1256.18	1106.94	984.273	1031.04	984.81	0.0249279	0.706489	0.885498	0.208249	0.00160704	0.0293761
HEG1	ENSG00000173706.8	protein_coding	4730.4	4481.19	4558.76	4585.31	4608.1	4316.95	4762.05	5140.94	4820.67	-0.0890083	0.136459	0.41704	-0.114246	0.0562573	0.273365
MARS	ENSG00000166986.8	protein_coding	5033.46	5283.37	4889.13	5515.37	5338.75	5323.94	4855.41	4927.41	4652.91	0.0692069	0.244056	0.557611	0.151794	0.0106407	0.103565
ELP2	ENSG00000134759.9	protein_coding	2415.37	2461.7	2398.05	2294.15	2304.05	2346.4	2173.52	2134.26	2205.39	0.150488	0.00315665	0.0451717	0.0870706	0.0891625	0.349535
MAP3K10	ENSG00000130758.3	protein_coding	1750.46	1695.61	1803.76	1616.11	1579.74	1449.12	1449.01	1315.74	1330.31	0.318119	6.21664e-06	0.000438925	0.161275	0.0224623	0.162188
AC004893.11	ENSG00000242687.2	antisense	107.44	96.2618	96.8333	105.007	97.2797	122.752	88.2801	88.4616	86.1482	0.0998332	0.351128	0.660802	0.160489	0.139132	0.437755
EIF5B	ENSG00000158417.6	protein_coding	16124.1	15351.8	13965.8	16333.1	16677.1	16215.2	17074.6	18794.5	17785.5	-0.211183	0.00338958	0.0475099	-0.109578	0.128669	0.422103
RRS1	ENSG00000179041.2	protein_coding	2526.87	2857.77	2449.31	2899.19	3004.04	2516.95	3276.51	3371.71	3081.38	-0.2767	9.66217e-05	0.00368027	-0.184456	0.00939428	0.0958822
ACOT9	ENSG00000123130.12	protein_coding	1386.58	1372.73	1423.07	1400.09	1450.74	1466.5	1255.2	1378.78	1287.69	0.0869029	0.119373	0.388882	0.129219	0.0208353	0.154685
LIPH	ENSG00000163898.5	protein_coding	191.568	114.311	153.794	150.01	170.239	175.98	99.442	123.033	112.446	0.240738	0.0273547	0.173198	0.301746	0.00613472	0.0737687
NADSYN1	ENSG00000172890.7	protein_coding	1003.45	981.67	923.714	970.065	894.55	815.809	954.846	1095.09	1011.11	-0.0658579	0.344898	0.655813	-0.169576	0.0155841	0.130005
RP11-245M24.1	ENSG00000229563.2	lincRNA	22.2989	22.06	35.1258	32.0022	53.9268	27.1574	18.2649	20.336	19.0433	0.1072	0.221501	NA	0.251291	0.0092493	0.0949644
USO1	ENSG00000138768.10	protein_coding	5931.5	5384.64	5623.93	5059.34	5264.73	5402.16	5536.28	6110.97	5750.16	-0.0360997	0.497955	0.768585	-0.136873	0.0103386	0.101446
SLC12A8	ENSG00000221955.6	protein_coding	502.738	481.309	540.178	471.032	470.538	468.194	422.121	442.308	418.045	0.215805	0.0047527	0.0594046	0.117734	0.126713	0.419153
KCNE3	ENSG00000175538.6	protein_coding	59.8015	55.15	56.9608	41.0028	34.8938	23.8985	76.1036	46.7728	68.0117	-0.069955	0.557006	0.805888	-0.367545	0.000794467	0.0177713
HMGCS1	ENSG00000112972.10	protein_coding	10220	9225.09	9557.07	8938.6	8727.68	8495.93	9938.11	10492.4	10356.8	-0.0787431	0.209514	0.518829	-0.214338	0.00064045	0.0153195
NHLRC2	ENSG00000196865.4	protein_coding	4333.08	4329.78	4253.07	4340.29	4438.91	4094.25	4561.14	4640.68	4726.36	-0.104576	0.0178181	0.135445	-0.10893	0.0137968	0.121365
AGRN	ENSG00000188157.9	protein_coding	24181.1	22293.6	25029.5	22859.5	19918	19685.9	20143.1	20722.4	19260.9	0.231343	7.7566e-05	0.00309281	0.0509554	0.384237	0.695115
GATM	ENSG00000171766.11	protein_coding	50.6793	40.1091	55.0621	42.0028	34.8938	41.2793	59.8681	55.924	61.664	-0.132623	0.250549	0.564357	-0.258905	0.0211181	0.155951
MAP4	ENSG00000047849.17	protein_coding	10921.4	11098.2	10665.9	11539.8	11453.6	11361.6	10506.4	10689.6	10119.2	0.0589992	0.204708	0.513159	0.127618	0.00609387	0.0734482
LEPREL1	ENSG00000090530.5	protein_coding	877.765	997.713	816.438	1252.08	1365.09	1263.36	906.14	883.599	845.159	0.0227809	0.810716	0.928934	0.418568	1.29334e-05	0.000763695
ZNF720	ENSG00000197302.6	protein_coding	994.327	915.49	968.333	934.063	943.19	1017.86	1119.23	1036.12	1080.03	-0.149251	0.0367501	0.202946	-0.142054	0.0474455	0.248992
AURKAIP1	ENSG00000175756.9	protein_coding	4561.13	4758.94	4381.23	4927.33	4565.8	4416.88	4933.54	5373.79	5550.66	-0.193315	0.00179	0.0309171	-0.173148	0.00518909	0.0663008
ANKRD20A9P	ENSG00000206192.7	pseudogene	50.6793	45.1227	36.0752	17.0011	47.5825	52.1423	23.3384	29.4872	33.5524	0.178236	0.0686499	0.288513	0.120481	0.208355	0.532909
AC073343.1	ENSG00000198580.6	protein_coding	202.717	136.371	139.554	159.011	120.542	126.01	213.09	178.957	176.83	-0.154863	0.162286	0.457433	-0.293651	0.00748024	0.0831828
LDHA	ENSG00000134333.9	protein_coding	38532.5	40066	37258	41918.8	43336	43077.1	45344.5	45789.6	48838.8	-0.261369	4.80649e-09	7.48056e-07	-0.120053	0.00717052	0.0811346
TCF7L2	ENSG00000148737.11	protein_coding	7786.36	7124.38	7843.5	6536.44	6737.68	7042.46	7781.84	8063.23	7540.23	-0.0350874	0.615635	0.839645	-0.180549	0.00980108	0.098353
FAM127A	ENSG00000134590.9	protein_coding	2778.24	2673.27	2875.57	2837.19	2460.54	2683.15	2979.2	3095.14	2796.64	-0.0830153	0.186518	0.489561	-0.138783	0.0275389	0.183806
PSMD5-AS1	ENSG00000226752.3	antisense	212.853	223.608	213.603	188.013	218.879	230.295	191.781	179.974	151.439	0.215653	0.0352363	0.197602	0.19442	0.0582157	0.278777
VPS16	ENSG00000215305.5	protein_coding	539.227	483.314	477.521	475.032	523.407	431.26	548.96	557.207	530.491	-0.107694	0.171853	0.472289	-0.165695	0.0365671	0.215197
S100PBP	ENSG00000116497.13	protein_coding	1188.94	1331.62	1307.25	1287.09	1200.14	1322.02	1138.51	1171.35	1197.91	0.116434	0.0460228	0.231038	0.109607	0.0613926	0.286548
LIPT1	ENSG00000144182.12	protein_coding	235.152	257.701	250.627	231.016	252.716	250.935	309.488	277.586	291.09	-0.191318	0.033981	0.193715	-0.205294	0.0235957	0.166915
RP11-480I12.5	ENSG00000214796.4	pseudogene	37.5027	54.1473	44.6193	49.0033	53.9268	52.1423	70.0153	68.1256	58.0367	-0.246907	0.0284968	0.177098	-0.164495	0.153801	0.460171
OSTF1	ENSG00000134996.11	protein_coding	1719.04	1541.19	1595.85	1509.1	1627.32	1612.07	1681.38	1813.97	1729.31	-0.0954564	0.148451	0.435406	-0.12476	0.059696	0.282107
SLC6A14	ENSG00000087916.7	protein_coding	316.239	252.687	364.549	247.017	256.945	209.655	179.604	163.705	144.185	0.313234	0.00267249	0.0402933	0.172194	0.0793036	0.329174
SLC44A1	ENSG00000070214.11	protein_coding	5564.58	5739.61	5915.38	5737.39	5777.57	5811.69	5216.65	5234.49	5461.79	0.106597	0.0485448	0.237434	0.11489	0.0336686	0.20505
FSTL3	ENSG00000070404.5	protein_coding	1375.44	1894.15	1335.73	2021.14	2197.25	2061.79	1423.64	1490.63	1551.57	0.0234484	0.823522	0.934263	0.269405	0.0130721	0.1179
TMX2	ENSG00000213593.5	protein_coding	2465.04	2371.45	2426.53	2390.16	2471.12	2476.76	2510.4	2678.25	2718.66	-0.115388	0.0308567	0.185319	-0.101607	0.0578624	0.277585
RAP1GAP	ENSG00000076864.15	protein_coding	363.877	363.99	418.662	318.021	252.716	271.574	404.871	359.947	406.257	-0.0244931	0.789114	0.921396	-0.371732	5.08597e-05	0.00222407
C12orf49	ENSG00000111412.4	protein_coding	1222.38	1275.47	1244.59	1285.09	1222.34	1239.47	1318.11	1408.27	1310.36	-0.0986404	0.131766	0.408728	-0.0969462	0.139827	0.438785
CDC26	ENSG00000176386.4	protein_coding	437.869	477.298	471.825	511.034	511.776	523.595	534.754	579.576	539.56	-0.210348	0.0121519	0.106987	-0.080962	0.336471	0.657697
TJP1	ENSG00000104067.12	protein_coding	15945.7	15557.3	15340.5	15486	16044.8	15992.5	16714.4	17166.6	16216.7	-0.0929103	0.0347203	0.196152	-0.072981	0.097349	0.365817
MIR24-2	ENSG00000267519.2	lincRNA	211.839	260.709	153.794	278.019	358.455	325.889	219.178	191.158	215.824	-0.000269419	0.995807	0.99919	0.339427	0.0016182	0.0293858
CBLC	ENSG00000142273.6	protein_coding	307.116	291.794	308.538	266.018	224.166	260.711	221.208	217.595	208.569	0.389559	1.27972e-05	0.000759128	0.169169	0.0604055	0.283917
RP11-10C24.1	ENSG00000271020.1	lincRNA	63.8559	79.2154	63.6062	70.0047	67.6728	66.2641	78.133	95.5792	76.1731	-0.135708	0.241077	0.554215	-0.144691	0.21415	0.539774
TICAM1	ENSG00000127666.8	protein_coding	925.403	974.651	962.637	1138.08	1026.72	913.576	881.787	925.288	859.668	0.0915073	0.183735	0.487603	0.185915	0.00696444	0.0799084
ZNF10	ENSG00000256223.1	protein_coding	330.429	316.862	334.17	346.023	320.389	319.371	251.649	277.586	299.252	0.193316	0.0298783	0.182241	0.19856	0.0262633	0.178196
AL358813.1	ENSG00000197844.2	pseudogene	17.2309	25.0682	10.4428	39.0026	33.8364	34.7615	13.1913	17.2856	12.6955	0.0588074	0.47637	NA	0.351307	0.000486151	NA
SMIM11	ENSG00000205670.6	protein_coding	747.012	795.163	737.642	736.049	674.614	739.768	844.242	768.701	852.414	-0.100024	0.169792	0.46954	-0.173566	0.0178093	0.140921
CCDC12	ENSG00000160799.7	protein_coding	765.257	736.002	683.529	799.054	749.688	651.778	832.066	861.23	832.463	-0.179538	0.0220966	0.15195	-0.169573	0.0311415	0.197089
RP11-7F17.7	ENSG00000258602.1	lincRNA	264.546	308.84	242.083	277.019	254.831	246.589	308.473	361.981	313.761	-0.18912	0.0676818	0.285939	-0.233648	0.0240588	0.169152
AC118344.1	ENSG00000221051.1	miRNA	35.4755	39.1064	28.4804	39.0026	53.9268	30.4163	34.5003	18.3024	27.2047	0.102928	0.276472	NA	0.187231	0.0584027	0.278881
CTA-217C2.1	ENSG00000226328.2	lincRNA	65.883	85.2318	83.5425	73.0049	99.3945	108.63	64.9417	55.924	78.8936	0.107546	0.31444	0.630361	0.235865	0.0313608	0.197744
HNRNPA1P33	ENSG00000213412.3	pseudogene	21.2853	41.1118	24.683	39.0026	58.1563	52.1423	31.4561	17.2856	29.9252	0.0328169	0.697582	0.881385	0.24992	0.00951643	0.0965995
STIL	ENSG00000123473.11	protein_coding	2123.46	2523.86	2044.89	2495.17	2700.57	2586.47	2221.21	2309.15	2089.32	0.0142618	0.829318	0.937924	0.210714	0.00142519	0.0269484
ADIRF	ENSG00000148671.9	protein_coding	60.8151	50.1364	84.4918	56.0038	59.2137	72.7819	72.0447	79.3104	80.7072	-0.114741	0.325925	0.639045	-0.142016	0.225091	0.553685
PNMA1	ENSG00000176903.3	protein_coding	4010.76	4370.89	4123.96	4646.31	4175.63	4402.76	4875.7	4917.25	5053.72	-0.233477	6.28556e-06	0.000441551	-0.157335	0.00234652	0.037827
LOXL2	ENSG00000134013.11	protein_coding	1991.7	1783.85	1996.48	2011.14	1940.31	2104.16	1815.32	1706.19	1936.97	0.073562	0.22526	0.538022	0.13694	0.0241025	0.16923
LMO3	ENSG00000048540.10	protein_coding	3153.26	3060.32	3086.33	2691.18	2694.22	2814.6	3189.25	3117.51	3166.63	-0.0247478	0.672428	0.86892	-0.192761	0.00103386	0.0213711
LINC00669	ENSG00000267374.1	lincRNA	460.168	485.32	468.977	522.035	570.99	589.859	446.474	446.375	452.505	0.060406	0.453886	0.741868	0.27172	0.000740885	0.016927
MLKL	ENSG00000168404.8	protein_coding	603.083	767.086	629.417	677.045	736.999	633.311	612.887	596.862	627.521	0.103488	0.187323	0.490386	0.132934	0.0912247	0.353491
TNFAIP6	ENSG00000123610.3	protein_coding	14.1902	14.0382	29.4297	24.0016	28.5495	29.33	9.13243	15.252	10.8819	0.0969669	0.154333	NA	0.19	0.013748	NA
FBXO17	ENSG00000269190.1	protein_coding	1644.04	1588.32	1648.07	1399.09	1410.56	1401.32	1511.92	1677.72	1795.51	-0.0287002	0.646847	0.854945	-0.222869	0.000407356	0.0112523
MRPS35	ENSG00000061794.8	protein_coding	4439.5	4428.04	4515.09	4397.3	4221.09	4460.34	4730.6	4709.82	4668.32	-0.0729477	0.102023	0.358935	-0.104735	0.0192207	0.147568
AP003068.23	ENSG00000254614.1	protein_coding	126.698	150.409	131.959	154.01	120.542	142.305	155.251	175.906	154.16	-0.1692	0.10671	0.367919	-0.150048	0.155617	0.462593
SPAG17	ENSG00000155761.9	protein_coding	56.7608	59.1609	102.529	54.0036	48.6398	65.1778	85.236	68.1256	90.6823	-0.074337	0.528664	0.789059	-0.239171	0.0352813	0.210738
GBP5	ENSG00000154451.10	protein_coding	2318.07	2118.76	2887.91	1764.12	1664.33	1871.69	1471.34	1376.75	1454.54	0.361439	0.00105452	0.0215444	0.135075	0.199837	0.524422
TNFRSF21	ENSG00000146072.6	protein_coding	2085.96	2024.51	2335.39	2247.15	2046.05	1986.84	1803.15	1851.59	1791.88	0.214724	0.00264866	0.0401011	0.181471	0.0111994	0.107101
RCBTB2	ENSG00000136161.8	protein_coding	213.866	179.488	191.768	257.017	173.412	220.518	264.84	255.217	220.358	-0.243423	0.0156898	0.12464	-0.13305	0.190338	0.51356
PHAX	ENSG00000164902.9	protein_coding	3251.58	3428.32	3066.39	3218.22	3502.07	3315.38	3502.79	3675.73	3688.05	-0.148915	0.00293259	0.042875	-0.108901	0.0298115	0.191871
SLC35C2	ENSG00000080189.10	protein_coding	1341.99	1319.59	1459.15	1343.09	1305.87	1251.41	1548.45	1389.97	1532.53	-0.108824	0.0642874	0.278592	-0.181932	0.00210048	0.0351
FAM49A	ENSG00000197872.7	protein_coding	541.255	590.606	547.773	569.038	598.482	580.083	500.254	466.711	454.318	0.181893	0.0552651	0.256176	0.22538	0.0178122	0.140921
RP1-95L4.4	ENSG00000217648.1	pseudogene	102.372	119.325	149.047	108.007	98.3371	149.909	91.3243	89.4784	86.1482	0.273782	0.0122141	0.107274	0.235956	0.0304258	0.194215
ACTBL2	ENSG00000169067.2	protein_coding	103.386	81.2209	52.2141	153.01	113.141	93.4216	80.1624	68.1256	62.5708	0.0629035	0.532656	0.79114	0.320667	0.0031347	0.0467016
PPFIA3	ENSG00000177380.9	protein_coding	208.799	222.605	187.021	229.015	229.453	219.432	193.81	151.503	175.017	0.180143	0.0655049	0.280585	0.279364	0.00445911	0.0598745
PAK6	ENSG00000137843.7	protein_coding	61.8287	71.1936	65.5049	52.0035	68.7302	49.9697	71.03	83.3776	105.191	-0.184509	0.108021	0.370849	-0.276567	0.0140489	0.122504
ICAM3	ENSG00000076662.5	protein_coding	362.864	295.804	302.842	352.024	334.135	355.219	387.621	370.115	384.493	-0.197149	0.03117	0.186265	-0.106425	0.247725	0.57943
DYNLRB1	ENSG00000125971.12	protein_coding	4677.7	4612.54	4613.82	4805.32	4668.37	4780.79	4880.78	5192.8	5167.08	-0.12133	0.0500096	0.241763	-0.0884467	0.153438	0.459839
PLEKHA8P1	ENSG00000134297.6	pseudogene	375.027	316.862	272.462	278.019	249.544	282.437	358.194	374.182	297.438	-0.0689532	0.497039	0.768335	-0.247949	0.0143701	0.124349
RHOBTB3	ENSG00000164292.8	protein_coding	2796.48	2912.92	2956.26	2867.19	2878.21	2751.59	2502.29	2523.7	2504.64	0.181688	0.00716905	0.0773211	0.156196	0.0209651	0.155205
TRIM8	ENSG00000171206.9	protein_coding	3576.94	3201.71	3703.4	3298.22	3087.57	3123.1	2769.16	2874.49	2902.74	0.271044	6.85147e-06	0.000469992	0.141554	0.0191513	0.147253
MAP3K7	ENSG00000135341.13	protein_coding	3347.87	3246.83	3220.18	3160.21	3488.32	3358.83	3090.82	3009.73	3045.11	0.0964762	0.0511204	0.245331	0.122878	0.0131197	0.118064
C1R	ENSG00000159403.11	protein_coding	393.271	355.968	506.951	337.023	319.331	351.96	292.238	263.351	272.047	0.394421	0.000194632	0.00627416	0.182578	0.0812581	0.33349
GTF3C6	ENSG00000155115.6	protein_coding	1305.5	1422.87	1162.95	1385.09	1376.72	1401.32	1444.95	1473.34	1557.92	-0.183183	0.00556373	0.0658458	-0.0949761	0.151093	0.457048
MEIS1	ENSG00000143995.15	protein_coding	3129.95	3028.24	3236.32	2438.16	2476.4	2464.81	3095.89	3301.55	3441.39	-0.0591162	0.409486	0.709068	-0.366112	3.42572e-07	3.36588e-05
C20orf196	ENSG00000171984.10	protein_coding	54.7336	92.2509	98.732	74.005	95.1649	103.198	114.663	110.831	108.819	-0.205298	0.073376	0.300566	-0.141254	0.227523	0.555424
SLC41A1	ENSG00000133065.6	protein_coding	2542.07	2425.6	2345.84	2560.17	2500.72	2401.8	2158.3	2268.48	2327.81	0.105665	0.070394	0.293795	0.132953	0.0230123	0.164325
PPP1R14A	ENSG00000167641.6	protein_coding	1049.06	918.498	1019.6	932.063	861.771	990.703	840.183	771.751	806.166	0.254736	0.00198761	0.032841	0.169485	0.0400899	0.226734
BZW1P2	ENSG00000198406.6	pseudogene	40.5434	40.1091	34.1765	51.0034	44.4103	24.9848	17.2501	22.3696	29.0183	0.229906	0.0233021	NA	0.256036	0.0125445	0.11519
KRT86	ENSG00000170442.7	protein_coding	28.3804	10.0273	25.6324	23.0015	13.746	23.8985	15.2207	5.084	16.3228	0.104284	0.128204	NA	0.0920766	0.173387	NA
RP5-1065J22.8	ENSG00000273382.1	antisense	81.0868	65.1773	57.9101	74.005	69.7876	89.0764	102.486	109.814	87.9618	-0.293776	0.00896065	0.0887723	-0.198336	0.083202	0.33698
ZC3H11A	ENSG00000058673.11	protein_coding	8643.86	8182.25	8402.67	7607.51	8001.25	7822.43	7346.53	7047.44	7610.06	0.187601	8.50365e-05	0.0033303	0.0860575	0.0720026	0.313628
HNRNPH2	ENSG00000126945.8	protein_coding	3559.71	3608.81	3349.29	3375.23	3516.87	3678.2	3782.85	3776.4	3939.24	-0.119755	0.0361109	0.200641	-0.113129	0.048042	0.250354
CLMP	ENSG00000166250.7	protein_coding	1771.75	1913.2	1748.7	1922.13	1966.74	2053.1	1767.63	1726.53	1810.02	0.0322892	0.530048	0.789277	0.153901	0.00272989	0.042549
CTC-459F4.3	ENSG00000267575.2	lincRNA	442.937	474.29	443.345	450.03	421.898	438.864	512.431	491.115	485.15	-0.111871	0.147545	0.434735	-0.157424	0.0428667	0.235229
MED13L	ENSG00000123066.3	protein_coding	9190.18	9546.96	9283.66	9125.61	9706.82	9464.91	8743.79	8817.69	9015.63	0.0735086	0.0743183	0.302583	0.0871049	0.0346352	0.208321
SSBP1	ENSG00000106028.6	protein_coding	4007.72	3978.82	3544.86	3870.26	4029.71	4211.57	4132.93	4470.87	4595.78	-0.177418	0.00566568	0.0666707	-0.113084	0.0780399	0.326851
PPP1R1B	ENSG00000131771.9	protein_coding	8450.26	7832.3	9221.95	7830.53	6415.17	7522.61	8954.85	9015.97	9247.78	-0.0682949	0.497515	0.768438	-0.23314	0.0198329	0.149896
CAND1	ENSG00000111530.8	protein_coding	7299.84	7734.03	7229.27	7825.53	8103.82	8050.55	7208.53	7083.03	7240.98	0.0455854	0.352937	0.662108	0.147255	0.00269253	0.0421785
DNAJC21	ENSG00000168724.10	protein_coding	5512.89	5506.98	5120.77	5351.36	5341.92	5741.08	5915.78	5961.5	5757.42	-0.121016	0.0150572	0.121753	-0.0963715	0.0531231	0.265308
ACER2	ENSG00000177076.4	protein_coding	76.0189	75.2045	59.8088	91.0061	74.0172	69.523	79.1477	111.848	93.4028	-0.220855	0.0515142	0.246241	-0.144464	0.211676	0.53731
ZBTB3	ENSG00000185670.7	protein_coding	274.682	309.843	339.866	342.023	299.241	280.265	381.533	349.779	349.127	-0.17637	0.0542321	0.253539	-0.17943	0.0511261	0.260394
ZNF204P	ENSG00000204789.3	pseudogene	337.524	331.903	422.459	318.021	301.356	357.392	261.796	238.948	289.277	0.337616	0.0006601	0.0153114	0.218087	0.0277201	0.18401
CLCN6	ENSG00000011021.17	protein_coding	798.705	807.195	818.337	697.047	719.024	760.408	704.212	571.442	592.155	0.310093	0.000240004	0.00734815	0.180991	0.0325751	0.200753
RP11-706J10.1	ENSG00000254300.1	lincRNA	305.089	314.856	307.588	407.027	484.284	547.494	357.179	327.41	316.481	-0.0780974	0.414948	0.713447	0.386359	7.12045e-05	0.00287111
NR2F1-AS1	ENSG00000237187.4	processed_transcript	86.1547	51.1391	85.4412	66.0044	37.0086	43.4519	80.1624	106.764	58.0367	-0.0533115	0.657368	0.861219	-0.264317	0.0178112	0.140921
CTB-175P5.4	ENSG00000269416.1	lincRNA	242.247	327.892	237.337	354.024	420.84	322.63	259.767	276.57	283.836	-0.0159846	0.870639	0.955594	0.295483	0.00333065	0.0488243
RP11-449G16.1	ENSG00000273035.1	sense_intronic	16.2174	26.0709	10.4428	22.0015	13.746	20.6396	14.206	8.1344	15.416	0.0733005	0.31108	NA	0.0922976	0.217584	NA
PAPL	ENSG00000183760.6	protein_coding	120.617	174.475	160.44	187.013	187.158	128.183	124.81	107.781	122.421	0.205128	0.0576908	0.262172	0.289739	0.00795256	0.0862722
MIEN1	ENSG00000141741.7	protein_coding	3205.97	3080.38	3429.99	3077.21	3209.17	3541.33	2837.14	2572.5	2936.29	0.196966	0.00331049	0.0466109	0.211424	0.00163106	0.0294768
LYRM1	ENSG00000102897.5	protein_coding	1097.71	1090.97	1108.84	1079.07	1051.04	1159.08	1202.44	1152.03	1275.9	-0.124378	0.0731226	0.299964	-0.127931	0.0662279	0.2977
GSK3B	ENSG00000082701.10	protein_coding	8824.27	8902.21	8780.51	9195.62	9106.23	8870.7	9342.47	9565.04	9412.82	-0.0921211	0.0243537	0.160957	-0.057533	0.160032	0.468742
CCDC110	ENSG00000168491.5	protein_coding	253.396	212.578	211.704	210.014	187.158	221.605	243.531	207.427	262.979	-0.0592348	0.546464	0.799669	-0.156686	0.111949	0.393901
ASAH2	ENSG00000188611.10	protein_coding	31.4211	27.0736	29.4297	43.0029	31.7216	22.8122	47.6916	47.7896	45.3411	-0.249024	0.0240319	NA	-0.197884	0.0799916	0.330967
LIMK2	ENSG00000182541.13	protein_coding	1665.32	1474.01	1678.44	1433.1	1297.42	1298.13	1592.09	1617.73	1675.81	-0.0188089	0.749834	0.905274	-0.256469	1.64291e-05	0.000910876
RASAL2	ENSG00000075391.12	protein_coding	3566.81	3442.36	3475.56	3367.23	3123.52	3309.95	3548.46	3479.49	3724.32	-0.0348721	0.473365	0.755234	-0.12712	0.00924151	0.0949472
GRHL2	ENSG00000083307.6	protein_coding	1702.82	1599.35	1698.38	1579.11	1495.15	1381.77	1689.5	1771.27	1723.87	-0.0479341	0.429416	0.725331	-0.200114	0.00104375	0.0214895
BEST1	ENSG00000167995.11	protein_coding	146.97	196.535	190.819	209.014	125.829	179.239	134.957	156.587	138.744	0.193638	0.0687113	0.288687	0.158926	0.135775	0.432986
PBX1	ENSG00000185630.14	protein_coding	10760.2	9046.6	10601.4	8207.55	8078.44	8422.06	9790.98	10324.6	10887.3	-0.0248278	0.726319	0.895272	-0.28997	4.31736e-05	0.00194162
RPL39L	ENSG00000163923.5	protein_coding	806.814	792.154	734.794	890.06	814.189	816.895	931.508	1006.63	901.382	-0.248545	0.000658502	0.0152988	-0.150276	0.0397512	0.226126
GRID1	ENSG00000182771.13	protein_coding	663.898	828.253	656.948	786.053	881.862	719.129	659.564	659.903	709.136	0.0672288	0.430437	0.72604	0.19181	0.0246957	0.17184
ASPM	ENSG00000066279.12	protein_coding	11602.5	11493.3	11083.6	11831.8	12625.2	12228.4	13721	13652.6	13553.4	-0.251768	9.0741e-11	1.98998e-08	-0.152931	8.23646e-05	0.00316492
SNAPC1	ENSG00000023608.4	protein_coding	873.711	981.67	891.436	1006.07	1130.35	1112.37	831.051	894.784	906.823	0.0495092	0.563351	0.809646	0.247302	0.00394926	0.0553823
FANCD2	ENSG00000144554.6	protein_coding	2391.05	2410.56	2285.08	2615.18	2717.49	2600.6	2381.53	2274.58	2306.96	0.0231046	0.711233	0.888327	0.171968	0.00582294	0.0710655
SRSF5	ENSG00000100650.11	protein_coding	6385.59	6430.49	6154.61	5760.39	5975.3	6103.9	6706.25	6615.3	6861.02	-0.0831263	0.145815	0.432661	-0.165506	0.00382754	0.0541647
CBWD5	ENSG00000147996.12	protein_coding	606.124	616.677	586.696	627.042	606.941	645.261	707.256	651.769	665.608	-0.137967	0.0836388	0.321602	-0.0916768	0.25216	0.584781
TBC1D10A	ENSG00000099992.11	protein_coding	311.171	253.69	285.753	300.02	278.093	256.366	312.532	357.914	318.295	-0.166735	0.0776782	0.308369	-0.186607	0.0491082	0.253482
ESCO1	ENSG00000141446.6	protein_coding	1952.17	1970.36	1855.97	1950.13	1937.13	2020.51	1752.41	1801.77	1718.43	0.123944	0.0212135	0.148978	0.153942	0.00428651	0.0584743
COX6B1	ENSG00000126267.4	protein_coding	10224	10093.5	10764.6	9845.66	9767.09	9747.34	10580.4	10571.7	11747	-0.0738752	0.268959	0.583702	-0.147889	0.0269423	0.181112
RP11-355B11.2	ENSG00000270820.1	antisense	53.72	44.12	52.2141	42.0028	58.1563	32.5889	55.8093	82.3608	54.4094	-0.153495	0.178375	0.479906	-0.221235	0.0485607	0.251957
RBM41	ENSG00000089682.12	protein_coding	2463.01	2303.26	2320.2	2176.15	2541.96	2568.01	2621.01	2621.31	2704.15	-0.147623	0.032681	0.190505	-0.112155	0.10506	0.379821
CYTH1	ENSG00000108669.12	protein_coding	1698.77	1638.46	1631.93	1638.11	1614.63	1685.93	1482.5	1560.79	1475.4	0.129016	0.0143403	0.118471	0.120658	0.0225724	0.162454
EPHA10	ENSG00000183317.12	protein_coding	99.3314	117.319	116.77	139.009	114.198	123.838	166.413	137.268	154.16	-0.301336	0.00471997	0.0591488	-0.187595	0.0820947	0.33511
C1S	ENSG00000182326.10	protein_coding	981.151	770.094	1180.04	804.054	776.123	756.063	724.506	621.265	664.701	0.393585	8.06165e-05	0.00319683	0.154773	0.118619	0.404889
C4orf29	ENSG00000164074.10	protein_coding	637.545	636.732	654.1	609.041	664.04	637.656	668.697	717.861	705.508	-0.103922	0.147917	0.435165	-0.116061	0.107869	0.385965
KIAA0930	ENSG00000100364.14	protein_coding	2326.18	2651.21	2452.16	2853.19	2664.62	2627.75	2423.14	2427.1	2369.53	0.0380499	0.530092	0.789277	0.160258	0.00816595	0.0876076
GEMIN2	ENSG00000092208.12	protein_coding	281.777	301.821	245.881	254.017	245.314	332.407	231.355	230.814	225.799	0.202641	0.0330735	0.191789	0.204895	0.0317493	0.198178
CCDC3	ENSG00000151468.9	protein_coding	638.559	613.669	749.984	558.037	526.579	557.27	640.285	656.853	737.247	-0.0187839	0.834347	0.939709	-0.247858	0.00574574	0.0704556
ANO7	ENSG00000146205.9	protein_coding	222.989	229.625	209.806	205.014	172.354	183.584	249.62	252.166	283.836	-0.191863	0.0421803	0.220802	-0.368112	0.000104409	0.00385916
SLC35B4	ENSG00000205060.6	protein_coding	2040.35	2024.51	2026.85	2044.14	2095.74	2172.59	2142.06	2264.41	2238.04	-0.117933	0.0258626	0.167338	-0.0699273	0.187318	0.51061
CTD-2124B8.2	ENSG00000270558.1	pseudogene	70.951	67.1827	44.6193	38.0026	68.7302	40.193	80.1624	88.4616	72.5458	-0.175277	0.124699	0.397467	-0.294645	0.00766115	0.0844086
JRKL	ENSG00000183340.5	protein_coding	758.162	710.934	661.694	668.045	746.516	744.114	652.461	594.828	694.626	0.114669	0.126317	0.400156	0.130892	0.0819341	0.33481
SOD2	ENSG00000112096.12	protein_coding	5453.09	5202.15	6273.28	5514.37	5348.27	5510.79	4646.38	4866.41	4895.94	0.190274	0.0256774	0.166512	0.15077	0.0770559	0.325501
SBF2	ENSG00000133812.10	protein_coding	3450.24	3273.9	3563.85	2916.2	3080.17	3278.44	2913.24	2868.39	2876.44	0.227782	0.00024064	0.00734815	0.0905455	0.145526	0.448422
KDM4C	ENSG00000107077.13	protein_coding	1095.69	1081.94	1063.27	974.065	1008.75	938.561	1182.14	1077.81	1119.02	-0.0547711	0.39646	0.698969	-0.19	0.00349853	0.050569
RP11-731C17.2	ENSG00000273486.1	antisense	95.277	59.1609	78.7958	48.0032	58.1563	76.0408	46.6769	51.8568	53.5026	0.265148	0.01489	0.121148	0.104715	0.321888	0.644794
PPP4C	ENSG00000149923.9	protein_coding	2565.38	2335.35	2369.57	2449.16	2282.9	2301.86	2281.08	2209.51	2068.46	0.137544	0.0193519	0.141294	0.0937536	0.111945	0.393901
SUCLG1	ENSG00000163541.7	protein_coding	2493.42	2568.99	2511.97	2649.18	2362.2	2392.03	2706.24	2810.44	2588.07	-0.0901548	0.123199	0.395161	-0.120286	0.0402129	0.226841
ANKRD1	ENSG00000148677.6	protein_coding	47.6385	45.1227	22.7843	74.005	65.5581	60.8326	30.4414	45.756	27.2047	0.0319603	0.682795	0.874891	0.229184	0.0124485	0.115054
EIF2AK3	ENSG00000172071.7	protein_coding	934.526	987.686	1063.27	1060.07	1118.72	1029.81	895.993	924.271	912.264	0.115762	0.0774379	0.307838	0.20942	0.00140684	0.0267316
ANKRD34A	ENSG00000181039.7	protein_coding	44.5978	53.1445	60.7582	49.0033	32.779	42.3656	82.1919	51.8568	76.1731	-0.160792	0.157454	0.450126	-0.279835	0.0102734	0.101004
CACNB4	ENSG00000182389.14	protein_coding	151.024	150.409	171.832	149.01	138.518	160.772	108.574	131.167	113.353	0.288865	0.00502699	0.0618674	0.232409	0.0242335	0.169689
HM13	ENSG00000101294.12	protein_coding	16443.4	15629.5	16348.7	16473.1	15925.3	15641.6	14620	14592.1	15397.9	0.114395	0.00352009	0.0486626	0.103388	0.00840776	0.0890462
RNPEPL1	ENSG00000142327.7	protein_coding	1844.73	1922.23	1930.97	1831.12	1684.42	1715.26	1920.85	2082.41	2047.61	-0.0806577	0.15795	0.450578	-0.194863	0.000692727	0.0160267
CEP95	ENSG00000258890.2	protein_coding	2704.25	2634.16	2800.57	2486.17	2666.73	2548.45	2426.18	2322.37	2322.37	0.189132	0.000796773	0.0176069	0.114617	0.0428132	0.235051
IK	ENSG00000113141.11	protein_coding	8140.1	7307.88	7553.95	7468.5	7707.3	7461.78	8136.99	8232.01	8196.77	-0.088317	0.119908	0.389834	-0.109712	0.0535717	0.266419
FSCN1	ENSG00000075618.13	protein_coding	4429.37	4896.32	4721.1	5032.34	4589.06	4870.96	4451.55	4525.78	4492.4	0.0574867	0.238563	0.55168	0.100311	0.0399024	0.226447
RP11-736N17.4	ENSG00000259374.2	pseudogene	30.4076	37.1009	23.7337	22.0015	27.4921	19.5533	20.2943	21.3528	12.6955	0.194859	0.0403983	NA	0.0836818	0.351121	0.670642
RP11-54O7.17	ENSG00000272512.1	lincRNA	51.6928	45.1227	33.2271	49.0033	61.3285	28.2437	32.4709	38.6384	35.3661	0.0843343	0.370345	0.675747	0.115409	0.231176	0.559352
FBXO6	ENSG00000116663.6	protein_coding	292.926	281.766	337.967	248.017	303.47	293.3	250.634	260.301	242.122	0.22072	0.0143748	0.118542	0.129727	0.152782	0.458759
RASGRP1	ENSG00000172575.7	protein_coding	304.076	276.753	289.551	314.021	310.872	284.61	277.017	233.864	222.172	0.174707	0.081909	0.318525	0.220209	0.028912	0.188505
MDM4	ENSG00000198625.8	protein_coding	1374.42	1505.09	1457.25	1375.09	1402.1	1492.57	1206.5	1306.59	1350.26	0.148047	0.0325654	0.190445	0.127739	0.0659044	0.296895
AKR1C1	ENSG00000187134.8	protein_coding	805.8	994.705	911.373	950.064	1093.34	1000.48	1065.45	984.263	1196.1	-0.218968	0.00708236	0.0767291	-0.0793087	0.330719	0.653358
NT5C3A	ENSG00000122643.14	protein_coding	644.64	622.694	582.899	717.048	678.843	678.936	577.372	600.929	593.969	0.0533907	0.472854	0.755001	0.19828	0.00763079	0.0841936
KIAA1161	ENSG00000164976.8	protein_coding	2540.04	2410.56	2576.53	2612.18	2280.79	2296.43	2656.52	2788.07	2737.7	-0.107476	0.119771	0.389553	-0.166262	0.0162728	0.13359
RPL37A	ENSG00000197756.5	protein_coding	16700.8	15839.1	17512.6	17156.2	16118.8	17034.2	17462.2	17476.8	18553.6	-0.0907795	0.0704621	0.293955	-0.0838236	0.0950058	0.359752
ELMOD2	ENSG00000179387.5	protein_coding	1713.97	1521.14	1678.44	1483.1	1626.26	1363.3	1718.93	1684.84	1699.39	-0.049699	0.436703	0.730753	-0.17278	0.00711811	0.0808351
EMP2	ENSG00000213853.5	protein_coding	1941.02	1718.67	2119.89	1609.11	1630.49	1547.97	1957.38	1896.33	2108.36	-0.0403702	0.552373	0.803187	-0.283529	3.26076e-05	0.00158154
SFRP1	ENSG00000104332.7	protein_coding	5772.37	5345.54	5623.93	5081.34	4796.31	4979.59	4535.77	4625.42	4693.72	0.249403	6.61695e-05	0.0027286	0.0919626	0.141933	0.442136
HPS5	ENSG00000110756.13	protein_coding	1048.05	1109.02	1045.23	1038.07	1066.9	1064.57	981.229	979.179	948.537	0.126486	0.0446867	0.227906	0.112899	0.0744079	0.318738
AASS	ENSG00000008311.10	protein_coding	123.657	127.346	101.58	94.0063	122.657	96.6804	115.677	136.251	144.185	-0.10701	0.336032	0.64841	-0.208457	0.0597261	0.282163
SOX2	ENSG00000181449.2	protein_coding	863.575	833.266	951.245	790.053	631.261	759.322	900.052	891.734	1044.66	-0.0814332	0.350005	0.660061	-0.307888	0.00041504	0.0114442
POLR3GL	ENSG00000121851.8	protein_coding	648.695	545.484	614.227	627.042	574.162	577.91	662.608	738.197	617.546	-0.123831	0.18075	0.484388	-0.141978	0.1258	0.417597
ZNF22	ENSG00000165512.4	protein_coding	514.901	561.527	482.268	461.031	436.701	469.28	515.475	579.576	591.249	-0.0944378	0.271956	0.586718	-0.248013	0.00405743	0.0563899
H2AFY2	ENSG00000099284.9	protein_coding	1626.8	1578.29	1541.74	1619.11	1354.51	1440.43	1631.66	1901.42	1654.95	-0.115726	0.0785915	0.310716	-0.209543	0.00150991	0.0279711
MCU	ENSG00000156026.10	protein_coding	3155.29	3498.51	2931.58	3764.25	4136.5	3920.45	3223.75	3196.82	3205.62	-0.0054279	0.941252	0.97815	0.258712	0.000462468	0.0122515
SYNGR2	ENSG00000108639.3	protein_coding	3948.93	3601.8	4085.04	4069.27	3635.3	3502.22	3365.81	3536.43	3412.37	0.153786	0.0304026	0.183684	0.105946	0.136243	0.433592
PJA2	ENSG00000198961.5	protein_coding	4285.44	4099.15	4298.64	3956.27	4154.48	4186.59	4469.82	4429.18	4299.25	-0.0540627	0.291036	0.607419	-0.0962946	0.0605951	0.28457
CTC-529P8.1	ENSG00000250072.1	lincRNA	30.4076	48.1309	35.1258	50.0034	44.4103	54.3149	33.4856	20.336	31.7388	0.128033	0.193119	NA	0.270249	0.00961587	0.0969985
SOGA2	ENSG00000168502.13	protein_coding	1629.85	2041.55	1606.29	1842.12	1964.63	1883.64	1762.56	1562.82	1543.41	0.0761569	0.463055	0.748862	0.147981	0.155838	0.462895
ATP5I	ENSG00000169020.5	protein_coding	3483.69	3474.45	3443.28	3488.23	3412.19	3791.18	3740.24	3611.67	4545.9	-0.16811	0.0272971	0.173061	-0.133868	0.0790478	0.328657
MESDC2	ENSG00000117899.6	protein_coding	2176.17	2103.72	2088.56	2347.16	2277.61	2287.74	2448.51	2399.65	2605.3	-0.210144	0.000364806	0.00986874	-0.100818	0.0873635	0.346242
DOC2B	ENSG00000272636.1	protein_coding	96.2906	116.316	124.364	90.006	89.878	70.6093	112.633	130.15	137.837	-0.0905276	0.441032	0.733875	-0.292388	0.0098919	0.0989076
POLM	ENSG00000122678.10	protein_coding	919.322	807.195	900.93	749.05	808.902	884.246	952.817	891.734	1021.08	-0.101285	0.254246	0.568021	-0.186147	0.0363389	0.21452
ZNF217	ENSG00000171940.9	protein_coding	13104.6	11992.6	13897.5	11627.8	12151.5	12142.6	10738.7	11109.6	11309	0.213924	0.000584533	0.0141244	0.105545	0.0899137	0.351009
CHCHD4	ENSG00000163528.8	protein_coding	765.257	839.283	763.275	839.056	887.149	787.565	890.919	938.507	866.923	-0.165042	0.0220132	0.151868	-0.0888314	0.21881	0.545359
VTI1B	ENSG00000100568.6	protein_coding	3549.58	3444.37	3619.86	3592.24	3417.48	3538.07	3651.96	4000.09	3821.35	-0.106007	0.0383199	0.208332	-0.1145	0.0255654	0.175436
PCTP	ENSG00000141179.9	protein_coding	942.634	823.239	862.956	904.061	811.017	856.002	980.214	1083.91	898.662	-0.148668	0.052073	0.247929	-0.175814	0.0220199	0.159881
MPZL2	ENSG00000149573.4	protein_coding	725.727	588.601	714.858	545.037	489.571	532.286	671.741	693.458	665.608	-0.000717824	0.994073	0.998522	-0.301154	0.000702657	0.0162081
ERAP1	ENSG00000164307.8	protein_coding	1737.29	1440.92	1722.11	1428.1	1467.65	1352.44	1330.29	1255.75	1383.81	0.274216	3.02953e-05	0.0014814	0.0878437	0.184302	0.505983
MAFF	ENSG00000185022.7	protein_coding	441.923	554.508	454.737	587.039	673.556	515.991	488.078	477.896	481.523	0.00284547	0.973773	0.990655	0.244023	0.00370188	0.0529736
C2orf76	ENSG00000186132.10	protein_coding	213.866	249.679	256.324	226.015	224.166	266.143	264.84	332.494	253.004	-0.175805	0.0753505	0.304388	-0.182031	0.0665902	0.298547
ZSCAN29	ENSG00000140265.8	protein_coding	1482.88	1586.31	1491.42	1591.11	1625.21	1574.04	1462.2	1418.44	1498.98	0.053282	0.37965	0.683125	0.118537	0.0508892	0.259792
RNU6-1069P	ENSG00000252421.1	snRNA	114.535	114.311	125.314	89.006	91.9928	80.386	74.0741	71.176	87.055	0.3335	0.0024894	0.0385364	0.0883115	0.416108	0.721161
CSRNP2	ENSG00000110925.2	protein_coding	1359.22	1448.94	1414.53	1409.09	1511.01	1469.76	1360.73	1326.92	1343	0.0619596	0.295809	0.613179	0.113372	0.0562097	0.273365
SLC25A6	ENSG00000169100.8	protein_coding	10979.2	10397.3	11709.2	10353.7	10185.8	10407.8	11074.6	11240.7	11378.8	-0.0250872	0.583304	0.822868	-0.117297	0.010437	0.102159
SLC25A6	ENSGR0000169100.8	protein_coding	10979.2	10397.3	11709.2	10353.7	10185.8	10407.8	11074.6	11240.7	11378.8	-0.0250872	0.583304	0.822868	-0.117297	0.010437	0.102159
FBXL5	ENSG00000118564.10	protein_coding	1853.85	1837	1911.98	1798.12	1826.11	1937.95	1732.12	1656.37	1722.96	0.124415	0.0187544	0.138905	0.114035	0.0318173	0.198287
DHFRL1	ENSG00000178700.3	protein_coding	733.836	658.792	740.49	718.048	701.048	693.058	720.447	761.583	781.681	-0.0768653	0.268519	0.583391	-0.0896668	0.199428	0.524031
CCR1	ENSG00000163823.3	protein_coding	138.861	78.2127	125.314	73.0049	87.7632	73.8682	48.7063	53.8904	68.0117	0.446802	6.89176e-05	0.002802	0.186619	0.0774083	0.325888
UBQLN4P1	ENSG00000241627.2	pseudogene	126.698	118.322	114.871	114.008	114.198	104.285	130.898	136.251	155.067	-0.139359	0.213162	0.523801	-0.204211	0.0672924	0.300704
ELOVL1	ENSG00000066322.8	protein_coding	1248.74	1227.34	1330.98	1328.09	1340.77	1368.73	1085.74	1201.86	1281.34	0.0829215	0.220273	0.531781	0.158674	0.0191041	0.147067
MPRIP	ENSG00000133030.15	protein_coding	13225.3	14772.2	12137.4	15390	16048	15388.5	12988.3	13221.5	12603.9	0.041166	0.598577	0.830662	0.231306	0.00314121	0.0467537
NAGK	ENSG00000124357.8	protein_coding	1312.59	1421.87	1349.97	1496.1	1460.25	1292.69	1496.7	1463.18	1658.58	-0.162475	0.0100171	0.0946597	-0.110048	0.0816894	0.334533
HIST2H2BF	ENSG00000203814.5	protein_coding	9959.49	9901.93	9113.73	10327.7	10614.1	10446.9	10839.2	11569.2	11583.8	-0.21792	1.63187e-05	0.000922644	-0.108773	0.0314613	0.197976
FANCL	ENSG00000115392.7	protein_coding	544.295	541.473	514.546	569.038	603.769	517.077	517.504	459.594	527.771	0.0737591	0.357887	0.666331	0.14079	0.0799399	0.330898
CWC22	ENSG00000163510.9	protein_coding	2758.98	2630.15	2496.78	2676.18	2749.21	2765.71	2915.27	2906.02	2890.04	-0.135281	0.0102938	0.0963105	-0.083672	0.113022	0.395975
RP11-1114A5.4	ENSG00000232611.1	lincRNA	52.7064	47.1282	42.7206	44.003	41.2381	49.9697	36.5297	22.3696	39.9002	0.195323	0.0616154	0.271989	0.164494	0.114056	0.397085
HLA-E	ENSG00000204592.5	protein_coding	5783.52	5158.03	6439.42	5213.35	4982.41	5057.8	4503.3	4635.59	4613.01	0.300354	1.78897e-05	0.000995904	0.13271	0.0581981	0.278777
RTEL1P1	ENSG00000251441.2	pseudogene	18.2445	19.0518	13.2908	17.0011	28.5495	15.2082	28.412	46.7728	28.1115	-0.264955	0.00749009	NA	-0.207784	0.0439374	NA
FZD6	ENSG00000164930.7	protein_coding	3876.96	3699.06	3897.07	3773.25	4086.8	3784.66	3556.57	3232.41	3501.24	0.147898	0.0041584	0.0545187	0.167986	0.00114984	0.023092
DDIT3	ENSG00000175197.6	protein_coding	579.771	515.402	617.075	544.037	612.228	567.047	438.357	461.627	435.275	0.296445	0.000431854	0.011142	0.303243	0.000328214	0.00952771
CSRNP3	ENSG00000178662.11	protein_coding	446.991	325.886	434.801	336.023	317.216	324.803	442.415	427.056	416.232	-0.0708995	0.443476	0.735587	-0.306641	0.000943027	0.0198833
SDC2	ENSG00000169439.7	protein_coding	4568.23	4512.27	4457.18	4927.33	5105.07	4864.44	4096.4	4095.67	4344.59	0.0989379	0.147126	0.434326	0.222513	0.00111639	0.0225299
HIST1H2BC	ENSG00000180596.7	protein_coding	3002.24	3270.9	2848.04	3773.25	3656.45	3770.54	4178.59	4037.71	4136.93	-0.410498	2.05123e-14	7.24134e-12	-0.132801	0.0131056	0.118064
TOP1MT	ENSG00000184428.8	protein_coding	1843.71	1771.82	1881.6	1771.12	1744.69	1809.77	1925.93	1804.82	1987.76	-0.0528741	0.373898	0.678681	-0.0952356	0.110535	0.391055
DEPDC7	ENSG00000121690.5	protein_coding	158.119	183.499	149.997	177.012	208.305	260.711	158.295	150.486	183.178	-0.0022094	0.980547	0.993737	0.260497	0.0119304	0.111705
NDUFS1	ENSG00000023228.9	protein_coding	3662.08	3941.72	3623.66	3723.25	3509.47	3827.03	3975.65	3951.29	4400.81	-0.127735	0.0130813	0.111902	-0.148126	0.00408164	0.0565744
ENPP2	ENSG00000136960.8	protein_coding	457.127	504.372	697.77	308.021	335.192	282.437	542.872	538.904	615.733	-0.0222792	0.841507	0.944038	-0.567465	1.42801e-07	1.61813e-05
RP11-78A19.4	ENSG00000272703.1	antisense	48.6521	83.2264	52.2141	96.0065	77.1893	92.3353	63.927	57.9576	61.664	0.00161191	0.99017	0.996851	0.232781	0.0309455	0.196482
RPPH1	ENSG00000259001.2	antisense	189165	171776	203487	191116	156596	172914	201054	219493	220594	-0.119823	0.271168	0.586233	-0.194804	0.0721937	0.313932
PPFIBP1	ENSG00000110841.9	protein_coding	15358.9	14276.8	13822.5	15870.1	16028.9	15479.7	13632.7	14122.3	12912.3	0.0892249	0.111573	0.376714	0.205401	0.000249702	0.00777789
UGT3A2	ENSG00000168671.5	protein_coding	94.2634	93.2536	139.554	73.0049	66.6154	83.6449	108.574	117.949	113.353	-0.0301731	0.797209	0.925176	-0.318783	0.00469992	0.0617795
OXSR1	ENSG00000172939.4	protein_coding	2597.82	2497.79	2531.91	2546.17	2530.33	2364.87	2405.89	2248.15	2424.84	0.101261	0.0487084	0.237936	0.067911	0.187843	0.510767
MDH2	ENSG00000146701.7	protein_coding	12207.6	11701.8	11973.2	12114.8	11278.1	11255.1	12231.4	12657.1	12119.7	-0.0426717	0.336323	0.648665	-0.0909818	0.0405996	0.228373
ENOX2	ENSG00000165675.12	protein_coding	845.33	907.468	842.07	895.06	831.107	829.931	1039.07	953.759	888.686	-0.130828	0.0826341	0.319713	-0.149139	0.0485506	0.251957
SESN2	ENSG00000130766.4	protein_coding	336.51	354.965	373.093	413.028	444.103	378.031	330.797	289.788	291.997	0.175658	0.0494693	0.239953	0.347205	0.000107328	0.00394823
FADS2	ENSG00000134824.9	protein_coding	3541.47	3112.46	3542.01	3085.21	2669.9	2611.46	3624.56	3495.76	3552.93	-0.0562452	0.480213	0.759131	-0.298234	0.000180532	0.00601413
ADAMTS17	ENSG00000140470.9	protein_coding	221.975	206.562	240.185	196.013	228.396	187.929	280.061	226.746	257.538	-0.143696	0.142465	0.427896	-0.236408	0.0160604	0.132562
UTP18	ENSG00000011260.9	protein_coding	1356.18	1409.83	1334.78	1481.1	1557.53	1578.39	1332.32	1266.93	1365.68	0.04428	0.454203	0.741913	0.20218	0.000616133	0.0148985
RP11-355N15.1	ENSG00000259293.1	antisense	41.557	56.1527	51.2647	47.0032	53.9268	71.6956	39.5739	49.8232	28.1115	0.129012	0.210894	0.520991	0.213907	0.0439649	0.238224
HIST2H2BE	ENSG00000184678.8	protein_coding	23711.8	22658.6	22716	23581.6	22515	22144.2	24405.9	28689	24414.4	-0.151619	0.0153485	0.123213	-0.167819	0.0073044	0.0819318
APOL3	ENSG00000128284.15	protein_coding	421.651	411.118	442.395	360.024	409.209	420.397	340.944	341.645	328.27	0.250027	0.00968814	0.093223	0.173756	0.0725043	0.314638
BHLHB9	ENSG00000198908.7	protein_coding	181.432	224.611	243.033	188.013	197.732	172.721	254.693	241.998	291.09	-0.198729	0.0536376	0.25198	-0.346764	0.000743201	0.016927
SUZ12	ENSG00000178691.6	protein_coding	5213.88	5729.58	5204.32	5805.39	6017.6	6143.01	5355.66	5117.56	5468.14	0.0173529	0.730995	0.897406	0.162874	0.00124018	0.0243789
NUDT4P1	ENSG00000177144.5	pseudogene	19.2581	24.0655	23.7337	29.0019	14.8034	22.8122	29.4267	36.6048	33.5524	-0.163697	0.118216	NA	-0.164952	0.116454	NA
RUFY3	ENSG00000018189.8	protein_coding	859.52	854.323	883.842	763.051	798.328	718.042	712.329	733.113	704.601	0.241679	0.000674799	0.0155279	0.0747815	0.297478	0.625583
RUSC1	ENSG00000160753.11	protein_coding	968.988	1001.72	1012	984.066	961.166	940.733	919.331	900.885	904.102	0.115632	0.10344	0.362167	0.0736777	0.301889	0.629571
TUBA1A	ENSG00000167552.9	protein_coding	2370.78	2287.22	2388.56	2149.14	1896.95	2041.15	2467.79	2772.81	2486.51	-0.106693	0.233334	0.545875	-0.274921	0.00209654	0.0350719
CHST2	ENSG00000175040.4	protein_coding	7930.29	8556.27	8261.21	8106.54	7194.47	7987.54	8080.17	8947.84	9498.06	-0.0883405	0.220554	0.532139	-0.16552	0.0217303	0.15845
ADNP2	ENSG00000101544.4	protein_coding	3120.83	3327.05	3260.06	3626.24	3540.13	3439.22	3136.48	3392.05	3043.3	0.018979	0.753578	0.907655	0.136345	0.0240929	0.16923
SEPW1	ENSG00000178980.10	protein_coding	726.741	751.043	856.31	812.055	729.598	740.855	822.933	833.776	987.53	-0.149492	0.0767035	0.306687	-0.176059	0.0375106	0.21785
WDR45	ENSG00000196998.11	protein_coding	640.586	565.538	726.25	537.036	599.539	544.235	695.079	657.87	643.844	-0.0381071	0.66122	0.862596	-0.20262	0.0201358	0.151228
C6orf106	ENSG00000196821.5	protein_coding	4062.45	4413	4282.5	4415.3	4651.45	4573.31	4014.21	3918.75	4436.18	0.0411492	0.47229	0.754767	0.130618	0.0225385	0.162286
TNFRSF11A	ENSG00000141655.11	protein_coding	151.024	152.415	178.477	158.011	127.944	162.945	142.06	114.898	137.837	0.181615	0.0853297	0.324845	0.115616	0.275076	0.604514
SLC38A2	ENSG00000134294.9	protein_coding	17472.2	15344.7	17171.8	15330	16486.8	16656.2	13080.7	13462.4	15309.9	0.233689	0.000203289	0.00643851	0.193091	0.00214859	0.0356859
RP11-111M22.3	ENSG00000255135.3	lincRNA	405.434	349.952	382.587	356.024	360.569	362.823	404.871	451.459	433.461	-0.150029	0.0759436	0.305251	-0.212313	0.0124821	0.115054
BTBD7	ENSG00000011114.10	protein_coding	4158.74	4162.32	3993.9	4171.28	4244.36	4073.61	4537.8	4404.78	4460.66	-0.1167	0.0119152	0.105481	-0.0971989	0.0365195	0.215072
DACT2	ENSG00000164488.7	protein_coding	55.7472	48.1309	56.0114	45.003	50.7546	66.2641	71.03	56.9408	77.0799	-0.172911	0.12913	0.40464	-0.165751	0.14844	0.452938
IDH1	ENSG00000138413.9	protein_coding	6296.39	5810.8	6486.88	5033.34	5114.59	5658.52	6190.77	5980.82	6598.04	-0.0118307	0.875977	0.957483	-0.215094	0.00451575	0.0600946
RABGEF1	ENSG00000154710.11	protein_coding	36.4891	45.1227	55.0621	50.0034	42.2955	39.1067	35.515	23.3864	41.7139	0.154599	0.133255	0.411263	0.133124	0.195598	0.520237
PTPRJ	ENSG00000149177.8	protein_coding	3890.14	4023.94	3845.8	4489.3	4356.44	4114.89	3686.46	3828.25	3696.21	0.0640853	0.259849	0.572981	0.194683	0.000617375	0.0149053
CINP	ENSG00000100865.10	protein_coding	1153.46	1136.09	1131.62	1157.08	1133.52	1125.4	1176.05	1206.94	1284.06	-0.0923131	0.138948	0.421407	-0.094117	0.132968	0.428704
STS	ENSG00000101846.6	protein_coding	850.398	849.31	893.335	748.05	712.68	691.971	866.566	880.549	890.5	-0.0211204	0.788366	0.920858	-0.249875	0.00156167	0.0288472
PAWR	ENSG00000177425.6	protein_coding	4034.07	4400.97	4073.65	4574.31	4547.83	4419.06	3970.58	4007.21	4137.83	0.0414988	0.526293	0.787984	0.144983	0.0268813	0.181112
C1orf131	ENSG00000143633.8	protein_coding	613.219	621.691	621.822	631.042	661.925	608.326	686.962	680.239	700.974	-0.140225	0.0384673	0.209	-0.109572	0.107685	0.385618
ICK	ENSG00000112144.11	protein_coding	1437.26	1428.89	1441.11	1442.1	1356.63	1360.04	1546.42	1469.28	1507.14	-0.0644774	0.301156	0.618639	-0.110456	0.0777247	0.326461
CTTNBP2NL	ENSG00000143079.10	protein_coding	2586.67	2622.13	2589.82	2514.17	2481.69	2577.78	2445.46	2316.27	2392.2	0.119097	0.00801025	0.0826901	0.0785676	0.0818073	0.334556
GBE1	ENSG00000114480.8	protein_coding	1191.98	1193.25	1065.17	1257.08	1302.7	1300.3	1365.81	1396.07	1512.58	-0.280101	1.98157e-05	0.00106622	-0.133937	0.0412385	0.22983
TMEM173	ENSG00000184584.8	protein_coding	1049.06	829.255	1092.7	1006.07	854.369	876.642	801.624	807.339	778.054	0.25567	0.0034339	0.0479429	0.159602	0.0680894	0.302651
TMC5	ENSG00000103534.12	protein_coding	84.1276	54.1473	71.201	48.0032	56.0416	35.8478	91.3243	80.3272	91.5891	-0.160387	0.17465	0.475568	-0.400742	0.00035216	0.0100866
RP11-146F11.1	ENSG00000261840.1	antisense	50.6793	51.1391	56.9608	35.0024	60.2711	51.056	67.9859	47.7896	74.3595	-0.113365	0.327498	0.640395	-0.162318	0.157275	0.464525
TMEM63A	ENSG00000196187.7	protein_coding	915.268	958.607	926.562	894.06	862.829	765.84	865.551	820.558	768.986	0.16639	0.0236987	0.158877	0.035553	0.632763	0.857288
KCP	ENSG00000135253.9	processed_transcript	17.2309	31.0845	28.4804	56.0038	38.066	23.8985	26.3826	26.4368	19.9501	0.0206782	0.813725	NA	0.200143	0.0400552	0.226734
RP11-1002K11.1	ENSG00000272327.1	lincRNA	198.663	251.685	164.237	272.018	335.192	293.3	175.546	208.444	185.899	0.0412584	0.677705	0.87192	0.270195	0.0109609	0.105684
CCNYL2	ENSG00000182632.10	pseudogene	29.394	24.0655	32.2778	39.0026	29.6069	19.5533	13.1913	16.2688	21.7638	0.158812	0.0710385	NA	0.169481	0.0564375	0.273365
FAM160A1	ENSG00000164142.11	protein_coding	1292.32	1313.57	1151.56	1250.08	1248.78	1353.53	1143.58	1161.19	1206.98	0.0877568	0.170395	0.470488	0.120638	0.0600371	0.282944
CAST	ENSG00000153113.19	protein_coding	14890.6	15101.1	14605.7	15826.1	15544.7	16430.2	16380.5	16985.6	16370.9	-0.150781	0.000704178	0.0160508	-0.0548986	0.217426	0.543721
SERTAD2	ENSG00000179833.4	protein_coding	4871.29	4884.28	5070.46	4508.3	4762.48	4902.46	4366.32	4649.83	4492.4	0.127433	0.00946588	0.0920142	0.0655476	0.183145	0.504283
VIM	ENSG00000026025.9	protein_coding	57173.3	51175.2	58035.4	52493.5	52268.8	53712	57362.8	57155.4	56162.3	-0.0348468	0.481918	0.759794	-0.101448	0.0406636	0.228373
RP11-696N14.1	ENSG00000246090.2	antisense	92.2363	112.305	76.8971	99.0067	83.5337	95.5942	73.0594	85.4112	63.4776	0.186179	0.0861673	0.326745	0.177738	0.102639	0.375664
MBP	ENSG00000197971.10	protein_coding	2330.23	2236.08	2131.28	2724.18	2462.66	2413.75	1971.59	2170.87	2103.83	0.0893858	0.196453	0.501699	0.252518	0.000262795	0.0080945
BCORL1	ENSG00000085185.11	protein_coding	3807.03	3407.27	3874.28	3651.25	3516.87	3456.6	3131.41	3387.98	3060.53	0.193563	0.00165667	0.0294577	0.137038	0.0262006	0.177848
CCDC159	ENSG00000183401.7	protein_coding	88.1819	115.314	114.871	131.009	119.485	103.198	146.119	132.184	141.464	-0.232121	0.0362293	0.201221	-0.145906	0.194133	0.519159
PCSK6	ENSG00000140479.12	protein_coding	140.888	129.352	171.832	131.009	122.657	139.046	157.281	157.604	193.153	-0.132492	0.220047	0.531422	-0.241159	0.0250691	0.17366
ZBTB38	ENSG00000177311.6	protein_coding	7050.5	7308.88	6993.84	7443.5	7407	7610.6	7910.71	7858.85	7942.86	-0.143767	0.00285985	0.0420353	-0.0744139	0.122814	0.411992
CIC	ENSG00000079432.3	protein_coding	4467.88	4492.22	4679.33	4785.32	4359.61	4212.66	4931.51	5226.35	4846.06	-0.127824	0.0239612	0.159675	-0.155654	0.00604082	0.0732066
TEFM	ENSG00000172171.6	protein_coding	535.173	489.331	495.559	514.035	580.506	540.976	556.063	587.711	628.428	-0.189184	0.0182654	0.137557	-0.100071	0.213746	0.53947
PCDHGB6	ENSG00000253305.1	protein_coding	145.956	132.36	146.199	131.009	187.158	134.701	149.163	209.461	197.687	-0.247047	0.0227132	0.154343	-0.190169	0.0817873	0.334556
S1PR5	ENSG00000180739.12	protein_coding	230.084	150.409	183.224	228.015	181.871	164.031	216.134	253.183	205.849	-0.170615	0.1114	0.376714	-0.152388	0.157144	0.464468
TANC2	ENSG00000170921.10	protein_coding	5814.94	6298.13	5923.92	6349.43	6380.28	6449.35	5537.3	5942.18	5389.25	0.0909021	0.0854662	0.325073	0.174152	0.000987369	0.0206298
DUSP1	ENSG00000120129.5	protein_coding	2180.22	3110.46	1976.54	3649.25	4003.27	3691.24	2461.7	2527.77	2857.4	-0.0672842	0.510307	0.776286	0.333868	0.0015704	0.0289192
RNU6-8	ENSG00000202337.1	snRNA	70.951	70.1909	60.7582	50.0034	61.3285	67.3504	69.0006	67.1088	94.3096	-0.0931945	0.427922	0.72385	-0.172652	0.136483	0.433728
FAM98C	ENSG00000130244.8	protein_coding	343.605	316.862	319.93	341.023	309.815	258.539	300.355	248.099	254.817	0.223081	0.0160455	0.12659	0.139766	0.133025	0.428781
APOBEC3C	ENSG00000244509.3	protein_coding	659.844	457.244	569.608	463.031	411.324	454.072	564.181	589.744	631.149	-0.0641273	0.496993	0.768335	-0.326831	0.00052488	0.0133727
SNPH	ENSG00000101298.9	protein_coding	287.858	289.788	280.057	344.023	328.848	301.991	231.355	301.99	262.072	0.0827597	0.375338	0.67959	0.225867	0.0158713	0.131898
NLGN2	ENSG00000169992.5	protein_coding	1899.46	1899.17	2080.02	1971.13	1803.9	1640.31	1686.46	1750.93	1630.47	0.195046	0.00229137	0.0363257	0.0876564	0.172363	0.486857
ZSCAN5A	ENSG00000131848.5	protein_coding	257.451	293.799	250.627	264.018	286.552	297.645	329.782	334.527	300.158	-0.212566	0.0176945	0.135008	-0.148722	0.0986375	0.368531
CILP	ENSG00000138615.4	protein_coding	2433.62	2000.44	2618.3	1636.11	1482.46	1418.7	2370.37	2424.05	2512.81	-0.0350273	0.745388	0.903505	-0.457831	1.3989e-05	0.000813354
ALG6	ENSG00000088035.11	protein_coding	542.268	555.511	580.051	643.043	710.565	611.585	545.916	474.846	530.491	0.0896248	0.314298	0.630361	0.272095	0.00229971	0.0374222
RALY	ENSG00000125970.7	protein_coding	8304.3	8791.91	8463.42	9239.62	8819.67	8888.08	9552.52	9789.75	9587.84	-0.16864	0.00100407	0.0207813	-0.0966282	0.0595412	0.281804
SNRPD3	ENSG00000100028.7	protein_coding	11193	10433.4	10121.9	10634.7	10353.9	10853.2	11301.9	11660.7	12066.2	-0.130173	0.0340841	0.194149	-0.126249	0.0399396	0.226451
PPP4R1	ENSG00000154845.11	protein_coding	4594.58	4829.13	4558.76	4965.33	5072.29	5102.34	4438.36	4500.36	4457.94	0.0567042	0.348896	0.658914	0.162197	0.00738268	0.0824523
ADAM21	ENSG00000139985.5	protein_coding	79.0597	39.1064	54.1127	54.0036	56.0416	51.056	33.4856	40.672	44.4343	0.212491	0.046992	0.233824	0.171288	0.106319	0.382589
ZDHHC16	ENSG00000171307.14	protein_coding	1353.14	1457.97	1307.25	1370.09	1393.64	1299.21	1512.94	1548.59	1478.12	-0.130926	0.0198676	0.143926	-0.148507	0.00853423	0.0898815
FRMD3	ENSG00000172159.11	protein_coding	78.0461	112.305	98.732	105.007	82.4763	97.7667	119.736	120.999	107.912	-0.16087	0.148716	0.4358	-0.171642	0.124977	0.416161
YIPF4	ENSG00000119820.6	protein_coding	2107.24	2006.46	2038.25	1814.12	2000.58	1948.82	2081.18	2103.76	2223.53	-0.0555242	0.315273	0.631157	-0.143569	0.00977075	0.098112
POLI	ENSG00000101751.6	protein_coding	414.556	410.115	500.306	329.022	371.143	405.189	461.695	416.888	500.566	-0.046058	0.616682	0.840258	-0.25163	0.00630735	0.0749161
SCARNA1	ENSG00000252947.1	snoRNA	52.7064	38.1036	51.2647	55.0037	42.2955	46.7108	78.133	43.7224	75.2663	-0.204039	0.0773227	0.307591	-0.196025	0.0925203	0.355428
RP11-166D19.1	ENSG00000255248.2	sense_overlapping	2109.27	2015.48	1964.2	2024.14	1898.01	2062.88	2260.78	2201.37	2350.49	-0.1368	0.092102	0.340072	-0.157599	0.0525261	0.263462
B3GNT5	ENSG00000176597.7	protein_coding	910.2	857.332	942.701	883.059	983.371	961.373	803.654	832.759	877.805	0.0960194	0.164942	0.461579	0.149962	0.0304009	0.194215
SSBP3	ENSG00000157216.11	protein_coding	3030.62	2744.46	3158.48	2760.19	2986.06	2799.39	3020.8	3194.79	3235.54	-0.0736678	0.256512	0.570083	-0.131825	0.0426655	0.234456
TNIP1	ENSG00000145901.10	protein_coding	4703.04	4490.21	4978.37	4411.3	4258.1	4212.66	3948.25	3866.89	4000.9	0.221346	0.0059559	0.0689094	0.105023	0.191878	0.515957
AC007362.1	ENSG00000180672.4	pseudogene	307.116	266.725	309.487	287.019	243.199	305.25	339.929	311.141	314.668	-0.0973588	0.313502	0.629702	-0.157945	0.103132	0.376623
INSIG1	ENSG00000186480.8	protein_coding	1673.43	1591.33	1531.3	1635.11	1495.15	1556.66	1783.87	1680.77	2047.61	-0.164032	0.0589465	0.265709	-0.190752	0.028183	0.18581
MSI2	ENSG00000153944.6	protein_coding	4281.38	4294.68	4331.87	4016.27	3953.57	4039.94	4494.17	4464.77	4390.84	-0.0458374	0.364389	0.670928	-0.144175	0.00445478	0.0598745
RP11-457M11.2	ENSG00000233631.2	3prime_overlapping_ncrna	34.4619	22.06	29.4297	38.0026	32.779	39.1067	49.721	40.672	42.6207	-0.227324	0.0370823	NA	-0.107536	0.351735	0.670967
RNF114	ENSG00000124226.7	protein_coding	5210.84	5011.63	5088.5	4890.33	4799.48	4935.05	4652.46	4443.42	4409.88	0.168504	0.00285701	0.0420353	0.106916	0.0588279	0.279634
RP11-807H22.5	ENSG00000256518.2	pseudogene	77.0325	214.584	117.719	185.012	232.625	230.295	107.56	81.344	124.235	0.0435055	0.459256	0.74591	0.142082	0.043736	0.237564
UBXN2A	ENSG00000173960.8	protein_coding	2084.94	2183.94	1958.5	2162.15	2138.04	2151.95	2284.12	2224.76	2311.49	-0.124689	0.0131302	0.112188	-0.075976	0.131481	0.426833
AMFR	ENSG00000159461.10	protein_coding	2960.68	3166.61	3334.1	3306.22	3304.34	3194.8	2923.39	3010.75	2933.57	0.0846306	0.195947	0.501083	0.131123	0.0452816	0.242552
ZFP2	ENSG00000198939.3	protein_coding	172.309	202.551	168.984	186.012	175.526	137.96	152.207	164.722	119.701	0.19633	0.0656142	0.280727	0.120892	0.25686	0.588489
GLO1	ENSG00000124767.6	protein_coding	6019.68	6130.67	5741.65	6337.43	6203.7	6656.83	5708.78	5660.53	5800.04	0.0555984	0.303401	0.621248	0.150858	0.00523381	0.0665485
ANXA5	ENSG00000164111.10	protein_coding	13096.5	12695.5	12579.8	13600.9	13754.5	13460.3	13587	14790.4	14158.2	-0.14077	0.00472856	0.0592052	-0.0564006	0.257817	0.589705
FAM134B	ENSG00000154153.9	protein_coding	346.646	269.734	339.866	317.021	317.216	295.473	355.15	340.628	358.195	-0.106939	0.268775	0.583682	-0.137669	0.15639	0.463784
TMED4	ENSG00000158604.10	protein_coding	982.164	956.602	1020.55	935.063	1010.86	1034.15	875.698	920.204	915.891	0.114277	0.076512	0.306175	0.122612	0.0582193	0.278777
MAP4K2	ENSG00000168067.7	protein_coding	1024.73	994.705	1069.91	1047.07	977.026	986.358	867.581	925.288	787.122	0.225552	0.00298578	0.0433027	0.193149	0.0112135	0.107126
PRPF40B	ENSG00000110844.9	protein_coding	1265.97	1092.97	1216.11	1148.08	1106.03	1054.79	969.052	940.54	1002.04	0.263674	0.000139263	0.00484701	0.164091	0.0182856	0.143384
TBKBP1	ENSG00000198933.5	protein_coding	431.787	393.069	453.788	421.028	378.545	403.016	341.959	362.998	378.145	0.197452	0.0183802	0.138272	0.123934	0.14157	0.44173
CTC-451P13.1	ENSG00000213757.3	pseudogene	177.377	128.349	145.25	162.011	136.403	189.016	162.354	174.89	259.351	-0.230229	0.0392544	0.211594	-0.168757	0.134736	0.432265
HNRNPA3	ENSG00000170144.14	protein_coding	25732.9	24933.8	23756.4	25317.7	26487.6	26142.8	26690	28405.3	27191.1	-0.137091	0.00640426	0.0718248	-0.0739342	0.141542	0.44173
SPATS2	ENSG00000123352.13	protein_coding	2526.87	2580.02	2513.87	2365.16	2522.93	2484.36	2361.24	2367.11	2352.3	0.101455	0.0247283	0.162402	0.05549	0.22192	0.549456
POLD1	ENSG00000062822.8	protein_coding	1294.35	1367.72	1246.49	1425.1	1461.31	1345.92	1339.42	1253.71	1254.14	0.0205578	0.755467	0.908498	0.124467	0.059291	0.281134
TREX1	ENSG00000213689.5	protein_coding	157.106	157.428	156.642	171.011	176.584	173.808	174.531	150.486	118.794	0.0613425	0.545175	0.799361	0.162105	0.112669	0.395359
GPT2	ENSG00000166123.9	protein_coding	897.023	949.583	913.271	922.062	896.665	938.561	826.992	860.213	819.768	0.126174	0.0480703	0.236255	0.124905	0.0514205	0.261208
TSPYL1	ENSG00000189241.6	protein_coding	2752.9	3002.16	2833.8	2991.2	2889.84	2801.56	3445.97	3458.14	3174.79	-0.215937	6.41912e-05	0.00270088	-0.201048	0.000203018	0.00659341
GRIN2A	ENSG00000183454.9	protein_coding	46.6249	41.1118	47.4673	26.0017	31.7216	27.1574	41.6033	49.8232	45.3411	-0.00730855	0.954031	NA	-0.258768	0.0195898	0.14871
PRDX4	ENSG00000123131.8	protein_coding	1878.17	1748.76	1708.82	1783.12	2017.5	2212.79	1514.97	1471.31	1599.64	0.190985	0.00882204	0.0878251	0.342454	2.66711e-06	0.000201972
SUMF1	ENSG00000144455.9	protein_coding	729.781	673.833	825.931	702.047	719.024	582.255	805.683	842.927	783.495	-0.104568	0.205384	0.513691	-0.232859	0.00494446	0.0641251
AAMDC	ENSG00000087884.10	protein_coding	1266.98	1047.85	1221.81	1030.07	1045.76	1008.08	1165.91	1212.03	1314.89	-0.0494841	0.591462	0.827869	-0.204528	0.0263426	0.1785
RP11-159C21.4	ENSG00000228929.1	pseudogene	371.986	265.723	276.26	287.019	357.397	437.778	262.811	203.36	293.811	0.169428	0.10596	0.366555	0.330356	0.00180968	0.031744
PLEKHM2	ENSG00000116786.7	protein_coding	4419.23	4419.02	4598.63	4792.32	4524.56	4222.44	4121.77	4027.55	4136.93	0.120137	0.0338353	0.193672	0.130465	0.0213314	0.156423
ASB13	ENSG00000196372.8	protein_coding	678.089	691.882	769.92	732.049	636.548	711.525	613.902	604.996	566.764	0.229317	0.00191784	0.0320505	0.192972	0.00931577	0.0955204
RPS12P26	ENSG00000225193.5	pseudogene	27.3668	40.1091	27.531	33.0022	39.1234	32.5889	50.7357	46.7728	58.0367	-0.257702	0.0181729	NA	-0.211983	0.0569392	0.274996
SRSF8	ENSG00000180771.10	pseudogene	745.999	756.056	736.693	829.056	774.008	858.175	835.11	853.095	827.929	-0.152642	0.0193024	0.141174	-0.0290299	0.658551	0.868519
SRSF8	ENSG00000271885.1	polymorphic_pseudogene	745.999	756.056	736.693	829.056	774.008	858.175	835.11	853.095	827.929	-0.152642	0.0193024	0.141174	-0.0290299	0.658551	0.868519
RICTOR	ENSG00000164327.8	protein_coding	4521.6	4245.55	4620.47	4150.28	4241.18	4332.15	3868.09	3964.5	4191.34	0.145955	0.00466905	0.0588163	0.0765626	0.138857	0.437246
CHD7	ENSG00000171316.7	protein_coding	5079.08	5297.41	4958.44	5205.35	5507.93	5149.05	4878.75	5154.16	4782.58	0.0472294	0.336818	0.648976	0.0935632	0.0572763	0.275708
RFC3	ENSG00000133119.8	protein_coding	1117.98	1183.22	991.118	1221.08	1314.33	1274.23	1068.49	1156.1	1047.38	0.00788834	0.909458	0.968617	0.195874	0.00456271	0.060488
NDC1	ENSG00000058804.10	protein_coding	3653.97	3739.17	3632.2	3840.26	3868.98	3798.78	3362.76	3643.2	3576.51	0.054262	0.370088	0.675492	0.111124	0.066598	0.298547
CLIC4	ENSG00000169504.10	protein_coding	10285.9	10200.7	10560.5	10110.7	10792.8	10663.1	9576.87	9699.26	9532.52	0.104506	0.00815597	0.0837825	0.127517	0.00125806	0.0246281
ACOX1	ENSG00000161533.7	protein_coding	2921.15	2790.59	2929.68	2751.18	2622.32	2520.21	2761.04	3127.68	3154.84	-0.0591563	0.379535	0.683003	-0.176175	0.00899929	0.0933685
ITGA5	ENSG00000161638.6	protein_coding	2863.38	2496.79	3230.63	2570.17	2292.42	2433.31	2021.31	2214.59	2175.47	0.352385	2.04798e-05	0.0010898	0.155088	0.0607244	0.284885
LCA5	ENSG00000135338.9	protein_coding	684.17	658.792	718.655	588.04	548.784	565.961	500.254	501.283	505.1	0.376072	6.97813e-06	0.000475344	0.145594	0.083462	0.337588
WSB2	ENSG00000176871.4	protein_coding	3130.96	3225.77	3163.22	3188.21	3043.16	3198.06	3279.56	3464.24	3336.2	-0.077403	0.146646	0.433678	-0.0903137	0.0910531	0.353466
SNAI2	ENSG00000019549.4	protein_coding	1174.75	1146.12	1021.5	940.063	802.557	903.799	1041.1	1190.67	1130.81	-0.00801895	0.916015	0.970794	-0.298493	8.89471e-05	0.00336784
TDP1	ENSG00000042088.9	protein_coding	1143.32	1202.27	1144.91	1219.08	1201.19	1098.25	1301.88	1326.92	1313.99	-0.163981	0.00341269	0.0477711	-0.152516	0.00667736	0.0780567
LRIG2	ENSG00000198799.7	protein_coding	1190.96	1208.29	1248.39	1043.07	1108.14	1071.09	1060.38	1019.85	1028.34	0.213205	0.000331414	0.00913693	0.0476902	0.427828	0.729609
EDNRA	ENSG00000151617.11	protein_coding	425.706	313.854	452.838	359.024	325.675	362.823	245.561	269.452	294.717	0.373662	0.000350523	0.00957058	0.245107	0.018414	0.14375
FRAT1	ENSG00000165879.7	protein_coding	144.943	163.445	174.68	119.008	134.288	141.219	147.134	165.738	195.874	-0.0531421	0.617232	0.840377	-0.249014	0.01835	0.143505
SNAP91	ENSG00000065609.10	protein_coding	67.9102	59.1609	102.529	77.0052	65.5581	73.8682	78.133	89.4784	123.328	-0.162055	0.157868	0.45051	-0.200386	0.0789978	0.328607
WDR26	ENSG00000162923.10	protein_coding	5879.81	5825.84	6102.4	5738.39	5694.03	5818.21	5236.94	5332.1	5415.55	0.148332	0.00182445	0.031251	0.104547	0.0283131	0.186054
ZBTB44	ENSG00000196323.7	protein_coding	4286.45	4130.23	4434.4	3757.25	3845.72	4037.77	4401.83	4112.96	4422.58	-0.00912899	0.863144	0.952931	-0.14344	0.00691626	0.0795318
TYMP	ENSG00000025708.8	protein_coding	46.6249	34.0927	75.9477	53.0036	25.3773	36.9341	40.5886	23.3864	34.4593	0.207334	0.0387783	0.20998	0.0657086	0.489682	0.771028
TMEM242	ENSG00000215712.6	protein_coding	475.371	480.306	467.078	420.028	510.718	524.682	555.049	542.971	541.373	-0.170274	0.0413661	0.218523	-0.14413	0.0852996	0.341815
RNF111	ENSG00000157450.11	protein_coding	3900.28	3688.03	3572.39	3776.25	3941.94	3673.86	3515.98	3471.36	3626.38	0.0684593	0.159836	0.453266	0.0967728	0.0472308	0.248209
GDPD1	ENSG00000153982.6	protein_coding	143.929	98.2673	127.212	78.0052	122.657	169.462	90.3096	75.2432	74.3595	0.282213	0.0100193	0.0946597	0.281198	0.0102668	0.101003
DNAJC22	ENSG00000178401.10	protein_coding	129.739	93.2536	134.807	120.008	76.1319	115.148	153.222	173.873	136.93	-0.205742	0.0734247	0.300566	-0.308511	0.00662246	0.0776489
CCDC137	ENSG00000185298.8	protein_coding	1571.06	1668.54	1521.8	1763.12	1638.95	1540.37	1936.07	1911.58	1878.03	-0.235143	0.000988706	0.0205611	-0.187225	0.00880835	0.0918957
HOXB-AS1	ENSG00000230148.4	antisense	143.929	140.382	132.908	112.008	123.714	111.889	109.589	92.5288	115.167	0.24105	0.0247294	0.162402	0.0780587	0.468274	0.758266
VSIG10	ENSG00000176834.9	protein_coding	1010.54	1027.8	1137.32	976.066	1029.9	1033.07	1141.55	1086.96	1134.44	-0.0737306	0.282097	0.597903	-0.131021	0.057016	0.275137
HOXA-AS3	ENSG00000254369.2	antisense	122.644	143.39	178.477	127.009	102.567	128.183	154.237	173.873	188.619	-0.122802	0.280217	0.596068	-0.289696	0.00934773	0.0955956
ARHGAP19	ENSG00000213390.6	protein_coding	369.959	342.933	406.32	337.023	383.832	391.067	418.062	427.056	467.921	-0.189602	0.0265836	0.169727	-0.198483	0.0207334	0.154076
TCEB3	ENSG00000011007.8	protein_coding	6045.02	5814.81	5458.74	6120.41	6052.49	5722.61	6186.71	6977.28	6102.01	-0.143748	0.00865703	0.0869599	-0.0993596	0.0697649	0.307854
HSD11B2	ENSG00000176387.6	protein_coding	150.011	138.376	98.732	117.008	104.681	95.5942	158.295	154.554	135.117	-0.132937	0.227505	0.540539	-0.300147	0.00588746	0.0716839
EIF4G2	ENSG00000110321.11	protein_coding	54090	54276.6	50994.1	57089.8	56344	54210.6	58477	61470.7	58878.2	-0.159158	0.000402885	0.0105832	-0.0891573	0.0474958	0.248992
C2orf47	ENSG00000162972.6	protein_coding	421.651	389.058	421.51	416.028	315.102	371.514	323.694	276.57	371.797	0.255301	0.00785289	0.0821183	0.134521	0.162017	0.471444
PSMC1	ENSG00000100764.9	protein_coding	3770.54	3972.8	3709.1	4373.29	4142.85	4285.44	4319.64	4798.28	4400.81	-0.221821	0.000126213	0.00450553	-0.0728513	0.208017	0.532792
GID8	ENSG00000101193.6	protein_coding	2662.69	2581.02	2667.66	2677.18	2531.39	2431.13	2831.05	3046.33	2893.67	-0.138552	0.01382	0.115381	-0.185154	0.00103539	0.0213742
DPYSL2	ENSG00000092964.12	protein_coding	5600.06	6158.75	6222.97	6548.44	6161.4	6170.17	6941.66	6976.27	7158.46	-0.217059	1.16398e-05	0.000701975	-0.150444	0.00238495	0.0382874
C1orf204	ENSG00000188004.5	protein_coding	67.9102	74.2018	77.8464	42.0028	33.8364	34.7615	41.6033	25.42	38.0866	0.467003	3.7318e-05	0.00177678	0.0294248	0.791652	0.927443
RN7SL834P	ENSG00000243650.2	misc_RNA	31.4211	34.0927	16.1389	45.003	29.6069	23.8985	19.2796	23.3864	27.2047	0.0531675	0.543545	NA	0.130218	0.157215	0.464468
ATL3	ENSG00000184743.8	protein_coding	10752.1	10682.1	10703.9	11050.7	10973.6	10780.4	11182.2	11770.5	11951.9	-0.11453	0.00810611	0.0833887	-0.0860466	0.0468294	0.24702
THBD	ENSG00000178726.6	protein_coding	163.187	154.42	159.49	160.011	162.838	170.549	194.825	161.671	230.333	-0.198431	0.0634186	0.276957	-0.167405	0.119533	0.406573
APOPT1	ENSG00000256053.3	protein_coding	723.7	713.942	746.186	705.047	650.294	749.545	817.86	791.071	817.047	-0.125874	0.134853	0.413616	-0.169823	0.0441791	0.238817
DCAF8	ENSG00000132716.14	protein_coding	2408.28	2673.27	2693.3	2648.18	2440.45	2318.16	2707.26	2769.76	2821.13	-0.0875937	0.117431	0.385747	-0.152505	0.00658894	0.0773727
DCAF8	ENSG00000258465.2	protein_coding	2408.28	2673.27	2693.3	2648.18	2440.45	2318.16	2707.26	2769.76	2821.13	-0.0875937	0.117431	0.385747	-0.152505	0.00658894	0.0773727
TMLHE	ENSG00000185973.6	protein_coding	641.599	561.527	580.051	573.039	609.055	548.58	648.402	645.668	601.224	-0.076071	0.315872	0.631918	-0.11296	0.138491	0.436536
CBWD2	ENSG00000136682.10	protein_coding	825.058	699.904	794.603	777.052	715.852	737.596	751.903	845.978	888.686	-0.0870239	0.26277	0.576627	-0.135285	0.0829017	0.336282
SLC15A4	ENSG00000139370.6	protein_coding	663.898	559.522	648.404	697.047	668.269	652.865	550.99	523.652	622.081	0.119405	0.129279	0.404766	0.212387	0.00703001	0.0801865
PITPNM2	ENSG00000090975.8	protein_coding	604.097	733.996	644.606	635.043	654.523	577.91	736.683	698.542	683.744	-0.0824374	0.285715	0.602545	-0.156059	0.0442822	0.238911
ROBO1	ENSG00000169855.15	protein_coding	3618.5	3458.41	3761.31	3598.24	3533.79	3540.24	3838.66	3860.79	3787.8	-0.0765646	0.221277	0.533409	-0.0969399	0.121978	0.410845
SNX13	ENSG00000071189.17	protein_coding	1598.42	1382.76	1592.05	1335.09	1457.08	1503.44	1532.22	1681.79	1570.62	-0.0592476	0.347459	0.658047	-0.14217	0.0248026	0.172275
TMTC4	ENSG00000125247.11	protein_coding	849.384	816.22	806.944	836.056	749.688	837.535	727.55	685.323	743.595	0.176879	0.00784675	0.0821183	0.150878	0.0240262	0.169117
ZSCAN16-AS1	ENSG00000269293.2	antisense	174.337	208.567	266.766	248.017	224.166	215.087	237.443	289.788	242.122	-0.16919	0.10035	0.356266	-0.113852	0.272307	0.603121
CHTF8	ENSG00000168802.8	protein_coding	2389.02	2347.38	2379.06	2497.17	2234.26	2298.6	2593.61	2747.39	2830.19	-0.186259	0.000911758	0.0193785	-0.202116	0.000330898	0.00958368
CHTF8	ENSG00000263203.1	protein_coding	2389.02	2347.38	2379.06	2497.17	2234.26	2298.6	2593.61	2747.39	2830.19	-0.186259	0.000911758	0.0193785	-0.202116	0.000330898	0.00958368
BOLA3-AS1	ENSG00000225439.2	antisense	34.4619	26.0709	27.531	33.0022	28.5495	23.8985	33.4856	49.8232	33.5524	-0.13555	0.215601	NA	-0.147364	0.178237	0.496492
SYF2	ENSG00000117614.5	protein_coding	2296.78	1928.24	2171.16	1864.13	1991.06	1987.92	2290.21	2263.4	2281.57	-0.0815152	0.306973	0.624039	-0.192258	0.0160542	0.132562
DSEL	ENSG00000171451.13	protein_coding	1192.99	1271.46	1145.86	1323.09	1368.26	1280.74	1228.82	1205.93	1117.21	0.0210987	0.764596	0.911247	0.143464	0.0416657	0.231089
FARP2	ENSG00000006607.9	protein_coding	2374.83	2443.65	2242.36	2583.17	2534.56	2493.05	2353.12	2307.12	2270.68	0.0247744	0.667971	0.866793	0.125379	0.0299257	0.192239
ACBD7	ENSG00000176244.6	protein_coding	179.405	160.436	182.275	162.011	155.436	159.686	191.781	193.192	233.053	-0.161104	0.134893	0.413652	-0.243388	0.0236008	0.166915
STC1	ENSG00000159167.7	protein_coding	2281.58	1545.2	2535.7	1036.07	1041.53	1091.73	2357.18	2028.52	2846.52	-0.0693858	0.569475	0.814117	-0.38499	0.000255999	0.00791659
ATP5O	ENSG00000241837.2	protein_coding	6124.08	5713.54	6056.83	5441.37	5709.9	6436.31	6097.42	6332.63	6756.74	-0.0903903	0.182504	0.486191	-0.112915	0.0960933	0.36234
DMBT1	ENSG00000187908.11	protein_coding	52.7064	78.2127	43.6699	79.0053	89.878	67.3504	43.6327	65.0752	48.9684	0.0477037	0.622762	0.843257	0.205706	0.0462667	0.245386
DPF2	ENSG00000133884.5	protein_coding	1265.97	1266.44	1223.71	1250.08	1240.32	1385.03	1171.99	1155.09	1168.89	0.0935219	0.150235	0.43779	0.134146	0.0393967	0.224934
NDUFA6	ENSG00000184983.5	protein_coding	2227.86	2442.64	2264.19	2413.16	2304.05	2506.09	2498.23	2560.3	2623.44	-0.137351	0.0166933	0.130013	-0.082799	0.149673	0.455523
SNX18	ENSG00000178996.8	protein_coding	1405.84	1450.95	1328.14	1628.11	1613.57	1696.8	1397.26	1435.72	1361.14	-0.00286129	0.961174	0.98583	0.217737	0.000230457	0.00730454
ATP10A	ENSG00000206190.7	protein_coding	294.953	339.924	262.969	395.027	422.955	337.838	303.4	350.796	229.426	0.0166851	0.869433	0.955568	0.267223	0.00918591	0.0946634
ZNF296	ENSG00000170684.4	protein_coding	159.133	129.352	164.237	177.012	177.641	152.082	132.928	126.083	120.607	0.162849	0.120549	0.39052	0.270006	0.0107136	0.104112
HIST1H3G	ENSG00000256018.1	protein_coding	2714.38	2986.12	2761.65	3308.22	2996.64	2905.84	3348.56	3666.58	3570.16	-0.287998	3.16082e-05	0.00154039	-0.178947	0.00975485	0.0980157
PAIP2B	ENSG00000124374.8	protein_coding	488.548	396.077	535.431	364.024	355.282	385.636	501.269	496.199	490.591	-0.046949	0.654836	0.859645	-0.294652	0.00460541	0.0607946
CUL7	ENSG00000044090.4	protein_coding	1436.25	1262.43	1561.67	1244.08	986.543	1123.23	1408.42	1437.76	1412.83	0.000738898	0.991614	0.997318	-0.302209	3.31668e-05	0.00159262
AC098828.2	ENSG00000234378.1	lincRNA	25.3396	35.0954	42.7206	46.0031	46.5251	58.66	28.412	40.672	28.1115	0.028803	0.764582	0.911247	0.222146	0.0328175	0.201686
JAK1	ENSG00000162434.7	protein_coding	9803.4	10472.5	9929.21	10242.7	10426.9	10320.9	9575.86	9627.06	9355.69	0.0768757	0.111536	0.376714	0.112071	0.0204091	0.152322
TAB2	ENSG00000055208.13	protein_coding	5917.31	5901.05	6258.09	5708.38	6141.31	6282.06	5422.63	5382.94	5589.66	0.13177	0.0156077	0.124145	0.135681	0.0128621	0.116699
BBOX1	ENSG00000129151.4	protein_coding	46.6249	45.1227	63.6062	82.0055	70.845	36.9341	82.1919	97.6128	97.0301	-0.337845	0.00217977	0.0350556	-0.230175	0.0435768	0.236948
SMIM12	ENSG00000163866.8	protein_coding	1116.97	1100.99	1094.6	1168.08	1086.99	1036.33	1189.25	1326.92	1308.55	-0.1838	0.0098145	0.0937002	-0.191382	0.00731867	0.0820325
ITPR3	ENSG00000096433.6	protein_coding	10867.7	11453.1	11634.2	11244.8	10761	10789.1	10546.9	9898.55	10168.2	0.142852	0.00182412	0.031251	0.0949242	0.0385377	0.222154
HDHD2	ENSG00000167220.7	protein_coding	1910.61	1844.02	1932.87	1751.12	1929.73	1847.79	2021.31	1959.37	1927	-0.0507667	0.369208	0.674919	-0.0891476	0.116277	0.401218
PRPF4B	ENSG00000112739.12	protein_coding	5247.33	5395.67	5066.66	5493.37	5738.44	5422.8	5843.74	5952.35	5899.79	-0.164425	0.000282588	0.00816402	-0.0837374	0.0645567	0.293198
RP11-254I22.3	ENSG00000249746.1	lincRNA	20.2717	23.0627	46.518	16.0011	22.2051	28.2437	20.2943	61.008	33.5524	-0.0817056	0.438639	NA	-0.16676	0.0867957	NA
INPP1	ENSG00000151689.8	protein_coding	688.224	684.863	735.743	693.047	706.335	696.316	745.815	770.735	781.681	-0.109084	0.133916	0.412054	-0.117313	0.108435	0.387155
SH2D3A	ENSG00000125731.8	protein_coding	463.208	498.355	494.609	474.032	458.906	492.093	452.563	429.09	434.368	0.126603	0.0944921	0.344722	0.0991318	0.193372	0.518375
THAP9	ENSG00000168152.8	protein_coding	264.546	223.608	219.299	244.016	219.937	256.366	294.267	264.368	262.979	-0.165938	0.080771	0.316053	-0.145648	0.127459	0.420243
TMEM209	ENSG00000146842.12	protein_coding	1382.53	1122.05	1229.4	1335.09	1329.14	1289.43	1146.63	1151.02	1177.06	0.0909838	0.207435	0.516232	0.163836	0.023336	0.166102
VN2R19P	ENSG00000235974.1	pseudogene	128.725	140.382	94.9346	129.009	168.125	147.736	115.677	131.167	109.726	0.0160558	0.880737	0.958947	0.178166	0.0995419	0.369686
ME2	ENSG00000082212.7	protein_coding	3110.69	3127.51	2962.91	3241.22	3590.89	3476.15	2906.14	2908.05	2853.77	0.081064	0.117997	0.386808	0.235534	5.42544e-06	0.000361479
KANSL3	ENSG00000114982.13	protein_coding	2683.97	2540.91	2542.35	2626.18	2577.91	2606.03	2535.77	2333.56	2549.99	0.0623959	0.192155	0.496149	0.070131	0.143813	0.446155
DNAJC13	ENSG00000138246.11	protein_coding	8939.82	9159.91	8957.08	8561.58	8642.03	8655.62	9308.99	9266.1	9057.35	-0.0294264	0.428795	0.724621	-0.0928567	0.0127578	0.116296
RP11-145A3.1	ENSG00000227496.1	antisense	487.535	421.145	403.472	390.026	419.783	431.26	447.489	486.031	526.864	-0.131557	0.109416	0.373127	-0.198031	0.0165063	0.135065
GLIPR1	ENSG00000139278.5	protein_coding	701.401	766.084	671.188	663.045	864.943	752.804	662.608	615.164	577.646	0.161289	0.0740441	0.30193	0.234561	0.00953976	0.0965995
NFS1	ENSG00000244005.8	protein_coding	835.194	886.411	955.043	942.063	834.279	794.083	979.199	953.759	963.046	-0.101401	0.136218	0.416745	-0.15313	0.0251673	0.17403
GTF2IRD2	ENSG00000196275.9	protein_coding	26.3532	35.0954	39.8725	30.002	35.9512	24.9848	31.4561	48.8064	48.9684	-0.125315	0.261448	NA	-0.174985	0.110349	0.390843
DAZAP2	ENSG00000183283.11	protein_coding	8016.45	7829.29	7908.06	7976.54	7784.49	7928.88	8198.89	8297.09	8252.09	-0.0567935	0.194161	0.498274	-0.0604998	0.167209	0.47946
NBPF10	ENSG00000163386.16	protein_coding	331.442	292.796	322.778	294.02	327.79	308.508	260.782	275.553	251.19	0.210929	0.0187041	0.138903	0.189808	0.035189	0.210429
USP8	ENSG00000138592.9	protein_coding	6999.82	6748.35	6899.85	6263.42	6717.59	6824.12	7119.24	7132.85	7159.37	-0.0500372	0.279194	0.594957	-0.107588	0.0202201	0.151421
EEA1	ENSG00000102189.12	protein_coding	5781.49	5444.81	6165.06	5171.35	5479.38	5619.42	6010.15	6086.57	6014.05	-0.053155	0.404911	0.706086	-0.140749	0.0275767	0.183806
SERPINE2	ENSG00000135919.8	protein_coding	5898.05	5125.94	5966.64	5503.37	5489.96	5730.22	4918.32	4954.87	4888.68	0.182601	0.0061912	0.0705602	0.161919	0.0152699	0.128762
ZNF624	ENSG00000197566.5	protein_coding	463.208	446.214	468.977	393.026	420.84	397.585	437.342	510.434	439.809	-0.00731409	0.929715	0.974417	-0.163933	0.0480783	0.250375
MAGI2	ENSG00000187391.13	protein_coding	71.9646	56.1527	57.9101	58.0039	62.3859	49.9697	61.8976	74.2264	95.2164	-0.137323	0.230754	0.543176	-0.186948	0.0988794	0.368779
TOM1	ENSG00000100284.16	protein_coding	675.048	603.642	683.529	643.043	519.177	569.22	647.388	710.743	679.21	-0.0462098	0.560337	0.808353	-0.198942	0.0126478	0.115974
ECE1	ENSG00000117298.10	protein_coding	8097.53	7153.46	8334.31	7416.5	7021.06	7034.86	6471.85	6890.86	6998.86	0.196814	0.000602237	0.0143841	0.0710888	0.215963	0.541667
OXR1	ENSG00000164830.13	protein_coding	2329.22	2283.21	2486.34	2112.14	2235.32	2339.88	1948.25	2005.13	2037.63	0.224128	0.000291413	0.00831935	0.144684	0.0197111	0.149193
CHCHD7	ENSG00000170791.13	protein_coding	741.944	653.778	594.291	650.044	659.81	611.585	760.021	715.827	751.756	-0.141863	0.0638806	0.277994	-0.184366	0.0165221	0.135065
UBXN7	ENSG00000163960.7	protein_coding	6271.05	6144.71	6245.75	5552.37	5854.76	5811.69	5370.88	5577.15	5624.12	0.164163	0.000201624	0.00641385	0.0527205	0.234287	0.562753
RP11-883A18.3	ENSG00000265728.1	lincRNA	17.2309	30.0818	32.2778	25.0017	26.4347	17.3808	37.5444	34.5712	37.1797	-0.140458	0.197499	NA	-0.195213	0.0655043	NA
LYRM5	ENSG00000205707.6	protein_coding	1692.69	1339.64	1567.37	1313.09	1368.26	1509.95	1631.66	1534.35	1657.67	-0.0573517	0.493858	0.766591	-0.169037	0.0439191	0.238059
CCDC71L	ENSG00000253276.1	protein_coding	296.98	282.769	299.044	274.018	258.003	300.904	189.752	232.847	252.097	0.286333	0.00267638	0.0403101	0.226072	0.0180483	0.142224
CD40	ENSG00000101017.9	protein_coding	484.494	440.197	506.951	442.03	402.865	420.397	379.503	341.645	414.418	0.274863	0.00113882	0.0230213	0.126885	0.135678	0.432986
CTC1	ENSG00000178971.9	protein_coding	380.094	398.083	412.016	459.031	378.545	318.285	354.135	282.67	360.009	0.19711	0.0328208	0.190936	0.165351	0.0743283	0.318574
HNRNPL	ENSG00000104824.12	protein_coding	8645.88	8978.42	8952.34	9406.63	8992.03	8705.59	8698.13	8639.75	8295.62	0.0490439	0.355499	0.664534	0.0757396	0.153839	0.460171
SUPT4H1	ENSG00000213246.2	protein_coding	2581.6	2512.83	2505.33	2474.17	2444.68	2645.13	2587.52	2781.97	2911.81	-0.114988	0.0506117	0.243616	-0.121375	0.0394896	0.225215
SUFU	ENSG00000107882.7	protein_coding	783.501	760.067	821.185	839.056	805.73	808.205	704.212	780.903	707.322	0.0984344	0.147328	0.434391	0.145718	0.0323355	0.199875
DYRK1B	ENSG00000105204.9	protein_coding	3280.98	3032.25	3422.39	2916.2	2446.8	2388.77	2994.42	3491.69	3646.34	-0.0508912	0.484688	0.760918	-0.338818	3.3813e-06	0.000240786
SVEP1	ENSG00000165124.13	protein_coding	40.5434	45.1227	78.7958	33.0022	29.6069	52.1423	58.8534	54.9072	66.1981	-0.0463578	0.691986	0.878834	-0.212591	0.0501296	0.25743
ENO3	ENSG00000108515.13	protein_coding	111.494	85.2318	67.4036	95.0064	104.681	99.9393	87.2654	70.1592	65.2913	0.129072	0.233368	0.545875	0.230777	0.0359065	0.213241
PBX3	ENSG00000167081.12	protein_coding	991.286	970.64	936.056	987.066	1007.69	912.49	1017.76	1065.61	1024.71	-0.0885245	0.230974	0.543222	-0.0841556	0.25647	0.58784
BIRC3	ENSG00000023445.9	protein_coding	260.491	209.57	313.284	323.022	342.594	266.143	177.575	214.545	178.644	0.16754	0.0972418	0.350206	0.268658	0.0101694	0.100362
RCE1	ENSG00000173653.3	protein_coding	227.043	274.747	216.451	296.02	246.371	212.914	212.075	205.394	221.265	0.119345	0.229951	0.54261	0.173534	0.0822414	0.33511
TMEM121	ENSG00000184986.6	protein_coding	123.657	127.346	123.415	149.01	159.666	95.5942	87.2654	94.5624	116.98	0.175519	0.107035	0.3686	0.239341	0.0294316	0.190294
DEF6	ENSG00000023892.9	protein_coding	175.35	155.423	154.743	145.01	181.871	132.528	122.78	140.318	110.632	0.239881	0.0242765	0.16074	0.188089	0.0772262	0.325777
THEM6	ENSG00000130193.7	protein_coding	324.347	285.777	341.765	319.021	321.446	298.732	361.238	348.762	389.027	-0.170111	0.0483883	0.237093	-0.185696	0.0319461	0.198721
HCK	ENSG00000101336.8	protein_coding	776.406	650.77	744.288	655.044	701.048	619.189	511.416	500.266	563.137	0.372623	2.40391e-05	0.00122948	0.261335	0.00309625	0.0462175
HK1	ENSG00000156515.17	protein_coding	6171.72	6387.37	6285.62	6640.45	6088.44	6404.81	6645.36	6893.91	6799.36	-0.105701	0.0148935	0.121148	-0.0845183	0.0518124	0.262084
AGL	ENSG00000162688.11	protein_coding	1832.56	1883.12	1960.4	1806.12	1788.04	1778.27	2008.12	1890.23	2144.64	-0.0845843	0.133637	0.411546	-0.158408	0.00517186	0.0661351
RP11-611E13.2	ENSG00000257815.1	antisense	174.337	168.458	199.363	185.012	143.805	160.772	172.501	202.343	208.569	-0.0756683	0.463093	0.748862	-0.177681	0.085149	0.341477
IGF1R	ENSG00000140443.9	protein_coding	1631.87	1565.26	1706.92	1576.11	1403.15	1552.32	1412.48	1464.19	1352.07	0.194346	0.00262721	0.0399751	0.0908699	0.161574	0.471127
TMEM192	ENSG00000170088.9	protein_coding	2485.31	2330.34	2532.86	2213.15	2327.31	2389.85	2463.73	2458.62	2652.46	-0.0401224	0.526178	0.787984	-0.117408	0.0643093	0.292853
FANCE	ENSG00000112039.3	protein_coding	135.82	170.464	138.605	201.014	159.666	150.995	134.957	126.083	149.626	0.0709911	0.498349	0.768585	0.202282	0.0561069	0.273213
AP000662.4	ENSG00000254602.1	sense_overlapping	84.1276	99.27	77.8464	62.0042	60.2711	74.9545	84.2213	126.083	122.421	-0.196092	0.0833863	0.321325	-0.396804	0.000324619	0.00945477
DCXR	ENSG00000169738.3	protein_coding	1914.66	1857.05	2025.91	1975.13	1963.57	1930.35	1951.3	2174.94	2153.7	-0.102036	0.152736	0.441963	-0.0865298	0.226116	0.55446
KLF5	ENSG00000102554.9	protein_coding	11684.6	11274.7	11216.5	11112.7	12223.4	12114.4	10618	11356.6	10945.4	0.0512751	0.291224	0.607724	0.101391	0.0369475	0.216606
UHRF2	ENSG00000147854.12	protein_coding	1595.38	1776.83	1518.95	1465.1	1626.26	1607.72	1501.78	1514.02	1476.31	0.111079	0.0862138	0.326836	0.0586513	0.367058	0.681686
NEDD1	ENSG00000139350.7	protein_coding	2787.36	2853.76	2501.53	2808.19	3092.86	3150.26	2665.65	2556.24	2536.38	0.064308	0.274123	0.589286	0.205448	0.000472373	0.0124501
E2F3	ENSG00000112242.10	protein_coding	2512.68	2654.22	2315.46	2634.18	2673.08	2637.53	2424.15	2369.14	2425.75	0.0474112	0.421979	0.719088	0.127551	0.0308146	0.195971
GPRC5A	ENSG00000013588.5	protein_coding	4937.17	4989.57	4363.2	6243.42	6762	5817.12	4424.15	4771.84	4454.31	0.042203	0.683777	0.875462	0.301445	0.0042366	0.0579487
NUDCD3	ENSG00000015676.13	protein_coding	1073.39	1108.01	1089.85	1165.08	1125.06	1015.69	1035.01	994.431	974.835	0.113132	0.0631832	0.276645	0.127713	0.0365739	0.215197
CTD-2035E11.3	ENSG00000251131.1	antisense	57.7744	83.2264	60.7582	64.0043	88.8206	94.5079	81.1771	99.6464	97.0301	-0.223182	0.0486767	0.237864	-0.0869691	0.460741	0.75401
PTPN21	ENSG00000070778.8	protein_coding	1184.88	1236.36	1101.24	1243.08	1127.18	1104.76	1290.72	1344.21	1244.16	-0.124939	0.0640004	0.27819	-0.141616	0.0363568	0.21452
SCARB2	ENSG00000138760.4	protein_coding	6083.54	5531.04	6780.23	5669.38	5618.96	5675.9	4775.25	4855.22	5187.93	0.28065	2.6624e-05	0.00132628	0.175306	0.0087422	0.0913898
FBXO45	ENSG00000174013.7	protein_coding	2553.22	2643.19	2292.67	2622.18	2744.98	2626.67	2422.12	2357.96	2440.26	0.0482884	0.413245	0.712314	0.135463	0.0217518	0.158533
RNASET2	ENSG00000026297.11	protein_coding	503.752	575.565	618.025	565.038	581.563	577.91	530.696	471.795	510.541	0.141207	0.0753157	0.304388	0.159778	0.0447859	0.241157
TAF15	ENSG00000172660.7	protein_coding	19731.5	18355.9	18541.7	20110.4	20332.5	19853.2	21381	22263.9	21194.3	-0.176359	0.00742803	0.0793438	-0.0946509	0.150939	0.456849
CCZ1	ENSG00000122674.8	protein_coding	264.546	256.698	244.931	275.018	255.888	252.021	221.208	209.461	233.053	0.157303	0.0907486	0.337139	0.182313	0.0509702	0.259913
MRPL11	ENSG00000174547.9	protein_coding	2039.33	2024.51	1970.84	2133.14	1868.4	1909.71	2159.31	2291.87	2362.27	-0.153134	0.0398309	0.21374	-0.178818	0.0165432	0.135126
ZC3HAV1L	ENSG00000146858.7	protein_coding	306.103	348.949	287.652	316.021	246.371	228.122	338.915	327.41	364.543	-0.100121	0.295853	0.613179	-0.288038	0.00266499	0.0417892
ELFN2	ENSG00000166897.10	protein_coding	1112.92	1207.28	912.322	1480.1	1472.94	1537.11	1043.13	1188.64	1070.96	-0.0187814	0.856581	0.950706	0.27538	0.00985477	0.0987002
RBMS3	ENSG00000144642.16	protein_coding	430.774	497.353	493.66	503.034	502.259	506.214	427.195	455.527	450.691	0.0770843	0.350381	0.66034	0.150358	0.0691494	0.306227
AMOTL1	ENSG00000166025.13	protein_coding	3091.44	3101.43	3138.54	3148.21	3200.71	3161.12	2992.39	3001.59	2871.91	0.0699137	0.172347	0.472709	0.0956725	0.0622417	0.288947
UBIAD1	ENSG00000120942.9	protein_coding	1139.27	1159.15	1123.08	1254.08	1147.27	1189.5	1424.66	1329.97	1332.12	-0.226526	0.00148776	0.0271208	-0.164785	0.0210066	0.155437
LARP7	ENSG00000174720.11	protein_coding	2939.4	2734.44	2716.08	2592.17	2821.11	2708.14	3064.44	2867.38	2956.24	-0.0759572	0.230879	0.543222	-0.118703	0.0616602	0.287279
NRN1	ENSG00000124785.4	protein_coding	95.277	78.2127	71.201	77.0052	64.5007	74.9545	69.0006	131.167	120.607	-0.147719	0.191009	0.494573	-0.207307	0.0606022	0.28457
HDAC4	ENSG00000068024.12	protein_coding	2082.92	2137.81	2187.29	2325.16	1930.79	2084.6	2379.5	2300	2357.74	-0.123354	0.0492628	0.23944	-0.136972	0.0293343	0.189902
CHAC1	ENSG00000128965.7	protein_coding	189.54	209.57	260.121	256.017	210.42	219.432	149.163	158.621	155.067	0.301329	0.00512493	0.0625976	0.335983	0.00188783	0.0326355
CDC42BPB	ENSG00000198752.5	protein_coding	18299.3	18290.7	18069.9	18304.2	17751.4	17808.8	16914.3	17111.7	16137.8	0.119121	0.00539928	0.0647702	0.0988156	0.0210883	0.155934
RPS15AP38	ENSG00000237668.1	pseudogene	55.7472	48.1309	38.9232	43.0029	53.9268	67.3504	30.4414	30.504	38.9934	0.185583	0.0764147	0.306136	0.267816	0.0127772	0.116336
BACH1-IT2	ENSG00000228817.3	lincRNA	32.4347	31.0845	18.0376	19.0013	30.6643	22.8122	17.2501	28.4704	5.44094	0.11297	0.141004	NA	0.0814809	0.273392	0.603461
CCBE1	ENSG00000183287.9	protein_coding	1317.66	1762.79	1337.63	2129.14	2068.25	2038.98	1376.97	1607.56	1489	-0.0101978	0.922398	0.97309	0.280535	0.00952047	0.0965995
HMMR	ENSG00000072571.15	protein_coding	4522.62	4356.85	4184.72	4435.3	4717.01	5020.87	5232.88	5378.87	5272.27	-0.260423	1.11088e-05	0.000678773	-0.152073	0.0103048	0.101248
C4orf21	ENSG00000138658.11	protein_coding	809.855	876.383	712.01	742.05	934.731	835.363	767.124	766.667	768.079	0.0493009	0.540027	0.796331	0.105768	0.189636	0.512787
MTMR6	ENSG00000139505.10	protein_coding	1042.98	1199.26	1005.36	1181.08	1164.18	1218.83	1033.99	1096.11	986.623	0.0521676	0.472762	0.755001	0.1702	0.0191897	0.147476
AP000704.5	ENSG00000224790.1	lincRNA	19.2581	27.0736	31.3284	28.0019	17.9756	21.7259	27.3973	31.5208	33.5524	-0.0742251	0.497828	NA	-0.126776	0.235033	NA
JMJD8	ENSG00000161999.7	protein_coding	2194.41	2042.56	2206.28	2123.14	2151.78	2171.51	2225.27	2227.81	2267.96	-0.057647	0.251796	0.565675	-0.0572137	0.257086	0.58852
STT3B	ENSG00000163527.5	protein_coding	8320.52	8101.03	8271.66	8238.55	8406.23	8395.99	7681.39	7750.05	7936.51	0.0761954	0.0860031	0.326293	0.0954823	0.0315894	0.198015
ZNF496	ENSG00000162714.8	protein_coding	1902.5	1937.27	1908.19	2017.14	1782.76	1780.44	1696.6	1706.19	1715.71	0.151978	0.0175366	0.134513	0.113527	0.0768131	0.325045
GNL3L	ENSG00000130119.11	protein_coding	2117.38	2162.88	1912.93	2312.16	2227.92	2211.7	2502.29	2648.76	2284.29	-0.234419	0.000770343	0.0170866	-0.123491	0.0766132	0.32478
ACAT1	ENSG00000075239.9	protein_coding	1190.96	1209.29	1305.35	1185.08	1242.43	1227.52	1380.01	1307.61	1467.24	-0.150689	0.0178334	0.135445	-0.169165	0.00804994	0.0869035
RNF144B	ENSG00000137393.8	protein_coding	3556.67	3397.24	3654.98	3437.23	3701.92	3484.84	3072.55	3163.27	3140.33	0.167066	0.00194335	0.0322939	0.168802	0.00177145	0.0311792
DHRSX	ENSG00000169084.8	protein_coding	518.956	463.26	497.458	479.032	584.736	493.179	454.592	430.107	456.132	0.118173	0.150777	0.438468	0.179331	0.0295667	0.191009
DHRSX	ENSGR0000169084.8	protein_coding	518.956	463.26	497.458	479.032	584.736	493.179	454.592	430.107	456.132	0.118173	0.150777	0.438468	0.179331	0.0295667	0.191009
PRR16	ENSG00000184838.10	protein_coding	102.372	144.393	114.871	125.008	166.01	143.391	111.619	103.714	100.657	0.106759	0.319608	0.635005	0.257915	0.0182998	0.143384
CASC15	ENSG00000272168.1	lincRNA	178.391	166.453	216.451	164.011	169.182	192.275	138.001	158.621	137.837	0.243041	0.0207447	0.147602	0.177642	0.0908826	0.353242
NHS	ENSG00000188158.10	protein_coding	2133.6	2049.57	2156.92	1890.13	1720.37	1949.9	2149.16	2273.57	2151.89	-0.0450154	0.562158	0.809137	-0.207394	0.00763709	0.0842033
SLC35F6	ENSG00000213699.4	protein_coding	3704.65	4267.61	3837.26	4923.33	4979.24	4817.73	4170.48	3896.38	4178.64	-0.0457834	0.529906	0.789277	0.232761	0.00142297	0.0269484
KIFC3	ENSG00000140859.11	protein_coding	1784.92	1886.13	1846.48	1715.12	1712.97	1747.85	1718.93	1564.86	1635.91	0.144516	0.0499603	0.241606	0.063913	0.387359	0.697218
TNFRSF1B	ENSG00000028137.12	protein_coding	44.5978	32.0873	44.6193	30.002	32.779	42.3656	20.2943	28.4704	24.4842	0.230931	0.0238232	NA	0.156591	0.113979	0.397084
LARP1	ENSG00000155506.12	protein_coding	21076.5	21400.2	19988.5	22344.5	22141.7	21653.2	20362.3	20387.9	19584.7	0.0478768	0.29233	0.609242	0.126777	0.00530136	0.0670182
KCTD20	ENSG00000112078.9	protein_coding	1351.11	1498.07	1449.65	1539.1	1507.84	1514.3	1271.44	1342.18	1420.99	0.0823911	0.203447	0.511231	0.159845	0.0136847	0.120709
FBXW4	ENSG00000107829.9	protein_coding	970.001	937.55	1027.19	1033.07	853.312	959.2	976.155	1128.65	1130.81	-0.118594	0.146925	0.434153	-0.155699	0.0573779	0.27594
RP11-299J3.8	ENSG00000272758.1	antisense	191.568	159.434	201.261	153.01	135.346	207.483	213.09	217.595	200.408	-0.115499	0.301439	0.61887	-0.206923	0.0623975	0.288965
ZNF596	ENSG00000172748.8	protein_coding	120.617	123.335	127.212	150.01	135.346	116.234	170.472	140.318	147.812	-0.198524	0.0634702	0.276957	-0.124921	0.247898	0.579573
PDS5A	ENSG00000121892.10	protein_coding	11340	12083.9	11480.4	11401.8	12326	12277.3	11179.1	10973.3	11146.7	0.0649418	0.15201	0.440568	0.107718	0.0175468	0.139405
MSI1	ENSG00000135097.2	protein_coding	421.651	362.987	380.688	386.026	373.258	384.549	377.474	342.662	332.804	0.121014	0.150071	0.437657	0.0991935	0.241008	0.570597
PSME2P2	ENSG00000225131.1	pseudogene	59.8015	55.15	37.0245	59.004	72.9598	56.4875	31.4561	52.8736	41.7139	0.0928349	0.357617	0.666283	0.212893	0.0434015	0.236641
UQCR10	ENSG00000184076.10	protein_coding	1994.74	1970.36	1898.69	1917.13	1993.18	2119.37	2102.49	2051.9	2372.25	-0.14372	0.0146289	0.119897	-0.106731	0.0703232	0.309175
LSM14B	ENSG00000149657.15	protein_coding	2817.77	2765.52	2773.99	2801.19	2651.93	2715.74	2835.11	3100.22	3122.19	-0.108298	0.0552029	0.256176	-0.138731	0.0142713	0.1237
PLK3	ENSG00000173846.8	protein_coding	475.371	543.478	486.065	540.036	556.186	573.565	517.504	481.963	408.07	0.0790369	0.361903	0.66968	0.200681	0.0208803	0.154872
GPRC5B	ENSG00000167191.7	protein_coding	576.73	520.415	715.807	395.027	412.381	395.412	556.063	648.719	674.676	-0.0402488	0.673118	0.869011	-0.487402	2.82986e-07	2.87129e-05
UGT2B7	ENSG00000171234.9	protein_coding	965.947	940.558	863.905	881.059	944.247	850.571	656.52	737.18	791.656	0.296813	6.58507e-05	0.0027286	0.253158	0.000691851	0.0160267
RGP1	ENSG00000107185.8	protein_coding	5204.76	5185.1	5517.6	5530.37	5165.34	5067.58	5567.74	5802.88	5607.79	-0.0889069	0.0737281	0.301269	-0.101263	0.0419701	0.232279
ACO2	ENSG00000100412.11	protein_coding	3241.45	3514.56	3504.04	3539.24	3441.8	3249.11	3706.75	3935.02	3709.81	-0.135522	0.0167725	0.130423	-0.139334	0.0140813	0.12267
ZFC3H1	ENSG00000133858.11	protein_coding	2517.75	2583.03	2418.93	2485.17	2698.45	2635.36	2484.02	2315.25	2304.24	0.0760187	0.193601	0.497628	0.128058	0.0286838	0.18749
AC006538.1	ENSG00000261342.1	sense_intronic	31.4211	34.0927	36.0752	34.0023	31.7216	17.3808	37.5444	57.9576	44.4343	-0.161739	0.140765	NA	-0.245352	0.0204609	0.15249
MBD4	ENSG00000129071.5	protein_coding	2382.94	2358.41	2311.66	2262.15	2441.51	2373.56	2216.14	1994.96	2160.05	0.137021	0.0118134	0.104773	0.141499	0.00948036	0.0964437
AC007382.1	ENSG00000268688.1	protein_coding	25.3396	14.0382	27.531	21.0014	28.5495	24.9848	20.2943	7.1176	16.3228	0.128233	0.136812	NA	0.165972	0.062204	NA
PRKX	ENSG00000183943.5	protein_coding	2199.48	2022.5	2086.66	1902.13	1932.91	1961.85	2104.52	2162.73	2268.87	-0.0475458	0.425189	0.72139	-0.159972	0.00754535	0.0835791
DERA	ENSG00000023697.8	protein_coding	850.398	738.007	779.413	817.055	734.885	724.56	845.257	938.507	779.868	-0.0986406	0.194814	0.499334	-0.146847	0.0545036	0.268437
AC073046.25	ENSG00000235499.1	lincRNA	77.0325	54.1473	53.1634	70.0047	63.4433	70.6093	44.6474	51.8568	46.248	0.148644	0.161016	0.455008	0.213309	0.0484043	0.251888
METTL14	ENSG00000145388.10	protein_coding	1529.5	1615.39	1594.9	1521.1	1611.46	1554.49	1630.65	1682.8	1734.75	-0.085052	0.129779	0.405532	-0.100313	0.0751236	0.321095
CTTN	ENSG00000085733.11	protein_coding	8124.9	7671.87	7957.42	7895.53	7782.38	7686.64	7231.87	7189.79	6923.59	0.14866	0.000411944	0.0107626	0.125722	0.00285968	0.0439978
PBLD	ENSG00000108187.11	protein_coding	509.833	430.17	450.94	409.027	377.488	392.153	501.269	531.787	462.48	-0.0845523	0.33916	0.651234	-0.275139	0.00194926	0.0334368
CLDN6	ENSG00000184697.6	protein_coding	1268	1043.84	1121.18	1148.08	1046.81	1110.2	889.904	1074.76	895.034	0.214476	0.0132325	0.112663	0.169873	0.0499794	0.257048
NUDT16	ENSG00000198585.7	protein_coding	3355.98	3085.39	3344.55	2902.19	2922.62	2802.65	3228.82	3408.31	3299.02	-0.0198578	0.762016	0.910682	-0.184136	0.00507242	0.0653274
FAM196B	ENSG00000204767.3	protein_coding	15.2038	33.09	29.4297	42.0028	52.8694	52.1423	23.3384	28.4704	30.832	-0.0191011	0.809819	0.928678	0.225561	0.0188329	0.145986
C5orf22	ENSG00000082213.13	protein_coding	2411.32	2448.66	2185.4	2457.17	2483.8	2333.37	2140.03	2053.94	2219	0.124218	0.0398558	0.21374	0.167009	0.00577261	0.0706735
AGAP2-AS1	ENSG00000255737.2	protein_coding	392.258	396.077	375.941	371.025	396.52	420.397	427.195	434.174	427.114	-0.123395	0.1325	0.409753	-0.0996931	0.227055	0.555322
NDUFB8	ENSG00000255339.2	protein_coding	961.892	926.52	1020.55	878.059	945.305	962.459	1088.79	957.826	1180.68	-0.125112	0.134779	0.413485	-0.17711	0.0345698	0.208251
NDUFB8	ENSG00000166136.11	protein_coding	961.892	926.52	1020.55	878.059	945.305	962.459	1088.79	957.826	1180.68	-0.125112	0.134779	0.413485	-0.17711	0.0345698	0.208251
CALU	ENSG00000128595.12	protein_coding	9794.27	9601.11	9390.93	10223.7	10848.8	10463.2	9160.84	9482.68	9332.11	0.0389283	0.440315	0.733161	0.163382	0.00119874	0.0237846
ANKRD50	ENSG00000151458.7	protein_coding	2780.26	2791.59	2636.34	2875.19	2737.58	2743.99	2905.13	2987.36	2938.11	-0.0999447	0.0463944	0.231876	-0.07511	0.135196	0.432521
RHOB	ENSG00000143878.8	protein_coding	4215.5	4917.37	3732.83	5345.36	5844.18	5561.84	4165.4	4354.96	4515.07	-0.0135676	0.889449	0.961839	0.2615	0.00806915	0.0869296
TPBGL	ENSG00000261594.3	protein_coding	82.1004	83.2264	119.618	70.0047	68.7302	60.8326	82.1919	112.865	122.421	-0.0842626	0.468659	0.751704	-0.335157	0.00270606	0.0423477
OPA3	ENSG00000125741.4	protein_coding	737.89	779.119	711.06	769.052	704.22	688.712	820.904	850.045	834.277	-0.150354	0.03336	0.192448	-0.187636	0.00822447	0.0879316
AGPAT5	ENSG00000155189.7	protein_coding	2577.55	2590.04	2499.63	2558.17	2543.02	2645.13	2680.88	2704.69	2684.2	-0.0706791	0.123355	0.395161	-0.0565391	0.219225	0.545854
TP63	ENSG00000073282.8	protein_coding	235.152	212.578	261.07	257.017	237.912	263.97	226.281	187.091	155.067	0.194183	0.0692883	0.290353	0.255162	0.0176963	0.14032
DNMBP	ENSG00000107554.11	protein_coding	1052.1	964.623	1111.68	839.056	849.083	823.413	1177.07	1007.65	973.928	-0.0110085	0.895506	0.963684	-0.273738	0.00109791	0.0223673
PRAME	ENSG00000185686.13	protein_coding	2499.5	2427.6	2570.83	2442.16	2345.29	2301.86	2258.75	2133.25	2255.27	0.158797	0.0107125	0.0987531	0.0848918	0.173735	0.489525
CCDC121	ENSG00000176714.9	protein_coding	285.831	229.625	244.931	200.013	251.658	198.792	266.87	270.469	246.656	-0.0330134	0.738705	0.900421	-0.19948	0.0438267	0.237724
EPOR	ENSG00000187266.9	protein_coding	251.369	213.581	252.526	200.013	246.371	190.102	182.649	162.688	174.11	0.325679	0.00146781	0.0269607	0.201726	0.0484201	0.251888
SKAP2	ENSG00000005020.8	protein_coding	3713.78	3235.8	3653.09	3099.21	3189.08	3324.07	3445.97	3587.27	3761.5	-0.0236381	0.715556	0.890461	-0.152005	0.019323	0.147884
NELFCD	ENSG00000101158.8	protein_coding	4205.37	4243.54	4049.91	4014.27	4228.49	4183.33	4512.43	4484.09	4335.52	-0.0886723	0.06048	0.269978	-0.0967197	0.041032	0.229377
RP11-408P14.1	ENSG00000243199.1	pseudogene	121.63	127.346	133.858	148.01	127.944	144.478	146.119	151.503	150.533	-0.154182	0.14413	0.430309	-0.0640021	0.552725	0.808589
FIS1	ENSG00000214253.4	protein_coding	989.259	906.465	965.485	926.062	882.919	891.85	1053.27	947.658	986.623	-0.053819	0.48463	0.760918	-0.125393	0.104667	0.379086
SMARCA2	ENSG00000080503.15	protein_coding	2676.88	2489.77	2746.46	2409.16	2327.31	2489.79	2680.88	2720.96	2802.08	-0.0459641	0.524285	0.786945	-0.161385	0.0255793	0.175436
ARPC2	ENSG00000163466.11	protein_coding	10646.7	10519.6	10505.5	10224.7	10676.4	11481.1	9777.79	9589.44	10152.8	0.0958041	0.0593073	0.266754	0.125948	0.0132036	0.118412
CDC42EP5	ENSG00000167617.2	protein_coding	559.499	469.276	557.266	454.031	430.357	429.087	307.458	358.93	392.654	0.443853	3.19148e-06	0.000247024	0.233239	0.0142507	0.123591
[truncated: 27,004 more rows]

## Sheet: BDNF.positive.hallmark
NAME	GS<br> follow link to MSigDB	GS DETAILS	SIZE	ES	NES	NOM p-val	FDR q-val	FWER p-val	RANK AT MAX	LEADING EDGE
HALLMARK_INTERFERON_GAMMA_RESPONSE	HALLMARK_INTERFERON_GAMMA_RESPONSE	Details ...	162	0.918531	2.80235	0	0	0	516	tags=48%, list=4%, signal=49%
HALLMARK_INTERFERON_ALPHA_RESPONSE	HALLMARK_INTERFERON_ALPHA_RESPONSE	Details ...	89	0.950738	2.70587	0	0	0	371	tags=66%, list=3%, signal=68%
HALLMARK_INFLAMMATORY_RESPONSE	HALLMARK_INFLAMMATORY_RESPONSE	Details ...	117	0.751444	2.24248	0	0.00190511	0.006	976	tags=26%, list=7%, signal=28%
HALLMARK_TNFA_SIGNALING_VIA_NFKB	HALLMARK_TNFA_SIGNALING_VIA_NFKB	Details ...	170	0.670917	2.05538	0	0.019528	0.079	2145	tags=45%, list=15%, signal=52%
HALLMARK_IL6_JAK_STAT3_SIGNALING	HALLMARK_IL6_JAK_STAT3_SIGNALING	Details ...	57	0.750034	2.02901	0.0139319	0.0188524	0.095	577	tags=26%, list=4%, signal=27%
HALLMARK_ALLOGRAFT_REJECTION	HALLMARK_ALLOGRAFT_REJECTION	Details ...	107	0.695625	2.02823	0.0028169	0.0162071	0.098	864	tags=24%, list=6%, signal=26%
HALLMARK_COAGULATION	HALLMARK_COAGULATION	Details ...	84	0.663661	1.92742	0.0105263	0.0324696	0.21	3129	tags=54%, list=22%, signal=68%
HALLMARK_COMPLEMENT	HALLMARK_COMPLEMENT	Details ...	139	0.633202	1.89625	0.00404858	0.0337614	0.243	2133	tags=33%, list=15%, signal=38%
HALLMARK_IL2_STAT5_SIGNALING	HALLMARK_IL2_STAT5_SIGNALING	Details ...	149	0.600057	1.86524	0.00687758	0.0356618	0.285	1554	tags=26%, list=11%, signal=29%
HALLMARK_EPITHELIAL_MESENCHYMAL_TRANSITION	HALLMARK_EPITHELIAL_MESENCHYMAL_TRANSITION	Details ...	160	0.590681	1.77127	0.0123967	0.0609532	0.459	2436	tags=39%, list=17%, signal=46%
HALLMARK_KRAS_SIGNALING_DN	HALLMARK_KRAS_SIGNALING_DN	Details ...	94	0.617665	1.75152	0.0273973	0.0621962	0.5	548	tags=10%, list=4%, signal=10%
HALLMARK_APOPTOSIS	HALLMARK_APOPTOSIS	Details ...	136	0.541239	1.60476	0.0348189	0.114641	0.745	2285	tags=35%, list=16%, signal=42%
HALLMARK_APICAL_JUNCTION	HALLMARK_APICAL_JUNCTION	Details ...	150	0.52887	1.60102	0.039604	0.10712	0.748	2237	tags=33%, list=15%, signal=38%
HALLMARK_APICAL_SURFACE	HALLMARK_APICAL_SURFACE	Details ...	29	0.590711	1.46881	0.0744681	0.162265	0.892	1948	tags=38%, list=13%, signal=44%
HALLMARK_MYOGENESIS	HALLMARK_MYOGENESIS	Details ...	131	0.481657	1.43232	0.0734694	0.17375	0.925	2439	tags=36%, list=17%, signal=43%
HALLMARK_TGF_BETA_SIGNALING	HALLMARK_TGF_BETA_SIGNALING	Details ...	53	0.499808	1.34381	0.124797	0.230252	0.978	2426	tags=34%, list=17%, signal=41%
HALLMARK_WNT_BETA_CATENIN_SIGNALING	HALLMARK_WNT_BETA_CATENIN_SIGNALING	Details ...	36	0.517049	1.32853	0.141653	0.229977	0.986	2306	tags=33%, list=16%, signal=40%
HALLMARK_UV_RESPONSE_DN	HALLMARK_UV_RESPONSE_DN	Details ...	128	0.444611	1.32346	0.112057	0.22158	0.986	1895	tags=24%, list=13%, signal=28%
HALLMARK_ESTROGEN_RESPONSE_EARLY	HALLMARK_ESTROGEN_RESPONSE_EARLY	Details ...	178	0.406341	1.27213	0.133065	0.258251	0.997	3221	tags=35%, list=22%, signal=45%
HALLMARK_KRAS_SIGNALING_UP	HALLMARK_KRAS_SIGNALING_UP	Details ...	133	0.429576	1.26709	0.152566	0.249824	0.997	3000	tags=33%, list=21%, signal=41%
HALLMARK_P53_PATHWAY	HALLMARK_P53_PATHWAY		185	0.396761	1.24625	0.139785	0.258715	0.997	2881	tags=34%, list=20%, signal=41%
HALLMARK_CHOLESTEROL_HOMEOSTASIS	HALLMARK_CHOLESTEROL_HOMEOSTASIS		70	0.449163	1.24528	0.189681	0.247696	0.997	975	tags=16%, list=7%, signal=17%
HALLMARK_HYPOXIA	HALLMARK_HYPOXIA		161	0.396187	1.20908	0.169786	0.272601	0.999	1512	tags=20%, list=10%, signal=23%
HALLMARK_HEDGEHOG_SIGNALING	HALLMARK_HEDGEHOG_SIGNALING		26	0.459574	1.11626	0.323268	0.377122	1	1604	tags=35%, list=11%, signal=39%
HALLMARK_XENOBIOTIC_METABOLISM	HALLMARK_XENOBIOTIC_METABOLISM		147	0.347264	1.0464	0.351275	0.471789	1	1539	tags=18%, list=11%, signal=20%
HALLMARK_UV_RESPONSE_UP	HALLMARK_UV_RESPONSE_UP		141	0.339932	1.02499	0.372549	0.491181	1	2185	tags=25%, list=15%, signal=29%
HALLMARK_HEME_METABOLISM	HALLMARK_HEME_METABOLISM		160	0.33082	1.01611	0.389197	0.489538	1	2443	tags=24%, list=17%, signal=28%
HALLMARK_ESTROGEN_RESPONSE_LATE	HALLMARK_ESTROGEN_RESPONSE_LATE		168	0.317064	0.963754	0.466307	0.566493	1	2985	tags=28%, list=21%, signal=35%
HALLMARK_PROTEIN_SECRETION	HALLMARK_PROTEIN_SECRETION		93	0.315296	0.911246	0.543988	0.650502	1	4035	tags=37%, list=28%, signal=50%
HALLMARK_UNFOLDED_PROTEIN_RESPONSE	HALLMARK_UNFOLDED_PROTEIN_RESPONSE		107	0.303042	0.881255	0.623719	0.688724	1	1308	tags=10%, list=9%, signal=11%
HALLMARK_ANGIOGENESIS	HALLMARK_ANGIOGENESIS		23	0.358879	0.873802	0.596396	0.682606	1	2216	tags=26%, list=15%, signal=31%
HALLMARK_PEROXISOME	HALLMARK_PEROXISOME		88	0.310208	0.869696	0.60574	0.669274	1	2908	tags=28%, list=20%, signal=35%
HALLMARK_ADIPOGENESIS	HALLMARK_ADIPOGENESIS		172	0.238501	0.730293	0.899593	0.907716	1	1569	tags=14%, list=11%, signal=15%
HALLMARK_REACTIVE_OXYGEN_SPECIES_PATHWAY	HALLMARK_REACTIVE_OXYGEN_SPECIES_PATHWAY		43	0.268871	0.693928	0.891847	0.927407	1	2059	tags=21%, list=14%, signal=24%

## Sheet: BDNF.positive.Reactome
NAME	GS<br> follow link to MSigDB	GS DETAILS	SIZE	ES	NES	NOM p-val	FDR q-val	FWER p-val	RANK AT MAX	LEADING EDGE
REACTOME_INTERFERON_SIGNALING	REACTOME_INTERFERON_SIGNALING	Details ...	161	0.873942	2.66924	0	0	0	488	tags=33%, list=3%, signal=34%
REACTOME_INTERFERON_ALPHA_BETA_SIGNALING	REACTOME_INTERFERON_ALPHA_BETA_SIGNALING	Details ...	53	0.948244	2.52598	0	0	0	371	tags=60%, list=3%, signal=62%
REACTOME_ANTIVIRAL_MECHANISM_BY_IFN_STIMULATED_GENES	REACTOME_ANTIVIRAL_MECHANISM_BY_IFN_STIMULATED_GENES	Details ...	78	0.854346	2.4181	0	0	0	177	tags=19%, list=1%, signal=19%
REACTOME_INTERFERON_GAMMA_SIGNALING	REACTOME_INTERFERON_GAMMA_SIGNALING	Details ...	69	0.854294	2.36578	0	0.000227041	0.001	552	tags=41%, list=4%, signal=42%
KEGG_RIG_I_LIKE_RECEPTOR_SIGNALING_PATHWAY	KEGG_RIG_I_LIKE_RECEPTOR_SIGNALING_PATHWAY	Details ...	51	0.863496	2.34233	0	0.000550188	0.003	290	tags=18%, list=2%, signal=18%
REACTOME_NEGATIVE_REGULATORS_OF_DDX58_IFIH1_SIGNALING	REACTOME_NEGATIVE_REGULATORS_OF_DDX58_IFIH1_SIGNALING	Details ...	34	0.91601	2.32823	0	0.00123516	0.008	177	tags=24%, list=1%, signal=24%
REACTOME_DDX58_IFIH1_MEDIATED_INDUCTION_OF_INTERFERON_ALPHA_BETA	REACTOME_DDX58_IFIH1_MEDIATED_INDUCTION_OF_INTERFERON_ALPHA_BETA	Details ...	61	0.854707	2.32248	0	0.00119785	0.009	516	tags=23%, list=4%, signal=24%
REACTOME_TRANSLESION_SYNTHESIS_BY_Y_FAMILY_DNA_POLYMERASES_BYPASSES_LESIONS_ON_DNA_TEMPLATE	REACTOME_TRANSLESION_SYNTHESIS_BY_Y_FAMILY_DNA_POLYMERASES_BYPASSES_LESIONS_ON_DNA_TEMPLATE	Details ...	37	0.846477	2.18316	0.00172712	0.0443621	0.316	177	tags=11%, list=1%, signal=11%
REACTOME_TERMINATION_OF_TRANSLESION_DNA_SYNTHESIS	REACTOME_TERMINATION_OF_TRANSLESION_DNA_SYNTHESIS	Details ...	31	0.870742	2.17772	0	0.044387	0.349	177	tags=13%, list=1%, signal=13%
REACTOME_DNA_DAMAGE_BYPASS	REACTOME_DNA_DAMAGE_BYPASS	Details ...	46	0.816243	2.14052	0.0032	0.0892077	0.61	177	tags=9%, list=1%, signal=9%
REACTOME_HOST_INTERACTIONS_WITH_INFLUENZA_FACTORS	REACTOME_HOST_INTERACTIONS_WITH_INFLUENZA_FACTORS	Details ...	41	0.829566	2.12561	0.00332779	0.11285	0.736	19	tags=5%, list=0%, signal=5%
REACTOME_IMMUNOREGULATORY_INTERACTIONS_BETWEEN_A_LYMPHOID_AND_A_NON_LYMPHOID_CELL	REACTOME_IMMUNOREGULATORY_INTERACTIONS_BETWEEN_A_LYMPHOID_AND_A_NON_LYMPHOID_CELL	Details ...	38	0.816759	2.0556	0.0051458	0.268584	0.963	1645	tags=50%, list=11%, signal=56%
REACTOME_INTERLEUKIN_10_SIGNALING	REACTOME_INTERLEUKIN_10_SIGNALING	Details ...	24	0.809804	1.93982	0.00533808	0.577032	1	613	tags=46%, list=4%, signal=48%
PID_INTEGRIN1_PATHWAY	PID_INTEGRIN1_PATHWAY	Details ...	51	0.724523	1.93872	0.00326797	0.539111	1	2436	tags=53%, list=17%, signal=63%
REACTOME_ANTIGEN_PRESENTATION:_FOLDING_ASSEMBLY_AND_PEPTIDE_LOADING_OF_CLASS_I_MHC	REACTOME_ANTIGEN_PRESENTATION:_FOLDING_ASSEMBLY_AND_PEPTIDE_LOADING_OF_CLASS_I_MHC	Details ...	24	0.815852	1.93323	0.00715563	0.516584	1	713	tags=42%, list=5%, signal=44%
PID_TCPTP_PATHWAY	PID_TCPTP_PATHWAY	Details ...	36	0.766919	1.93082	0.0163132	0.490642	1	396	tags=17%, list=3%, signal=17%
REACTOME_NICOTINATE_METABOLISM	REACTOME_NICOTINATE_METABOLISM	Details ...	21	0.847548	1.92818	0.016129	0.468525	1	527	tags=29%, list=4%, signal=30%
NABA_ECM_GLYCOPROTEINS	NABA_ECM_GLYCOPROTEINS	Details ...	96	0.655953	1.91821	0.00576369	0.466831	1	2077	tags=42%, list=14%, signal=48%
REACTOME_TRAF6_MEDIATED_IRF7_ACTIVATION	REACTOME_TRAF6_MEDIATED_IRF7_ACTIVATION	Details ...	15	0.879265	1.91605	0.00185529	0.446814	1	177	tags=27%, list=1%, signal=27%
REACTOME_GROWTH_HORMONE_RECEPTOR_SIGNALING	REACTOME_GROWTH_HORMONE_RECEPTOR_SIGNALING	Details ...	19	0.823658	1.91277	0.0150659	0.431251	1	1396	tags=58%, list=10%, signal=64%
SIG_PIP3_SIGNALING_IN_CARDIAC_MYOCTES	SIG_PIP3_SIGNALING_IN_CARDIAC_MYOCTES		63	0.696051	1.90697	0.0111821	0.423081	1	1734	tags=25%, list=12%, signal=29%
KEGG_LEISHMANIA_INFECTION	KEGG_LEISHMANIA_INFECTION		44	0.732375	1.90648	0.0162866	0.404992	1	1618	tags=32%, list=11%, signal=36%
NABA_CORE_MATRISOME	NABA_CORE_MATRISOME		127	0.642023	1.90612	0.00565771	0.388031	1	2106	tags=40%, list=15%, signal=47%
REACTOME_MET_ACTIVATES_PTK2_SIGNALING	REACTOME_MET_ACTIVATES_PTK2_SIGNALING		24	0.78227	1.89874	0.0175439	0.384278	1	2076	tags=58%, list=14%, signal=68%
PID_IL12_2PATHWAY	PID_IL12_2PATHWAY		34	0.739428	1.87561	0.0165837	0.411316	1	713	tags=18%, list=5%, signal=19%
KEGG_TYPE_I_DIABETES_MELLITUS	KEGG_TYPE_I_DIABETES_MELLITUS		17	0.832921	1.87178	0.00551471	0.402212	1	713	tags=47%, list=5%, signal=49%
PID_IL23_PATHWAY	PID_IL23_PATHWAY		17	0.84439	1.87105	0.018018	0.388893	1	290	tags=29%, list=2%, signal=30%
KEGG_CYTOSOLIC_DNA_SENSING_PATHWAY	KEGG_CYTOSOLIC_DNA_SENSING_PATHWAY		34	0.74507	1.86843	0.0190972	0.379659	1	124	tags=15%, list=1%, signal=15%
KEGG_B_CELL_RECEPTOR_SIGNALING_PATHWAY	KEGG_B_CELL_RECEPTOR_SIGNALING_PATHWAY		57	0.679563	1.86675	0.0208333	0.369525	1	1653	tags=28%, list=11%, signal=32%
REACTOME_REGULATION_OF_INSULIN_LIKE_GROWTH_FACTOR_IGF_TRANSPORT_AND_UPTAKE_BY_INSULIN_LIKE_GROWTH_FACTOR_BINDING_PROTEINS_IGFBPS	REACTOME_REGULATION_OF_INSULIN_LIKE_GROWTH_FACTOR_IGF_TRANSPORT_AND_UPTAKE_BY_INSULIN_LIKE_GROWTH_FACTOR_BINDING_PROTEINS_IGFBPS		73	0.662242	1.86452	0.0233281	0.361142	1	1805	tags=33%, list=12%, signal=37%
REACTOME_PEPTIDE_LIGAND_BINDING_RECEPTORS	REACTOME_PEPTIDE_LIGAND_BINDING_RECEPTORS		39	0.73203	1.86423	0.0184255	0.350096	1	1748	tags=46%, list=12%, signal=52%
REACTOME_INTEGRIN_CELL_SURFACE_INTERACTIONS	REACTOME_INTEGRIN_CELL_SURFACE_INTERACTIONS		53	0.679452	1.85869	0.0145161	0.347671	1	1985	tags=36%, list=14%, signal=41%
KEGG_CELL_ADHESION_MOLECULES_CAMS	KEGG_CELL_ADHESION_MOLECULES_CAMS		68	0.660265	1.85763	0.0198473	0.338636	1	1462	tags=32%, list=10%, signal=36%
REACTOME_TRAF6_MEDIATED_NF_KB_ACTIVATION	REACTOME_TRAF6_MEDIATED_NF_KB_ACTIVATION		22	0.78804	1.85739	0.00560748	0.328838	1	656	tags=32%, list=5%, signal=33%
KEGG_ANTIGEN_PROCESSING_AND_PRESENTATION	KEGG_ANTIGEN_PROCESSING_AND_PRESENTATION		42	0.706732	1.85446	0.012966	0.323224	1	864	tags=36%, list=6%, signal=38%
REACTOME_MET_PROMOTES_CELL_MOTILITY	REACTOME_MET_PROMOTES_CELL_MOTILITY		35	0.725952	1.84996	0.0163399	0.321095	1	2547	tags=54%, list=18%, signal=66%
REACTOME_EXTRACELLULAR_MATRIX_ORGANIZATION	REACTOME_EXTRACELLULAR_MATRIX_ORGANIZATION		191	0.594371	1.83748	0.00262123	0.33006	1	2228	tags=36%, list=15%, signal=42%
NABA_MATRISOME	NABA_MATRISOME		426	0.549392	1.83371	0	0.327028	1	2449	tags=36%, list=17%, signal=42%
KEGG_JAK_STAT_SIGNALING_PATHWAY	KEGG_JAK_STAT_SIGNALING_PATHWAY		83	0.653266	1.82922	0.0301109	0.324757	1	2194	tags=35%, list=15%, signal=41%
REACTOME_INTERLEUKIN_2_FAMILY_SIGNALING	REACTOME_INTERLEUKIN_2_FAMILY_SIGNALING		24	0.763492	1.82829	0.0141343	0.317966	1	351	tags=21%, list=2%, signal=21%
REACTOME_DEGRADATION_OF_THE_EXTRACELLULAR_MATRIX	REACTOME_DEGRADATION_OF_THE_EXTRACELLULAR_MATRIX		85	0.632465	1.82767	0.0198777	0.310875	1	2228	tags=45%, list=15%, signal=53%
REACTOME_INTERLEUKIN_4_AND_INTERLEUKIN_13_SIGNALING	REACTOME_INTERLEUKIN_4_AND_INTERLEUKIN_13_SIGNALING		70	0.651671	1.82602	0.0170807	0.305937	1	2194	tags=41%, list=15%, signal=49%
REACTOME_MOLECULES_ASSOCIATED_WITH_ELASTIC_FIBRES	REACTOME_MOLECULES_ASSOCIATED_WITH_ELASTIC_FIBRES		29	0.721274	1.82408	0.0135135	0.301459	1	1153	tags=31%, list=8%, signal=34%
REACTOME_RORA_ACTIVATES_GENE_EXPRESSION	REACTOME_RORA_ACTIVATES_GENE_EXPRESSION		18	0.783943	1.79363	0.0218182	0.336165	1	327	tags=22%, list=2%, signal=23%
REACTOME_ELASTIC_FIBRE_FORMATION	REACTOME_ELASTIC_FIBRE_FORMATION		35	0.708248	1.79347	0.016835	0.328838	1	2028	tags=37%, list=14%, signal=43%
REACTOME_DAP12_INTERACTIONS	REACTOME_DAP12_INTERACTIONS		22	0.762999	1.77904	0.0221088	0.340881	1	254	tags=23%, list=2%, signal=23%
PID_ERBB1_RECEPTOR_PROXIMAL_PATHWAY	PID_ERBB1_RECEPTOR_PROXIMAL_PATHWAY		35	0.700437	1.77538	0.0244698	0.338615	1	1790	tags=26%, list=12%, signal=29%
REACTOME_CLASS_A_1_RHODOPSIN_LIKE_RECEPTORS	REACTOME_CLASS_A_1_RHODOPSIN_LIKE_RECEPTORS		71	0.61863	1.77443	0.0144695	0.332999	1	1748	tags=30%, list=12%, signal=33%
REACTOME_COLLAGEN_DEGRADATION	REACTOME_COLLAGEN_DEGRADATION		37	0.692304	1.77063	0.0221088	0.33132	1	3519	tags=73%, list=24%, signal=96%
REACTOME_ECM_PROTEOGLYCANS	REACTOME_ECM_PROTEOGLYCANS		48	0.668985	1.76948	0.0272	0.326326	1	2436	tags=42%, list=17%, signal=50%
REACTOME_BMAL1:CLOCK_NPAS2_ACTIVATES_CIRCADIAN_GENE_EXPRESSION	REACTOME_BMAL1:CLOCK_NPAS2_ACTIVATES_CIRCADIAN_GENE_EXPRESSION		24	0.740758	1.76061	0.030303	0.332815	1	976	tags=29%, list=7%, signal=31%
KEGG_TOLL_LIKE_RECEPTOR_SIGNALING_PATHWAY	KEGG_TOLL_LIKE_RECEPTOR_SIGNALING_PATHWAY		67	0.641086	1.75932	0.0312012	0.328338	1	2364	tags=33%, list=16%, signal=39%
PID_INTEGRIN3_PATHWAY	PID_INTEGRIN3_PATHWAY		31	0.717715	1.75458	0.0387205	0.328425	1	1895	tags=42%, list=13%, signal=48%
BIOCARTA_ETS_PATHWAY	BIOCARTA_ETS_PATHWAY		16	0.779908	1.75398	0.0221843	0.323151	1	1514	tags=38%, list=10%, signal=42%
REACTOME_NON_INTEGRIN_MEMBRANE_ECM_INTERACTIONS	REACTOME_NON_INTEGRIN_MEMBRANE_ECM_INTERACTIONS		49	0.671178	1.75184	0.0348837	0.320084	1	2496	tags=39%, list=17%, signal=47%
PID_SHP2_PATHWAY	PID_SHP2_PATHWAY		42	0.669797	1.75106	0.028754	0.315416	1	542	tags=14%, list=4%, signal=15%
PID_CXCR4_PATHWAY	PID_CXCR4_PATHWAY		78	0.603997	1.74348	0.03125	0.320048	1	1662	tags=24%, list=11%, signal=27%
BIOCARTA_GLEEVEC_PATHWAY	BIOCARTA_GLEEVEC_PATHWAY		21	0.743479	1.74111	0.0300885	0.317633	1	1512	tags=24%, list=10%, signal=27%
KEGG_CYTOKINE_CYTOKINE_RECEPTOR_INTERACTION	KEGG_CYTOKINE_CYTOKINE_RECEPTOR_INTERACTION		104	0.60574	1.73799	0.0301291	0.316622	1	2112	tags=38%, list=15%, signal=44%
PID_ARF6_PATHWAY	PID_ARF6_PATHWAY		27	0.70574	1.73744	0.0227273	0.31203	1	1186	tags=30%, list=8%, signal=32%
REACTOME_OVARIAN_TUMOR_DOMAIN_PROTEASES	REACTOME_OVARIAN_TUMOR_DOMAIN_PROTEASES		36	0.680274	1.73518	0.0390879	0.309905	1	706	tags=17%, list=5%, signal=17%
PID_FGF_PATHWAY	PID_FGF_PATHWAY		42	0.663884	1.73374	0.0286678	0.306674	1	1662	tags=29%, list=11%, signal=32%
KEGG_NATURAL_KILLER_CELL_MEDIATED_CYTOTOXICITY	KEGG_NATURAL_KILLER_CELL_MEDIATED_CYTOTOXICITY		71	0.619564	1.733	0.0313433	0.302882	1	1618	tags=35%, list=11%, signal=39%
REACTOME_LAMININ_INTERACTIONS	REACTOME_LAMININ_INTERACTIONS		28	0.695999	1.72983	0.0365854	0.302542	1	2496	tags=50%, list=17%, signal=60%
PID_GMCSF_PATHWAY	PID_GMCSF_PATHWAY		29	0.691045	1.72657	0.03367	0.30182	1	1322	tags=24%, list=9%, signal=27%
REACTOME_SIGNALING_BY_FGFR1_IN_DISEASE	REACTOME_SIGNALING_BY_FGFR1_IN_DISEASE		29	0.704873	1.71424	0.0257732	0.312964	1	9	tags=3%, list=0%, signal=3%
BIOCARTA_P38MAPK_PATHWAY	BIOCARTA_P38MAPK_PATHWAY		34	0.679742	1.71419	0.0282862	0.308363	1	336	tags=9%, list=2%, signal=9%
REACTOME_TIGHT_JUNCTION_INTERACTIONS	REACTOME_TIGHT_JUNCTION_INTERACTIONS		18	0.750416	1.71406	0.0333333	0.304091	1	2926	tags=78%, list=20%, signal=97%
PID_IL4_2PATHWAY	PID_IL4_2PATHWAY		37	0.669761	1.71246	0.0244698	0.301526	1	2194	tags=43%, list=15%, signal=51%
NABA_BASEMENT_MEMBRANES	NABA_BASEMENT_MEMBRANES		29	0.700497	1.71016	0.0409556	0.300243	1	2496	tags=62%, list=17%, signal=75%
PID_IL6_7_PATHWAY	PID_IL6_7_PATHWAY		42	0.643961	1.70846	0.0261011	0.29814	1	2194	tags=31%, list=15%, signal=36%
REACTOME_ASSEMBLY_OF_COLLAGEN_FIBRILS_AND_OTHER_MULTIMERIC_STRUCTURES	REACTOME_ASSEMBLY_OF_COLLAGEN_FIBRILS_AND_OTHER_MULTIMERIC_STRUCTURES		43	0.651294	1.70088	0.0453074	0.303247	1	1680	tags=37%, list=12%, signal=42%
BIOCARTA_TPO_PATHWAY	BIOCARTA_TPO_PATHWAY		19	0.725923	1.70028	0.0427046	0.299923	1	1512	tags=26%, list=10%, signal=29%
KEGG_ECM_RECEPTOR_INTERACTION	KEGG_ECM_RECEPTOR_INTERACTION		59	0.631657	1.69328	0.0276873	0.304897	1	2076	tags=34%, list=14%, signal=39%
REACTOME_COLLAGEN_FORMATION	REACTOME_COLLAGEN_FORMATION		60	0.627132	1.69324	0.036859	0.300869	1	2228	tags=40%, list=15%, signal=47%
REACTOME_NOTCH3_INTRACELLULAR_DOMAIN_REGULATES_TRANSCRIPTION	REACTOME_NOTCH3_INTRACELLULAR_DOMAIN_REGULATES_TRANSCRIPTION		21	0.727889	1.68771	0.0391156	0.303892	1	9	tags=5%, list=0%, signal=5%
PID_IFNG_PATHWAY	PID_IFNG_PATHWAY		37	0.662636	1.68288	0.0344262	0.306709	1	1496	tags=24%, list=10%, signal=27%
REACTOME_HEPARAN_SULFATE_HEPARIN_HS_GAG_METABOLISM	REACTOME_HEPARAN_SULFATE_HEPARIN_HS_GAG_METABOLISM		36	0.65943	1.68177	0.0360065	0.304365	1	2521	tags=42%, list=17%, signal=50%
REACTOME_DOWNSTREAM_SIGNAL_TRANSDUCTION	REACTOME_DOWNSTREAM_SIGNAL_TRANSDUCTION		26	0.69511	1.68095	0.0447504	0.301588	1	1225	tags=19%, list=8%, signal=21%
REACTOME_FGFR1_MUTANT_RECEPTOR_ACTIVATION	REACTOME_FGFR1_MUTANT_RECEPTOR_ACTIVATION		22	0.730067	1.68087	0.0397112	0.297946	1	1108	tags=14%, list=8%, signal=15%
REACTOME_SIGNALING_BY_CYTOSOLIC_FGFR1_FUSION_MUTANTS	REACTOME_SIGNALING_BY_CYTOSOLIC_FGFR1_FUSION_MUTANTS		17	0.747327	1.67441	0.0369004	0.301954	1	1108	tags=18%, list=8%, signal=19%
REACTOME_INTERLEUKIN_6_FAMILY_SIGNALING	REACTOME_INTERLEUKIN_6_FAMILY_SIGNALING		20	0.721514	1.66898	0.0496323	0.305075	1	613	tags=10%, list=4%, signal=10%
REACTOME_COLLAGEN_BIOSYNTHESIS_AND_MODIFYING_ENZYMES	REACTOME_COLLAGEN_BIOSYNTHESIS_AND_MODIFYING_ENZYMES		42	0.637515	1.66865	0.0338409	0.30178	1	3519	tags=57%, list=24%, signal=75%
NABA_MATRISOME_ASSOCIATED	NABA_MATRISOME_ASSOCIATED		299	0.508075	1.66406	0.00979192	0.303793	1	2449	tags=33%, list=17%, signal=39%
BIOCARTA_BIOPEPTIDES_PATHWAY	BIOCARTA_BIOPEPTIDES_PATHWAY		23	0.710116	1.66227	0.034296	0.302522	1	9	tags=4%, list=0%, signal=4%
KEGG_LYSOSOME	KEGG_LYSOSOME		107	0.565211	1.65575	0.0248538	0.307462	1	2521	tags=42%, list=17%, signal=51%
PID_IL2_1PATHWAY	PID_IL2_1PATHWAY		45	0.625671	1.65307	0.0429936	0.307131	1	1576	tags=24%, list=11%, signal=27%
REACTOME_HS_GAG_DEGRADATION	REACTOME_HS_GAG_DEGRADATION		18	0.728132	1.65279	0.0543478	0.303996	1	2521	tags=56%, list=17%, signal=67%
KEGG_CHEMOKINE_SIGNALING_PATHWAY	KEGG_CHEMOKINE_SIGNALING_PATHWAY		107	0.565304	1.6506	0.0334262	0.303322	1	2206	tags=29%, list=15%, signal=34%
REACTOME_INFLUENZA_INFECTION	REACTOME_INFLUENZA_INFECTION		148	0.54956	1.65038	0.0290055	0.300254	1	19	tags=1%, list=0%, signal=1%
BIOCARTA_IL1R_PATHWAY	BIOCARTA_IL1R_PATHWAY		27	0.677348	1.64836	0.0441696	0.299539	1	290	tags=19%, list=2%, signal=19%
BIOCARTA_TOLL_PATHWAY	BIOCARTA_TOLL_PATHWAY		23	0.701467	1.64608	0.0383333	0.298956	1	1610	tags=30%, list=11%, signal=34%
PID_INTEGRIN_A9B1_PATHWAY	PID_INTEGRIN_A9B1_PATHWAY		16	0.729995	1.63901	0.0412758	0.304492	1	533	tags=19%, list=4%, signal=19%
PID_UPA_UPAR_PATHWAY	PID_UPA_UPAR_PATHWAY		23	0.685587	1.63572	0.0552585	0.305578	1	1129	tags=35%, list=8%, signal=38%
REACTOME_METABOLISM_OF_WATER_SOLUBLE_VITAMINS_AND_COFACTORS	REACTOME_METABOLISM_OF_WATER_SOLUBLE_VITAMINS_AND_COFACTORS		97	0.566841	1.63152	0.0453216	0.307411	1	1475	tags=16%, list=10%, signal=18%
REACTOME_COLLAGEN_CHAIN_TRIMERIZATION	REACTOME_COLLAGEN_CHAIN_TRIMERIZATION		24	0.685322	1.63019	0.0564663	0.305692	1	3519	tags=71%, list=24%, signal=93%
NABA_COLLAGENS	NABA_COLLAGENS		24	0.685321	1.629	0.0485612	0.303944	1	3519	tags=71%, list=24%, signal=93%
REACTOME_CIRCADIAN_CLOCK	REACTOME_CIRCADIAN_CLOCK		65	0.585004	1.62093	0.0403727	0.311058	1	1993	tags=25%, list=14%, signal=28%
KEGG_O_GLYCAN_BIOSYNTHESIS	KEGG_O_GLYCAN_BIOSYNTHESIS		20	0.691515	1.62025	0.0459184	0.308743	1	1906	tags=40%, list=13%, signal=46%
KEGG_HEMATOPOIETIC_CELL_LINEAGE	KEGG_HEMATOPOIETIC_CELL_LINEAGE		32	0.643354	1.62012	0.0476191	0.305869	1	465	tags=22%, list=3%, signal=23%
BIOCARTA_GSK3_PATHWAY	BIOCARTA_GSK3_PATHWAY		18	0.709011	1.61982	0.05386	0.303301	1	764	tags=17%, list=5%, signal=18%
PID_ANGIOPOIETIN_RECEPTOR_PATHWAY	PID_ANGIOPOIETIN_RECEPTOR_PATHWAY		38	0.633919	1.61578	0.0608696	0.305548	1	1611	tags=32%, list=11%, signal=35%
REACTOME_SIGNALING_BY_PDGF	REACTOME_SIGNALING_BY_PDGF		47	0.615865	1.6126	0.0381426	0.306537	1	1611	tags=21%, list=11%, signal=24%
KEGG_PANCREATIC_CANCER	KEGG_PANCREATIC_CANCER		66	0.585375	1.61104	0.056872	0.305514	1	2426	tags=29%, list=17%, signal=34%
PID_EPO_PATHWAY	PID_EPO_PATHWAY		30	0.643011	1.61059	0.046595	0.303155	1	1396	tags=23%, list=10%, signal=26%
REACTOME_SIGNALING_BY_SCF_KIT	REACTOME_SIGNALING_BY_SCF_KIT		35	0.63557	1.6104	0.0529801	0.300541	1	1623	tags=23%, list=11%, signal=26%
REACTOME_CELL_CELL_JUNCTION_ORGANIZATION	REACTOME_CELL_CELL_JUNCTION_ORGANIZATION		35	0.636122	1.60767	0.0480132	0.301092	1	2965	tags=54%, list=20%, signal=68%
PID_CD8_TCR_PATHWAY	PID_CD8_TCR_PATHWAY		33	0.630941	1.6036	0.0410256	0.303099	1	2427	tags=36%, list=17%, signal=44%
REACTOME_RESPONSE_TO_ELEVATED_PLATELET_CYTOSOLIC_CA2PLUS	REACTOME_RESPONSE_TO_ELEVATED_PLATELET_CYTOSOLIC_CA2PLUS		86	0.56275	1.60297	0.0423601	0.301076	1	1360	tags=23%, list=9%, signal=26%
KEGG_T_CELL_RECEPTOR_SIGNALING_PATHWAY	KEGG_T_CELL_RECEPTOR_SIGNALING_PATHWAY		78	0.5679	1.60262	0.0347551	0.298754	1	2364	tags=35%, list=16%, signal=41%
SIG_PIP3_SIGNALING_IN_B_LYMPHOCYTES	SIG_PIP3_SIGNALING_IN_B_LYMPHOCYTES		29	0.63817	1.59882	0.0534224	0.300581	1	1691	tags=28%, list=12%, signal=31%
REACTOME_NUCLEOBASE_CATABOLISM	REACTOME_NUCLEOBASE_CATABOLISM		29	0.64561	1.59161	0.0520134	0.306564	1	527	tags=14%, list=4%, signal=14%
PID_AVB3_INTEGRIN_PATHWAY	PID_AVB3_INTEGRIN_PATHWAY		58	0.59056	1.58938	0.0666667	0.306628	1	1645	tags=26%, list=11%, signal=29%
REACTOME_ANTIGEN_PROCESSING_CROSS_PRESENTATION	REACTOME_ANTIGEN_PROCESSING_CROSS_PRESENTATION		81	0.55761	1.58065	0.0493827	0.315159	1	288	tags=16%, list=2%, signal=16%
PID_PDGFRB_PATHWAY	PID_PDGFRB_PATHWAY		116	0.523103	1.56956	0.041958	0.326615	1	1790	tags=20%, list=12%, signal=22%
REACTOME_TOLL_LIKE_RECEPTOR_CASCADES	REACTOME_TOLL_LIKE_RECEPTOR_CASCADES		124	0.526038	1.56373	0.0461741	0.331903	1	2081	tags=26%, list=14%, signal=30%
BIOCARTA_NFKB_PATHWAY	BIOCARTA_NFKB_PATHWAY		20	0.67838	1.56208	0.0582011	0.331129	1	290	tags=20%, list=2%, signal=20%
REACTOME_COMPLEMENT_CASCADE	REACTOME_COMPLEMENT_CASCADE		15	0.720615	1.56097	0.0604915	0.329853	1	1946	tags=53%, list=13%, signal=62%
REACTOME_POST_TRANSLATIONAL_MODIFICATION:_SYNTHESIS_OF_GPI_ANCHORED_PROTEINS	REACTOME_POST_TRANSLATIONAL_MODIFICATION:_SYNTHESIS_OF_GPI_ANCHORED_PROTEINS		47	0.587814	1.55638	0.0569106	0.333154	1	1465	tags=26%, list=10%, signal=28%
REACTOME_SIGNALING_BY_MET	REACTOME_SIGNALING_BY_MET		70	0.573923	1.55482	0.0548589	0.332579	1	2547	tags=33%, list=18%, signal=40%
KEGG_INTESTINAL_IMMUNE_NETWORK_FOR_IGA_PRODUCTION	KEGG_INTESTINAL_IMMUNE_NETWORK_FOR_IGA_PRODUCTION		16	0.68383	1.55419	0.0612613	0.330892	1	2426	tags=50%, list=17%, signal=60%
PID_TNF_PATHWAY	PID_TNF_PATHWAY		42	0.596287	1.55343	0.0608108	0.329369	1	567	tags=14%, list=4%, signal=15%
REACTOME_PROTEIN_PROTEIN_INTERACTIONS_AT_SYNAPSES	REACTOME_PROTEIN_PROTEIN_INTERACTIONS_AT_SYNAPSES		54	0.569703	1.54811	0.0586319	0.33382	1	2483	tags=37%, list=17%, signal=45%
PID_LYMPH_ANGIOGENESIS_PATHWAY	PID_LYMPH_ANGIOGENESIS_PATHWAY		24	0.657394	1.54772	0.0604982	0.33167	1	1985	tags=25%, list=14%, signal=29%
KEGG_COMPLEMENT_AND_COAGULATION_CASCADES	KEGG_COMPLEMENT_AND_COAGULATION_CASCADES		25	0.645575	1.54684	0.0547703	0.33002	1	3597	tags=72%, list=25%, signal=96%
PID_SYNDECAN_1_PATHWAY	PID_SYNDECAN_1_PATHWAY		32	0.622263	1.54454	0.0778146	0.3305	1	3519	tags=63%, list=24%, signal=82%
REACTOME_SIGNALING_BY_INTERLEUKINS	REACTOME_SIGNALING_BY_INTERLEUKINS		447	0.464084	1.54153	0.00566893	0.332231	1	1645	tags=21%, list=11%, signal=23%
PID_KIT_PATHWAY	PID_KIT_PATHWAY		46	0.580689	1.53974	0.057725	0.332008	1	1623	tags=20%, list=11%, signal=22%
KEGG_PATHWAYS_IN_CANCER	KEGG_PATHWAYS_IN_CANCER		258	0.487762	1.53316	0.0299252	0.338414	1	2506	tags=28%, list=17%, signal=33%
BIOCARTA_PDGF_PATHWAY	BIOCARTA_PDGF_PATHWAY		24	0.649336	1.53306	0.0697248	0.335918	1	584	tags=8%, list=4%, signal=9%
REACTOME_A_TETRASACCHARIDE_LINKER_SEQUENCE_IS_REQUIRED_FOR_GAG_SYNTHESIS	REACTOME_A_TETRASACCHARIDE_LINKER_SEQUENCE_IS_REQUIRED_FOR_GAG_SYNTHESIS		17	0.677299	1.52989	0.0586081	0.33752	1	428	tags=18%, list=3%, signal=18%
REACTOME_HS_GAG_BIOSYNTHESIS	REACTOME_HS_GAG_BIOSYNTHESIS		19	0.679849	1.52952	0.0754039	0.335554	1	1326	tags=32%, list=9%, signal=35%
BIOCARTA_CHEMICAL_PATHWAY	BIOCARTA_CHEMICAL_PATHWAY		17	0.681285	1.52495	0.0733945	0.339379	1	9	tags=6%, list=0%, signal=6%
KEGG_VEGF_SIGNALING_PATHWAY	KEGG_VEGF_SIGNALING_PATHWAY		52	0.559895	1.52358	0.0628099	0.338667	1	2317	tags=27%, list=16%, signal=32%
NABA_ECM_REGULATORS	NABA_ECM_REGULATORS		108	0.525119	1.5233	0.058156	0.336593	1	2304	tags=34%, list=16%, signal=40%
KEGG_AXON_GUIDANCE	KEGG_AXON_GUIDANCE		107	0.512645	1.52267	0.0578035	0.335034	1	1576	tags=28%, list=11%, signal=31%
PID_ALPHA_SYNUCLEIN_PATHWAY	PID_ALPHA_SYNUCLEIN_PATHWAY		24	0.645017	1.5195	0.0810811	0.337097	1	1576	tags=33%, list=11%, signal=37%
KEGG_ADIPOCYTOKINE_SIGNALING_PATHWAY	KEGG_ADIPOCYTOKINE_SIGNALING_PATHWAY		52	0.562747	1.51832	0.0674847	0.336262	1	2018	tags=33%, list=14%, signal=38%
KEGG_VIRAL_MYOCARDITIS	KEGG_VIRAL_MYOCARDITIS		40	0.582424	1.51417	0.0826446	0.339246	1	713	tags=20%, list=5%, signal=21%
NABA_SECRETED_FACTORS	NABA_SECRETED_FACTORS		127	0.497563	1.51355	0.0502717	0.337589	1	2216	tags=30%, list=15%, signal=35%
REACTOME_SYNDECAN_INTERACTIONS	REACTOME_SYNDECAN_INTERACTIONS		24	0.626475	1.50746	0.0789916	0.343368	1	2493	tags=29%, list=17%, signal=35%
REACTOME_CHONDROITIN_SULFATE_DERMATAN_SULFATE_METABOLISM	REACTOME_CHONDROITIN_SULFATE_DERMATAN_SULFATE_METABOLISM		38	0.584015	1.50683	0.0720562	0.341795	1	2493	tags=39%, list=17%, signal=48%
REACTOME_VOLTAGE_GATED_POTASSIUM_CHANNELS	REACTOME_VOLTAGE_GATED_POTASSIUM_CHANNELS		15	0.674631	1.50593	0.0754039	0.340637	1	1762	tags=33%, list=12%, signal=38%
REACTOME_SIGNALING_BY_NOTCH3	REACTOME_SIGNALING_BY_NOTCH3		42	0.577796	1.48985	0.0865052	0.360478	1	1956	tags=21%, list=14%, signal=25%
REACTOME_CLASS_I_MHC_MEDIATED_ANTIGEN_PROCESSING_PRESENTATION	REACTOME_CLASS_I_MHC_MEDIATED_ANTIGEN_PROCESSING_PRESENTATION		317	0.455682	1.47836	0.0396158	0.374726	1	1336	tags=14%, list=9%, signal=15%
PID_SYNDECAN_4_PATHWAY	PID_SYNDECAN_4_PATHWAY		24	0.615813	1.47752	0.0825853	0.373347	1	891	tags=17%, list=6%, signal=18%
BIOCARTA_MAPK_PATHWAY	BIOCARTA_MAPK_PATHWAY		79	0.521008	1.47225	0.0667678	0.378543	1	1610	tags=16%, list=11%, signal=18%
BIOCARTA_EGF_PATHWAY	BIOCARTA_EGF_PATHWAY		25	0.637426	1.47111	0.0930233	0.377688	1	584	tags=8%, list=4%, signal=8%
REACTOME_NUCLEAR_SIGNALING_BY_ERBB4	REACTOME_NUCLEAR_SIGNALING_BY_ERBB4		25	0.625008	1.47058	0.0960549	0.376072	1	2609	tags=44%, list=18%, signal=54%
REACTOME_NOTCH_HLH_TRANSCRIPTION_PATHWAY	REACTOME_NOTCH_HLH_TRANSCRIPTION_PATHWAY		27	0.621557	1.47025	0.0765306	0.374112	1	1956	tags=33%, list=14%, signal=38%
NABA_ECM_AFFILIATED	NABA_ECM_AFFILIATED		64	0.525358	1.46848	0.0689127	0.374193	1	1439	tags=23%, list=10%, signal=26%
REACTOME_CROSSLINKING_OF_COLLAGEN_FIBRILS	REACTOME_CROSSLINKING_OF_COLLAGEN_FIBRILS		16	0.672087	1.46749	0.0987203	0.373087	1	2228	tags=44%, list=15%, signal=52%
KEGG_ABC_TRANSPORTERS	KEGG_ABC_TRANSPORTERS		23	0.619284	1.46553	0.0899654	0.373513	1	3865	tags=65%, list=27%, signal=89%
REACTOME_ANTIGEN_ACTIVATES_B_CELL_RECEPTOR_BCR_LEADING_TO_GENERATION_OF_SECOND_MESSENGERS	REACTOME_ANTIGEN_ACTIVATES_B_CELL_RECEPTOR_BCR_LEADING_TO_GENERATION_OF_SECOND_MESSENGERS		24	0.616829	1.46543	0.0754717	0.371219	1	1576	tags=33%, list=11%, signal=37%
REACTOME_METABOLISM_OF_VITAMINS_AND_COFACTORS	REACTOME_METABOLISM_OF_VITAMINS_AND_COFACTORS		142	0.486343	1.46266	0.0733057	0.373102	1	1134	tags=13%, list=8%, signal=14%
REACTOME_SIGNALING_BY_ERBB4	REACTOME_SIGNALING_BY_ERBB4		46	0.545657	1.45987	0.0601626	0.374838	1	1882	tags=26%, list=13%, signal=30%
KEGG_PRIMARY_IMMUNODEFICIENCY	KEGG_PRIMARY_IMMUNODEFICIENCY		15	0.665031	1.45863	0.095941	0.374418	1	2167	tags=47%, list=15%, signal=55%
REACTOME_NEUREXINS_AND_NEUROLIGINS	REACTOME_NEUREXINS_AND_NEUROLIGINS		35	0.562598	1.45806	0.089317	0.373006	1	651	tags=20%, list=4%, signal=21%
KEGG_EPITHELIAL_CELL_SIGNALING_IN_HELICOBACTER_PYLORI_INFECTION	KEGG_EPITHELIAL_CELL_SIGNALING_IN_HELICOBACTER_PYLORI_INFECTION		56	0.530242	1.4574	0.0747967	0.371654	1	2752	tags=34%, list=19%, signal=42%
PID_PI3KCI_PATHWAY	PID_PI3KCI_PATHWAY		38	0.562413	1.45638	0.0925926	0.370635	1	1576	tags=26%, list=11%, signal=29%
REACTOME_SIGNALING_BY_ERYTHROPOIETIN	REACTOME_SIGNALING_BY_ERYTHROPOIETIN		21	0.622703	1.45243	0.0855615	0.374077	1	1396	tags=29%, list=10%, signal=32%
KEGG_SMALL_CELL_LUNG_CANCER	KEGG_SMALL_CELL_LUNG_CANCER		75	0.524379	1.4499	0.0657492	0.375315	1	2081	tags=27%, list=14%, signal=31%
REACTOME_INTEGRIN_SIGNALING	REACTOME_INTEGRIN_SIGNALING		22	0.628145	1.44968	0.0965517	0.373383	1	178	tags=9%, list=1%, signal=9%
PID_AMB2_NEUTROPHILS_PATHWAY	PID_AMB2_NEUTROPHILS_PATHWAY		25	0.607186	1.4485	0.0998152	0.372609	1	1576	tags=40%, list=11%, signal=45%
PID_SYNDECAN_2_PATHWAY	PID_SYNDECAN_2_PATHWAY		28	0.612216	1.44823	0.09319	0.370729	1	2493	tags=36%, list=17%, signal=43%
SIG_BCR_SIGNALING_PATHWAY	SIG_BCR_SIGNALING_PATHWAY		39	0.554889	1.44585	0.0961857	0.372035	1	1653	tags=28%, list=11%, signal=32%
KEGG_GLYCOSAMINOGLYCAN_BIOSYNTHESIS_CHONDROITIN_SULFATE	KEGG_GLYCOSAMINOGLYCAN_BIOSYNTHESIS_CHONDROITIN_SULFATE		18	0.626625	1.44541	0.0985663	0.370409	1	2466	tags=39%, list=17%, signal=47%
PID_GLYPICAN_1PATHWAY	PID_GLYPICAN_1PATHWAY		20	0.635177	1.44518	0.0990991	0.368575	1	2426	tags=30%, list=17%, signal=36%
PID_EPHRINB_REV_PATHWAY	PID_EPHRINB_REV_PATHWAY		23	0.609132	1.44381	0.0945709	0.36837	1	1610	tags=35%, list=11%, signal=39%
REACTOME_TRANSCRIPTIONAL_ACTIVITY_OF_SMAD2_SMAD3:SMAD4_HETEROTRIMER	REACTOME_TRANSCRIPTIONAL_ACTIVITY_OF_SMAD2_SMAD3:SMAD4_HETEROTRIMER		43	0.560093	1.43337	0.0857143	0.381598	1	2597	tags=33%, list=18%, signal=40%
PID_CD40_PATHWAY	PID_CD40_PATHWAY		25	0.58769	1.43151	0.0966011	0.382256	1	2638	tags=32%, list=18%, signal=39%
REACTOME_GPCR_LIGAND_BINDING	REACTOME_GPCR_LIGAND_BINDING		111	0.493926	1.43142	0.0791367	0.380115	1	1932	tags=27%, list=13%, signal=31%
KEGG_GLYCOSAMINOGLYCAN_BIOSYNTHESIS_HEPARAN_SULFATE	KEGG_GLYCOSAMINOGLYCAN_BIOSYNTHESIS_HEPARAN_SULFATE		15	0.645432	1.42722	0.118644	0.38399	1	1326	tags=27%, list=9%, signal=29%
KEGG_FC_GAMMA_R_MEDIATED_PHAGOCYTOSIS	KEGG_FC_GAMMA_R_MEDIATED_PHAGOCYTOSIS		72	0.508649	1.42661	0.0793157	0.382731	1	2886	tags=35%, list=20%, signal=43%
REACTOME_TOLL_LIKE_RECEPTOR_9_TLR9_CASCADE	REACTOME_TOLL_LIKE_RECEPTOR_9_TLR9_CASCADE		84	0.502569	1.42624	0.0796178	0.381069	1	1610	tags=18%, list=11%, signal=20%
REACTOME_DAP12_SIGNALING	REACTOME_DAP12_SIGNALING		19	0.613563	1.42608	0.105448	0.379096	1	254	tags=16%, list=2%, signal=16%
KEGG_CHRONIC_MYELOID_LEUKEMIA	KEGG_CHRONIC_MYELOID_LEUKEMIA		67	0.519287	1.42195	0.104167	0.383149	1	2426	tags=28%, list=17%, signal=34%
PID_INTEGRIN_CS_PATHWAY	PID_INTEGRIN_CS_PATHWAY		20	0.615265	1.41722	0.112795	0.388199	1	178	tags=15%, list=1%, signal=15%
REACTOME_RHO_GTPASES_ACTIVATE_WASPS_AND_WAVES	REACTOME_RHO_GTPASES_ACTIVATE_WASPS_AND_WAVES		33	0.558938	1.41702	0.108475	0.386337	1	3129	tags=36%, list=22%, signal=46%
REACTOME_KERATAN_SULFATE_KERATIN_METABOLISM	REACTOME_KERATAN_SULFATE_KERATIN_METABOLISM		24	0.600377	1.4101	0.111111	0.394639	1	2511	tags=50%, list=17%, signal=60%
REACTOME_CELL_SURFACE_INTERACTIONS_AT_THE_VASCULAR_WALL	REACTOME_CELL_SURFACE_INTERACTIONS_AT_THE_VASCULAR_WALL		76	0.493399	1.4095	0.0588235	0.393404	1	2503	tags=30%, list=17%, signal=36%
PID_SMAD2_3NUCLEAR_PATHWAY	PID_SMAD2_3NUCLEAR_PATHWAY		73	0.509707	1.40881	0.0888208	0.39231	1	2338	tags=29%, list=16%, signal=34%
PID_S1P_S1P1_PATHWAY	PID_S1P_S1P1_PATHWAY		17	0.639935	1.40764	0.126195	0.39189	1	2103	tags=29%, list=15%, signal=34%
PID_AP1_PATHWAY	PID_AP1_PATHWAY		51	0.524192	1.40734	0.0919732	0.390227	1	2965	tags=45%, list=20%, signal=57%
REACTOME_DOWNREGULATION_OF_SMAD2_3:SMAD4_TRANSCRIPTIONAL_ACTIVITY	REACTOME_DOWNREGULATION_OF_SMAD2_3:SMAD4_TRANSCRIPTIONAL_ACTIVITY		23	0.589202	1.40656	0.114726	0.389245	1	1514	tags=30%, list=10%, signal=34%
PID_A6B1_A6B4_INTEGRIN_PATHWAY	PID_A6B1_A6B4_INTEGRIN_PATHWAY		43	0.539324	1.40323	0.0932476	0.392161	1	1187	tags=23%, list=8%, signal=25%
REACTOME_INTERLEUKIN_37_SIGNALING	REACTOME_INTERLEUKIN_37_SIGNALING		17	0.623877	1.40278	0.116635	0.39075	1	1575	tags=29%, list=11%, signal=33%
PID_ECADHERIN_STABILIZATION_PATHWAY	PID_ECADHERIN_STABILIZATION_PATHWAY		35	0.561172	1.40036	0.11324	0.3924	1	3211	tags=46%, list=22%, signal=59%
PID_IL8_CXCR1_PATHWAY	PID_IL8_CXCR1_PATHWAY		18	0.606632	1.39777	0.112116	0.394211	1	3442	tags=61%, list=24%, signal=80%
REACTOME_PLATELET_AGGREGATION_PLUG_FORMATION	REACTOME_PLATELET_AGGREGATION_PLUG_FORMATION		26	0.591931	1.39613	0.110924	0.394544	1	1941	tags=23%, list=13%, signal=27%
PID_NFKAPPAB_CANONICAL_PATHWAY	PID_NFKAPPAB_CANONICAL_PATHWAY		21	0.595373	1.39379	0.117864	0.396002	1	290	tags=14%, list=2%, signal=15%
KEGG_WNT_SIGNALING_PATHWAY	KEGG_WNT_SIGNALING_PATHWAY		122	0.463788	1.39343	0.0886981	0.394501	1	2635	tags=32%, list=18%, signal=39%
REACTOME_DISEASES_OF_IMMUNE_SYSTEM	REACTOME_DISEASES_OF_IMMUNE_SYSTEM		17	0.639753	1.39342	0.109023	0.392486	1	2029	tags=35%, list=14%, signal=41%
REACTOME_TRIF_TICAM1_MEDIATED_TLR4_SIGNALING	REACTOME_TRIF_TICAM1_MEDIATED_TLR4_SIGNALING		88	0.482911	1.39301	0.0783744	0.391173	1	1610	tags=18%, list=11%, signal=20%
REACTOME_TP53_REGULATES_TRANSCRIPTION_OF_GENES_INVOLVED_IN_CYTOCHROME_C_RELEASE	REACTOME_TP53_REGULATES_TRANSCRIPTION_OF_GENES_INVOLVED_IN_CYTOCHROME_C_RELEASE		18	0.601695	1.39291	0.13465	0.389339	1	1829	tags=33%, list=13%, signal=38%
REACTOME_REGULATION_OF_LIPID_METABOLISM_BY_PEROXISOME_PROLIFERATOR_ACTIVATED_RECEPTOR_ALPHA_PPARALPHA	REACTOME_REGULATION_OF_LIPID_METABOLISM_BY_PEROXISOME_PROLIFERATOR_ACTIVATED_RECEPTOR_ALPHA_PPARALPHA		104	0.47347	1.39188	0.0829563	0.388854	1	1993	tags=20%, list=14%, signal=23%
REACTOME_TOLL_LIKE_RECEPTOR_4_TLR4_CASCADE	REACTOME_TOLL_LIKE_RECEPTOR_4_TLR4_CASCADE		107	0.468933	1.39128	0.0845272	0.387736	1	1610	tags=18%, list=11%, signal=20%
REACTOME_SYNTHESIS_OF_IP3_AND_IP4_IN_THE_CYTOSOL	REACTOME_SYNTHESIS_OF_IP3_AND_IP4_IN_THE_CYTOSOL		20	0.605496	1.391	0.11775	0.386229	1	2405	tags=35%, list=17%, signal=42%
KEGG_ARRHYTHMOGENIC_RIGHT_VENTRICULAR_CARDIOMYOPATHY_ARVC	KEGG_ARRHYTHMOGENIC_RIGHT_VENTRICULAR_CARDIOMYOPATHY_ARVC		54	0.513137	1.38889	0.096828	0.387311	1	2965	tags=33%, list=20%, signal=42%
REACTOME_MAP2K_AND_MAPK_ACTIVATION	REACTOME_MAP2K_AND_MAPK_ACTIVATION		36	0.547515	1.38649	0.116969	0.388895	1	1515	tags=14%, list=10%, signal=15%
PID_TCR_PATHWAY	PID_TCR_PATHWAY		44	0.528948	1.38274	0.111498	0.392671	1	2097	tags=27%, list=14%, signal=32%
REACTOME_SIGNALING_BY_NOTCH1_IN_CANCER	REACTOME_SIGNALING_BY_NOTCH1_IN_CANCER		54	0.511728	1.38205	0.108239	0.391776	1	1956	tags=26%, list=14%, signal=30%
PID_ERBB4_PATHWAY	PID_ERBB4_PATHWAY		35	0.543161	1.38172	0.117745	0.390293	1	1716	tags=31%, list=12%, signal=36%
KEGG_FOCAL_ADHESION	KEGG_FOCAL_ADHESION		156	0.451354	1.3749	0.0893099	0.398554	1	2496	tags=26%, list=17%, signal=31%
KEGG_ALANINE_ASPARTATE_AND_GLUTAMATE_METABOLISM	KEGG_ALANINE_ASPARTATE_AND_GLUTAMATE_METABOLISM		25	0.576554	1.3727	0.122807	0.400001	1	315	tags=8%, list=2%, signal=8%
KEGG_INOSITOL_PHOSPHATE_METABOLISM	KEGG_INOSITOL_PHOSPHATE_METABOLISM		47	0.523447	1.3719	0.120521	0.399381	1	1387	tags=19%, list=10%, signal=21%
REACTOME_TAK1_ACTIVATES_NFKB_BY_PHOSPHORYLATION_AND_ACTIVATION_OF_IKKS_COMPLEX	REACTOME_TAK1_ACTIVATES_NFKB_BY_PHOSPHORYLATION_AND_ACTIVATION_OF_IKKS_COMPLEX		29	0.569024	1.36981	0.131624	0.400827	1	2018	tags=31%, list=14%, signal=36%
PID_FRA_PATHWAY	PID_FRA_PATHWAY		29	0.562611	1.36784	0.142384	0.401955	1	2954	tags=59%, list=20%, signal=74%
KEGG_MAPK_SIGNALING_PATHWAY	KEGG_MAPK_SIGNALING_PATHWAY		193	0.437299	1.36765	0.0784062	0.400282	1	2635	tags=32%, list=18%, signal=38%
REACTOME_SYNTHESIS_OF_PA	REACTOME_SYNTHESIS_OF_PA		21	0.584826	1.36628	0.135849	0.400441	1	3340	tags=52%, list=23%, signal=68%
REACTOME_NEUTROPHIL_DEGRANULATION	REACTOME_NEUTROPHIL_DEGRANULATION		339	0.41303	1.36535	0.0603136	0.399959	1	2117	tags=22%, list=15%, signal=26%
REACTOME_GLYCOSAMINOGLYCAN_METABOLISM	REACTOME_GLYCOSAMINOGLYCAN_METABOLISM		86	0.475876	1.36441	0.109445	0.399503	1	2521	tags=38%, list=17%, signal=46%
BIOCARTA_NTHI_PATHWAY	BIOCARTA_NTHI_PATHWAY		21	0.57016	1.36041	0.129562	0.403994	1	2018	tags=29%, list=14%, signal=33%
REACTOME_SIGNALING_BY_RECEPTOR_TYROSINE_KINASES	REACTOME_SIGNALING_BY_RECEPTOR_TYROSINE_KINASES		375	0.411113	1.36005	0.055814	0.402645	1	1716	tags=18%, list=12%, signal=19%
REACTOME_TRANSCRIPTIONAL_ACTIVATION_OF_MITOCHONDRIAL_BIOGENESIS	REACTOME_TRANSCRIPTIONAL_ACTIVATION_OF_MITOCHONDRIAL_BIOGENESIS		50	0.505888	1.35908	0.127119	0.402322	1	1777	tags=20%, list=12%, signal=23%
REACTOME_EPH_EPHRIN_MEDIATED_REPULSION_OF_CELLS	REACTOME_EPH_EPHRIN_MEDIATED_REPULSION_OF_CELLS		47	0.507937	1.35881	0.109453	0.400877	1	1882	tags=30%, list=13%, signal=34%
KEGG_NOD_LIKE_RECEPTOR_SIGNALING_PATHWAY	KEGG_NOD_LIKE_RECEPTOR_SIGNALING_PATHWAY		45	0.522297	1.35445	0.138169	0.405399	1	2364	tags=38%, list=16%, signal=45%
REACTOME_TRANSCRIPTIONAL_REGULATION_OF_PLURIPOTENT_STEM_CELLS	REACTOME_TRANSCRIPTIONAL_REGULATION_OF_PLURIPOTENT_STEM_CELLS		22	0.567871	1.35415	0.13945	0.404071	1	688	tags=14%, list=5%, signal=14%
PID_RHOA_REG_PATHWAY	PID_RHOA_REG_PATHWAY		40	0.522882	1.35136	0.126623	0.406384	1	2799	tags=38%, list=19%, signal=46%
REACTOME_INTERLEUKIN_RECEPTOR_SHC_SIGNALING	REACTOME_INTERLEUKIN_RECEPTOR_SHC_SIGNALING		15	0.622574	1.35093	0.158088	0.405232	1	351	tags=20%, list=2%, signal=20%
KEGG_DRUG_METABOLISM_OTHER_ENZYMES	KEGG_DRUG_METABOLISM_OTHER_ENZYMES		22	0.575835	1.35029	0.150977	0.404292	1	2023	tags=27%, list=14%, signal=32%
REACTOME_CALNEXIN_CALRETICULIN_CYCLE	REACTOME_CALNEXIN_CALRETICULIN_CYCLE		26	0.55789	1.34848	0.122837	0.405247	1	4767	tags=62%, list=33%, signal=92%
PID_NFAT_TFPATHWAY	PID_NFAT_TFPATHWAY		26	0.558724	1.34823	0.131349	0.403835	1	1765	tags=27%, list=12%, signal=31%
REACTOME_SMAD2_SMAD3:SMAD4_HETEROTRIMER_REGULATES_TRANSCRIPTION	REACTOME_SMAD2_SMAD3:SMAD4_HETEROTRIMER_REGULATES_TRANSCRIPTION		31	0.547394	1.34777	0.112847	0.402834	1	2597	tags=29%, list=18%, signal=35%
REACTOME_SIGNALING_BY_FGFR_IN_DISEASE	REACTOME_SIGNALING_BY_FGFR_IN_DISEASE		49	0.51337	1.34757	0.120501	0.401341	1	9	tags=2%, list=0%, signal=2%
REACTOME_NETRIN_1_SIGNALING	REACTOME_NETRIN_1_SIGNALING		40	0.514873	1.34642	0.112821	0.401389	1	2317	tags=33%, list=16%, signal=39%
REACTOME_PLATELET_ACTIVATION_SIGNALING_AND_AGGREGATION	REACTOME_PLATELET_ACTIVATION_SIGNALING_AND_AGGREGATION		174	0.434745	1.34322	0.106439	0.404398	1	1710	tags=20%, list=12%, signal=23%
KEGG_THYROID_CANCER	KEGG_THYROID_CANCER		27	0.556505	1.3427	0.137868	0.403465	1	2965	tags=41%, list=20%, signal=51%
REACTOME_SIGNALING_BY_NOTCH1	REACTOME_SIGNALING_BY_NOTCH1		66	0.497531	1.34175	0.115741	0.403012	1	1956	tags=24%, list=14%, signal=28%
REACTOME_SIGNAL_TRANSDUCTION_BY_L1	REACTOME_SIGNAL_TRANSDUCTION_BY_L1		21	0.576014	1.34031	0.15009	0.403453	1	1373	tags=24%, list=9%, signal=26%
KEGG_NOTCH_SIGNALING_PATHWAY	KEGG_NOTCH_SIGNALING_PATHWAY		40	0.512925	1.34027	0.129721	0.401779	1	1956	tags=25%, list=14%, signal=29%
REACTOME_CYTOSOLIC_SENSORS_OF_PATHOGEN_ASSOCIATED_DNA	REACTOME_CYTOSOLIC_SENSORS_OF_PATHOGEN_ASSOCIATED_DNA		57	0.499088	1.33962	0.128079	0.401068	1	861	tags=12%, list=6%, signal=13%
REACTOME_INTERLEUKIN_12_FAMILY_SIGNALING	REACTOME_INTERLEUKIN_12_FAMILY_SIGNALING		43	0.522686	1.33758	0.13245	0.402288	1	169	tags=5%, list=1%, signal=5%
SIG_IL4RECEPTOR_IN_B_LYPHOCYTES	SIG_IL4RECEPTOR_IN_B_LYPHOCYTES		27	0.541933	1.33422	0.144828	0.405688	1	2194	tags=37%, list=15%, signal=44%
REACTOME_NCAM1_INTERACTIONS	REACTOME_NCAM1_INTERACTIONS		25	0.55862	1.33189	0.145756	0.407414	1	4005	tags=56%, list=28%, signal=77%
REACTOME_REGULATION_OF_RUNX2_EXPRESSION_AND_ACTIVITY	REACTOME_REGULATION_OF_RUNX2_EXPRESSION_AND_ACTIVITY		70	0.463803	1.33128	0.129808	0.406556	1	288	tags=7%, list=2%, signal=7%
REACTOME_GLUTAMATE_BINDING_ACTIVATION_OF_AMPA_RECEPTORS_AND_SYNAPTIC_PLASTICITY	REACTOME_GLUTAMATE_BINDING_ACTIVATION_OF_AMPA_RECEPTORS_AND_SYNAPTIC_PLASTICITY		21	0.566367	1.32724	0.163763	0.410976	1	2635	tags=33%, list=18%, signal=41%
PID_RAS_PATHWAY	PID_RAS_PATHWAY		23	0.560125	1.32694	0.14726	0.409696	1	2771	tags=35%, list=19%, signal=43%
REACTOME_TRANSCRIPTIONAL_REGULATION_OF_WHITE_ADIPOCYTE_DIFFERENTIATION	REACTOME_TRANSCRIPTIONAL_REGULATION_OF_WHITE_ADIPOCYTE_DIFFERENTIATION		73	0.474314	1.3251	0.135385	0.410872	1	327	tags=7%, list=2%, signal=7%
REACTOME_NOTCH1_INTRACELLULAR_DOMAIN_REGULATES_TRANSCRIPTION	REACTOME_NOTCH1_INTRACELLULAR_DOMAIN_REGULATES_TRANSCRIPTION		46	0.50817	1.32474	0.154589	0.409711	1	2458	tags=26%, list=17%, signal=31%
KEGG_ARGININE_AND_PROLINE_METABOLISM	KEGG_ARGININE_AND_PROLINE_METABOLISM		41	0.510633	1.3242	0.143519	0.408778	1	2185	tags=22%, list=15%, signal=26%
REACTOME_NOD1_2_SIGNALING_PATHWAY	REACTOME_NOD1_2_SIGNALING_PATHWAY		34	0.528742	1.32324	0.15	0.408622	1	2638	tags=29%, list=18%, signal=36%
PID_CERAMIDE_PATHWAY	PID_CERAMIDE_PATHWAY		43	0.503396	1.32167	0.144246	0.409264	1	714	tags=9%, list=5%, signal=10%
BIOCARTA_TGFB_PATHWAY	BIOCARTA_TGFB_PATHWAY		19	0.574599	1.31628	0.172712	0.415879	1	2426	tags=37%, list=17%, signal=44%
REACTOME_INTERLEUKIN_1_FAMILY_SIGNALING	REACTOME_INTERLEUKIN_1_FAMILY_SIGNALING		116	0.441763	1.30684	0.129888	0.429352	1	656	tags=14%, list=5%, signal=14%
SA_PTEN_PATHWAY	SA_PTEN_PATHWAY		16	0.597877	1.30557	0.18838	0.429776	1	1653	tags=25%, list=11%, signal=28%
KEGG_ACUTE_MYELOID_LEUKEMIA	KEGG_ACUTE_MYELOID_LEUKEMIA		49	0.492939	1.3044	0.151466	0.429991	1	2868	tags=31%, list=20%, signal=38%
REACTOME_INFECTIOUS_DISEASE	REACTOME_INFECTIOUS_DISEASE		346	0.396195	1.3012	0.0906921	0.433388	1	364	tags=3%, list=3%, signal=3%
REACTOME_SIGNALING_BY_RAS_MUTANTS	REACTOME_SIGNALING_BY_RAS_MUTANTS		51	0.493006	1.30046	0.152284	0.432773	1	1604	tags=18%, list=11%, signal=20%
KEGG_HYPERTROPHIC_CARDIOMYOPATHY_HCM	KEGG_HYPERTROPHIC_CARDIOMYOPATHY_HCM		57	0.479569	1.30019	0.157393	0.431448	1	2687	tags=30%, list=19%, signal=36%
SIG_CD40PATHWAYMAP	SIG_CD40PATHWAYMAP		34	0.509689	1.29931	0.149047	0.431148	1	2364	tags=29%, list=16%, signal=35%
REACTOME_NUCLEAR_RECEPTOR_TRANSCRIPTION_PATHWAY	REACTOME_NUCLEAR_RECEPTOR_TRANSCRIPTION_PATHWAY		38	0.508978	1.29636	0.153707	0.434032	1	1514	tags=21%, list=10%, signal=23%
KEGG_NICOTINATE_AND_NICOTINAMIDE_METABOLISM	KEGG_NICOTINATE_AND_NICOTINAMIDE_METABOLISM		18	0.563388	1.29454	0.158273	0.435389	1	2762	tags=39%, list=19%, signal=48%
PID_S1P_S1P3_PATHWAY	PID_S1P_S1P3_PATHWAY		23	0.552614	1.29201	0.172232	0.437668	1	2103	tags=30%, list=15%, signal=36%
KEGG_GLYCOSAMINOGLYCAN_DEGRADATION	KEGG_GLYCOSAMINOGLYCAN_DEGRADATION		16	0.571382	1.29069	0.174067	0.438134	1	2521	tags=56%, list=17%, signal=68%
PID_ERBB1_DOWNSTREAM_PATHWAY	PID_ERBB1_DOWNSTREAM_PATHWAY		103	0.441287	1.28955	0.142433	0.438393	1	1868	tags=17%, list=13%, signal=19%
KEGG_DORSO_VENTRAL_AXIS_FORMATION	KEGG_DORSO_VENTRAL_AXIS_FORMATION		18	0.571304	1.28527	0.191413	0.44365	1	1956	tags=28%, list=14%, signal=32%
PID_CD8_TCR_DOWNSTREAM_PATHWAY	PID_CD8_TCR_DOWNSTREAM_PATHWAY		32	0.516158	1.28189	0.156566	0.447722	1	1765	tags=28%, list=12%, signal=32%
REACTOME_CYTOCHROME_P450_ARRANGED_BY_SUBSTRATE_TYPE	REACTOME_CYTOCHROME_P450_ARRANGED_BY_SUBSTRATE_TYPE		23	0.540737	1.28128	0.173989	0.446985	1	1166	tags=17%, list=8%, signal=19%
SIG_INSULIN_RECEPTOR_PATHWAY_IN_CARDIAC_MYOCYTES	SIG_INSULIN_RECEPTOR_PATHWAY_IN_CARDIAC_MYOCYTES		49	0.484086	1.28039	0.170648	0.446726	1	2097	tags=24%, list=14%, signal=29%
REACTOME_DISEASES_OF_SIGNAL_TRANSDUCTION	REACTOME_DISEASES_OF_SIGNAL_TRANSDUCTION		323	0.392636	1.27849	0.12154	0.44794	1	1956	tags=17%, list=14%, signal=20%
KEGG_ARACHIDONIC_ACID_METABOLISM	KEGG_ARACHIDONIC_ACID_METABOLISM		24	0.536591	1.27783	0.179756	0.447237	1	3222	tags=58%, list=22%, signal=75%
REACTOME_SIGNALING_BY_TGF_BETA_RECEPTOR_COMPLEX	REACTOME_SIGNALING_BY_TGF_BETA_RECEPTOR_COMPLEX		72	0.445814	1.2768	0.147866	0.447192	1	2682	tags=32%, list=19%, signal=39%
REACTOME_ANTIMICROBIAL_PEPTIDES	REACTOME_ANTIMICROBIAL_PEPTIDES		16	0.579722	1.27433	0.175943	0.449566	1	2399	tags=44%, list=17%, signal=52%
PID_PS1_PATHWAY	PID_PS1_PATHWAY		40	0.491516	1.27128	0.18593	0.453054	1	3206	tags=40%, list=22%, signal=51%
BIOCARTA_TID_PATHWAY	BIOCARTA_TID_PATHWAY		15	0.563116	1.26984	0.176259	0.453771	1	2018	tags=40%, list=14%, signal=46%
KEGG_MELANOMA	KEGG_MELANOMA		49	0.476479	1.26829	0.17134	0.454713	1	1691	tags=20%, list=12%, signal=23%
REACTOME_ACTIVATION_OF_GENE_EXPRESSION_BY_SREBF_SREBP	REACTOME_ACTIVATION_OF_GENE_EXPRESSION_BY_SREBF_SREBP		42	0.492844	1.26748	0.167752	0.454378	1	327	tags=7%, list=2%, signal=7%
BIOCARTA_EPO_PATHWAY	BIOCARTA_EPO_PATHWAY		17	0.570231	1.26692	0.192857	0.453652	1	1512	tags=35%, list=10%, signal=39%
PID_AVB3_OPN_PATHWAY	PID_AVB3_OPN_PATHWAY		30	0.51146	1.26679	0.170103	0.452192	1	1571	tags=27%, list=11%, signal=30%
REACTOME_ONCOGENIC_MAPK_SIGNALING	REACTOME_ONCOGENIC_MAPK_SIGNALING		72	0.46392	1.26589	0.175	0.451974	1	2473	tags=25%, list=17%, signal=30%
REACTOME_INTERLEUKIN_1_SIGNALING	REACTOME_INTERLEUKIN_1_SIGNALING		94	0.434551	1.26134	0.156749	0.457815	1	656	tags=14%, list=5%, signal=14%
KEGG_PHOSPHATIDYLINOSITOL_SIGNALING_SYSTEM	KEGG_PHOSPHATIDYLINOSITOL_SIGNALING_SYSTEM		61	0.445129	1.2607	0.152038	0.457275	1	1486	tags=18%, list=10%, signal=20%
REACTOME_SIGNALING_BY_BRAF_AND_RAF_FUSIONS	REACTOME_SIGNALING_BY_BRAF_AND_RAF_FUSIONS		58	0.462238	1.25734	0.18601	0.461214	1	2473	tags=21%, list=17%, signal=25%
PID_AJDISS_2PATHWAY	PID_AJDISS_2PATHWAY		43	0.47516	1.25689	0.186196	0.460262	1	1576	tags=19%, list=11%, signal=21%
PID_ARF6_TRAFFICKING_PATHWAY	PID_ARF6_TRAFFICKING_PATHWAY		41	0.48343	1.25573	0.187602	0.46063	1	1985	tags=27%, list=14%, signal=31%
PID_IL8_CXCR2_PATHWAY	PID_IL8_CXCR2_PATHWAY		24	0.521443	1.25549	0.20068	0.459354	1	3614	tags=50%, list=25%, signal=67%
REACTOME_RIP_MEDIATED_NFKB_ACTIVATION_VIA_ZBP1	REACTOME_RIP_MEDIATED_NFKB_ACTIVATION_VIA_ZBP1		15	0.560739	1.25525	0.212644	0.458038	1	815	tags=20%, list=6%, signal=21%
REACTOME_PURINE_CATABOLISM	REACTOME_PURINE_CATABOLISM		16	0.571067	1.25282	0.196396	0.460343	1	527	tags=19%, list=4%, signal=19%
REACTOME_KERATAN_SULFATE_BIOSYNTHESIS	REACTOME_KERATAN_SULFATE_BIOSYNTHESIS		18	0.544298	1.25161	0.20709	0.460787	1	2511	tags=44%, list=17%, signal=54%
KEGG_TIGHT_JUNCTION	KEGG_TIGHT_JUNCTION		95	0.435022	1.24852	0.155072	0.464552	1	3543	tags=39%, list=24%, signal=51%
KEGG_LEUKOCYTE_TRANSENDOTHELIAL_MIGRATION	KEGG_LEUKOCYTE_TRANSENDOTHELIAL_MIGRATION		73	0.448172	1.2481	0.163885	0.463618	1	3687	tags=45%, list=25%, signal=60%
REACTOME_INTERLEUKIN_3_INTERLEUKIN_5_AND_GM_CSF_SIGNALING	REACTOME_INTERLEUKIN_3_INTERLEUKIN_5_AND_GM_CSF_SIGNALING		35	0.486716	1.24737	0.172117	0.463231	1	2206	tags=31%, list=15%, signal=37%
KEGG_ADHERENS_JUNCTION	KEGG_ADHERENS_JUNCTION		63	0.459308	1.24625	0.185241	0.463392	1	3327	tags=35%, list=23%, signal=45%
BIOCARTA_AGR_PATHWAY	BIOCARTA_AGR_PATHWAY		25	0.512679	1.24378	0.215589	0.465955	1	1512	tags=28%, list=10%, signal=31%
REACTOME_PHASE_0_RAPID_DEPOLARISATION	REACTOME_PHASE_0_RAPID_DEPOLARISATION		23	0.5183	1.24375	0.210811	0.464375	1	2530	tags=35%, list=17%, signal=42%
REACTOME_ANTIGEN_PROCESSING:_UBIQUITINATION_PROTEASOME_DEGRADATION	REACTOME_ANTIGEN_PROCESSING:_UBIQUITINATION_PROTEASOME_DEGRADATION		270	0.38571	1.24259	0.149327	0.46467	1	1627	tags=13%, list=11%, signal=15%
PID_IL1_PATHWAY	PID_IL1_PATHWAY		31	0.49316	1.23982	0.190641	0.467793	1	2149	tags=29%, list=15%, signal=34%
REACTOME_SYNTHESIS_OF_PIPS_AT_THE_PLASMA_MEMBRANE	REACTOME_SYNTHESIS_OF_PIPS_AT_THE_PLASMA_MEMBRANE		45	0.46804	1.23928	0.167457	0.467163	1	1575	tags=22%, list=11%, signal=25%
KEGG_BLADDER_CANCER	KEGG_BLADDER_CANCER		39	0.476149	1.23771	0.202726	0.468182	1	3056	tags=33%, list=21%, signal=42%
KEGG_TGF_BETA_SIGNALING_PATHWAY	KEGG_TGF_BETA_SIGNALING_PATHWAY		69	0.44566	1.23123	0.191589	0.477409	1	2426	tags=23%, list=17%, signal=28%
BIOCARTA_FMLP_PATHWAY	BIOCARTA_FMLP_PATHWAY		29	0.505936	1.23119	0.206714	0.475816	1	1373	tags=17%, list=9%, signal=19%
KEGG_GLYCEROLIPID_METABOLISM	KEGG_GLYCEROLIPID_METABOLISM		31	0.483858	1.23048	0.190069	0.475359	1	3529	tags=39%, list=24%, signal=51%
KEGG_ENDOCYTOSIS	KEGG_ENDOCYTOSIS		152	0.404358	1.23035	0.152144	0.473948	1	2294	tags=24%, list=16%, signal=29%
REACTOME_MITOCHONDRIAL_BIOGENESIS	REACTOME_MITOCHONDRIAL_BIOGENESIS		71	0.442059	1.23013	0.191153	0.472702	1	1777	tags=17%, list=12%, signal=19%
REACTOME_OTHER_INTERLEUKIN_SIGNALING	REACTOME_OTHER_INTERLEUKIN_SIGNALING		209	0.392064	1.22601	0.164276	0.478102	1	2427	tags=22%, list=17%, signal=27%
REACTOME_PI_METABOLISM	REACTOME_PI_METABOLISM		71	0.442244	1.22579	0.209337	0.476882	1	1575	tags=20%, list=11%, signal=22%
PID_P38_ALPHA_BETA_DOWNSTREAM_PATHWAY	PID_P38_ALPHA_BETA_DOWNSTREAM_PATHWAY		36	0.479812	1.22366	0.200997	0.478936	1	2123	tags=31%, list=15%, signal=36%
REACTOME_FOXO_MEDIATED_TRANSCRIPTION_OF_CELL_CYCLE_GENES	REACTOME_FOXO_MEDIATED_TRANSCRIPTION_OF_CELL_CYCLE_GENES		16	0.559365	1.22293	0.205505	0.478654	1	1139	tags=19%, list=8%, signal=20%
REACTOME_ENERGY_DEPENDENT_REGULATION_OF_MTOR_BY_LKB1_AMPK	REACTOME_ENERGY_DEPENDENT_REGULATION_OF_MTOR_BY_LKB1_AMPK		27	0.503101	1.22173	0.212613	0.479046	1	2367	tags=26%, list=16%, signal=31%
REACTOME_TNFR1_INDUCED_NFKAPPAB_SIGNALING_PATHWAY	REACTOME_TNFR1_INDUCED_NFKAPPAB_SIGNALING_PATHWAY		28	0.500051	1.22091	0.214905	0.478845	1	2742	tags=39%, list=19%, signal=48%
REACTOME_CREB1_PHOSPHORYLATION_THROUGH_NMDA_RECEPTOR_MEDIATED_ACTIVATION_OF_RAS_SIGNALING	REACTOME_CREB1_PHOSPHORYLATION_THROUGH_NMDA_RECEPTOR_MEDIATED_ACTIVATION_OF_RAS_SIGNALING		20	0.522803	1.22022	0.224417	0.478431	1	1232	tags=20%, list=9%, signal=22%
KEGG_PORPHYRIN_AND_CHLOROPHYLL_METABOLISM	KEGG_PORPHYRIN_AND_CHLOROPHYLL_METABOLISM		23	0.517123	1.21968	0.228769	0.47777	1	1874	tags=26%, list=13%, signal=30%
KEGG_GLYCEROPHOSPHOLIPID_METABOLISM	KEGG_GLYCEROPHOSPHOLIPID_METABOLISM		51	0.453537	1.21851	0.189627	0.478258	1	2636	tags=33%, list=18%, signal=41%
REACTOME_PHOSPHOLIPID_METABOLISM	REACTOME_PHOSPHOLIPID_METABOLISM		158	0.398125	1.21749	0.161423	0.47834	1	1780	tags=20%, list=12%, signal=22%
REACTOME_ER_QUALITY_CONTROL_COMPARTMENT_ERQC	REACTOME_ER_QUALITY_CONTROL_COMPARTMENT_ERQC		21	0.538725	1.21653	0.237931	0.478314	1	4767	tags=57%, list=33%, signal=85%
REACTOME_CHONDROITIN_SULFATE_BIOSYNTHESIS	REACTOME_CHONDROITIN_SULFATE_BIOSYNTHESIS		15	0.552826	1.21595	0.223614	0.477808	1	2466	tags=40%, list=17%, signal=48%
REACTOME_TRANSCRIPTIONAL_REGULATION_BY_RUNX2	REACTOME_TRANSCRIPTIONAL_REGULATION_BY_RUNX2		108	0.416346	1.21014	0.183357	0.485881	1	288	tags=6%, list=2%, signal=6%
REACTOME_G_ALPHA_I_SIGNALLING_EVENTS	REACTOME_G_ALPHA_I_SIGNALLING_EVENTS		162	0.389618	1.20924	0.186141	0.485929	1	1974	tags=24%, list=14%, signal=28%
KEGG_BASAL_CELL_CARCINOMA	KEGG_BASAL_CELL_CARCINOMA		40	0.472905	1.20862	0.215088	0.485474	1	3363	tags=48%, list=23%, signal=62%
REACTOME_SIGNALING_BY_MODERATE_KINASE_ACTIVITY_BRAF_MUTANTS	REACTOME_SIGNALING_BY_MODERATE_KINASE_ACTIVITY_BRAF_MUTANTS		40	0.466248	1.20671	0.208469	0.487242	1	1515	tags=13%, list=10%, signal=14%
REACTOME_SEMA4D_IN_SEMAPHORIN_SIGNALING	REACTOME_SEMA4D_IN_SEMAPHORIN_SIGNALING		22	0.527903	1.20385	0.241935	0.490754	1	3366	tags=45%, list=23%, signal=59%
REACTOME_REGULATION_OF_SIGNALING_BY_CBL	REACTOME_REGULATION_OF_SIGNALING_BY_CBL		22	0.500019	1.20311	0.233813	0.490408	1	2206	tags=27%, list=15%, signal=32%
REACTOME_GLUTAMATE_NEUROTRANSMITTER_RELEASE_CYCLE	REACTOME_GLUTAMATE_NEUROTRANSMITTER_RELEASE_CYCLE		16	0.538791	1.20097	0.227027	0.492462	1	2920	tags=50%, list=20%, signal=63%
REACTOME_TNF_SIGNALING	REACTOME_TNF_SIGNALING		39	0.460514	1.19978	0.21797	0.493107	1	2742	tags=33%, list=19%, signal=41%
REACTOME_CELL_CELL_COMMUNICATION	REACTOME_CELL_CELL_COMMUNICATION		87	0.422559	1.19777	0.214502	0.495142	1	2186	tags=29%, list=15%, signal=34%
KEGG_REGULATION_OF_ACTIN_CYTOSKELETON	KEGG_REGULATION_OF_ACTIN_CYTOSKELETON		158	0.396488	1.19755	0.189702	0.494018	1	1862	tags=17%, list=13%, signal=19%
REACTOME_RETROGRADE_TRANSPORT_AT_THE_TRANS_GOLGI_NETWORK	REACTOME_RETROGRADE_TRANSPORT_AT_THE_TRANS_GOLGI_NETWORK		48	0.447519	1.19704	0.210708	0.493322	1	2127	tags=25%, list=15%, signal=29%
REACTOME_BINDING_AND_UPTAKE_OF_LIGANDS_BY_SCAVENGER_RECEPTORS	REACTOME_BINDING_AND_UPTAKE_OF_LIGANDS_BY_SCAVENGER_RECEPTORS		20	0.518196	1.19461	0.252669	0.496006	1	3095	tags=60%, list=21%, signal=76%
REACTOME_CELL_EXTRACELLULAR_MATRIX_INTERACTIONS	REACTOME_CELL_EXTRACELLULAR_MATRIX_INTERACTIONS		17	0.520578	1.19402	0.234637	0.495526	1	72	tags=6%, list=0%, signal=6%
REACTOME_NCAM_SIGNALING_FOR_NEURITE_OUT_GROWTH	REACTOME_NCAM_SIGNALING_FOR_NEURITE_OUT_GROWTH		44	0.44742	1.19354	0.217247	0.494872	1	4024	tags=43%, list=28%, signal=60%
PID_WNT_NONCANONICAL_PATHWAY	PID_WNT_NONCANONICAL_PATHWAY		30	0.47209	1.18892	0.237062	0.501651	1	3363	tags=40%, list=23%, signal=52%
REACTOME_SIGNALING_BY_TGF_BETA_FAMILY_MEMBERS	REACTOME_SIGNALING_BY_TGF_BETA_FAMILY_MEMBERS		95	0.402267	1.18822	0.213752	0.501242	1	2682	tags=28%, list=19%, signal=35%
KEGG_ERBB_SIGNALING_PATHWAY	KEGG_ERBB_SIGNALING_PATHWAY		76	0.418804	1.18706	0.192956	0.501821	1	1716	tags=24%, list=12%, signal=27%
PID_INTEGRIN_A4B1_PATHWAY	PID_INTEGRIN_A4B1_PATHWAY		26	0.487133	1.18689	0.239389	0.50058	1	1571	tags=19%, list=11%, signal=22%
REACTOME_REGULATION_OF_CHOLESTEROL_BIOSYNTHESIS_BY_SREBP_SREBF	REACTOME_REGULATION_OF_CHOLESTEROL_BIOSYNTHESIS_BY_SREBP_SREBF		55	0.440928	1.18589	0.248834	0.500829	1	327	tags=5%, list=2%, signal=6%
KEGG_TYROSINE_METABOLISM	KEGG_TYROSINE_METABOLISM		23	0.497429	1.18563	0.251291	0.499839	1	1539	tags=17%, list=11%, signal=19%
REACTOME_CONSTITUTIVE_SIGNALING_BY_ABERRANT_PI3K_IN_CANCER	REACTOME_CONSTITUTIVE_SIGNALING_BY_ABERRANT_PI3K_IN_CANCER		43	0.451454	1.18491	0.241722	0.499611	1	1716	tags=23%, list=12%, signal=26%
WNT_SIGNALING	WNT_SIGNALING		71	0.427178	1.18326	0.22561	0.500894	1	1512	tags=20%, list=10%, signal=22%
REACTOME_PLASMA_LIPOPROTEIN_ASSEMBLY_REMODELING_AND_CLEARANCE	REACTOME_PLASMA_LIPOPROTEIN_ASSEMBLY_REMODELING_AND_CLEARANCE		44	0.452693	1.18162	0.23825	0.502429	1	1528	tags=23%, list=11%, signal=25%
PID_TAP63_PATHWAY	PID_TAP63_PATHWAY		49	0.450041	1.18088	0.218241	0.50225	1	2018	tags=35%, list=14%, signal=40%
KEGG_FC_EPSILON_RI_SIGNALING_PATHWAY	KEGG_FC_EPSILON_RI_SIGNALING_PATHWAY		49	0.442987	1.18005	0.230263	0.502201	1	2364	tags=27%, list=16%, signal=32%
KEGG_LONG_TERM_DEPRESSION	KEGG_LONG_TERM_DEPRESSION		43	0.458204	1.179	0.235786	0.50248	1	2103	tags=30%, list=15%, signal=35%
KEGG_FATTY_ACID_METABOLISM	KEGG_FATTY_ACID_METABOLISM		32	0.469769	1.17816	0.250831	0.502442	1	1145	tags=22%, list=8%, signal=24%
REACTOME_MYD88_CASCADE_INITIATED_ON_PLASMA_MEMBRANE	REACTOME_MYD88_CASCADE_INITIATED_ON_PLASMA_MEMBRANE		80	0.411728	1.1779	0.202473	0.501379	1	1610	tags=18%, list=11%, signal=20%
PID_NECTIN_PATHWAY	PID_NECTIN_PATHWAY		25	0.499915	1.17395	0.241071	0.506865	1	1520	tags=20%, list=11%, signal=22%
REACTOME_FOXO_MEDIATED_TRANSCRIPTION_OF_CELL_DEATH_GENES	REACTOME_FOXO_MEDIATED_TRANSCRIPTION_OF_CELL_DEATH_GENES		15	0.53715	1.17367	0.276173	0.505909	1	971	tags=20%, list=7%, signal=21%
REACTOME_PHASE_I_FUNCTIONALIZATION_OF_COMPOUNDS	REACTOME_PHASE_I_FUNCTIONALIZATION_OF_COMPOUNDS		48	0.445974	1.17335	0.246732	0.505102	1	2347	tags=25%, list=16%, signal=30%
PID_BCR_5PATHWAY	PID_BCR_5PATHWAY		52	0.436626	1.1726	0.22629	0.504838	1	1610	tags=19%, list=11%, signal=22%
PID_REG_GR_PATHWAY	PID_REG_GR_PATHWAY		59	0.422419	1.17208	0.217729	0.504257	1	1512	tags=15%, list=10%, signal=17%
REACTOME_ROLE_OF_PHOSPHOLIPIDS_IN_PHAGOCYTOSIS	REACTOME_ROLE_OF_PHOSPHOLIPIDS_IN_PHAGOCYTOSIS		17	0.513908	1.17038	0.287037	0.50572	1	1450	tags=35%, list=10%, signal=39%
PID_PTP1B_PATHWAY	PID_PTP1B_PATHWAY		39	0.463355	1.17023	0.247019	0.504535	1	1576	tags=23%, list=11%, signal=26%
[truncated: 370 more rows]

## Sheet: BDNF.positive.GO
NAME	GS<br> follow link to MSigDB	GS DETAILS	SIZE	ES	NES	NOM p-val	FDR q-val	FWER p-val	RANK AT MAX	LEADING EDGE
[truncated: 3,228 more rows]

[truncated: 9 more sheets: BDNF.negative.hallmark, BDNF.negative.Reactome, BDNF.negative.GO, TSPAN7.positive.hallmark, TSPAN7.positive.Reactome, TSPAN7.positive.GO, TSPAN7.negative.hallmark, TSPAN7.negative.Reactome, TSPAN7.negative.GO]
