# Supplementary material for: IgA transcytosis and antigen recognition govern ovarian cancer immunity
Source: Nature. 2021 Feb 3;591(7850):464–70. doi: 10.1038/s41586-020-03144-0 (PMC7969354; doi:10.1038/s41586-020-03144-0)
Supplement: Supplementary file 10 — Source Data Fig. 1 [file 41586_2020_3144_MOESM10_ESM.xlsx]

## Sheet: Fig. 1a
	Intracellular in CD45+CD3-CD19+ /-CD20-CD138+ per 10000 CD45 cells (%)
		#1	#2	#3	#4	#5	#6	#7	#8	#9	#10	#11	#12	#13	#14	#15	#16	#17	#18	#19	#20	#21	#22	#23	#24	#25	#26	#27	#28	#29
	IgA	0.4	0.418122	0.489583	0.333333	0.388889	0.6	0.453704	0.565757	0.723301	0.411765	0.358491	0.402778	0.881988	0.492788	0.517241	0.376426	0.73913	0.493519	0.409569	0.520661	0.719298	0.644444	0.741641	0.571429	0.773196	0.909091	0.581818	0.381643	0.385714
	IgG	0.5	0.420306	0.364583	0.333333	0.411111	0.4	0.469577	0.0372208	0.262136	0.372549	0.354136	0.361111	0.0931677	0.449519	0.285057	0.361217	0.130435	0.414756	0.451104	0.347107	0.157895	0.266667	0.203647	0.285714	0.109966	0.0545455	0.218182	0.584541	0.535714
	IgM	0.1	0.161572	0.145833	0.333333	0.2	0	0.0767196	0.397022	0.0145631	0.215686	0.287373	0.236111	0.0248447	0.0576923	0.197701	0.262357	0.130435	0.0917248	0.139327	0.132231	0.122807	0.0888889	0.0547112	0.142857	0.116838	0.0363636	0.2	0.0338164	0.0785714
	Intracellular in CD19+CD20-CD38high per 10000 CD45 cells (%)
		#1	#2	#3	#4	#5	#6	#7	#8	#9	#10	#11	#12	#13	#14	#15	#16	#17	#18	#19	#20	#21	#22	#23	#24	#25	#26	#27	#28	#29
	IgA	1	0.425036	0.68	0.689655	0.448718	0.5	0.490196	0.52381	0.666667	0.40678	0.40743	0.454976	0.877193	0.537879	0.833789	0.610922	0.666667	0.571003	0.411261	0.361345	0.425414	0.581395	0.574545	0.578947	0.644231	0.857143	0.340611	0.422886	0.289474
	IgG	0	0.521106	0.208889	0.241379	0.448718	0.333333	0.460784	0.285714	0.31746	0.491525	0.389769	0.306872	0.0877193	0.44697	0.133037	0.313993	0.257576	0.402681	0.537426	0.495798	0.331492	0.286822	0.338182	0.263158	0.158654	0.0408163	0.427948	0.437811	0.530075
	IgM	0	0.0538574	0.111111	0.0689655	0.102564	0.166667	0.0490196	0.190476	0.015873	0.101695	0.202801	0.238152	0.0350877	0.0151515	0.0331737	0.0750853	0.0757576	0.0263158	0.0513134	0.142857	0.243094	0.131783	0.0872727	0.157895	0.197115	0.102041	0.231441	0.139303	0.180451
	Extracellular in CD19+CD20+ per 10000 CD45 cells (%)
		#1	#2	#3	#4	#5	#6	#7	#8	#9	#10	#11	#12	#13	#14	#15	#16	#17	#18	#19	#20	#21	#22	#23	#24	#25	#26	#27	#28	#29
	IgA	0.8	0.801262	0.691489	0.808789	0.658228	1	0.596639	1	0.736842	0.705882	0.551867	0.51087	0.666667	0.214286	0.333333	0.551867	0.75	0.58506	0.683502	0.859922	0.375	0.804878	0.76643	0.785366	0.900398	0.879921	0.674877	0.509878	0.682927
	IgG	0	0.0757098	0.0319149	0.0380048	0.0379747	0	0.0840336	0	0.0526316	0.132353	0.0165975	0.0217391	0.0208333	0	0.333333	0.0165975	0.214286	0.00774311	0.124579	0.00583658	0	0.0853659	0.0772647	0.0658537	0.0438247	0.011811	0.0246305	0.0112888	0.0731707
	IgM	0.2	0.123028	0.276596	0.153207	0.303797	0	0.319328	0	0.210526	0.161765	0.431535	0.467391	0.3125	0.785714	0.333333	0.431535	0.0357143	0.407197	0.191919	0.134241	0.625	0.109756	0.156306	0.14878	0.0557769	0.108268	0.300493	0.478833	0.243902

## Sheet: Fig. 1b
IgA	IgG	IgM	IgD	IgE
17.9	0	0.47	0.0042	0.038
6.72	0.02	0.65	0	0
19.6	0.59	0.25	0.074	0.044
15.8	0.014	0.038	0.014	0.051
14.9	0.039	0.33	0.23	0.086
20	0.045	0.18	0.5	0.23
32.7	0.052	0.17	0.1	0.092
20.9	0.014	0.47	0.00936	0.033
24.6	0.03	0.06	0.26	0.2
39.2	0	0.97	0.97	0.054

## Sheet: Fig. 1e
					pIgR-IgA Co-loc/ sq.mm PCK+
					0
					0
					0
					0
					0
					0
					0
					0
					0
					0.060441
					0.158165
					0.29195
					0.292018
					0.302329
					0.308131
					0.32168
					0.324182
					0.446554
					0.628707
					0.888738
					0.922421
					1.05015
					1.1332
					1.21279
					1.3235
					1.3731
					2.17906
					2.19375
					2.24178
					2.26108
					2.32967
					2.33488
					2.3606
					2.58527
					2.69875
					2.83519
					3.70255
					4.00926
					4.12854
					4.56585
					4.57654
					4.83661
					5.45025
					5.45638
					5.7526
					6.91481
					7.07863
					7.22912
					7.39147
					8.44505
					8.45949
					9.29176
					10.708
					11.0578
					11.6883
					11.9576
					17.7862
					17.9901
					18.3387
					18.7021
					20.282
					20.317
					21.5289
					22.2307
					24.3257
					24.5688
					25.9112
					26.3823
					28.3831
					31.5222
					35.7085
					36.4243
					36.8606
					38.1992
					47.5216
					49.8237
					54.1777
					58.2897
					67.4447
					69.8922
					71.7696
					76.5055
					85.664
					87.546
					95.8856
					99.3204
					109.708
					112.459
					117.113
					128.457
					174.924
					200.976
					388.327
					0
					0
					0
					0
					1.55669
					2.95675
					5.6914
					169.322
					71.2986
					689.159
					1201.97
					1034.83
					925.311
					1965.45
					2616.72
					2457.75
					1229.46
					18.3485
					1564.85
					3431.34
					484.556
					204.329
					694.993
					2732.72
					1132.49
					3159.51
					2107.28
					1137.81
					3722.1
					2824.88
					3588.33
					2227.4
					1874.67
					3600.38
					403.616
					3228.12
					2394.08
					4629.4
					3175.69
					748.173
					3976.25
					1173.73
					64.8529
					825.182
					1649.49
					4894.19
					3638.05
					2817.32
					1764.45
					2468.58
					1845.4
					2182.51
					2146.54
					421.277
					4532.49
					168.169
					6277.49
					523.164
					2887.42
					377.097
					4206.77
					6667.18
					6251.94
					358.652
					5176.48
					3524.65
					5415.43
					1500.3
					7101.13
					54.1705
					2041.21
					5355.57
					7232.74
					538.198
					2816.74
					1392.81
					2874.39
					824.415
					6576.95
					335.246
					951.523
					4456.55
					3976.72
					6108.95
					6327.77
					2724.41
					1531.09
					5192.7
					976.144
					2039.23
					778.21
					3967.84
					7364.22
					908.276
					3405.66
					1222.44
					2525.49
					409.749
					2579.79
					2022.01
					1352.69
					368.91
					2320.53
					3924.69
					2305.62
					2529.34
					284.905
					3535.87
					214.685
					5383.25
					2028.32
					326.895
					3577.6
					2804.79
					1252.04
					3211.53
					2864.08
					6043.94
					3957.49
					3006.72
					955.391
					1191.26
					292.574
					4961.52
					2750.39
					8055.97
					2572.31
					6502.09
					4745.23
					1334.12
					276.395
					435.58
					885.942
					1570.34
					740.779
					169.925
					7996.21
					5932.92
					8830.55
					5091.1
					2887.03
					6352.38
					695.215
					4635.99
					4243.88
					3406.29
					5282.14
					5488.32
					9.71277
					2195.36
					491.992
					4453.73
					1343.2
					9505.1
					467.742
					3874.73
					1424.54
					7715.56
					4510.87
					4486.99
					7347.61
					6967.34
					1959.08
					932.186
					53.6852
					6973.31
					597.994
					177.506
					0
					569.341
					5014.97
					5510.15
					4048.43
					749.199
					628.874
					632.114
					7204.75
					0
					808.735
					6826.5

## Sheet: Fig. 1f
	NECC					MCC
	Dead=1/Live=0					Dead=1/Live=0
	Months elapsed	≥Median IgA-PIGR Co-loc in PCK+	<Median IgA-PIGR Co-loc in PCK+			Months elapsed	≥Median IgA-PIGR Co-loc in PCK+	<Median IgA-PIGR Co-loc in PCK+
	47.2058		1			119	0
	40.5654		1			38	1
	15.6805		1			81	0
	23.2413		1			95	1
	43.3596		1			83	1
	29.3557		1			61	1
	125.345		0			97	1
	47.8961		1			77	0
	39.9737		1			44	1
	11.3741		1			208	0
	152.959		0			21	1
	38.0671		1			82	1
	14.4642		1			62	0
	11.2426		1			66	1
	35.3386		1			125	1
	99.4412		0			75	0
	19.165		1			67	0
	31.098		1			94	1
	32.7416		1			35	1
	152.465		0			36	1
	43.8527		1			37	1
	44.1486		1			114	1
	16.3051		1			2	1
	58.1854		1			54	1
	9.92768		1			5	1
	23.0112		1			20	1
	52.7942		1			38	1
	31.5253		1			26	1
	54.4707		1			10	1
	24.7863		1			17	1
	46.5483		1			1	1
	31.2295		1			104	0
	106.114		0			57	1
	20.5786		1			70	1
	204.799		1			35	1
	114.957		0			1	1
	30.572		1			48	0
	10.8481		1			205	1
	94.1486		0			64	1
	34.1552		1			24	1
	32.9389		1			26	1
	43.7541		1			144	0
	48.4221		1			23	1
	19.2965		1			1	1
	25.1808		1			18	1
	56.2459		1			32	1
	59.6647		1			10	1
	73.1755		1			40		1
	52.6298		1			20		1
	119.757		0			12		1
	22.7482		1			64		0
	90.7298		1			31		1
	150.362		0			55		0
	114.333		0			15		1
	32.2156		1			24		1
	123.701		0			35		1
	58.6127		1			40		1
	60.092		1			30		1
	54.8323		1			16		1
	95.5621		1			16		1
	26.4957		1			29		1
	66.3708		1			1		1
	28.5996		1			68		0
	28.0408		1			44		1
	25.2794		1			80		0
	31.5582		1			32		1
	33.1361		1			28		1
	154.799		0			22		1
	58.8757		1			44		1
	94.806		0			28		1
	39.8751		1			21		1
	138.626		1			41		1
	120.809		0			34		1
	29.9145		1			1		1
	5.6213		1			16		1
	16.6667		1			55		1
	80.8679		1			22		1
	127.646		0			62		1
	32.0184		1			50		0
	24.4247		1			23		1
	28.764		1			19		1
	84.7469		0			20		1
	67.5214		1			33		1
	95.6936		1			2		1
	30.9007		1			131		0
	116.075		0			100		1
	34.9441		1			55		0
	26.8902		1			31		1
	34.8455		1			26		1
	77.0546		1			18		1
	60.6509	1				13		1
	54.5365	1				13		1
	88.0671	1				2		1
	109.665	1
	30.046	1
	94.313	1
	28.3366	1
	31.5253	1
	19.5266	1
	158.383	0
	36.6206	1
	41.19	1
	32.3143	1
	43.8527	1
	36.4892	1
	134.155	0
	59.0401	1
	59.5003	1
	41.2229	1
	88.6259	1
	21.9921	1
	64.2012	1
	50.3616	1
	101.249	0
	70.3156	1
	107.495	0
	118.738	1
	110.98	0
	21.6634	1
	62.9849	1
	14.0368	1
	16.9296	1
	89.1519	1
	53.0572	1
	92.998	1
	125.51	0
	30.7364	1
	83.7936	1
	126.956	0
	85.8646	0
	192.373	0
	225.838	0
	16.6009	1
	90.4339	1
	38.0013	1
	28.4681	1
	62.3932	1
	94.05	0
	17.1926	1
	81.4596	1
	97.8304	0
	141.552	0
	140.401	0
	173.734	1
	88.6916	0
	114.431	0
	157.561	1
	168.968	0
	95.5621	1
	84.0237	0
	49.1124	1
	148.981	0
	32.5115	1
	98.5207	1
	238.034	0
	102.235	1
	48.7837	1
	21.3018	1
	150.23	0
	131.164	0
	75.2794	1
	56.6404	1
	128.863	0
	145.332	1
	57.5608	1
	64.76	1
	47.3373	1
	104.273	0
	86.7193	0
	52.334	1
	37.7055	1
	104.931	1
	59.0401	1
	91.716	0
	175.608	0
	104.865	1
	108.153	1
	107.265	0
	117.817	0
	110.881	0

## Sheet: Fig. 1g
		NECC					MCC
		Dead=1/Live=0					Dead=1/Live=0
		Months elapsed	≥Median IgA in PCK+	<Median IgA in PCK+			Months elapsed	≥Median IgA in PCK+	<Median IgA in PCK+
		15.6805		1			95	1
		11.3741		1			119	0
		23.2413		1			81	0
		14.4642		1			38	1
		29.3557		1			83	1
		38.0671		1			61	1
		11.2426		1			97	1
		43.8527		1			77	0
		32.7416		1			44	1
		99.4412		0			66	1
		16.3051		1			208	0
		31.098		1			21	1
		58.1854		1			125	1
		44.1486		1			82	1
		9.92768		1			62	0
		23.0112		1			75	0
		54.4707		1			2	1
		52.7942		1			67	0
		106.114		0			35	1
		46.5483		1			94	1
		114.957		0			37	1
		94.1486		0			36	1
		20.5786		1			114	1
		34.1552		1			23	1
		30.572		1			104	0
		43.7541		1			38	1
		32.9389		1			10	1
		25.1808		1			17	1
		31.2295		1			54	1
		56.2459		1			20	1
		73.1755		1			20	1
		52.6298		1			5	1
		119.757		0			26	1
		152.465		0			35	1
		59.6647		1			1	1
		22.7482		1			57	1
		150.362		0			70	1
		31.5253		1			1	1
		54.8323		1			48	0
		58.6127		1			12	1
		123.701		0			32	1
		10.8481		1			205	1
		35.3386		1			64	1
		114.333		0			144	0
		28.0408		1			26	1
		43.3596		1			24	1
		60.092		1			1	1
		154.799		0			55		0
		28.5996		1			18		1
		58.8757		1			40		1
		94.806		0			35		1
		31.5582		1			10		1
		66.3708		1			64		0
		120.809		0			80		0
		138.626		1			31		1
		19.165		1			15		1
		39.8751		1			40		1
		80.8679		1			24		1
		19.2965		1			29		1
		5.6213		1			16		1
		29.9145		1			16		1
		152.959		0			22		1
		90.7298		1			30		1
		84.7469		0			21		1
		95.6936		1			16		1
		116.075		0			28		1
		32.0184		1			1		1
		125.345		0			68		0
		60.6509		1			13		1
		24.7863		1			28		1
		34.8455		1			44		1
		28.764		1			32		1
		109.665		1			41		1
		24.4247		1			44		1
		88.0671		1			1		1
		30.9007		1			34		1
		32.2156		1			62		1
		31.5253		1			20		1
		39.9737		1			22		1
		134.155		0			55		1
		41.2229		1			50		0
		36.6206		1			23		1
		36.4892		1			19		1
		59.0401		1			33		1
		19.5266		1			2		1
		158.383		0			131		0
		59.5003		1			100		1
		28.3366		1			55		0
		204.799		1			31		1
		101.249		0			26		1
		26.4957	1				18		1
		50.3616	1				13		1
		32.3143	1				2		1
		118.738	1
		21.9921	1
		88.6259	1
		21.6634	1
		64.2012	1
		110.98	0
		34.9441	1
		16.9296	1
		16.6667	1
		89.1519	1
		107.495	0
		26.8902	1
		85.8646	0
		62.9849	1
		192.373	0
		127.646	0
		38.0013	1
		77.0546	1
		225.838	0
		62.3932	1
		90.4339	1
		54.5365	1
		126.956	0
		53.0572	1
		81.4596	1
		30.046	1
		33.1361	1
		17.1926	1
		97.8304	0
		88.6916	0
		94.05	0
		173.734	1
		125.51	0
		95.5621	1
		168.968	0
		140.401	0
		157.561	1
		47.2058	1
		95.5621	1
		148.981	0
		84.0237	0
		141.552	0
		92.998	1
		102.235	1
		83.7936	1
		49.1124	1
		150.23	0
		67.5214	1
		30.7364	1
		114.431	0
		48.7837	1
		16.6009	1
		128.863	0
		75.2794	1
		145.332	1
		131.164	0
		70.3156	1
		56.6404	1
		48.4221	1
		57.5608	1
		238.034	0
		43.8527	1
		21.3018	1
		104.273	0
		98.5207	1
		52.334	1
		32.5115	1
		64.76	1
		86.7193	0
		28.4681	1
		37.7055	1
		91.716	0
		104.931	1
		94.313	1
		40.5654	1
		104.865	1
		14.0368	1
		59.0401	1
		108.153	1
		107.265	0
		47.3373	1
		117.817	0
		47.8961	1
		175.608	0
		41.19	1
		110.881	0
		25.2794	1
