# Supplementary material for: IgA transcytosis and antigen recognition govern ovarian cancer immunity
Source: Nature. 2021 Feb 3;591(7850):464–70. doi: 10.1038/s41586-020-03144-0 (PMC7969354; doi:10.1038/s41586-020-03144-0)
Supplement: Supplementary file 11 — Source Data Fig. 2 [file 41586_2020_3144_MOESM11_ESM.xlsx]

## Sheet: Fig.2a
WT IgG 0hr	WT IgG 15 min	WT IgG 1 hr	WT IgG 8hr	W IgA 0 hr	WT IgA 15min	WT IgA 1hr	WT IgA 8hr	Pep-IgA 0hr	Pep-IgA 15min	Pep-IgA 1hr	Pep-IgA 8hr	PIGR-CRISPR IgA 0hr	PIGR-CRISPR IgA 15min	PIGR-CRISPR IgA 1hr	PIGR-CRISPR IgA 8hr
0	0	0	0	0	17.66	78.7	55.29	0	0	0	0	0	0	0	0
0	0	0	0	0	19.55	71.83	43.16	0	0	0	0	0	0	0	0
0	0	0	0	0	33.91	34.5	45.96	0	0	0	0	0	0	0	0
0	0	0	0	0	31.86	45.7	56.59	0	0	0	0	0	0	0	0
0	0	0	0	0	17.07	47.98	35.61	0	0	0	0	0	0	0	0
0	0	0	0	0	24.06	47.16	34.09	0	0	0	0	0	0	0	0
0	0	0	0	0	27.39	51.29	50.8	0	0	0	0	0	0	0	0
0	0	0	0	0	25.96	67.3	34.03	0	0	0	0	0	0	0	0
0	0	0	0	0	21.59	67.09	34.04	0	0	0	0	0	0	0	0
0	0	0	0	0	21.93	45.85	33.62	0	0	0	0	0	0	0	0
0	0	0	0	0	22.35	36.82	48.14	0	0	0	0	0	0	0	0
0	0	0	0	0	26.09	34.05	32	0	0	0	0	0	0	0	0
0	0	0	0	0	21.14	44.89	36.02	0	0.03	0	0	0	0	0	0
0	0	0	0	0	33.93	43.48	39.45	0	0	0	0	0	0	0	0
0	0	0	0	0	23.66	35.83	46.08	0	0	0	0	0	0	0	0
0	0	0	0	0	32.84	33.68	41.34	0	0	0	0	0	0	0	0
0	0	0	0	0	28.24	59.6	33.71	0.06	0	0	0	0	0	0	0
0	0	0	0	0	36.81	41.25	41.69	0	0	0	0	0	0	0	0
0	0	0	0	0	27.98	37.67	82.32	0	0	0	0	0	0	0	0
0	0	0	0	0	25.26	40.18	57.69	0	0	0	0	0	0	0	0
0	0	0	0	0	35.54	33.07	88.79	0	0	0	0	0	0	0	0
0	0	0	0	0	19.98	31.21	32.98	0	0	0	0	0	0	0	0
0	0	0	0	0	24.24	26.63	49.13	0	0	0	0	0	0	0	0
0	0	0	0	0	16.91	40.72	68.44	0	0	0	0	0	0	0	0
0	0	0	0	0.13	27.59	30.66	50.45	0	0	0	0	0	0	0	0
0.22	0	0	0	0	19.12	33.22	59.02	0	0	0	0	0	0	0	0
0	0	0	0	0	20.9	31.16	47.37	0	0	0	0	0	0	0	0
0	0	0	0	0	24.6	37.17	27.17	0	0	0	0	0	0	0	0
0	0	0	0	0	29.57	38.11	53.77	0	0	0	0	0	0	0	0
0	0	0	0	0	37.73	28.44	38.94	0	0	0	0	0	0	0	0
0	0	0	0	0	16.41	40.61	58.48	0	0	0	0	0	0	0	0
0	0	0	0	0	16.75	26.86	32.02	0	0	0	0	0	0	0	0
0	0	0	0	0	21.3	36.94	33.74	0	0	0	0	0	0	0	0
0	0	0	0	0	25.12	20.1	57.64	0	0	0	0	0	0	0	0
0	0	0	0	0	23.72	21.09	52.91	0	0	0	0	0	0	0	0
0	0	0	0	0	21.6	32.21	42.42	0	0	0	0	0	0	0	0
0	0	0	0	0	26.07	23.02	46.43	0	0	0	0	0	0	0	0
0	0	0	0	0	23.59	28.47	32.3	0	0	0	0	0	0	0	0
0	0	0	0	0	19.4	20.95	37.21	0	0	0	0	0	0	0	0
0	0	0	0	0	22.96	21.89	33.81	0	0	0	0	0	0	0	0
0	0	0	0	0	18.87	29.98	51.71	0	0	0	0	0	0	0	0
0	0	0	0	0	19.73	26.5	55.08	0	0	0	0	0	0	0	0
0	0	0	0	0	20.39	23.86	37.38	0	0	0	0	0	0	0	0
0	0	0	0	0	35.01	29.77	39.1	0	0	0	0	0	0	0	0
0	0	0	0	0	26.71	19.66	26.33	0	0	0	0	0	0	0	0
0	0	0	0	0	21.99	31.38	37.42	0	0	0	0	0	0	0	0
0	0	0	0	0	23.16	32.24	33.92	0	0	0	0	0	0	0	0
0	0	0	0	0	30.84	32.88	22.42	0	0	0	0	0	0	0	0
0	0	0	0	0	25.52	26.03	21.4	0	0	0	0	0	0	0	0
0	0	0	0	0	18.13	31.16	47.15	0	0	0	0	0	1	0	0
0	0	0	0	0	23.65	24.4	33.37	0	0	0	0	0	0	0	0
0	0	0	0	0	25.85	36.19	55.79	0	0	0	0	0	0	0	0
0	0	0	0	0	19.05	33.31	40.02	0	0	0	0	0	0	0	0
0	0	0	0	0	45.75	30.79	44.99	0	0	0	0	0	0	0	0
0	0	0	0	0	24.87	33.8	32.44	0	0	0	0	0	0	0	0
0	0	0	0	0	24.05	38.39	35.01	0	0	0	0	0	0	0	0
0	0	0	0	0	42.18	34.18	25.61	0	0	0	0	0	0	0	0
0	0	0	0	0	20.81	31	28.42	0	0	0	0	0	0	0	0
0	0	0	0	0	21.09	35.63	41.12	0	0	0	0	0	0	0	0
0	0	0	0	0	23.15	20.35	41.3	0	0	0	0	0	0	0	0
0	0	0	0	0	32.88	21.61	34.85	0	0	0	0	0	0	0	0
0	0	0	0	0	31.76	29.9	33.65	0	0	0	0	0	0	0	0
0	0	0	0	0	18.16	25.48	31.71	0	0	0	0	0	0	0	0
0	0	0	0	0	49.5	34.03	32.68	0	0	0	0	0	0	0	0
0	0	0	0	0	34.32	30.98	42.97	0	0	0	0	0	0	0	0
0	0	0	0	0	25.69	23.26	26.72	0	0	0	0	0	0	0	0
0	0	0	0	0	43.8	34.83	70.34	0	0	0	0	0	1.78	0	0
0	0	0	0	0	43.51	50.83	45.57	0	0	0	0	0	0	0	0
0	0	0	0	0	44.44	52.49	40.1	0	0	0	0	0	0	0	0
0	0	0	0	0	52.98	58.48	35.93	0.05	0	0	0	0	0	0	0
0	0	0	0	0	29.84	48.87	60.1	0	0	0	0	0	0	0	0
0	0	0	0	0	30.23	51.01	35.7	0	0	0	0	0	0	0	0
0	0	0	0	0	22.96	54.07	81.36	8.35	0	0	0	0	0	0	0
0	0	0	0	0	35.08	23.95	45.38	0	0	0	0	0	0	0	0
0	0	0	0	0	35.38	53.29	31.73	0	0	0	0	0	0	0	0
0	0	0	0	0	33.25	48.31	32.67	0	0	0	0	0	5.57	0	0
0	0	0	0	0	39.88	62.29	61.75	0	0	0	0	0	0	0	0
0	0	0	0	0	41.15	49.36	80.79	0	0	0	0	0	0	0	0
0	0	0	0	0	28.39	31.52	55.04	0	0	0	0	0	0	0	0
0	0	0	0	0	34.63	44.37	43.5	0	0	0	0	0	0	0	0
0	0	0	0	0	26.94	32.49	58.85	0	0	0	0	0	0	0	0
0	0	0	0	0	34.91	42.58	63.29	0	0	0	0	0	0	0	0
0	0	0	0	0	37.48	33.22	44.9	0	0	0	0	0	0	0	0
0	0	0	0	0	28.85	38.69	42.87	0	0	0	0	0	0	0	0
0	0	0	0	0	27.56	40.9	48.53	0	0	0	0	0	1.51	0	0
0	0	0	0	0	18.73	46.9	78.36	7	0	0	0	0	0	0	0
0	0	0	0	0	30.07	31.78	57.16	0	0	0	0	0	0	0	0
0	0	0	0	0	32.01	34.81	41.78	9.18	0	0	0	0	0	0	0
0	0	0	0	0	21.23	33.05	43.73	0	0	0	0	0	0	0	0
0	1.72	0	0	0	15.57	38.31	54.49	0	0	0	0	0	0	0	0
0	0.01	0	0	0	31.79	87.23	49.96	0.04	0	0	0	0	0	0	0
0	0	0	0	0	17.01	37.28	58.13		0	0	0	0	0	0	0
0	0	0	0	0	20.33	23.79	53.3	0	0	0	0	0	0	0	0
0	0	0	0	0	27.97	49.51	51.16	0	0	0	0	0	0	0	0
0	0	0	0	0	35.26	47.13	59.12	0	0	0	0	0	0	0	0
0	0	0	0	0	22.25	37.2	37.96	0	0	0	0	0	0	0	0
0	0	0	0	0	21.17	39.38	38.26	0	0	0	0	0	0	0	0
0	0	0	0	0	33.87	35.44	62.24	0	0	0	0	0	0	0	0
0	0	0	0	0	25.39	41.33	48.69	0	0	0.01	0	0	0	0	0
0	0	0	0	0	28.89	40.65	37.21	0	0	0	0	0	0	0	0
0	0	0	0	0	18.28	49.75	65.02	0	0	0	0	0	0	0	0
0	0	0	0	0	67.32	36.88	52.59	0	0	0	0	0	0	0	0
0	0	0	0	0	42.83	43.56	47.74	0	0	0	0	0	0	0	0
0	0	0	0	0	28.45	43.45	63.04	0	0	0	0.38	0	0	0	0
0	0	0	0.03	0	31.23	41.01	39.06	0	0	0	0	0	0	0	0
0	0	0	0	0	42.08	37.06	52.17	0	0	0	0	0	0	0	0
0	0	0	0	0.65	17.08	37.89	55.38	0	0	0	0	0	0	0	0
0	0	0	0	0	20.67	33.18	53.55	0	0	0	0	0	0	0	0
0	0	0	0	0	17.19	20.49	70.81	0	0	0	0	0	0	0	0
0	0	0	0	0	19.61	28.56	76.38	0	0	0	0	0	0	0	0
0	0	0	0	0	13.81	21.17	37.06	0	0	0	0	0	0.56	0	0
0	0	0	0	0	15.96	21.27	25.47	0	0	0	0	0	0	0	0
0.49	0	0	0	0	30.4	44.17	47.22	0	0	0	0	0	0	0	0
0	0	0	0	0	19.42	35.69	50.73	0	0	0	0	0	0	0	0
0	0	0	0	0	15.51	45.05	48.58	0	0	0	0	0	0	0	0
0	0	0	0	0	26.32	25.25	32.39	0	0	0	0	0	0	0	0
0	0	0	0	0	31.63	31.01	42.5	0	0	0	0	0	0	0	0
0	0	0	0	0	35.97	26.62	82.63	0	1.04	0	0	0	0	0	0
0	0	0	0	0	17.13	35.5	49.92	0	0	0	0	0	0	0	0
0	0	0	0	0	31.67	23.27	43.1	0	0	0	0	0	0	0	0
0	0	0	0	0	19.2	30.86	54.17	0	0	0	0	0	0	0	0
0	0	0	0	0	21.27	34.92	65.97	0	1.66	0	0	0	0	0	0
0	0	0	0	0	46.22	28.12	45.89	0	0	0	0	0	0	0	0
0	0	0	0	0	24.7	29.51	106.16	0	0	0	0	0	0	0	0
3.38	0	0	0	0	46.66	28.89	34.99	0	0	0	0	0	0	0	0
0	0	0	0	0	25.79	35.55	57.5	0	0	0	0	0	0	0	0
0	0	0	0	0	21	35.96	64.84	0	0	0	0	0	0	0	0
0.47	0	0	0	0	23.63	22.21	40.59	0	0	0	0	0	0	0	0
0	0	0	0	0	19.2	25.71	32.73	0	0	0	0	0	0	0	0
0	0	0	0	0	23.17	30.45		0	0	0	0	0	0	0	0
0	0	0	0	0	20.71	37.23	41.52	0	0	0	0	0	0	0	0
0	0	0	0	0	30.6	34.39	61.17	0	0	0	0	0	0	0	0
0	0	0	0	0	25.27	32.8	35.99	0	0	0	0	0	0	0	0
0	0	0	0	0	25.84	32.41	30.63	0	0	0	0	0	0	0	0
0	0	0	0	0	35.78	37.18	38.39	0	0	0	0	0	0	0	0
0	0	0	0	0	32.87	25.38	38.65	0	0	0	0	0	0	0	0
0	0	0	0	0	24.13	24.71	33.94	0	0	0	0	0	0	0	0
0	0	0	0	0	19.24	25.63	38.79	0	0	0	0	0	0	0	0
0	0	0	0	0	20.51	35.38	34.98	0	0	0	0	0	0	0	0
0	0	0	0	0	23.94		66.24	0	0	0	0	0	0	0	0
0.14	0	0	0	0	22.76	28.75	75.39	0	0	0	0		0	0	0
0	0	0	0	0		42.1	39.28	0	0	0	0	0	0	0	0
0	0	0	0	0	18.52	43.71	40.98	0	0	0	0	0	0	0	0
0.03	0	0	0	0	20.51	32.44	53.41	0	0	0	0	0	0	0	0
0	0	0	0	0	26.1	38.51	40.5	0	0	0	0	0	0	0	0
0	0	0	0	0	23.2	41.05	51.26	0.06	0	0	0	0		0	0
0	0	0	0	0	16.95	33.82	27.98	0	0	0	0	0	0	0	0
0	0	0	0	0	29.37	34.4	36.37	0	0	0	0	0	0	0	0
0	0	0	0	0	17.99	47.75	34.66	0		0	0	0	0	0	0
0	0	0	0	0	23.37	37.28	42.67	0	0	0		0	0	0	0
0	0	0	0	0	23.8	30.51	57.18	0	0	0	0	0	0	0	0
0	0	0	0	0	25.97	28.94	52.1	0	0	0	0	0	0	0	0
0		0	0	0	32.72	26.67	45.09	0	0	0	0	0	0	0	0
0	0	0	0	0	29.33	24.42	44.22	0	0	0	0	0	0	0	0
0	0	0	0	0	33.4	33.77	47.05	0	0	0	0	0	0	0	0
0	0	0	0	0	25.61	34.1	51.21	0	0	0	0	0	0	0	0
1.32	0	0	0	0	49.58	21.95	45.06	0	0	0	0	0	0	0	0
0	0	0	0	0	46.08	21.35	47.71	0	0	0	0	0	0	0	0
0	0	0	0	0	24.38	29.14	38.83	0	0	0	0	0	0	0	0
0	0	0	0	0	17.54	25.93	42.88	0	0	0	0	0	0	0	0
	0	0	0	0	19.57	30.7	47.49	0	0	0	0	0	0	0
0	0	0	0	0	21.33	46.42	31.18	0	0	0	0	0	0	0	0
0	0	0	0	0	25.01	28.84	56.45	0	0	0	0	0.22	0	0	0
0	0	0	0	0	17.29	25.15	54.04	0	0	0	0	0	0	0	0
0	0	0	0	0	20.64	60.09	40.27	0	0	0	0	0.91	0	0	0
0	0	0	0	0	22.09	33.73	50.76	0	0	0	0	0	0	0	0
0	0	0	0	0	20.13	27.29	41.12	0	0	0	0	0	0	0	0.01
0	0	0	0	0	16.34	23.45	37.42	0	0	0	0	0	0		0
0	0	0	0	0	16.24	41.6	44.46	0	0	0	0	0	0	0	0
0	0	0	0	0	17.79	26.1	28.48	0	0	0	0	0	0	0	0
0	0	0	0	0	16.45	36.09	35.69	0	0	0	0	0	0	0	0
0	0	0	0	0	17.38	33.89	31.9	0	0	0	0	0	0	0	0
0	0	0	0	0	15.29	31.86	31.05	0	0	0	0	0	0	0.8	0
0	0	0	0	0	12.56	26.51	33.92	0	0	0	0	0	0	0	0
0	0	0	0	0	14.22	23.54	36.82	0	0	0	0	0	0	0	0
0	0	0	0	0	23.88	23.17	28.24	0	0	0	0	0	0	0	0
0	0	0	0	0	18.47	37.48	40.55	0	0		0	0	0	0	0
0	0	0	0	0	14.03	13.76	47.43	0	0	0	0	0	0	0	0
0	0	0	0	0	18.5	19.18	37.35	0	0	0.03	0	0	0	0	0
0	0	0	0	0	17.62	29.94	38.12	0	0	0	0	0	0.01	0	0
0.11	0	0	0	0	15.36	25.79	47.32	0	0	0	0	0	0	0	0
0	0	0	0	0	21.71	20.35	42.7	0	0	0	0	0	0	0	0
0	0		0	0	19.82	25.02	45.8	0	0	0	0	0	0.02	0	0
0	0	0	0	0	30.83	21	50.45	0	0	0	0	0	0	0	0
0	0	0	0	0	25.39	25.69	35.11	0	0	0	0	0	0.11	0.01	0
0	0	0	0	0	20.33	23.06	37.14	0	0	0	0	0	0	0	0
0	0	0	0	0	25.54	23.98	71.37	0	0	0	0	0	0.02	0	0
0	0	0	0	0	24.81	16.42	35.01	0	0	0	0	0	0	0	0
0	0	0	0	0	30.22	20.35	38.31	0	0	0	0	0	0	0	0
0	0	0		0	20.92	31.16	43.34	0	0	0	0	0	0	0	0
0	0	0	0	0	23.53	20.38	31.39	1.65	0	0	0	0	0	0	0
0	0	0	0	0	17.09	32.05	35.48	0	0	0	0	0	0	0	0
0	0	0	0	0	15.38	23.13	32.82	0	0	0	0	0	0.01	0	0
0	0	0	0	0	24.64	19	31.94	0	0	0	0	0	0	0	0
0	0	0	0	0	23.07	20.44	25.92	0	0	0	0	0	0	0	0.61
0	0	0	0	0	17	20.71	43.8	0	0	0	0	0	0	0	0
0	0	0	0	0	27.1	28.28	33.76	0	0	0	0	0	0	0	0
0.04	0	0	0	0	17.76	26.52	29.65	0	0	0	0	0	0	0	0
0.01	0	0	0	0	17.08	24.75	32.17	0	0	0	0	0	0	0	0
0	0	0	0	0	26.03	23.63	36.33	0	0	0	0	0	0	0	0
0	0	0	0	0	18.57	65.52	32.36	0	0	0	0	0	0	0	0
0.01	0	0	0	0	12.14	28.71	28.87	0	0	0	0	0	0	0	0
0	0	0	0	0	11.28	27.03	23.67	0	0	0	0	0	0	0	0
0	0	0	0	0	15.34	24.66	47.74	0	0	0	0	0	0	0	0
0	0	0	0	0	17.06	25.05	46.17	0	0	0	0	0	0	0	0
0	0	0	0	0	13.57	25.49	48.26	0	0	0	0	0	0	0	0
0	0	0	0	0	15.54	26.88	34.47	0	0	0	0	0	0	0	0
0	0	0	0	0	22.4	22.93	39.8	0	0	0	0	0	0	0	0
0	0	0	0	0	34.73	18.36	58.23	0	0	0	0	0	0	0	0
0	0	0	0	0	19.45	23.76	37.34	0	0	0	0	0	0	0	0
0.56	0	0	0	0	16.78	18.83	54.47	0	0	0	0	0	0	0	0
0	0	0	0	0	17.22	25.5	42.31	0	0	0	0	0	0	0	0
0	0	0	0	0	15.62	25.92	92.29	0	0	0	0	0	0	0	0
0	0	0	0	0	12.28	20.13	60.06		0	0	0	0	0	0	0
0	0	0	0	3.18	22.6	24.98	36.18		0	0	0	0	0	0	0
0	0	0	0	0	22.4	25.2	40.82		0	0	0	0	0	0	0
0	0	0	0	0	31.31	21.48	52.1		0	0	0	0	0	0	0
0	0	0	0	0	39.34	34.81	35.68		0	0	0	0	0	0	0
0	0	0	0	0	34.28	26.6	47.63		0	0	0	0	0	0	0
0	0	0	0	0	40.75	29.12	38.28		0	0	0	0	0	0	0
0	0	0	0	0	27.69	47.23	28.83		0	0	0	0	0	0	0
0	0	0	0	0	20.22	26.71	36.17		0	0	0	0	0	0	0
0	0	0	0	0	18.15	19.52	32.46		0	0	0	0	0	0	0
0.02	0	0	0	0	29.46	27.25	34.45		0	0	0	0	0	0	0
0	0	0	0	0	35.19	25.96	36.23		0	0	0	0	0	0	0
0	0	0	0	0	15.93	28.93	26.18		0	0	0	0	0	0	0
0	0	0	0	0	20.63	23.09	39.48		0	0	0	0	0	0	0
0.1	0	0	0	0	23.45	22.9	40.95		0	0	0	0	0	0	0
0	0	0	0	0	16.87	27.11	27.85		0	0	0	0	0	0	0
0.15	0	0.54	0	0	18.1	23.51	46.68		0	0	0	0	0	0	0
0.12	0	0	0	0	16.86	25.85	44.31		0	0	0	0	0	0	0
0.15	0	0	0	0	24.59	21.36	40.59		0	0	0	0	0	0	0
0.01	0	0	0	0	18.1	23.97	52.65		0	0	0	0	0	0	0
0.01	0	0	0	0	14.21	34.34	57.61		0	0	0	0	0	0	0
0.3	0	0	0	0	15.68	30.45	50.19		0	0	0	0	0	0	0
0.24	0	0	0	0	20.56	25.12	40.98		0	0	0	0	0	0	0
0.08	0	0	0	3.2	17.53	30.19	49.39		0	0	0	0	0	0	0
0.12	0	0	0	0	21.71	24.95	38.11		0	0	0	0	0	0	0
0.17	0	0	0	0	18.8	28.04	38.65		0	0	0	0	0	0	0
0.07	0	0	0	0	18.76	36.09	71.1		0	0	0	0	0	0	0
0.25	0	0	0	0	32.29	40.93	50.6		0	0	0	0	0	0	0
0.28	0	0	0	0	49.29	27.77	49.37		0	0	0	0	2.14	0	0
0.24	0	0	0	0	17.79	31.36	32.93		0	0	0	0	0	0	0
0.63	0	0	0	5.59	19.43	23.03	29.35		0	0	0	0	0	0	0
0.56	0	0	0	0	15.81	27.15	36.9		0	0	0	0	0	0	0
0.29	0	0	0.03	0	39.68	20.9	44.75		0	0	0	0	0	0	0
0.62	0	0	0	0	36.93	21.31	38.21		0	0	0	0	0	0	0
0.37	0	0	0	0	31.59	24.94	48.15		0	0	0	0	0	0	0
0.31	0	0	0	0	14.37	24.09	44.95		0	0	0	0	0	0	0
0.18	0	0	0	0	27.09	24.91	44.48		0	0	0	0	0	0	0
0.21	0.01	0	0	0	25.49	37.02	44.42		0	0	0	0	0	0	0
0.25	0	0	0	0	21.99	30.41	46.34		0	0	0	0	0	0	0
0.29	0	0	0	0	21.23	32.38	38.9		0	0	0	0	0	0	0
0.49	0	0	0	0	39.82	33.91	55.27		0	0	0	0	0	0.02	0
0.53	0	0	0	0	45.46	37.52	32.08		0	0	0	0	0	0	0
0.4	0	0	0	0	41.7	24.28	45.29		0	0	0	0	0	0	0
0.28	0	0	0	0	16.94	24.15	40.77		0.04	0	0	0	0	0	0
0.34	0	0	0	0	25.14	30.1	32.54		0	0	0	0	0	0	0
0.21	0	0	0	0	20.1	27.89	53.19		0	0	0	0	0	0	0
0.22	0	0	0	0	44.37	35.69	35.91		0	0	0	0	0	0.41	0
0.48	0	0	0	0	18.36	29.02	58.51		0	0	0	0	0	0	0
0.32	0	0	0	0	20.41	17.23	30.62		0	0	0	0		0	0
0.15	0	0	0	0	16.34	23.24	41.2		0	0	0	0		0	0
0.12	0	0	0	0	24.07	25.42	46.59		0	0	0	0		0	0
0.08	0	0	0	0	21.74	24.5	26.62		0	0.01	0	0		0	0
0.32	0	0	0	0.04	26.26	19.6	46.76		0	0	0	0		0	0
0.27	0	0	0	0	21.73	20.17	61.55		0	0	0	0		0	0
0.03	0	0	0	0	23.42	20.88	46.16		0	0	0	0		0	0
0.1	0	0	0	0	23.99	24.11	33.75		0	0	0	0.03		0	0
0.5	0	0	0	0	28.62	34.1	27.1		0.02	1.49	0	0		0	0
0.66	0	0	0	0	15.33	28.92	63.88		0	0	0	0		0	0
0.41	0	0	0	0	16.7	24.28	31.68		0	0	0	0		0	0
0.33	0	0	0	0	19.05	21.43	48.68		0	0	0	0		0	0
1.01	0	0	0	0	22.06	21.68	26.02		0	0	0	0		0	0
0.61	0	0	0	0.83	26.47	22.67	38.71		0	0	0	0		0	0
0.37	0	0	0	0	20.22	25.12	39.23		0	0	0	0		0	0
0.16	0	0	0	0	24.46	18.64	36.09		0	0	0	0		0	0
0.25	0	0	0	0	27.12	19.91	45.52		0	0	0	0		0	0
0.45	0	0	0	0	39.9	30.17	36.86		0	0	0	0		0	0
0.55	0	0	0	0	27.17	17.41			0	0		0		0	0
0.36	0	0	0	0	24.28	20.99			0	0		0		0	0
0.55	0	0	0	0	18.15	25.45			0	0		0		0	0
0.54	0	0	0	0	14.5	28.28			0	0		0.02		0	0
0.78	0	0	0	0	24.03	22.99			0	0				0	0
0.55	0	0	0	0	15.62	39.62			0	0				0	0
0.7	0	0	0	0	20.47	28.01			0	0				0	0
0.39	0	0	0	0	21.21	31.68			0	0				0	0
0.55	0	0	0	0	14.3	25.16			0	0				0	0
0.36	0	0	0	0		34.02			0	0				0	0
0.62	0	0	0	0		19.13			0	0				0	0
0.68	0	0	0	0		16.1			0	0				0	0.03
0.43		0	0	0		22.49			0	0				0	0
0.35		0	0	0		23.55			0	0				0	0
0.54		0	0	0		20.62			0	0				0	0
0.11		0	0	0		23.75			0	0				0	0
0.74		0	0	0		25.45			0	0				0	0
0.79		0	0	0		22.74			0	0				0	0
0.55		0	0	0		27.66			0	0				0	0
0.39		0	0	0		16.63			0	0				0	0
0.65		0	0	0		38.28			0	0				0	0
0.62		0	0	0		20.82			0	0				0	0
0.51		0	0	0		25.72			0	0				0	0
0.17		0	0	0		20.76			0	0				0	0
0.64		0	0	0		26.36			0	0				0	0
0.8		0	0	0		21.81			0	0				0	0
1.1		0	0	0		21.88			0	0				0
0.3		0	0	0		29.88			0	0				0
0.84		0	0	0		21.43			0	0				0
1.01		0	0	0		26.55				0				0
0.75		0	0	0		24.71				0				0
0.53		0	0	0		30.27				0				0
1.16		0	0	0		14.79				0				0
0.19		0	0	0		20.27				0				0
0.42		0	0	0		17.4				0				0
0.53		0	0	0		26.61				0
1.31		0	0	0		26.61				0
0.87		0	0	0		26.79				0
1.75		0	0.05	0		23.54				3.08
2.56		0	0	0		19.52				0
0.83		0	0	0		15.56				0
		0	0	0		30.36				0.27
		0	0	0		19.62				0
		0	0	0		30.83
		0	0	0		30.11
		0	0	0		21.07
		0	0	0		24.67
		0	0	0		26.39
		0	0	0		23.65
		0	0	0		22.53
		0	0	0		23.12
		0	0	0		26.39
		0	0	0		28.08
		0	0	0		42.96
		0	0	0		24.73
		0	0	0		27.69
		0	0	0		24.54
		0	0	0		29.96
		0	0	0		33.91
		0	0	0		28.3
		0	0	0		23.39
		0	0	0		18.71
		0	0	0		18.71
		0	0	0		28.51
			0	0
			0	0
			0	0
			0	0
			0	0
			0
			0
			0
			0
			0
			0
			0
			0
			0
			0
			0
			0
			0
			0
			0
			0
			0
			0
			0

## Sheet: Fig. 2b
Peptides	IgA_1	IgA_2	IgA_3	IgA+BFA_1	IgA+BFA_2	IgA+BFA_3	IgA+WM_1	IgA+WM_2	IgA+WM_3	IgG_1	IgG_2	IgG_3
GGCITLISSEGYVSSK (62-77)	27.4707	27.0813	25.5317	0	0	0	0	0	0	0	0	0
VYTVDLGR (139-146)	26.4975	27.3992	24.4858	19.2888	19.1028	0	0	0	0	0	0	0
TVTINCPFK (147-155)	26.8741	27.0296	24.9077	22.0314	19.0194	0	20.9323	0	0	0	0	0
TVTINCPFKTENAQK (147-161)	23.6663	25.0867	20.879	0	0	0	0	0	0	0	0	0
LSDAGQYLCQAGDDSNSNK (212-230)	22.4049	23.0719	0	0	0	0	0	0	0	0	0	0
LSDAGQYLCQAGDDSNSNKK (212-231)	26.405	27.3324	24.8421	0	0	0	0	0	0	0	0	0
NADLQVLKPEPELVYEDLR (232-250)	29.3001	29.8667	27.6595	0	0	0	0	0	0	0	0	20.4965
NADLQVLKPEPELVYEDLRGSVTFHCALGPEVANVAK (232-268)	25.6702	0	20.2824	0	0	0	0	0	0	0	0	0
GSVTFHCALGPEVANVAK (251-268)	27.965	26.8504	26.3002	21.2806	0	20.8661	20.4429	21.2437	21.0208	0	0	0
QSSGENCDVVVNTLGK (273-288)	26.7645	27.3239	24.7077	22.0895	21.1361	0	22.7482	22.5734	22.2325	0	0	0
RAPAFEGR (289-296)	28.9484	29.3088	26.6998	19.2856	19.0129	19.0123	0	0	0	0	0	0
ILLNPQDK (297-304)	26.9428	26.8741	23.1406	17.326	0	0	18.2765	0	0	0	0	0
ILLNPQDKDGSFSVVITGLR (297-316)	27.4473	26.965	24.9555	0	19.3813	0	21.6386	0	19.6173	0	0	0
ILLNPQDKDGSFSVVITGLRK (297-317)	23.5992	24.6391	0	19.9	0	19.807	0	0	0	0	0	0
DGSFSVVITGLR (305-316)	25.5799	24.8495	22.8044	0	18.799	0	0	18.0106	17.9584	0	18.2063	18.7822
YLCGAHSDGQLQEGSPIQAWQLFVNEESTIPR (323-354)	25.5651	24.0561	21.6135	20.7349	20.4475	20.8027	21.3853	0	0	0	0	0
GVAGGSVAVLCPYNR (361-375)	26.5088	26.6458	24.8181	0	19.4959	0	0	0	0	0	0	0
GVAGGSVAVLCPYNRK (361-376)	24.1632	24.3072	22.1817	0	0	0	0	0	0	0	0	0
YWCLWEGAQNGR (383-394)	26.4427	26.4383	24.4945	0	0	0	0	0	0	0	19.0145	19.0369
CPLLVDSEGWVK (395-406)	28.4433	28.0137	26.1129	0	0	0	0	0	0	0	0	0
DAGFYWCLTNGDTLWR (435-450)	22.0087	0	0	0	0	0	0	0	0	0	0	0
IIEGEPNLK (457-465)	27.1115	25.9017	23.0212	19.3703	19.7667	20.786	19.1678	18.8281	19.4024	0	0	0
VPCHFPCK (480-487)	24.144	24.0699	0	0	0	0	23.7653	0	26.4019	0	0	0
WNNTGCQALPSQDEGPSK (498-515)	23.9694	24.6597	22.2163	0	0	0	0	0	0	0	0	0
AFVNCDENSR (516-525)	28.4354	28.6561	25.9162	20.1611	19.9328	20.0358	20.4874	21.5315	20.7113	0	0	0
LVSLTLNLVTR (526-536)	23.5774	23.9365	21.0451	0	0	0	0	0	0	0	0	0
ADEGWYWCGVK (537-547)	27.509	27.8974	25.5019	19.7196	19.691	20.9873	0	0	19.6534	0	0	0
QGHFYGETAAVYVAVEER (548-565)	23.442	25.1993	22.8629	21.6866	0	0	0	0	20.9017	20.9702	0	0
Note: data shown in log2 scale

## Sheet: Fig.2c
	IgA_Only_WT_OvCar3_1	IgA_Only_WT_OvCar3_2	IgA_BFA_WT_OvCar3_1	IgA_BFA_WT_OvCar3_2	IgA_Wort_WT_OvCar3_1	IgA_Wort_WT_OvCar3_2	IgA_Only_CR_OvCar3_1	IgA_Only_CR_OvCar3_2
IGA2_HUMAN;HV741_HUMAN	4898800000	4.72734e+09	5.21812e+09	4.75018e+09	4.61356e+09	5.09811e+09	4.54047e+09	4.78001e+09
PIGR_HUMAN	16409000000	1.23212e+10	1.86726e+09	1.64578e+08	1.96954e+09	3.3662e+09	1.42388e+08	2.08382e+08

## Sheet: Fig.2d
GO	GS<br> follow link to MSigDB.x	GS DETAILS.x	SIZE.	ES.IgA.vs.untreated	NES.IgA.vs.untreated	NOM p-val.IgA.vs.untreated	FDR q-val.IgA.vs.untreated	FWER p-val.IgA.vs.untreated	RANK AT MAX.IgA.vs.untreated	LEADING EDGE.IgA.vs.untreated	ES.IgA.vs.IgG	NES.IgA.vs.IgG	NOM p-val.IgA.vs.IgG	FDR q-val.IgA.vs.IgG	FWER p-val.IgA.vs.IgG	RANK AT MAX.IgA.vs.IgG	LEADING EDGE.IgA.vs.IgG
GO_INFLAMMATORY_RESPONSE	GO_INFLAMMATORY_RESPONSE	Details ...	611	0.737852	2.18777	0	0	0	2020	tags=19%, list=6%, signal=20%	0.737581	2.16233	0	0	0	2251	tags=20%, list=7%, signal=21%
GO_RESPONSE_TO_TUMOR_NECROSIS_FACTOR	GO_RESPONSE_TO_TUMOR_NECROSIS_FACTOR	Details ...	267	0.780732	2.15545	0	0	0	2261	tags=26%, list=7%, signal=27%	0.78351	2.1817	0	0	0	2724	tags=30%, list=8%, signal=33%
GO_RESPONSE_TO_INTERLEUKIN_1	GO_RESPONSE_TO_INTERLEUKIN_1	Details ...	174	0.798343	2.14129	0	0	0	1766	tags=23%, list=5%, signal=24%	0.794988	2.10483	0	0.000303069	0.003	2269	tags=27%, list=7%, signal=29%
GO_RESPONSE_TO_CHEMOKINE	GO_RESPONSE_TO_CHEMOKINE	Details ...	71	0.860807	2.10015	0	0.00031	0.004	1271	tags=25%, list=4%, signal=26%	0.861412	2.0567	0	0.000975249	0.02	1215	tags=23%, list=4%, signal=23%
GO_REGULATION_OF_INFLAMMATORY_RESPONSE	GO_REGULATION_OF_INFLAMMATORY_RESPONSE	#N/A	296	0.740323	2.08561	0	0.000467	0.007	2379	tags=22%, list=7%, signal=23%	0.734187	2.06966	0	0.000901416	0.014	2205	tags=21%, list=7%, signal=23%
GO_INTERLEUKIN_6_PRODUCTION	GO_INTERLEUKIN_6_PRODUCTION	#N/A	119	0.806996	2.07882	0	0.000574	0.009	1429	tags=19%, list=4%, signal=20%	0.800208	2.04391	0	0.00145995	0.033	1134	tags=18%, list=3%, signal=18%
GO_RESPONSE_TO_CYTOKINE	GO_RESPONSE_TO_CYTOKINE	#N/A	1071	0.690473	2.07834	0	0.000549	0.009	2525	tags=25%, list=7%, signal=26%	0.694453	2.10622	0	0.000326382	0.003	2585	tags=26%, list=8%, signal=27%
GO_CYTOKINE_RECEPTOR_BINDING	GO_CYTOKINE_RECEPTOR_BINDING	#N/A	214	0.753433	2.05094	0	0.000919	0.021	1560	tags=20%, list=5%, signal=21%	0.747249	2.02228	0	0.00263523	0.083	1141	tags=15%, list=3%, signal=16%
GO_ACUTE_INFLAMMATORY_RESPONSE	GO_ACUTE_INFLAMMATORY_RESPONSE	#N/A	94	0.816444	2.04991	0	0.000934	0.022	1246	tags=17%, list=4%, signal=18%	0.820104	2.0533	0	0.00108478	0.023	1282	tags=17%, list=4%, signal=18%
GO_MYELOID_LEUKOCYTE_ACTIVATION	GO_MYELOID_LEUKOCYTE_ACTIVATION	#N/A	572	0.691142	2.03312	0	0.00150834	0.041	2755	tags=28%, list=8%, signal=30%	0.689917	2.02724	0	0.00211498	0.062	2530	tags=27%, list=7%, signal=28%
GO_CHEMOKINE_RECEPTOR_BINDING	GO_CHEMOKINE_RECEPTOR_BINDING	#N/A	41	0.9011	2.03249	0.00185185	0.00150487	0.042	1498	tags=24%, list=4%, signal=25%	0.894811	2.01287	0.00183824	0.00284465	0.107	944	tags=17%, list=3%, signal=18%

## Sheet: Fig. 2f
		TCR-dependent (Left)											TCR-independent (Right)
		Target:Effector	IgG			IgA			PBS				Target:Effector	IgG			IgA			PBS
		1:1	1.82056	2.44349	8.34823	16.8044	13.7904	18.2021	0.730659	3.39369	10.266		1:1	38.9904	46.5149	50.7049	50.8734	65.0733	60.2969	37.1041	39.9383	45.666
		1:10	24.7812	24.4005	25.0903	31.8083	34.2955	31.6939	20.1225	26.2086	29.3311		1:10	64.5785	61.5097	60.3954	76.0324	78.3538	77.2034	58.6948	66.3089	62.8521
		1:20	31.3705	35.9742	32.4867	48.2421	50.7816	50.0072	28.7458	41.3715	28.2487		1:20	64.7886	67.388	67.6494	83.2003	82.1884	80.6031	67.8739	66.6405	64.2798

## Sheet: Fig.2g
	Annexin V positive cells (%)
	Uncoated	Auto IgG	Irr IgA	Auto IgA
	56.4	58.2	74.3	82.7
	54.3	58.3	70.4	82.2
	60.1	59.3	67.4	81.4
