# Supplementary material for: IgA transcytosis and antigen recognition govern ovarian cancer immunity
Source: Nature. 2021 Feb 3;591(7850):464–70. doi: 10.1038/s41586-020-03144-0 (PMC7969354; doi:10.1038/s41586-020-03144-0)
Supplement: Supplementary file 12 — Source Data Fig. 3 [file 41586_2020_3144_MOESM12_ESM.xlsx]

## Sheet: Fig.3b Autologous tumor#1
Tumor Voulume (mm3)
Days post injection		WT PBS											WT IrrIgA											WT Ab1
Day 0		4.4	4.6	4.6305	3.971	4.8	5.808	6.6125	4.8	5.5125	6.292		4.4	5.808	6.05	5.292	5.566	6.292	7.1415	5.292	6.0835	6.348		5	4.2	4.4	4.6	6.05	5.808	5.5125	6.05	6.877	6.292
Day3		14.4	23.8875	15.8565	30.8025	25.1125	27.864	18.432	26.3375	14.297	13.5		6.534	11.664	10.5705	10.935	10.5705	14.85	14.85	8.352	13.328	9.0625		2.56	5.0715	6.05	4.8	9.802	7.488	10.478	5.292	1.666	8.352
Day5		31.941	67.5	35.2	102.85	72.5	73.2305	39.5035	76.25	28.749	30.8025		9.216	19.968	15.376	18.432	16.8175	28.158	24.624	11.154	22.528	11.154		1.008	5.808	7.406	5	14.4	9.126	17.298	4.1515	0.1	9.6875
Day8		46.225	110.412	46.225	105.875	125.023	91.2925	39.5035	84.5325	52.9	40		21.4375	39.7535	32.49	31.046	24.5	34.2225	24.624	15.5585	29.808	19.602		1.764	7.018	14.4	7.1415	13.95	10.935	16.2	9.0625	0.32	23.9575
Day10		89.888	142.2	92.697	152.806	186.2	133.2	91.9947	164.439	155.727	96.228		44.1	61.056	57.132	58.19	55.176	55.6875	59.328	46.6872	66.816	44.9667		1.352	9.375	17.298	8.352	16.8175	8.208	12.936	8.59375	0.20825	17.0577
Day12		149.916	179.562	167.936	211.722	240.944	186.293	177.45	282.123	335.962	189.584		74.88	88.4835	88.4835	92.697	100.048	84.5325	117	103.968	126	85.2355		0.936	12.152	19.968	8.64	19.968	5.9535	9.375	7.488	0.126	11.25
Day15		307.242	337.014	319.41	396.118	372.087	284.062	260.11	364.863	469.752	275.699		117.975	143.36	114.376	116.964	190.782	119.422	157.115	134.54	161.172	126.15		5.292	38.808	34.656	25.92	40.3855	14.85	25.725	19.602	0.126	46.575
Day18		403.082	415.438	398.664	550.525	484.344	321.411	313.6	457.056	566.636	331.33		150.701	168.776	140.899	139.537	239.805	137.677	173.776	154.213	191.1	149.916		6.05	41.6025	45.864	28.0645	47.151	17.298	32.49	20.1465	0.126	56.3295
Day21		473.85	524.768	486	738.461	612.06	349.648	364.863	547.428	676	384.552		186.293	194.4	163.849	164.775	288.99	155.648	189.037	173.4	215.825	171.113		6.877	42.527	55.6875	28.749	51.2	18.7395	38.4	20.691	0.126	63.36
Tumor weight (mg)
WT PBS	WT IgA	WT Ab1
1104	225	102
885	205	58
754	215	27
522	218	75
478	174	15
1055	230	105
962	241	64
773	305	41
671	222	18
501	202	20

## Sheet: Fig.3b Autologous tumor#2
Tumor Voulume (mm3)
Days post injection		WT PBS											WT IrrIgA											WT Ab2											WT Ab3
Day 0		5.808	4.851	5.292	4.851	5.808	6.0835	7.2	5.808	5	5.566		4.2	5.566	4.8	4	4.2	6.348	5.0715	6.05	6.6125	6.348		5.0715	4.851	5.566	6.348	5.0715	6.6125	5.808	5.5125	5.808	6.348		4.4	6.348	5.0715	4.851	5.0715	6.6125	5.566	4.6	6.05	5.808
Day3		28.0645	14.4	52.65	30.625	20.808	32.7015	19.602	60.7475	34.992	24.624		15.75	22.542	23.275	19.456	19.074	16.8175	20.1465	22.6625	21.2355	22.6625		7.488	1.9125	10.816	6.05	6.877	10.206	2.89	12.7575	7.1415	9.464		3.971	10.14	10.816	4.6	2.025	6.877	12.544	4.6	7.1415	3.402
Day5		77.064	31.941	184.96	88.704	49.726	68.75	41.454	135	70.875	52.9		38.4	57.132	62.426	53.24	50.688	32.49	49.368	54.1205	45.864	49.726		10.206	0.384	18.45	5.2	8.75	13.95	0.9075	23.958	7.6705	12.152		3.0345	14.7175	18.45	3.726	0.384	6.292	23.12	5.292	7.406	1.4365
Day8		149.988	80.1625	237.141	121	119.164	148.838	80.0565	234.406	117.978	118.8		60.75	98.315	109.33	98.315	92.512	52.6965	74.06	81.25	122.4	103.488		17.9685	5.324	35.594	15.75	21.78	17.7785	5.2	34.3	15.288	21.142		6.0835	12.936	19.22	9.375	0.567	9.126	11.5625	6.05	8.228	0.324
Day10		199.584	122.793	294.576	149.683	158.994	221.778	138.915	322.452	167.445	178.024		75.6315	120.213	138.915	120.213	122.4	65.596	93.75	108.9	158.438	140.306		25.272	14.297	43.3485	21.78	33.212	31.046	18.259	51.2705	26.95	40		6.0835	14.297	21.504	9.375	0.567	13.95	16.2	6.534	10.816	0.8
Day12		252.486	175.071	349.83	176.824	203.35	419.05	329.476	495.532	310.284	336.2		91.2925	138.6	163.849	138.6	150.822	93.288	127.008	138.6	198.45	196		32.49	27.5625	52.111	26.95	47.1495	41.1845	35.378	63.888	34.656	58.19		6.0835	15.75	23.4135	9.375	0.567	14.85	15.288	8.352	8.993	0.441
Day15		386.538	288.99	462.168	267.188	310.284	577.6	425.27	700	408.212	445.28		122.786	177.45	229.147	196.52	232.73	110.808	152.561	174.636	267.188	319.41		44.1	48.9985	84.035	41.6	67.968	51.304	56.7	94.9365	48.51	77.5		6.0835	17.1	24.5025	11.664	0.567	17.408	20.992	9.375	14.7175	1.0285
Day18		546.013	422.048	592.457	323.2	395.686	690	561.086	870.79	498.15	550.525		143.258	215.6	278.663	233.28	282.906	131.584	187.308	219.64	352	413.34		57.132	60.306	94.9365	50.8475	78.03	66.816	70.272	108.147	59.7375	89.888		6.0835	18.7395	27.744	11.664	0.567	19.602	23.4135	10.816	15.138	1.089
Day21		744.188	550.525	729.371	386.538	494.816	799.312	660	1152	616.289	678.976		165.888	245.134	326.4	267.188	328.05	154.8	222.95	259.2	415.438	462.25		72.5	69.12	105.338	57.7125	84.27	85.176	81.25	121	68.479	98.3125		6.0835	20.48	30.625	11.664	0.567	24.5	26.01	12.7575	15.5585	1.1495
Tumor weight (mg)
WT PBS	WT IgA	WT Ab2	WT Ab3
1257	525	278	232
1085	528	318	25
1122	558	305	22
1114	611	335	15
1055	530	200	10
1311	657	223	77
1156	518	232	41
1065	455	218	34
1088	515	231	11
1042	507	248	8

## Sheet: Fig.3d
Tumor volume (mm3)
Days post injection		irrIgG											irrIgA											αTSPAN7											αBDNF
Day 0		5.292	5.566	6.348	7.2	7.488	4.2	7.2	5.0715	5.324	3.402		7.2	5.5125	6.877	7.1415	6.877	6.05	2.475	6.348	6.6125	4.8		4.4	6.877	7.776	4.4	3.7905	5.5125	7.488	3.726	5.733	3.402		4.851	7.776	6.05	6.348	7.776	5.5125	5.733	6.877	6.6125	6.292
Day3		46.575	12.168	26.136	24.576	34.3	32.1715	86.2125	45.496	75.712	24.5		32.49	17.408	28.749	32.8	29.808	36.1375	13.456	14.85	56.3295	36.504		6.05	21.386	30.456	6.05	6.348	7.1415	28.0645	6.534	27.38	6.05		9.126	40.344	10.935	24.854	19.0575	24.5	46.464	31.487	32.7015	31.941
Day5		66.25	22.528	35.64	60.0925	68.85	37.544	124.653	52.9	102.344	33.048		46.225	22.05	51.6375	44.528	37.2645	48.8	20.1465	20.691	64.827	53.6625		9.464	27.38	32.1715	8.75	7.2	6.6125	26.95	7.6705	33.6	9.126		9.464	47.1495	20.691	31.487	19.602	25.725	47.432	32.1715	31.941	36.982
Day7		81.12	30.456	45.8615	113.724	85.248	43.3485	132.618	61.056	109.651	45.6		53.6625	24.624	56.074	50.625	43.706	53.792	25.92	32.49	72.828	60.306		10.5705	29.808	52.65	11.76	7.2	12.1945	36.982	12.936	31.046	14.4		15.8565	59.643	28.0645	38.4	23.8875	31.768	56.3295	42.025	37.8225	43.4515
Day 10		102.85	56.7	72.6	336	158.108	70.886	183.996	87.48	121.835	59.048		80	27.38	84.27	66.0275	71.424	117.6	42.8655	70.8295	112.694	133.1		19.0575	40.344	85.176	13.8765	9.6875	22.05	66.25	13.8765	42.336	18.513		26.568	87.48	51.6375	48.9985	31.941	48.6	84.27	62.9565	54.675	73.2305
Day 12		181.675	80.64	114.92	326.095	233.512	142.688	216.302	219.006	144.462	127.008		84.5325	34.2225	103.488	79.768	103.518	162	60.75	116.964	147.994	176.748		36	86.2125	86.528	25.1125	13.95	48.668	116.032	23.958	97.686	37.926		36.982	117.74	104.976	53.24	38.4	66.0275	96.8	76.25	81.9315	98.3125
Day 15		245.134	225.28	244.094	457.6	320.346	212.341	355.74	254.016	232.562	168.828		222.95	78.416	225.4	130.977	198.656	219.539	111.925	218.295	215.472	216		43.4515	141.398	94.77	33.212	17.1	70.227	132.878	28.175	113.715	46.225		59.904	200.376	214.326	80	48.074	88.938	108.841	94.77	97.686	125.316
Day 18		273.8	323.68	333.27	596.232	488.136	413.34	616.934	385.784	344.988	301.35		284.062	85.6745	257.372	145.408	298.424	299.975	184.512	262.606	271.95	304.981		80.19	181.804	100.602	45.864	23.12	130.235	191.664	84.5325	247.45	80.631		90.584	222.206	270.504	117.045	97.47	130.235	190.125	132.878	132.878	192.2
Day 21		339.2	378.359	474.281	1034.55	534.668	596.062	859.1	498.15	491.834	341.056		329.232	129.96	327.652	202.005	363.888	316.875	217.088	353.202	329.232	325.069		102.344	203.35	128.797	79.3305	37.6	146.072	200.376	108.192	274.752	95.506		122.786	317.68	331.776	181.8	136.462	160.55	239.447	199.761	186.368	245.072
Tumor weight (mg)
irrIgG	irrIgA	αTSPAN7	αBDNF
1519.3	1303.6	570.2	677.1
1632.3	780.4	951.1	396.7
945.3	729.2	395.2	388.5
1580.9	518	334.4	720.1
1178.2	602.9	121.2	396.8
1783.3	1038.4	695.1	802.9
1541.8	994.4	904.8	677.6
1898.1	884.4	445.7	538.6
891.1	607.6	388.7	782.2
960.1	422.7	203.5	248.3

## Sheet: Fig.3f
Tumor volume (mm3)
Days post injection		IgA-F(ab')2											IgG-F(ab')2											TSPAN7-F(ab')2											BDNF-F(ab')2
Day 0		5.0715	3.61	6.292	4.851	5	6.877	7.2	5.5125	10.206	7.8125		5.324	5.292	7.488	5.566	5.733	7.406	7.2	5.566	5.5125	6.877		4.8	4.5125	7.406	7.488	7.2	8.125	8.4375	7.406	9.0625	6.05		5.292	5.2	7.2	6.6125	6.0835	5.808	4	7.8125	8.125	4.6
Day3		36.8	18.944	21.504	14.8955	50.336	20.25	29.4335	19.35	25.432	80		33.462	24.624	20.992	12.152	23.698	14.375	14.4	8.4375	9.802	10.625		18.259	19.602	16.8175	33.6	40	33.6	13.95	14.297	17.92	15.376		13.0355	10.478	14.4	13.95	14.8955	8.75	5.0715	11.368	11.2995	5.808
Day5		77.315	47.1495	43.706	31.104	127.8	44.982	36	81	36.822	83.75		47.432	111.132	23.275	61.852	65.824	68.75	42.592	24.854	75.843	73.728		38.88	28.88	18.432	35.2	47.628	46.225	17.7785	22.3245	27.225	42.025		18.432	13.72	17.92	20.23	22.542	16.8175	6.348	26.95	29.16	7.488
Day7		98.75	62.208	49.923	45.864	186.2	50.625	49.6125	83.248	24.276	91.936		75.712	176.4	74.1285	82.944	87.814	87.079	55.225	35.378	116.032	118.976		65.824	48.6	28.88	58.752	57.112	52.6965	20.992	32.8	42.8655	48.749		27.864	23.5445	44.376	48.4	26.95	28.9	20.6615	62.426	50.274	21.504
Day 10		196.044	87.48	69.629	65.1655	213.16	70	64.827	118.346	42.025	121.104		90.75	294.576	95.648	98.75	121.68	108.192	72.5	49.392	136.242	137.052		85.248	63.36	64.827	86.2125	75.6315	76.832	40	58.752	73.75	79.233		40.344	38.266	64.827	64.512	32.8	44	30.625	72.5	62.775	30.0125
Day 12		232.375	106.624	95.506	78.75	245.48	89.888	91.854	138.51	54.208	146.072		118.354	361.6	122.4	117.978	143.688	127.832	84.564	49.6125	113.4	100.92		113.724	89.888	99.0945	126	114.376	94.64	53.24	81.461	94.77	110.412		53.6625	51.156	75.429	80.631	44.528	41.6025	30.42	73.008	55.225	31.1805
Day 15		303.8	142.97	151.078	121.838	393.66	127.056	127.8	232.186	58.725	277.255		182.272	451.562	210.392	167.088	212.097	239.062	128.993	71.7925	117	342.924		162	141.332	147.875	217.328	177.45	99.7195	65.596	109.33	113.438	122.513		75.429	71.7925	86.022	102.06	50.336	56.3295	48.074	95.648	78.336	42.527
Day 18		355.94	194.481	194.122	156.6	510.904	178.176	179.562	300.56	94.1015	311.747		245	542.7	306.656	195.352	294	277.248	171.088	101.124	151.552	382.339		202.419	199.888	205.8	311.747	244.488	149.4	99.7195	155.648	171.058	169.2		90.396	84.035	100.352	114.95	63.6265	72.828	59.248	105.593	94.9365	55.016
Day 21		409.101	262.15	268.997	226.576	613.7	193.842	219.284	330.75	137.677	345.938		287.766	645.288	410.062	232.375	353.202	373.182	212.544	111.925	192.821	440.062		306.25	290.304	262.808	410.67	366.458	185.9	135	191.896	219.64	194.481		100.352	106.434	106.624	146.98	63.36	87.079	78.03	130.235	117.975	79.768
Tumor weight (mg)
IgG-F(ab')2	IgA-F(ab')	TSPAN7-F(ab')	BDNF-F(ab')
1282	988	578	192
914	724	774	227
742	501	986	157
381	290	273	190
365	330	220	102
1024	1115	438	162
685	815	410	168
476	410	288	189
328	296	242	150
316	302	265	119
