# Supplementary material for: IgA transcytosis and antigen recognition govern ovarian cancer immunity
Source: Nature. 2021 Feb 3;591(7850):464–70. doi: 10.1038/s41586-020-03144-0 (PMC7969354; doi:10.1038/s41586-020-03144-0)
Supplement: Supplementary file 13 — Source Data Fig. 4 [file 41586_2020_3144_MOESM13_ESM.xlsx]

## Sheet: Fig.4a
Tumor volume (mm3)
Days post injection		iIgA											PBS											αTSPAN7
Day 0		14.7175	11.25	37.8225	7.935	15.979	36	7.986	57.132	36.982	24.5025		23.4135	34.4	40	23.958	15.68	17.661	20.181	38.266	23.552	33.048		32.8	20.691	13.851	32.49	10.08	33.6	28.749	40.344	28.9	21.6225
Day3		13.328	16.65	74.36	13.122	19.7005	45.387	16.65	51.772	51.772	34.656		58.08	52.6965	53.24	42.025	22.528	23.064	21.504	74.431	115.169	73.568		62.775	25.1125	23.552	32.856	15.138	39.5035	25.432	35.7435	35.64	25.6
Day5		13.72	19.7005	130.696	20.181	32.856	79.233	25.725	70.886	71.7925	51.6375		130.144	98.315	95.2875	49.923	44.5465	54.208	36	96.9105	165.6	112.216		71.944	29.602	27.7695	40.3065	16.65	51.304	41.454	52.272	75.106	27.7695
Day7		25.92	38.663	117.975	60.984	76.25	97.5	75.106	103.75	153.76	63.48		163.37	140.4	129.6	83.824	74.431	83.824	127.832	219.64	188.538	155.682		86.4	43.4515	101.4	70.272	40.572	109.35	52.65	100.048	102.5	43.218
Day 10		40	58.19	153	105	142.884	148.96	113.568	131.588	214.243	84.5325		372.006	239.062	189.037	132.095	124.468	114.376	161.448	284.062	253.125	203.456		141.12	74.36	130.075	133.28	52.65	196.044	72.5	145.8	157.577	64.512
Day 12		48.51	77.5	227.85	145.824	196.599	210.944	173.246	161.867	277.724	105.875		486	402.178	237.276	204.768	239.062	158.438	194.35	358.228	297.6	241.056		251.384	97.47	154.744	249.9	61.852	254.32	105.966	184.32	210.237	103.968
Day 15		60.75	99.7195	320	218.295	288	258.944	287.296	212.992	343.188	131.196		758.543	623.15	314.33	316.028	434.752	215.136	254.571	437.4	370.881	295.074		344.736	128.993	189	379.906	73.2305	323.438	134.946	244.488	294.03	153.6
Day 18		81.25	144	443.034	289.1	371.712	328.56	375.84	251.384	418.19	156.282		985.68	864	424.128	496.86	620	288	357.188	552.23	449.748	375.7		487.49	201.64	251.782	526.5	94.64	426.974	173.4	320.166	368.064	216.763
Day 21		113.715	168.683	509.913	348.75	441.8	383.292	462.384	294	493.056	190.125		1110.12	984.375	480.2	559.55	703.04	367.096	464	739.26	600.288	435.655		575.244	248.368	298.386	583.808	113.438	558.967	225.264	426.974	474.32	282.906
Day24		146.853	211.864	590	430.336	530.452	436.307	537.92	343.721	587.826	217.328		1224	1106.95	562.432	609.854	793.152	450.636	591.68	892.8	1067.74	492.993		720.134	310.005	347.553	672.28	150.701	759.492	296.352	527.425	547.843	341.005
Tumor weight (mg)
PBS	iIgA	αTSPAN7
1408	671	312
1393	431	894
955	548	757
2182	705	1058
1856	595	739
1350	807	1031
1720	865	704
1439	618	637
1431	1170	1649
1726	1270	1021

## Sheet: Fig.4b
Tumor volume (mm3)
Days post injection	iIgA											PBS											αTSPAN											αTSPAN7 + αNK1.1
Day 0	29.478	28.8585	25.6	27.648	27.225	34.4	44.5465	56.448	25.725	19.35		24.986	27.225	24.025	27.648	24.025	36.8	54.684	34.3035	18	17.408		25.6	27.7695	24.986	24.3	26.624	47.628	49.6	41.07	46.4	53.802		26.624	26.112	28.8585	25.6	24.5055	55.566	45.6	29.4	44.5465	43.32
Day3	54.684	46.4	41.876	43.32	48.8	48.4	50.8475	66.825	36	30.625		50.43	48.8	43.32	49.6	50.43	65.1655	133.2	67.032	31.752	26.6955		49.5895	49.6	48.8	48	48	60.75	61.9415	52	59.168	65.8125		51.2705	48	48.8	51.2705	48	66.825	58.2435	41.8275	59.048	55.473
Day5	80.64	71.7925	64.8	68.77	75.106	62.9565	62.422	68.85	45.496	49.392		70.886	62.866	59.094	65.824	77.315	95.506	196.02	112.5	57.33	68.952		63.888	64.715	59.976	57.319	56.448	67.712	72.9	64.715	76.176	77.315		75.106	75.118	59.976	58.2435	57.319	80.64	70.886	54.684	72.897	70.664
Day7	118.098	108.9	87.5	99.7195	106.742	91.035	83.824	80.64	63.36	69.5835		108.147	115.182	122.513	130.144	128.562	135	267.188	152.096	84.096	131.4		75.118	77.9625	73.568	70.688	63.888	78.336	80.408	74.925	95	91.25		104.04	97.5	73.568	64.856	66.654	91.25	85.2355	65.824	90	86.151
Day 10	162	144	131.196	141.398	147.6	133.209	101.92	93.636	81.12	101.124		171.166	184.512	188.528	200.688	202.554	184.96	339.562	190.8	108.16	226.576		104.04	91.6735	86.756	87.5	68.85	96.237	97.92	78.975	109.512	102.752		133.1	123.93	83.025	74.925	71.7925	108.147	96.237	79.35	104.04	102.5
Day 12	233.512	188.012	179.562	189.584	190.125	156.6	122.4	111.925	110.466	134.56		269.115	309.375	300.352	303.75	309.016	214.243	388.29	225.28	138.083	376.491		141.332	112.5	110	105.338	77.315	109.551	112.5	89.4645	116.573	109.551		169.2	163.8	101.376	84.64	78.336	121	108.147	95.616	116.272	118.976
Day 15	306.656	244.488	225.4	215.6	224.264	194.35	147.875	132.878	133.2	166.698		403.007	495.769	440.062	97.5375	495.769	255.938	453.6	305.856	190.464	538.263		190.464	139.968	152.096	131.584	82.944	122.513	123.547	95.616	119.382	116.64		219.978	202.8	120.947	97.92	85.2355	128.576	117.975	110	127.088	134.136
Day 18	393.66	314.237	261.121	254.016	252.35	219.64	171.088	162.729	164.775	203.456		588.248	740	703.869	651.728	708.462	310.4	508.07	364.634	237.65	691.463		259.7	180	183.6	158.4	96.237	130.144	130.05	102.043	126.846	124.025		257.25	257.091	153.664	113.75	93.75	141.288	117.975	116.25	143.259	150.528
Day 21	469.646	393.354	309.375	300.938	277.255	247.009	207.36	195.272	196.52	241.968		805.879	1058	1042.84	850	901.765	388.29	590.646	454.674	303.24	837.401		323.438	215.04	212.992	192.512	109.35	142.97	144.663	110	141.12	136.458		293.095	300.938	189	128.44	104.104	153	128.335	132.496	166.375	156.8
Day24	534.6	484.416	358.704	346.56	309.082	306.128	247.5	243.648	247.798	289.688		1028.5	1268.52	1198.16	992.25	1058.75	490.05	730.08	621.075	440.896	1029.07		384	249.696	235.673	202.8	119.168	169.136	179.974	151.078	182.59	162		349.83	326.095	203.732	142.884	121	180.589	169.136	166.208	193.43	190.8
Tumor weight (mg)
PBS	iIgA	αTSPAN	αTSPAN7 + αNK1.1
1861	577	436	308
1290	470	250	350
1122	675	240	200
1227	402	194	179
1127	423	95	107
1041	384	201	188
901	362	198	235
778	262	142	131
720	289	58	148
824	340	60	78

## Sheet: Fig.4c
Isotype	αCD351 Neutralization
44.4	0.27
60.7	0.48
44.7	0.69
47.4	1.18
55.1	0.33
59.5	0.76
37.9	0.79
52.8	2.91
56.6	1.44
53.4	2.17

## Sheet: Fig.4d
Treatments
OVCAR3 cells:	Uncoated	Uncoated	αTSPAN7	αTSPAN7
Myelod cells:	Isotype	αCD351	Isotype	αCD351
	49.1255	20.8256	90.7533	46.6068
	40.9049	37.9664	88.3396	68.9599
	11.0308	32.6143	81.0634	65.2519

## Sheet: Fig.4e
PBS	iIgA	αTSPAN7	αTSPAN7+αNK1.1
1.01	10.8	14.6	15.1
1.56	6.1	12.7	14
1.35	6.05	10.9	12.6
1.64	4.81	9.27	9.5
3.55	5.15	9.22	9.33

## Sheet: Fig.4f
Tumor volume
Days post injection		WT_iIgA						WT_PBS						WT_αTSPAN7						WT_αBDNF						CR_iIgA						CR_PBS						CR_αTSPAN7						CR_αBDNF
Day 0		27.7695	25.4665	25.6	24.986	28.8585		28.8585	26.624	25.947	22.5	26.112		25.4665	23.4	25.4665	27.136	25.6		28.8585	25.947	22.5	24.5055	24.025		22.95	24.025	24.986	23.85	25.6		24.025	24.025	28.8585	28.314	26.624		25.4665	25.4665	28.314	22.5	25.6		24.5055	26.112	28.314	27.225	23.4
Day3		38.88	37.975	35.525	33.6875	33.6875		52.9515	47.2	51.2705	38.232	37.584		29.9475	29.403	25.4665	27.136	27.225		37.6475	34.3	28.8585	27.136	24.025		62.775	56.3945	41.876	60.75	44.8		47.9085	39.71	43.32	46.4	49.392		37.584	36.288	35.64	27.7695	28.9		43.3485	31.79	35.64	32.4625	26.624
Day5		49.4325	49.096	49.4325	41.154	36.288		90.0375	69.828	77.315	56.3135	58.212		34.9125	31.212	27.136	25.6	26.6805		45.6	41.876	34.3	29.403	26.112		131.4	126	64.715	88.434	60.75		70.688	58.725	57.33	63.7875	69.12		52.9515	48	46.4	30.634	33.048		65.824	34.9125	41.154	36.288	28.314
Day7		65.6395	78.292	62.622	48	44.8695		148.016	95.992	118.098	84.096	93.75		39.701	33.6875	26.624	25.6	28.322		60.75	54.684	44.8695	33.6875	28.314		188.538	160.55	237.276	126.15	87.1335		104.976	78.03	79.524	85	101.92		74.06	62.92	54.684	33.075	37.544		93.75	41.07	47.2	43.32	33.075
Day10		97.5	106.808	83.942	66.825	54.684		231.184	144	176.824	118.098	121		48	40.432	26.112	25.6	26.136		72.576	70.886	52.9515	37.6475	28.314		254.634	180.774	116.573	147.6	117.6		182.952	103.488	109.512	116.463	154.213		106.742	80.64	70.886	35.64	42.4		118.098	49.6	57.319	50.4	36.288
Day12		130.144	149.683	105.341	86.436	70.886		329.232	189.486	252.35	162	160.2		55.566	48.749	27.225	26.136	26.136		83.75	88.75	61.9415	45.6	29.478		351.339	220.5	167.445	181.675	154.422		294.4	149.916	162	165.292	189.584		145.8	95	91.25	40.432	45.6		149.683	54.6325	72.897	61.017	41.876
Day15		180.589	200.376	139.707	108.147	85.2355		420.229	239.447	340.704	209.088	204.912		66.825	55.47	28.322	26.136	23.552		92.3355	103.933	70.875	52.038	29.478		437.4	270	202.8	245.134	206.494		433.35	220.5	211.266	225.4	220.5		187.308	119.556	113.724	50.43	53.802		190.464	62.866	87.5	68.85	48
Day18		240.1	266.45	169.305	128.576	105.338		529.984	292.5	433.5	264.384	252.35		77.315	62.775	30.625	25.5915	23.04		105.338	122.304	79.524	60.75	29.478		514.425	304.2	257.091	313.6	251.424		590.646	307.242	274.443	296.45	268.324		241.056	147.942	128.576	60.984	60.984		245	72.9	102.528	76.176	54.684
Day21		295.312	339.2	206.91	154.8	132.878		612.864	358.4	484	328.536	292.966		90	71.7925	30.625	25.5915	23.04		122.304	129.96	86.4	68.479	29.478		600	339.2	309.016	361.673	281.25		784.16	413.34	323.13	353.01	311.272		281.25	169.136	141.288	66.825	65.8125		290.228	85.248	117.6	85.248	63.888
Tumor weight
WT_PBS	CR_PBS	WT_iIgA	CR_iIgA	WT_αBDNF	CR_αBDNF	WT_αTSPAN7	CR_αTSPAN7
821	991	223	886	109	214	78	270
391	515	245	366	121	70	56	170
562	333	186	305	74	99	24	135
338	350	160	362	32	65	18	52
221	323	111	281	22	43	14	48
1664	1202	297	2012	198	156	98	274
698	824	295	591	134	144	88	288
390	484	217	490	129	133	68	236
583	405	230	357	106	100	60	191
476	389	173	501	83	64	53	97
