# Supplementary material for: IgA transcytosis and antigen recognition govern ovarian cancer immunity
Source: Nature. 2021 Feb 3;591(7850):464–70. doi: 10.1038/s41586-020-03144-0 (PMC7969354; doi:10.1038/s41586-020-03144-0)
Supplement: Supplementary file 14 — Source Data Extended Data Fig. 1 [file 41586_2020_3144_MOESM14_ESM.xlsx]

## Sheet: EDF.1a
			Total tumor area
			Dead=1/Live=0
			Months elapsed	No B cell infiltration	With B cell infiltration
			64	0
			1	1
			44	1
			67	0
			32	1
			19	1
			81	0
			36	1
			55	1
			26	1
			68	0
			23	1
			16	1
			33	1
			31	1
			26	1
			57	1
			20	1
			64	1
			1	1
			1	1
			40	1
			1	1
			28	1
			2	1
			2	1
			50	0
			94	1
			32	1
			24	1
			18	1
			104	0
			16	1
			21	1
			12	1
			40	1
			29	1
			17	1
			21	1
			19	1
			15	1
			80	0
			55	0
			13	1
			18	1
			23	1
			31	1
			10	1
			37	1
			34	1
			41	1
			44	1
			24.4247	1
			141.552	0
			10.8481	1
			32.5115	1
			31.098	1
			30.9007	1
			59.6647	1
			19.2965	1
			92.998	1
			59.5003	1
			95.5621	1
			35.3386	1
			34.2867	1
			80.8679	1
			38.0013	1
			90.7298	1
			34.1552	1
			28.4681	1
			14.2012	1
			47.8961	1
			109.665	1
			175.608	0
			16.6667	1
			40.5654	1
			138.626	1
			57.5608	1
			118.738	1
			32.0184	1
			104.865	1
			16.6009	1
			54.5365	1
			43.3596	1
			48.4221	1
			148.981	0
			158.383	0
			152.959	0
			152.465	0
			150.362	0
			95.5621	1
			77.0546	1
			99.4412	0
			91.716	0
			31.5253	1
			41.19	1
			28.0408	1
			32.3143	1
			88.0671	1
			5.6213	1
			225.838	0
			58.8757	1
			16.9297	1
			23.2413	1
			150.23	0
			36.4892	1
			39.9737	1
			192.373	0
			0	1
			59	1
			13	1
			1	1
			9	1
			240	0
			240	0
			60	1
			10	1
			148	1
			94	1
			13	1
			46	1
			90	1
			53	1
			27	1
			68	1
			68	1
			31	1
			70	1
			15	1
			20	1
			25	1
			240	0
			21	1
			240	0
			102	1
			8	1
			25	1
			28	1
			21	1
			17	1
			28	1
			240	0
			10	1
			20	1
			57	1
			20	1
			240	0
			119	1
			204	1
			47	1
			4	1
			18	1
			59	1
			11	1
			85	1
			64	1
			145	1
			34	1
			0	1
			121	1
			28	1
			26	1
			240	0
			240	0
			28	1
			33	1
			23	1
			23	1
			52	1
			4	1
			75	1
			36	1
			194	1
			31	1
			69	1
			89	1
			47	1
			102	1
			11	1
			61	1
			27	1
			98	1
			40	1
			26	1
			20	1
			164	0
			30	1
			175	0
			74	1
			36	1
			208	0
			207	0
			145	1
			231	1
			205	0
			240	0
			70	1
			52	1
			45	1
			19	1
			45	1
			13	1
			28	1
			7	1
			14	1
			36	1
			224	0
			43	1
			109	1
			29	1
			0	1
			12	1
			83	1
			144	1
			18	1
			1	1
			39	1
			29	1
			168	1
			80	1
			176	0
			78	1
			50	1
			20	1
			3	1
			4	1
			48	1
			52	1
			56	1
			29	1
			178	0
			15	1
			70	1
			60	1
			63	1
			23	1
			59	1
			32	1
			27	1
			1	1
			137	0
			176	1
			99	1
			48	1
			59	1
			30	1
			80	1
			103	0
			110	0
			111	0
			104	0
			116	0
			188	0
			146	0
			144	0
			46	1
			93	1
			15	1
			2	1
			27	1
			30	1
			88	1
			78	1
			57	1
			2	1
			55	1
			79	1
			55	1
			86	0
			60	1
			20		1
			97		1
			114		1
			20		1
			62		1
			75		0
			62		0
			95		1
			5		1
			22		1
			208		0
			10		1
			131		0
			1		1
			205		1
			77		0
			82		1
			28		1
			55		0
			119		0
			61		1
			35		1
			22		1
			2		1
			70		1
			35		1
			66		1
			12		1
			144		0
			83		1
			100		1
			13		1
			48		0
			38		1
			44		1
			16		1
			26		1
			35		1
			125		1
			54		1
			24		1
			47.3373		1
			204.799		1
			127.646		0
			49.1124		1
			62.3932		1
			17.1926		1
			104.931		1
			64.2012		1
			114.957		0
			53.0572		1
			94.05		0
			88.6917		0
			101.249		0
			75.2794		1
			28.3366		1
			30.572		1
			157.561		1
			38.0671		1
			15.6805		1
			54.8323		1
			116.075		0
			95.4306		1
			56.6404		1
			32.9389		1
			89.1519		1
			64.76		1
			31.5253		1
			30.046		1
			126.956		0
			48.7837		1
			22.7482		1
			110.881		0
			107.495		0
			140.401		0
			21.9921		1
			131.164		0
			29.9145		1
			125.51		0
			33.1361		1
			43.8527		1
			19.165		1
			37.7055		1
			14.0368		1
			114.333		0
			114.431		0
			21.3018		1
			28.764		1
			110.98		0
			98.5207		1
			66.3708		1
			32.2156		1
			70.3156		1
			26.4957		1
			26.8902		1
			94.313		1
			83.7936		1
			125.345		0
			50.3616		1
			47.2058		1
			60.092		1
			28.5996		1
			90.4339		1
			59.0401		1
			59.0401		1
			119.757		0
			21.6634		1
			41.2229		1
			46.5483		1
			102.235		1
			56.2459		1
			120.809		0
			128.863		0
			117.817		0
			25.2794		1
			29.3557		1
			108.153		1
			24.7863		1
			97.8304		0
			106.114		0
			94.1486		0
			86.7193		0
			84.0237		0
			62.9849		1
			85.8646		0
			23.0112		1
			145.332		1
			36.6206		1
			88.6259		1
			32.7416		1
			81.4596		1
			9.92768		1
			43.8527		1
			173.734		1
			25.1808		1
			238.034		0
			34.8455		1
			11.3741		1
			16.3051		1
			19.5266		1
			44.1486		1
			60.6509		1
			58.6128		1
			52.7942		1
			168.968		0
			39.8751		1
			11.2426		1
			34.9441		1
			14.4642		1
			154.799		0
			95.6936		1
			52.334		1
			107.265		0
			123.702		0
			58.1854		1
			52.6298		1
			54.4707		1
			104.274		0
			43.7541		1
			84.7469		0
			30.7364		1
			94.806		0
			31.5582		1
			67.5214		1
			20.5786		1
			3		1
			23		1
			19		1
			3		1
			72		1
			18		1
			31		1
			15		1
			113		0
			76		1
			31		1
			129		0
			79		1
			26		1
			10		1
			28		1
			44		1
			58		1
			14		1
			18		1
			70		1
			29		1
			24		1
			182		0
			80		1
			50		1
			50		1
			60		1
			36		1
			240		0
			52		1
			240		0
			108		1
			61		1
			225		0
			24		1
			49		1
			82		1
			57		1
			51		1
			23		1
			121		1
			1		1
			48		1
			108		1
			190		1
			1		1
			91		1
			49		1
			8		1
			190		0
			47		1
			70		1
			38		1
			73		1
			42		1
			175		0
			51		1
			180		0
			180		0
			47		1
			154		1
			1		1
			59		1
			20		1
			0		1
			94		1
			35		1
			53		1
			36		1
			33		1
			126		0
			137		0
			47		1
			48		1
			55		1
			59		1
			169		0
			73		1
			51		1
			107		0
			53		1
			121		0
			175		0
			87		1
			36		1
			34		1
			117		0
			18		1
			99		0
			8		1
			53		1
			2		1
			98		0
			52		1
			53		1
			20		1
			91		0
			84		0

## Sheet: EDF.1b
			PCK+ tumor area
			Dead=1/Live=0
			Months elapsed	No B cell infiltration	With B cell infiltration
			64	0
			1	1
			44	1
			67	0
			32	1
			19	1
			81	0
			36	1
			55	1
			26	1
			68	0
			23	1
			16	1
			33	1
			31	1
			26	1
			57	1
			20	1
			64	1
			1	1
			1	1
			40	1
			1	1
			28	1
			2	1
			2	1
			50	0
			94	1
			32	1
			24	1
			18	1
			104	0
			16	1
			21	1
			12	1
			40	1
			29	1
			17	1
			21	1
			19	1
			15	1
			80	0
			55	0
			13	1
			18	1
			23	1
			31	1
			10	1
			37	1
			34	1
			41	1
			44	1
			24.4247	1
			141.552	0
			10.8481	1
			32.5115	1
			31.098	1
			30.9007	1
			59.6647	1
			19.2965	1
			92.998	1
			59.5003	1
			95.5621	1
			30.7364	1
			35.3386	1
			34.2867	1
			80.8679	1
			38.0013	1
			90.7298	1
			39.9737	1
			192.373	0
			34.1552	1
			28.4681	1
			14.2012	1
			47.8961	1
			109.665	1
			175.608	0
			16.6667	1
			40.5654	1
			138.626	1
			57.5608	1
			118.738	1
			32.0184	1
			104.865	1
			16.6009	1
			54.5365	1
			43.3596	1
			48.4221	1
			148.981	0
			158.383	0
			152.959	0
			152.465	0
			150.362	0
			95.5621	1
			77.0546	1
			99.4412	0
			94.806	0
			91.716	0
			31.5253	1
			41.19	1
			28.0408	1
			32.3143	1
			88.0671	1
			95.4306	1
			5.6213	1
			31.5582	1
			225.838	0
			58.8757	1
			67.5214	1
			16.9297	1
			23.2413	1
			150.23	0
			20.5786	1
			36.4892	1
			0	1
			59	1
			13	1
			1	1
			9	1
			240	0
			240	0
			60	1
			10	1
			148	1
			94	1
			13	1
			46	1
			90	1
			53	1
			27	1
			68	1
			68	1
			31	1
			70	1
			15	1
			20	1
			25	1
			240	0
			21	1
			240	0
			102	1
			8	1
			25	1
			28	1
			3	1
			21	1
			17	1
			28	1
			240	0
			10	1
			20	1
			57	1
			20	1
			240	0
			119	1
			204	1
			47	1
			23	1
			4	1
			18	1
			59	1
			11	1
			85	1
			64	1
			145	1
			34	1
			0	1
			121	1
			28	1
			26	1
			240	0
			240	0
			19	1
			28	1
			33	1
			23	1
			23	1
			52	1
			4	1
			75	1
			36	1
			194	1
			31	1
			69	1
			89	1
			47	1
			102	1
			11	1
			61	1
			27	1
			98	1
			3	1
			40	1
			26	1
			20	1
			164	0
			30	1
			72	1
			175	0
			74	1
			36	1
			208	0
			207	0
			145	1
			231	1
			205	0
			240	0
			70	1
			52	1
			45	1
			19	1
			45	1
			13	1
			28	1
			7	1
			14	1
			36	1
			224	0
			43	1
			109	1
			29	1
			0	1
			12	1
			83	1
			144	1
			18	1
			31	1
			18	1
			1	1
			39	1
			29	1
			168	1
			80	1
			176	0
			78	1
			50	1
			20	1
			3	1
			4	1
			48	1
			52	1
			56	1
			29	1
			178	0
			15	1
			70	1
			60	1
			63	1
			23	1
			15	1
			59	1
			32	1
			27	1
			1	1
			137	0
			176	1
			99	1
			48	1
			59	1
			113	0
			30	1
			76	1
			31	1
			129	0
			80	1
			103	0
			110	0
			79	1
			111	0
			104	0
			116	0
			188	0
			146	0
			144	0
			46	1
			26	1
			93	1
			15	1
			2	1
			10	1
			28	1
			27	1
			30	1
			88	1
			78	1
			57	1
			44	1
			2	1
			55	1
			79	1
			55	1
			86	0
			60	1
			20		1
			97		1
			114		1
			20		1
			62		1
			75		0
			62		0
			95		1
			5		1
			22		1
			208		0
			10		1
			131		0
			1		1
			205		1
			77		0
			82		1
			28		1
			55		0
			119		0
			61		1
			35		1
			22		1
			2		1
			70		1
			35		1
			66		1
			12		1
			144		0
			83		1
			100		1
			13		1
			48		0
			38		1
			44		1
			16		1
			26		1
			35		1
			125		1
			54		1
			24		1
			32.9389		1
			89.1519		1
			64.76		1
			31.5253		1
			30.046		1
			126.956		0
			48.7837		1
			22.7482		1
			110.881		0
			107.495		0
			47.3373		1
			140.401		0
			21.9921		1
			131.164		0
			29.9145		1
			125.51		0
			33.1361		1
			43.8527		1
			19.165		1
			37.7055		1
			14.0368		1
			114.333		0
			114.431		0
			21.3018		1
			28.764		1
			110.98		0
			98.5207		1
			66.3708		1
			32.2156		1
			70.3156		1
			26.4957		1
			26.8902		1
			94.313		1
			83.7936		1
			125.345		0
			50.3616		1
			47.2058		1
			60.092		1
			28.5996		1
			90.4339		1
			204.799		1
			59.0401		1
			59.0401		1
			119.757		0
			21.6634		1
			41.2229		1
			46.5483		1
			102.235		1
			56.2459		1
			120.809		0
			128.863		0
			117.817		0
			127.646		0
			25.2794		1
			29.3557		1
			49.1124		1
			62.3932		1
			108.153		1
			17.1926		1
			104.931		1
			24.7863		1
			64.2012		1
			97.8304		0
			106.114		0
			114.957		0
			53.0572		1
			94.1486		0
			94.05		0
			88.6917		0
			86.7193		0
			84.0237		0
			101.249		0
			62.9849		1
			85.8646		0
			75.2794		1
			23.0112		1
			145.332		1
			36.6206		1
			88.6259		1
			32.7416		1
			81.4596		1
			9.92768		1
			56.6404		1
			43.8527		1
			28.3366		1
			173.734		1
			25.1808		1
			238.034		0
			34.8455		1
			11.3741		1
			16.3051		1
			19.5266		1
			30.572		1
			44.1486		1
			157.561		1
			60.6509		1
			58.6128		1
			52.7942		1
			38.0671		1
			15.6805		1
			168.968		0
			39.8751		1
			54.8323		1
			11.2426		1
			34.9441		1
			14.4642		1
			154.799		0
			95.6936		1
			52.334		1
			107.265		0
			123.702		0
			58.1854		1
			52.6298		1
			116.075		0
			54.4707		1
			104.274		0
			43.7541		1
			84.7469		0
			58		1
			108		1
			61		1
			225		0
			14		1
			24		1
			49		1
			82		1
			18		1
			57		1
			51		1
			23		1
			121		1
			1		1
			48		1
			108		1
			190		1
			1		1
			91		1
			49		1
			8		1
			190		0
			70		1
			29		1
			47		1
			70		1
			24		1
			38		1
			73		1
			42		1
			175		0
			51		1
			180		0
			182		0
			80		1
			180		0
			50		1
			47		1
			154		1
			1		1
			59		1
			50		1
			20		1
			0		1
			94		1
			35		1
			53		1
			36		1
			33		1
			126		0
			137		0
			60		1
			47		1
			48		1
			55		1
			59		1
			36		1
			169		0
			73		1
			240		0
			51		1
			107		0
			52		1
			53		1
			240		0
			121		0
			175		0
			87		1
			36		1
			34		1
			117		0
			18		1
			99		0
			8		1
			53		1
			2		1
			98		0
			52		1
			53		1
			20		1
			91		0
			84		0

## Sheet: EDF.1c
	TCGA Analysis
	Dead=1/Live=0
	Months elapsed	Low CD19 (<5.5)	High CD19 (>5.5)
	23	1
	41	0
	14	1
	34	0
	18	1
	31	1
	31	0
	26	1
	22	1
	45	1
	39	0
	83	1
	24	1
	19	0
	3	0
	35	1
	57	0
	5	0
	12	0
	44	1
	29	1
	38	1
	25	1
	22	1
	24	0
	36	1
	13	0
	17	1
	35	1
	81	1
	18	1
	115	0
	18	1
	53	1
	54	1
	44	1
	6	1
	84	1
	48	1
	6	1
	28	1
	7	0
	29	1
	89	1
	29	1
	17	1
	39	1
	54	1
	57	1
	90	1
	38	1
	47	1
	40	1
	42	1
	61	1
	49	1
	22	1
	3	0
	44	1
	8	1
	63	1
	6	0
	58	1
	20	1
	35	1
	83	1
	27	1
	5	0
	22	0
	26	1
	102	1
	88	1
	30	0
	101	0
	66	1
	39	1
	44	1
	55	0
	1	0
	90	1
	21	0
	2	1
	18	1
	40	0
	68	1
	55	1
	0	1
	44	1
	39	0
	19	1
	39	1
		1
	66	1
	26	0
	63	1
	9	1
	7	0
	21	0
	118	0
	64	1
	47	1
	87	0
	34	1
	45	1
	51	0
	45	1
	0	1
	43	1
	72	1
	56	1
	11	1
	14	0
	6	0
	4	1
	180	0
	48	1
	65	1
	52	1
	5	0
	14	0
	57	1
	22	0
	38	1
	29	0
	37	0
	46	0
	38	1
	38	1
	88	1
	44	0
	76	1
	11	0
	29	1
	67	1
	0	1
	2	1
	4	0
	64	0
	111	0
	62	1
	55	1
	49	1
	36	1
	30	1
	123	0
	31	1
	5	0
	31	1
	71	1
	19	1
	35	1
	31	1
	17	0
	40	0
	60	0
	32	1
	41	1
	31	0
	17	1
	5	0
	81	0
	41	1
	1	1
	36	1
	85	0
	57	1
	51	1
	14	1
	28	1
	26	1
	44	1
	2	1
	0	0
	15	0
	20	1
	38	1
	51	1
	44	1
	13	1
	33	1
	22	0
	49	1
	3	1
	63	1
	78	1
	11	1
	80	0
	66	1
	66	0
	12	0
	34	1
	4	0
	59	1
	48	1
	21	1
	43	1
	2	0
	70	1
	61	1
	18	1
	30	0
	32	1
	2	1
	29	0
	27	0
	1	1
	84	0
	6	1
	76	0
	12	1
	36	1
	4	1
	66	1
	17	1
	7	0
	44	1
	54	1
	25	0
	2	1
	20	1
	34	1
	35	1
	2	0
	2	0
	45	0
	3	0
	43	1
	9	1
	30		0
	48		1
	0		1
	68		0
	18		1
	30		0
	64		1
	41		1
	77		1
	22		1
	11		0
	59		1
	4		0
	41		1
	0		1
	23		1
	61		0
	24		0
	28		1
	20		1
	43		1
	68		1
	65		0
	32		1
	28		0
	22		0
	11		1
	34		1
	1		1
	15		1
	22		1
	28		1
	63		0
	83		0
	60		1
	86		1
	81		1
	8		0
	17		0
	11		0
	86		1
	76		0
	18		0
	54		0
	49		0
	31		0
	17		0
	58		1
	24		1
	55		1
	27		0
	41		1
	2		1
	15		1
	107		1
	86		1
	56		1
	47		1
	6		0
	56		0
	12		1
	125		1
	80		0
	37		1
	20		1
	16		1
	11		0
	69		0
	12		1
	0		1
	22		1
	25		0
	34		1
	7		0
	129		0
	153		0
	0		0
	19		1
	19		0
	17		1
	25		0
	30		1
	70		0
	44		0
	4		0
	51		1
	17		1
	127		0
	65		0
	35		1
	151		1
	6		0
	70		1
	44		0
	58		0
	42		0
	44		1
	33		1
	31		1
	16		1
	30		0
	44		1
	33		1
	3		0
	20		1
	8		0
	11		1
	15		1
	45		0
	118		1
	2		1
	16		0
	14		0
	18		1
	5		0
	12		1
	23		1
	45		1
	39		0
	19		1
	5		0
	70		0
	111		0
	92		1
	0		1
	47		1
	58		1
	3		0
	125		0
	133		0
	48		1
	83		0
	41		1
	109		1
	2		0
	27		0
	56		1
	6		1
	22		1
	6		0
	11		1
	6		0
	43		1
	105		1
	1		1
	86		1
	9		0
	30		0
			0
	25		0
	2		1
	36		1
	49		1
	109		0
	62		0
	18		0
	34		1
	52		1
	9		1
	116		0
	57		1
	11		1
	24		0
	36		1
	8		0
	31		1
	85		0
	33		1
	17		0
	20		1
	4		0
	36		1
	1		0
	32		0
	47		1
	38		1
	145		0
	19		1
	3		0
	109		0
	16		1
	4		0
	26		0
	8		0
	87		0
	0		1
	25		1
	77		0
	20		1
	2		1
	8		0
	63		0
	71		0
	7		0
	114		0
	5		0
	10		1
	83		0
	24		1
	33		1

## Sheet: EDF.1e (top) CD8
No. of CD8+ T cells/sq. mm of tumor
With B cell infiltration	No B cells infiltration
193.185
381.17
307.748
88.1562
6.24869
52.9068
11.7163
7.17822
0
12.5196
135.423
17.1839
56.2382
246.884
35.1489
131.731
49.2263
18.7461
100.539
27.6278
67.6387
53.913
14.8382
54.565
39.1851
8.59195
63.1129
621.131
18.7461
33.5867
65.0837
3.12435
10.1541
24.9948
54.676
0
21.9559
29.6813
10.3846
0.792604
0
	78.9587
	93.7304
	42.6006
	96.8547
	6.26882
	0.781086
	7.25051
	135.909
	46.8652
	3.12435
	6.24869
	3.12955
	128.879
	143.72
	69.5734
	90.606
	20.5564
	43.7408
	0
	6.24869
	1.56217
	15.5822
	10.9523
	5.89238
	17.965
	11.119
	2.60156
	11.1675
	3.12435
	8.53053
	2.34549
	3.23798
	12.763
	28.1191
	11.7163
	15.9661
	5.46902
	5.46808
	9.94603
	39.9651
	3.12435
	4.69916
	2.34484
	1.56217
	2.34326
	93.7304
	0
	9.54818
	0
	3.12435
	1.61081
	6.24869
0
0
575.812
154.801
173.311
118.27
10.909
13.057
75.115
88.564
79.021
0
986.474
133.662
0
49.356
516.744
2.474
126.832
166.277
1.535
286.243
29.82
6.203
412.039
391.864
116.251
9.41
23.701
18.203
112.406
59.766
87.19
202.12
62.289
124.749
13.516
87.692
243.616
93.98
12.928
0
14.315
45.802
21.872
1.307
112.853
47
48.602
4.124
102.797
127.108
25.474
108.906
2.785
68.722
0
205.319
104.953
16.819
37.046
181.352
0
98.581
271.972
270.134
69.232
183.677
45.815
194.303
84.436
45.565
13.311
135.884
30.182
129.267
1001.37
250.055
215.94
195.399
228.685
1612.57
	3.376
	3.701
	55.43
	0
	51.751
	294.105
	11.032
	8.554
	12.689
	2.771
	0
	59.055
	17.739
	4.352
	1.552
	2.555
	2.494
	1.879
	3.806
	2.985
	0
	52.628
	0
	1.115
	1.47
	0
	67.659
	63.016
	116.122
	18.691
	567.667
	312.719
	1.893
	10.159
	2.057
	0
	29.515
	0
	2.941
	17.918
	2.039
	40.002
	0
	367.795
	20.374
	3.319
	57.562
	193.859
	54.891
	0
	0
	0
	105.588
	0
	14.499
	0
	7.14
	136.426
	17.78
	202.247
	0
	0
	17.114
	0
	0
	26.789
	0
	30.362
	7.07
	0
	5.88
	12.044
	26.599
	1.206
	0
	3.881
	3.149
	69.704
	4.254
	26.942
	4.295
	34.825
	44.461
	11.565
	0
	1.254
	0
	25.275
	43.71
	0
	0
	12.153
	1.389
	6.326
	0
	61.823
	7.374
	0
	8.548
	116.115
	0
	2.26
	5.948
	0
	0
	67.236
	20.376
	19.02
	0
	9.247
	1.382
	4.135
	2.771
	0
	252.794
	2.435
	6.755
	22.433
	14.525
	0
	7.515
	3.001
	1.546
	13.783
	8.491
	31.921
	9.004
	0
	16.699
	0
	17.414
	0
	20.638
	43.96
	4.101
	4.465
	21.572
	6.526
	4.92
	6.548
	132.123
	4.017
	0
	24.934
	1.192
	57.632
	1.794
	13.168
	80.037
	98.999
	0
	65.797
	98.213
	131.438
	304.682
	0
	11.713
	383.956
	25.357
	38.492
	49.381
	895.563
	3.378
	2.868
	18.591
	76.871
	12.623
	0
	287.564
	1.873
	0
	5.086
	773.747
	10.136
	8.713
	11.686
	3.845
	57.871
	70.365
44.06
86.06
0.65
0
21.03
1.54
1.28
62
1273.08
423.26
33.57
26.92
39.56
82.2
4.6
29.68
4.38
2.67
85.21
166.57
137.43
90
331.96
4.02
106.49
221.56
27.85
36.09
10.07
0.34
36.37
22.41
74.68
8.51
220.35
42.34
1.5
20.12
81.1
9.94
22.13
54.9
8.94
84.36
155.9
90.15
19.82
70.53
33.17
72.73
60.1
43.26
5.76
40.58
40.85
4.71
109.12
48.37
33.73
89.01
2.57
51.19
5.62
259.32
1.6
65.59
40.24
19.85
180.98
139.88
103.18
10.41
143.5
70.75
2.62
612.2
125.99
3.92
260.68
8.14
49.08
1.23
2942.58
169.88
30.87
69.23
1.53
237.43
37.73
3.14
189.04
1.51
36.29
11.15
38.32
172.51
208.2
38.28
0
269.43
1.03
2.5
63.01
174.98
0.97
34.14
15.57
3.7
46.28
0
3.1
423.5
2.45
8.2
85.09
64.06
611.15
81.45
	6.83
	394.7
	74.71
	27.49
	21.79
	0
	26.76
	17.85
	3.09
	236.97
	58.65
	17.6
	20.71
	20.34
	0
	73.14
	110.89
	0
	0
	65.85
	9.01
	16.54
	21.58
	0
	24.32
	0
	2.69
	9.26
	2.5
	0
	14.25
	0.93
	3.05
	9.11
	3.02
	1.45
	0
	2.59
	22.93
	9.46
	0
	6.31
	8.19
	185.53
	47.81
	48.42
	12.97
	10.8
	12.78
	0
	2.06
	24.57
	31.31
	9.26
	0
	26.84
	5.47
	77.09
	9.85
	23.79
	0
	6.93

## Sheet: EDF.1e (bottom) CD4
No. of CD4+ T cells/sq. mm of tumor
With B cell infiltration	No B cells infiltration
4.496
139.118
0
0
35.903
0.385
0.428
90.395
264.701
596.809
151.058
149.723
44.737
99.156
0.919
77.252
1.348
2.667
103.4
141.296
39.747
58.294
278.189
5.025
85.297
123.041
45.343
46.733
12.354
0.342
53
6.355
85.716
14.777
0
4.704
0
15.092
10.734
0
0
0
0
46.4
21.259
86.398
28.488
14.554
18.796
6.819
18.853
7.209
1.919
12.486
38.577
11.77
24.071
13.82
9.636
0
0
0
0
17.004
3.204
11.925
52.308
1.527
159.178
16.882
0
8.678
19.982
27.514
0
346.786
62.084
0
53.232
4.522
13.089
1.226
839.571
186.742
0.858
55.208
1.527
162.011
24.791
11.503
37.581
4.539
13.609
27.07
12.775
84.967
120.42
43.064
0
147.579
4.113
2.499
17.854
2.966
0
97.03
6.918
11.085
63.863
1.262
3.098
427.388
1.226
1.171
30.632
18.724
1434.05
89.366
	6.825
	213.049
	46.518
	29.304
	15.11
	0
	17.842
	30.729
	0.774
	88.234
	32.259
	5.582
	76.134
	6.779
	0
	0
	12.129
	0
	0
	0
	0
	0
	0
	0
	0
	0
	0
	0
	0
	0
	0
	0
	0
	0
	0
	0
	0
	0
	0
	0
	0
	0
	0
	16.275
	2.988
	4.842
	1.441
	3.086
	14.915
	6.218
	1.032
	0
	15.657
	1.158
	0
	5.196
	10.936
	80.704
	8.759
	9.518
	3.874
	2.311
0
7.882
91.51
887.71
44.25
166.875
0
6.529
26.127
130.92
85.099
4.3
2108.86
226.645
0
35.407
5.288
0
197.525
72.832
0
16.838
47.491
0
477.098
309
109.852
1.568
27.883
0
321.714
2.344
97.196
956.808
4.918
5.127
71.269
136.409
815.996
95.859
85.325
0
1.301
265.334
4751.62
3.92
168.104
71.676
15.622
4.124
18.395
633.583
13.798
89.966
1.393
122.76
0
172.685
152.182
41.284
15.436
362.703
0
158.299
155.413
88.408
13.846
45.919
19.031
56.672
142.892
32.75
60.852
97.505
7.546
59.013
563.218
183.303
101.025
54.794
117.352
1686.02
	6.751
	8.327
	112.15
	1.019
	47.251
	157.463
	0
	10.692
	16.315
	11.083
	0
	2.316
	28.655
	24.662
	9.312
	0
	4.988
	7.515
	11.418
	3.98
	11.895
	104.137
	0
	0
	2.94
	2.561
	100.915
	31.508
	40.115
	56.072
	93.041
	318.619
	0
	5.079
	0
	0
	17.709
	0
	16.175
	84.47
	0
	6.667
	0
	59.442
	10.187
	0
	47.349
	28.168
	66.824
	0
	5.112
	0
	21.572
	0
	93.585
	0
	0
	320.076
	0
	118.559
	0
	0
	24.245
	14.229
	2.518
	22.324
	0
	62.17
	9.427
	0
	0
	4.015
	94.426
	0
	0
	8.539
	6.298
	43.565
	1.064
	0.962
	2.147
	199.864
	59.282
	15.902
	4.354
	0
	7.412
	50.551
	9.835
	89.035
	0
	1.013
	0
	0
	0
	32.661
	8.296
	8.235
	3.205
	373.451
	0
	12.432
	34.698
	1.605
	3.754
	18.21
	93.39
	12.104
	0
	2.312
	6.908
	0
	2.771
	6.018
	8.117
	4.87
	13.51
	179.466
	78.435
	1.475
	7.515
	6.002
	0
	2.297
	20.621
	9.576
	23.154
	0
	1.518
	2.949
	34.827
	0
	18.345
	65.94
	0
	4.465
	14.935
	0
	4.92
	11.786
	77.719
	4.017
	0
	36.267
	3.577
	32.575
	0
	11.851
	55.581
	33.347
	3.903
	11.135
	32.738
	13.64
	15.336
	0
	0
	81.294
	8.007
	1.132
	80.078
	1659.26
	5.068
	4.302
	6.197
	14.642
	3.787
	1.345
	29.955
	4.682
	0.835
	23.252
	133.256
	14.19
	29.044
	8.347
	3.845
	11.574
	93.16
119.345
1034.16
404.603
84.9794
409.289
30.1162
37.4922
35.0935
3.90543
3.91239
336.982
48.4274
57.8004
4.74777
18.7461
83.755
161.626
29.6813
50.2693
74.2004
44.0438
6.25079
4.68574
79.8706
58.7777
35.93
2.42742
50.8529
71.8599
22.6515
11.249
0
37.4922
109.352
8.59195
6.24869
3.13655
32.0245
23.9644
0
2.36324
	118.845
	93.7304
	69.4232
	57.8004
	54.0685
	46.8652
	45.1143
	38.2732
	37.4922
	28.1191
	24.9948
	21.9068
	21.8704
	17.965
	16.4162
	15.6217
	13.1561
	12.4974
	12.4974
	10.9352
	10.1541
	10.0826
	9.38772
	9.25946
	8.59195
	7.94216
	7.80467
	7.17909
	6.24869
	5.97137
	4.69099
	4.04748
	3.98844
	3.90543
	3.90543
	3.19321
	3.12515
	2.34346
	1.65767
	1.56726
	1.56217
	0.783194
	0.781615
	0.781086
	0
	0
	0
	0
	0
	0
	0
	0

## Sheet: EDF.1f left (ieCD3)
	Dead=1/Live=0
	Months Elapsed	Both Present	Only B cells	Only CD3	Both Absent
	24	1
	54	1
	125	1
	35	1
	26	1
	16	1
	44	1
	38	1
	48	0
	100	1
	13	1
	83	1
	12	1
	144	0
	66	1
	70	1
	35	1
	22	1
	35	1
	2	1
	61	1
	119	0
	208	0
	77	0
	82	1
	131	0
	10	1
	1	1
	205	1
	28	1
	55	0
	20	1
	97	1
	62	1
	114	1
	75	0
	20	1
	62	0
	22	1
	95	1
	5	1
	64			0
	1			1
	19			1
	67			0
	44			1
	32			1
	26			1
	36			1
	81			0
	55			1
	68			0
	23			1
	33			1
	16			1
	2			1
	21			1
	26			1
	40			1
	31			1
	57			1
	20			1
	1			1
	1			1
	64			1
	31			1
	28			1
	1			1
	10			1
	12			1
	50			0
	40			1
	2			1
	94			1
	29			1
	32			1
	24			1
	17			1
	18			1
	104			0
	37			1
	16			1
	80			0
	21			1
	19			1
	15			1
	55			0
	13			1
	23				1
	34				1
	41				1
	18				1
	44				1
	47	1
	204	1
	127	0
	49	1
	62	1
	17	1
	104	1
	64	1
	114	0
	53	1
	94	0
	88	0
	101	0
	75	1
	56	1
	28	1
	30	1
	157	1
	38	1
	15	1
	54	1
	116	0
	32	1
	89	1
	64	1
	31	1
	30	1
	126	0
	48	1
	22	1
	110	0
	107	0
	140	0
	21	1
	131	0
	29	1
	125	0
	33	1
	43	1
	19	1
	37	1
	14	1
	114	0
	114	0
	21	1
	28	1
	110	0
	98	1
	66	1
	32	1
	70	1
	26	1
	26	1
	94	1
	83	1
	125	0
	50	1
	47	1
	60	1
	28	1
	90	1
	59	1
	59	1
	119	0
	21	1
	41	1
	46	1
	102	1
	56	1
	120	0
	128	0
	117	0
	25	1
	29	1
	108	1
	24	1
	97	0
	106	0
	94	0
	86	0
	84	0
	62	1
	85	0
	23	1
	145	1
	36	1
	88	1
	32	1
	81	1
	9	1
	43	1
	173	1
	25	1
	238	0
	34	1
	11	1
	16	1
	19	1
	44	1
	60	1
	58	1
	52	1
	168	0
	39	1
	11	1
	34	1
	14	1
	154	0
	95	1
	52	1
	107	0
	123	0
	58	1
	52	1
	54	1
	104	0
	43	1
	84	0
	24			1
	141			0
	10			1
	32			1
	31			1
	30			1
	59			1
	19			1
	92			1
	59			1
	95			1
	30			1
	35			1
	34			1
	80			1
	38			1
	90			1
	34			1
	28			1
	14			1
	47			1
	109			1
	175			0
	16			1
	40			1
	138			1
	57			1
	118			1
	32			1
	104			1
	16			1
	54			1
	43			1
	48			1
	148			0
	158			0
	152			0
	152			0
	150			0
	95			1
	77			1
	99			0
	94			0
	91			0
	31			1
	41			1
	28			1
	32			1
	88			1
	95			1
	5			1
	31			1
	225			0
	58			1
	67			1
	16			1
	23			1
	150			0
	20			1
	36			1
	39				1
	192				0
	14	1
	18	1
	70	1
	29	1
	24	1
	182	0
	50	1
	50	1
	60	1
	36	1
	240	0
	240	0
	80	1
	108	1
	61	1
	225	0
	24	1
	49	1
	82	1
	57	1
	51	1
	23	1
	121	1
	1	1
	48	1
	108	1
	190	1
	1	1
	91	1
	49	1
	8	1
	190	0
	47	1
	70	1
	38	1
	73	1
	42	1
	175	0
	51	1
	180	0
	180	0
	47	1
	154	1
	1	1
	59	1
	20	1
	0	1
	94	1
	35	1
	53	1
	36	1
	33	1
	126	0
	137	0
	47	1
	48	1
	55	1
	59	1
	169	0
	73	1
	51	1
	107	0
	53	1
	121	0
	175	0
	87	1
	36	1
	34	1
	117	0
	18	1
	99	0
	8	1
	53	1
	2	1
	98	0
	52	1
	53	1
	20	1
	91	0
	84	0
	0			1
	59			1
	13			1
	1			1
	9			1
	240			0
	240			0
	60			1
	10			1
	148			1
	13			1
	46			1
	90			1
	53			1
	27			1
	68			1
	68			1
	31			1
	70			1
	15			1
	20			1
	25			1
	240			0
	21			1
	240			0
	102			1
	8			1
	25			1
	28			1
	21			1
	17			1
	28			1
	240			0
	10			1
	20			1
	57			1
	20			1
	240			0
	119			1
	204			1
	4			1
	18			1
	59			1
	11			1
	85			1
	64			1
	145			1
	34			1
	0			1
	121			1
	28			1
	26			1
	240			0
	240			0
	28			1
	23			1
	23			1
	52			1
	4			1
	75			1
	194			1
	31			1
	89			1
	47			1
	102			1
	11			1
	27			1
	98			1
	40			1
	26			1
	20			1
	164			0
	30			1
	175			0
	74			1
	36			1
	208			0
	207			0
	145			1
	231			1
	205			0
	240			0
	70			1
	52			1
	45			1
	19			1
	45			1
	13			1
	28			1
	7			1
	14			1
	36			1
	224			0
	43			1
	109			1
	29			1
	0			1
	12			1
	83			1
	144			1
	18			1
	1			1
	39			1
	29			1
	168			1
	80			1
	176			0
	78			1
	50			1
	20			1
	3			1
	4			1
	48			1
	52			1
	56			1
	29			1
	178			0
	15			1
	60			1
	63			1
	23			1
	59			1
	32			1
	27			1
	1			1
	137			0
	176			1
	99			1
	48			1
	59			1
	30			1
	80			1
	103			0
	110			0
	111			0
	104			0
	116			0
	188			0
	146			0
	144			0
	46			1
	93			1
	15			1
	2			1
	27			1
	30			1
	88			1
	78			1
	57			1
	2			1
	55			1
	79			1
	55			1
	86			0
	60			1
	23			1
	19			1
	72			1
	3			1
	3			1
	18			1
	31			1
	15			1
	113			0
	76			1
	31			1
	129			0
	79			1
	26			1
	10			1
	28			1
	44			1
	58		1
	52		1
	94				1
	47				1
	33				1
	36				1
	69				1
	61				1
	70				1

## Sheet: EDF.1f left (ieCD8)
	Dead=1/Live=0
	Months Elapsed	Both Present	Only B cells	Only CD8	Both Absent
	24	1
	54	1
	125	1
	35	1
	26	1
	16	1
	44	1
	38		1
	48	0
	100	1
	13	1
	83	1
	12	1
	144	0
	66	1
	70	1
	35	1
	35	1
	22	1
	2	1
	119	0
	61	1
	208	0
	10	1
	131	0
	1	1
	205	1
	77	0
	82	1
	28	1
	55		0
	20	1
	97	1
	114	1
	20	1
	62	1
	75	0
	62	0
	95	1
	5	1
	22		1
	64			0
	1			1
	44			1
	67			0
	32			1
	19			1
	81			0
	36			1
	55			1
	26			1
	68			0
	23			1
	16			1
	33			1
	31			1
	26			1
	57			1
	20			1
	64			1
	1			1
	1			1
	40			1
	1			1
	28			1
	2			1
	2			1
	50			0
	94			1
	32			1
	24			1
	18			1
	104			0
	16			1
	21			1
	12			1
	40			1
	29			1
	17			1
	21			1
	19			1
	15			1
	80			0
	55			0
	13			1
	18				1
	23				1
	31				1
	10				1
	37				1
	34				1
	41				1
	44				1
	32.9389	1
	89.1519	1
	64.76	1
	30.046	1
	126.956	0
	48.7837	1
	22.7482	1
	110.881	0
	107.495	0
	47.3373	1
	140.401	0
	21.9921	1
	131.164	0
	29.9145	1
	125.51	0
	33.1361	1
	43.8527	1
	19.165	1
	37.7055	1
	14.0368	1
	114.333	0
	114.431	0
	21.3018	1
	28.764	1
	110.98	0
	98.5207	1
	66.3708	1
	32.2156	1
	70.3156	1
	26.4957	1
	26.8902	1
	94.313	1
	83.7936	1
	125.345	0
	50.3616	1
	47.2058	1
	60.092	1
	28.5996	1
	90.4339	1
	204.799	1
	59.0401	1
	59.0401	1
	119.757	0
	21.6634	1
	41.2229	1
	46.5483	1
	102.235	1
	56.2459	1
	120.809	0
	128.863	0
	117.817	0
	127.646	0
	25.2794	1
	29.3557	1
	49.1124	1
	62.3932	1
	108.153	1
	17.1926	1
	104.931	1
	24.7863	1
	64.2012	1
	97.8304	0
	106.114	0
	114.957	0
	53.0572	1
	94.1486	0
	94.05	0
	88.6917	0
	86.7193	0
	84.0237	0
	101.249	0
	62.9849	1
	85.8646	0
	75.2794	1
	23.0112	1
	145.332	1
	36.6206	1
	88.6259	1
	32.7416	1
	81.4596	1
	9.92768	1
	56.6404	1
	43.8527	1
	28.3366	1
	173.734	1
	25.1808	1
	238.034	0
	34.8455	1
	11.3741	1
	16.3051	1
	19.5266	1
	30.572	1
	44.1486	1
	157.561	1
	60.6509	1
	58.6128	1
	52.7942	1
	15.6805	1
	168.968	0
	39.8751	1
	54.8323	1
	11.2426	1
	34.9441	1
	14.4642	1
	154.799	0
	95.6936	1
	52.334	1
	123.702	0
	58.1854	1
	52.6298	1
	116.075	0
	54.4707	1
	104.274	0
	43.7541	1
	84.7469	0
	24.4247			1
	141.552			0
	10.8481			1
	32.5115			1
	31.098			1
	59.6647			1
	19.2965			1
	92.998			1
	59.5003			1
	95.5621			1
	30.7364			1
	35.3386			1
	34.2867			1
	38.0013			1
	90.7298			1
	34.1552			1
	28.4681			1
	14.2012			1
	47.8961			1
	175.608			0
	40.5654			1
	138.626			1
	57.5608			1
	32.0184			1
	104.865			1
	16.6009			1
	54.5365			1
	43.3596			1
	48.4221			1
	158.383			0
	152.959			0
	152.465			0
	95.5621			1
	77.0546			1
	99.4412			0
	94.806			0
	91.716			0
	31.5253			1
	41.19			1
	28.0408			1
	88.0671			1
	95.4306			1
	5.6213			1
	31.5582			1
	58.8757			1
	67.5214			1
	16.9297			1
	23.2413			1
	150.23			0
	36.4892			1
	31.5253		1
	38.0671		1
	107.265		0
	30.9007				1
	80.8679				1
	39.9737				1
	192.373				0
	109.665				1
	16.6667				1
	118.738				1
	148.981				0
	150.362				0
	32.3143				1
	225.838				0
	20.5786				1
	14	1
	18	1
	70	1
	29	1
	24	1
	182	0
	50	1
	60	1
	240	0
	240	0
	80	1
	61	1
	225	0
	24	1
	49	1
	82	1
	57	1
	51	1
	121	1
	1	1
	108	1
	190	1
	1	1
	91	1
	49	1
	8	1
	190	0
	47	1
	70	1
	38	1
	73	1
	42	1
	175	0
	51	1
	180	0
	180	0
	47	1
	154	1
	1	1
	59	1
	20	1
	0	1
	94	1
	35	1
	53	1
	36	1
	33	1
	126	0
	137	0
	47	1
	48	1
	55	1
	59	1
	169	0
	73	1
	51	1
	107	0
	53	1
	121	0
	175	0
	87	1
	36	1
	34	1
	117	0
	18	1
	99	0
	8	1
	53	1
	2	1
	98	0
	52	1
	53	1
	20	1
	91	0
	84	0
	0			1
	59			1
	13			1
	9			1
	240			0
	240			0
	60			1
	10			1
	148			1
	13			1
	46			1
	90			1
	53			1
	27			1
	68			1
	68			1
	31			1
	70			1
	20			1
	240			0
	21			1
	102			1
	8			1
	25			1
	28			1
	21			1
	17			1
	28			1
	240			0
	20			1
	20			1
	240			0
	119			1
	204			1
	4			1
	18			1
	59			1
	11			1
	85			1
	0			1
	28			1
	240			0
	240			0
	28			1
	23			1
	75			1
	194			1
	31			1
	89			1
	47			1
	102			1
	11			1
	27			1
	98			1
	40			1
	26			1
	20			1
	164			0
	30			1
	74			1
	208			0
	207			0
	205			0
	240			0
	70			1
	45			1
	19			1
	13			1
	28			1
	14			1
	36			1
	109			1
	29			1
	0			1
	83			1
	144			1
	1			1
	39			1
	29			1
	168			1
	80			1
	78			1
	50			1
	20			1
	3			1
	4			1
	48			1
	52			1
	29			1
	15			1
	60			1
	63			1
	23			1
	59			1
	32			1
	27			1
	1			1
	137			0
	176			1
	48			1
	59			1
	30			1
	103			0
	110			0
	111			0
	116			0
	188			0
	146			0
	144			0
	46			1
	93			1
	15			1
	2			1
	30			1
	88			1
	57			1
	2			1
	55			1
	79			1
	55			1
	86			0
	60			1
	23			1
	19			1
	72			1
	3			1
	3			1
	18			1
	31			1
	15			1
	113			0
	76			1
	31			1
	129			0
	79			1
	26			1
	10			1
	28			1
	44			1
	50		1
	36		1
	108		1
	23		1
	48		1
	58		1
	52		1
	1				1
	15				1
	25				1
	240				0
	10				1
	57				1
	64				1
	145				1
	34				1
	121				1
	26				1
	23				1
	52				1
	4				1
	175				0
	36				1
	145				1
	231				1
	52				1
	45				1
	7				1
	224				0
	43				1
	12				1
	18				1
	176				0
	56				1
	178				0
	99				1
	80				1
	104				0
	27				1
	78				1
	94				1
	47				1
	33				1
	36				1
	69				1
	61				1
	70				1

## Sheet: EDF.1h
Intracellualr in CD45+CD3-CD19+ /-CD20-CD138+ per 10000 CD45 cells (%)
	#1	#2	#3	#4	#5	#6	#7	#8	#9	#10	#11	#12	#13	#14	#15	#16	#17	#18	#19	#20	#21	#22	#23	#24	#25	#26	#27	#28	#29
IgA	0.4	0.418122	0.489583	0.333333	0.388889	0.6	0.453704	0.565757	0.723301	0.411765	0.358491	0.402778	0.881988	0.492788	0.517241	0.376426	0.73913	0.493519	0.409569	0.520661	0.719298	0.644444	0.741641	0.571429	0.773196	0.909091	0.581818	0.381643	0.385714
IgG	0.5	0.420306	0.364583	0.333333	0.411111	0.4	0.469577	0.0372208	0.262136	0.372549	0.354136	0.361111	0.0931677	0.449519	0.285057	0.361217	0.130435	0.414756	0.451104	0.347107	0.157895	0.266667	0.203647	0.285714	0.109966	0.0545455	0.218182	0.584541	0.535714
IgM	0.1	0.161572	0.145833	0.333333	0.2	0	0.0767196	0.397022	0.0145631	0.215686	0.287373	0.236111	0.0248447	0.0576923	0.197701	0.262357	0.130435	0.0917248	0.139327	0.132231	0.122807	0.0888889	0.0547112	0.142857	0.116838	0.0363636	0.2	0.0338164	0.0785714
Intracellualr in CD19+CD20-CD38high per 10000 CD45 cells (%)
	#1	#2	#3	#4	#5	#6	#7	#8	#9	#10	#11	#12	#13	#14	#15	#16	#17	#18	#19	#20	#21	#22	#23	#24	#25	#26	#27	#28	#29
IgA	1	0.425036	0.68	0.689655	0.448718	0.5	0.490196	0.52381	0.666667	0.40678	0.40743	0.454976	0.877193	0.537879	0.833789	0.610922	0.666667	0.571003	0.411261	0.361345	0.425414	0.581395	0.574545	0.578947	0.644231	0.857143	0.340611	0.422886	0.289474
IgG	0	0.521106	0.208889	0.241379	0.448718	0.333333	0.460784	0.285714	0.31746	0.491525	0.389769	0.306872	0.0877193	0.44697	0.133037	0.313993	0.257576	0.402681	0.537426	0.495798	0.331492	0.286822	0.338182	0.263158	0.158654	0.0408163	0.427948	0.437811	0.530075
IgM	0	0.0538574	0.111111	0.0689655	0.102564	0.166667	0.0490196	0.190476	0.015873	0.101695	0.202801	0.238152	0.0350877	0.0151515	0.0331737	0.0750853	0.0757576	0.0263158	0.0513134	0.142857	0.243094	0.131783	0.0872727	0.157895	0.197115	0.102041	0.231441	0.139303	0.180451
Extracellular in CD19+CD20+ per 10000 CD45 cells (%)
	#1	#2	#3	#4	#5	#6	#7	#8	#9	#10	#11	#12	#13	#14	#15	#16	#17	#18	#19	#20	#21	#22	#23	#24	#25	#26	#27	#28	#29
IgA	0.8	0.801262	0.691489	0.808789	0.658228	1	0.596639	1	0.736842	0.705882	0.551867	0.51087	0.666667	0.214286	0.333333	0.551867	0.75	0.58506	0.683502	0.859922	0.375	0.804878	0.76643	0.785366	0.900398	0.879921	0.674877	0.509878	0.682927
IgG	0	0.0757098	0.0319149	0.0380048	0.0379747	0	0.0840336	0	0.0526316	0.132353	0.0165975	0.0217391	0.0208333	0	0.333333	0.0165975	0.214286	0.00774311	0.124579	0.00583658	0	0.0853659	0.0772647	0.0658537	0.0438247	0.011811	0.0246305	0.0112888	0.0731707
IgM	0.2	0.123028	0.276596	0.153207	0.303797	0	0.319328	0	0.210526	0.161765	0.431535	0.467391	0.3125	0.785714	0.333333	0.431535	0.0357143	0.407197	0.191919	0.134241	0.625	0.109756	0.156306	0.14878	0.0557769	0.108268	0.300493	0.478833	0.243902
