# Supplementary material for: IgA transcytosis and antigen recognition govern ovarian cancer immunity
Source: Nature. 2021 Feb 3;591(7850):464–70. doi: 10.1038/s41586-020-03144-0 (PMC7969354; doi:10.1038/s41586-020-03144-0)
Supplement: Supplementary file 15 — Source Data Extended Data Fig. 2 [file 41586_2020_3144_MOESM15_ESM.xlsx]

## Sheet: EDF.2a
Intracellualr in CD45+CD3-CD19+CD20-CD38high CD27+
	#20	#21	#22	#23	#24	#25	#26	#27	#28	#29
IgA	0.501767	0.54	0.652381	0.756714	0.619048	0.728022	0.892473	0.420833	0.461538	0.373041
IgG	0.374558	0.255	0.238095	0.154818	0.238095	0.126374	0.0322581	0.370833	0.432692	0.470219
IgM	0.123675	0.205	0.109524	0.0884676	0.142857	0.145604	0.0752688	0.208333	0.105769	0.15674
Intracellualr in CD45+CD3-CD19+CD20-CD38high
	#20	#21	#22	#23	#24	#25	#26	#27	#28	#29
IgA	0.361345	0.425414	0.581395	0.574545	0.578947	0.644231	0.857143	0.340611	0.422886	0.289474
IgG	0.495798	0.331492	0.286822	0.338182	0.263158	0.158654	0.0408163	0.427948	0.437811	0.530075
IgM	0.142857	0.243094	0.131783	0.0872727	0.157895	0.197115	0.102041	0.231441	0.139303	0.180451

## Sheet: EDF.2b
IGH chain abundances
	IGHA2	IGHG4	IGHG2	IGHGP	IGHA1	IGHG1	IGHG3
TCGA.24.1550.01A.01R.1566.13	3.98561	14.585	16.7235	5.50903	97.9839	120.936	348.668
TCGA.24.1551.01A.01R.1566.13	3.96448	0.320546	1.80208	0.120817	61.3098	36.886	6.79062
TCGA.24.1558.01A.01R.1566.13	0.184681	0.148493	0.262093	0	0.653371	0.0537092	0.0389971
TCGA.24.1564.01A.01R.1566.13	1.39264	0.850447	1.15081	0.0641084	19.7984	5.31126	3.43948
TCGA.24.1924.01A.01R.1567.13	12.4105	12.6037	8.09062	2.09192	319.358	209.599	50.4682
TCGA.24.1930.01A.01R.1567.13	14.0016	2.83125	66.2695	20.6015	488.443	680.416	326.575
TCGA.24.2023.01A.01R.1567.13	0.777832	0.166778	0.57238	0.0942906	4.81989	5.2883	1.81036
TCGA.24.2024.01A.02R.1568.13	1.81469	8.67963	3.17628	0.0353542	10.368	43.8638	23.2432
TCGA.25.1314.01A.01R.1565.13	0.372847	1.27772	1.94623	0.33898	5.50784	23.6656	8.04675
TCGA.25.1324.01A.01R.1565.13	1.41638	1.61783	7.90237	2.85004	54.6142	77.2661	42.5047
TCGA.25.1628.01A.01R.1566.13	6.20679	1.76138	70.5476	4.97913	197.289	68.0372	88.8731
TCGA.25.1631.01A.01R.1569.13	3.31769	0.27988	0.360203	0	27.5682	1.51846	1.14846
TCGA.25.1870.01A.01R.1567.13	0.242117	0	0.0190892	0.0366875	1.30433	0.133002	0.47717
TCGA.25.2391.01A.01R.1569.13	0.186312	0.0414845	0.149154	0.0390898	3.51235	0.427912	0.532624
TCGA.25.2398.01A.01R.1569.13	1.43992	1.75269	4.7367	2.21544	36.0156	32.049	30.8355
TCGA.25.2401.01A.01R.1569.13	10.2394	5.03714	16.3687	0.275152	62.2221	81.619	17.5101
TCGA.29.1693.01A.01R.1567.13	1.79502	0.196407	0.542752	0.0672978	5.67793	1.12658	1.76622
TCGA.29.1694.01A.01R.1567.13	3.06066	0.112961	0.743712	0.0456172	31.0642	1.21923	4.93014
TCGA.29.1695.01A.01R.1567.13	5.87028	2.53564	2.42178	0.325809	45.2299	13.0621	8.18689
TCGA.29.2414.01A.02R.1569.13	1.2385	0.988162	3.87583	0.281501	21.5787	20.4011	9.15324
TCGA.29.2428.01A.01R.1569.13	3.69133	1.51503	30.5717	10.7193	107.7	229.595	315.297
TCGA.30.1860.01A.01R.1568.13	59.0883	4.43675	22.5917	2.83686	176.614	386.91	109.609
TCGA.31.1953.01A.01R.1568.13	1.76864	0.411389	0.59762	0.0430713	25.9327	3.60052	1.29379
TCGA.36.1578.01A.01R.1566.13	25.8822	13.7632	20.385	0.190317	749.243	76.3293	31.3456
TCGA.36.1580.01A.01R.1566.13	1.10135	2.6212	4.39375	0.4339	21.8197	11.3812	7.96903
TCGA.57.1583.01A.01R.1566.13	0.592855	0.781768	1.79491	0	3.62283	1.22606	0.717738
TCGA.57.1586.01A.02R.1567.13	6.58897	1.13189	0.906415	0.142207	27.4673	180.826	14.0536
TCGA.61.1725.01A.01R.1567.13	1.50254	3.07702	2.9592	0.278788	19.4681	52.8528	9.60892
TCGA.61.1738.01A.01R.1567.13	6.67367	0.591838	1.18388	0.111535	203.995	78.6996	10.3618
TCGA.61.1917.01A.01R.1568.13	1.4134	3.96044	1.37387	0.281647	15.6549	7.48517	13.9332
TCGA.61.2000.01A.01R.1568.13	0.598457	0.32996	0.262882	0.0194321	5.07314	0.613299	2.02192
TCGA.61.2008.02A.01R.1568.13	0.479433	0.0201125	0.276103	0.0379031	4.12307	2.926	0.387341
TCGA.29.1762.01A.01R.1567.13	0	0.0635687	0	0.0119798	0.216133	0.0255472	0.100166
TCGA.29.1710.01A.02R.1567.13	6.1861	11.9375	35.1165	8.43631	119.375	616.476	169.813
TCGA.29.1761.01A.01R.1567.13	0.0858517	10.6858	3.22871	0.429295	1.22182	25.6833	9.87997
TCGA.29.1707.02A.01R.1567.13	0	0	0	0	16.1344	0	0
TCGA.29.1711.01A.01R.1567.13	0	0	2.05345	0	14.659	24.4064	12.8324
TCGA.29.1705.01A.01R.1567.13	0	1.5528	0	0	6.21122	0	0
TCGA.29.1705.02A.01R.1567.13	1.82978	0.896326	1.19851	0.332716	12.0597	3.87507	3.51899
TCGA.29.1703.01A.01R.1567.13	0	0	0	0	2.26226	1.51527	0
TCGA.29.1702.01A.01R.1567.13	0	0	0	0	1.01225	0	0
TCGA.29.1699.01A.01R.1567.13	1.61573	6.75551	6.62422	0.489658	42.6117	105.256	45.9452
TCGA.29.1698.01A.01R.1567.13	21.9338	0.84295	7.46415	0.0842429	40.2828	43.4905	4.80762
TCGA.29.1701.01A.01R.1567.13	2.29129	6.16693	11.227	1.11833	36.6991	101.137	29.4575
TCGA.23.1110.01A.01R.1564.13	0.730684	0.050358	0.148138	0	0.906443	0.080952	0.0440831
TCGA.61.1911.01A.01R.1567.13	26.7961	3.58488	119.038	35.8779	536.429	1345.72	387.376
TCGA.13.0913.02A.01R.1564.13	1.44988	0.486586	6.02376	3.49605	20.6191	9.01977	54.1495
TCGA.23.1107.01A.01R.1564.13	0.869744	5.43002	11.6171	21.1175	11.0081	104.509	58.2941
TCGA.10.0927.01A.02R.1564.13	0.404504	0.390292	2.89156	1.59364	21.4661	19.4844	21.7143
TCGA.61.1910.01A.01R.1567.13	0.300121	0.0723941	0.0354936	0	1.62887	0.203657	0.09506
TCGA.20.0987.01A.02R.1564.13	21.3357	46.049	403.92	16.9306	845.567	307.201	385.449
TCGA.10.0937.01A.02R.1564.13	1.01551	0.466584	1.18954	1.40688	8.25853	8.56929	6.73934
TCGA.09.2045.01A.01R.1568.13	9.71415	0.0990089	0.194169	0.0310979	39.8016	1.1937	1.06895
TCGA.09.2054.01A.01R.1568.13	8.21343	36.3403	8.46276	0.204586	91.4886	93.9207	18.27
TCGA.61.2097.01A.02R.1568.13	1.71077	0.311445	0.763482	0.117387	10.3711	6.63372	4.7439
TCGA.30.1714.01A.02R.1567.13	0.0885502	0.0854389	0.0418892	0.12076	0.683512	0.635224	1.0845
TCGA.10.0938.01A.02R.1564.13	0	0	0	0	0.0713829	0.0286875	0
TCGA.13.0766.01A.02R.1564.13	0.066908	2.00127	0.50642	0.304153	3.35697	0.622666	0.56513
TCGA.25.1871.01A.01R.1567.13	0.062422	0.0301144	0.0295291	0	0.48183	0.0121025	0.0527239
TCGA.13.0804.01A.01R.1564.13	2.10609	0.106952	0.139832	0	5.59717	0.659061	0.655378
TCGA.04.1338.01A.01R.1564.13	8.62489	0.693488	3.95256	0.653456	51.1014	30.7267	6.07075
TCGA.24.1850.01A.01R.1567.13	11.07	289.77	129.293	1.18576	57.8251	75.5142	34.0958
TCGA.23.1113.01A.01R.1564.13	0	2.23258	0.145946	0	0.223258	0.209355	1.62866
TCGA.24.2271.01A.01R.1568.13	26.2245	93.7164	29.6272	0.703638	589.152	299.088	269.574
TCGA.23.1021.01B.01R.1564.13	1.78774	1.96014	0.499732	0.0369398	19.2878	0.488403	1.09817
TCGA.23.1119.01A.02R.1565.13	0.844306	38.0845	31.6861	25.4273	368.999	322.411	149.49
TCGA.29.1766.01A.01R.1567.13	9.06572	14.956	5.91995	0.258581	164.928	110.795	27.476
TCGA.24.1544.01A.01R.1566.13	1.51094	12.5104	1.52926	0.127786	119.239	2.3708	3.17566
TCGA.13.0920.01A.01R.1564.13	0.57551	15.0545	6.47347	5.11608	10.5505	217.545	66.9734
TCGA.25.1877.01A.01R.1567.13	1.8377	5.3194	19.1254	5.35632	31.9164	180.956	96.327
TCGA.13.0924.01A.01R.1564.13	69.3499	25.4838	41.5423	1.13034	196.41	85.5535	25.2794
TCGA.61.2111.01A.01R.1568.13	7.20234	0.317078	11.0893	0.547753	99.9059	14.1976	23.7089
TCGA.24.2262.01A.01R.1568.13	9.26593	2.31686	11.0919	1.92629	375.632	157.532	80.3632
TCGA.13.1487.01A.01R.1565.13	0.13111	0.0632515	2.66696	0.0596004	8.79196	1.14389	0.885921
TCGA.13.1496.01A.01R.1565.13	32.645	1.87001	15.4143	16.7396	188.17	137.282	49.7494
TCGA.24.1557.01A.01R.1566.13	3.16566	0.105325	0.232377	0	4.60799	0.423285	0.645409
TCGA.30.1892.01A.01R.1568.13	1.44077	0.98128	3.28755	0.308212	12.9202	9.43176	4.40241
TCGA.30.1866.01A.02R.1568.13	0.350213	2.9398	1.3585	1.27361	5.60928	11.6516	4.49621
TCGA.13.0725.01A.01R.1564.13	41.8197	1.48226	10.9816	0.129324	423.954	23.5189	17.1086
TCGA.24.2254.01A.01R.1568.13	0.20612	0.0596632	0.195012	0	3.54002	0.119888	0.191506
TCGA.25.1630.01A.01R.1566.13	2.25449	8.78268	0.453263	0.153728	35.9193	2.30572	2.85634
TCGA.24.1923.01A.01R.1567.13	0.190163	0	0.179916	0.0740959	4.11523	0.832188	1.0555
TCGA.13.0906.01A.01R.1564.13	1.75874	11.2873	6.37855	1.09022	40.8811	30.7819	26.4014
TCGA.24.1416.01A.01R.1565.13	0.392874	0.324917	0.0531004	0.0255135	8.58323	0.097934	0.0474051
TCGA.30.1853.01A.02R.1567.13	0.240052	4.5	1.84938	0.0311782	2.94485	0.465416	0.55034
TCGA.24.1467.01A.01R.1566.13	0.0482546	0.0698388	0.205445	0.0438716	3.5385	4.69654	2.24167
TCGA.04.1542.01A.01R.1566.13	0	0	0	0	0.032814	0.0659369	0.114901
TCGA.13.0724.01A.01R.1564.13	3.66398	2.35683	8.81838	3.85715	44.5316	15.0799	13.8177
TCGA.13.0911.01A.01R.1564.13	9.55944	8.22887	28.6108	1.30651	233.212	38.0613	27.2308
TCGA.10.0928.01A.02R.1564.13	0	0	0	0	0.520964	0	0.114012
TCGA.25.1328.01A.01R.1565.13	6.00799	4.51112	2.82075	0	46.8328	7.36562	11.8089
TCGA.31.1959.01A.01R.1568.13	5.32231	2.03715	1.22767	0.119972	43.8836	36.5769	20.6195
TCGA.61.1721.01A.01R.1569.13	10.6863	0.434443	6.4752	0.218328	44.5449	3.77126	8.87388
TCGA.13.0888.01A.01R.1564.13	0	0	0	0	0.154327	0.0310106	0.0337742
TCGA.13.0897.01A.01R.1564.13	2.69007	0.238367	2.07764	0.199651	36.8145	2.49069	2.96768
TCGA.24.1413.01A.01R.1565.13	0.435002	0.0441809	0.801462	0.166522	5.52261	4.33235	3.28743
TCGA.25.2397.01A.01R.1569.13	0.972166	0.0457565	0.448673	0.0646729	13.6583	0.450525	0.861183
TCGA.61.1907.01A.01R.1567.13	56.9489	8.5421	16.9885	1.23637	353.761	220.364	47.9136
TCGA.09.1661.01B.01R.1566.13	0	0	0.280552	0	1.7882	0.373697	1.84715
TCGA.23.1026.01B.01R.1569.13	1.24614	1.80353	0.696675	0.0257489	12.4061	21.4038	4.99955
TCGA.13.0720.01A.01R.1564.13	26.9511	0.962127	2.77787	0.327379	206.296	4.61846	12.9845
TCGA.29.1688.01A.01R.1566.13	3.51851	0.603039	1.55495	0.084182	17.4881	1.81314	3.3238
TCGA.29.2427.01A.01R.1569.13	11.9877	3.36696	19.8092	10.2643	247.69	360.25	120.567
TCGA.24.2288.01A.01R.1568.13	6.45751	70.3694	78.5783	12.3514	381.771	801.213	504.622
TCGA.13.1404.01A.01R.1565.13	15.4431	71.7044	65.0518	7.88811	215.883	91.2765	85.2442
TCGA.59.2352.01A.01R.1569.13	2.57358	42.2344	8.21778	2.02784	81.7372	1316.06	89.4676
TCGA.29.1768.01A.01R.1567.13	6.40321	21.3065	48.5308	4.78315	157.996	129.193	96.8832
TCGA.61.1733.01A.01R.1567.13	0.255777	0.874983	0.0659983	0	6.05757	6.8615	0.805235
TCGA.24.2267.01A.01R.1568.13	4.40241	13.3848	42.4111	10.2565	189.887	425.554	370.546
TCGA.31.1956.01A.01R.1568.13	27.6815	25.3748	102.637	16.4618	553.487	811.545	642.258
TCGA.13.1488.01A.01R.1565.13	4.71095	2.34159	22.9158	7.57104	125.527	95.2944	57.455
TCGA.61.1918.01A.01R.1568.13	0.172006	2.4687	0.203422	0.0195478	2.98733	0.650302	1.18042
TCGA.61.1919.01A.01R.1568.13	2.55354	1.15799	32.9533	1.99657	50.1879	193.251	62.3965
TCGA.13.0883.01A.02R.1569.13	3.73808	0.384989	1.11265	0.0572788	32.9065	6.31097	9.17042
TCGA.24.2033.01A.01R.1568.13	0	0.0451305	0.13276	0.191364	1.038	0.89779	0.513591
TCGA.24.2035.01A.01R.1568.13	13.2973	18.7964	12.6326	1.06965	380.046	73.3327	56.5731
TCGA.13.0884.01B.01R.1565.13	1.75078	1.07763	2.1705	0.13722	16.8926	2.8677	4.81875
TCGA.57.1993.01A.01R.1568.13	1.34623	0.0185561	0.0909775	0.017485	19.4283	3.55717	0.45483
TCGA.04.1347.01A.01R.1564.13	0.471308	0.213999	4.64272	3.62963	4.25324	35.2611	15.3145
TCGA.13.1485.01A.02R.1565.13	0.606573	1.26056	0.971193	0	3.37651	0.461366	0.315283
TCGA.20.1686.01A.01R.1566.13	16.2723	48.7839	16.7831	4.05081	141.893	116.592	30.2933
TCGA.13.0800.01A.01R.1564.13	0	0	0	0	0.161655	0.0081208	0.017689
TCGA.61.1998.01A.01R.1568.13	2.81894	0.067158	0.82316	0.0316406	25.9901	1.52491	0.617292
TCGA.61.2012.01A.01R.1568.13	6.06827	234.712	651.364	22.588	55.2412	1660.02	549.467
TCGA.23.1030.01A.02R.1564.13	5.06183	1.20937	3.23832	0.219145	56.3286	8.71104	3.1353
TCGA.30.1862.01A.02R.1568.13	10.4703	9.75867	18.6137	9.21334	110.153	318.375	118.31
TCGA.20.1687.01A.01R.1566.13	4.82124	6.82637	12.6047	0.414988	64.3	32.1133	39.2039
TCGA.61.2109.01A.01R.1568.13	0.486389	0.332421	0.402657	0.0184254	5.55338	0.565811	1.62617
TCGA.23.1118.01A.01R.1564.13	1.12546	0.396777	2.43678	0.334518	7.93554	2.44222	1.57215
TCGA.13.1512.01A.01R.1565.13	0.997728	3.56893	1.72676	0.0884978	9.43889	33.2435	13.689
TCGA.24.1563.01A.01R.1566.13	2.17391	2.03397	4.34206	0.359354	13.4962	10.6094	8.77278
TCGA.29.1785.01A.01R.1567.13	1.54669	0.0904454	4.14615	0.0426122	15.9184	9.39607	12.292
TCGA.25.1318.01A.01R.1565.13	0.68284	0.359372	0.234925	0	6.16922	0.216638	0.471888
TCGA.04.1536.01A.01R.1566.13	1.10602	0.251096	0.061554	0.650655	16.8862	2.92642	1.48371
TCGA.09.0364.01A.02R.1564.13	0	0.0199168	0	0.0187671	0.0398335	0.0880462	0.0697401
TCGA.59.2363.01A.01R.1569.13	0.383822	0	0.108942	0.0523439	1.18508	1.03438	3.61473
TCGA.25.1312.01A.01R.1565.13	1.13901	0.0622071	0.609981	0	5.82673	0.399999	0.508253
TCGA.57.1584.01A.01R.1566.13	0.043569	0.147134	0.0206106	0	0.546496	0.168944	0.2392
TCGA.61.1741.01A.02R.1567.13	3.78827	0.762215	21.216	11.4751	148.666	294.945	168.19
TCGA.13.0795.01A.01R.1564.13	2.62801	1.22088	2.39431	2.35981	18.9393	17.8522	14.9351
TCGA.29.2414.02A.01R.1569.13	2.95098	3.46712	22.9245	1.4601	31.0684	99.7157	24.179
TCGA.57.1994.01A.01R.1568.13	6.91159	1.47665	18.5276	7.00194	154.906	78.583	108.055
TCGA.04.1357.01A.01R.1565.13	27.0047	9.00898	72.3374	14.8175	796.459	421.86	277.229
TCGA.13.0901.01B.01R.1565.13	1.56131	2.24733	3.8019	0	18.6454	11.096	5.23172
TCGA.13.0730.01A.01R.1564.13	1.20035	0.289544	1.23031	0.485032	24.0965	6.20602	4.64687
TCGA.09.1666.01A.01R.1566.13	0.210773	0.0184879	0.145029	0.0174207	7.11786	0.638979	0.453159
TCGA.04.1519.01A.01R.1565.13	0	0.0198861	0.0779985	0	0.0596583	0.0159838	0.0522245
TCGA.24.1418.01A.01R.1565.13	4.55787	1.26179	2.12884	1.87086	67.3761	56.3769	19.3462
TCGA.09.1667.01C.01R.1566.13	9.86532	26.6375	8.96839	0.421256	101.483	36.7718	27.6232
TCGA.24.1103.01A.01R.1565.13	0.632044	0.18926	0.309303	0	1.49305	0.726798	0.441805
TCGA.23.1116.01A.01R.1564.13	2.70504	2.83371	2.88832	0.6324	51.8643	13.5609	11.4239
TCGA.04.1364.01A.01R.1565.13	0.0203665	0	0.019269	0	0.137556	0.38697	0.0344046
TCGA.24.2280.01A.01R.1568.13	33.3238	60.5021	56.995	4.78942	231.679	89.7405	144.924
TCGA.57.1582.01A.01R.1566.13	1.27384	2.75483	6.9818	1.53752	25.5352	128.937	33.2425
TCGA.24.1552.01A.01R.1566.13	0.0497732	0.144073	0.188364	0.135757	1.48876	2.92398	1.51345
TCGA.61.2092.01A.01R.1568.13	304.566	0.195535	3.8347	0	584.504	0.677772	0.663285
TCGA.20.0991.01A.01R.1564.13	32.4222	54.9536	225.495	106.454	3683.86	800.141	618.782
TCGA.36.1576.01A.01R.1566.13	9.14379	15.8883	15.4091	3.03788	186.74	469.263	186.573
TCGA.24.2281.01A.01R.1568.13	1.69434	8.08007	10.9264	4.23177	72.6079	431.249	59.6456
TCGA.25.1313.01A.01R.1565.13	0.624124	0.518557	0.83653	0.331003	5.5034	8.92755	4.24655
TCGA.25.1633.01A.01R.1566.13	6.99389	6.14356	6.88475	0.367551	77.6038	20.8963	13.8805
TCGA.59.2350.01A.01R.1569.13	0.1517	0.0365925	0.107644	0.0344802	1.4637	0.514706	0.768789
TCGA.09.1673.01A.01R.1566.13	0.203891	0.196727	0.192904	0.0505557	3.25493	1.04936	0.375739
TCGA.13.0714.01A.01R.1564.13	8.34853	6.40286	11.5442	1.2326	108.229	8.2453	18.6231
TCGA.04.1648.01A.01R.1567.13	5.13318	0.656826	0.678875	0	39.9599	4.35189	3.40327
TCGA.04.1655.01A.01R.1566.13	10.3484	0.046441	0.0455384	0	41.5182	0.0279957	0.0203271
TCGA.13.1403.01A.01R.1565.13	0.445578	0	0.0191621	0.0184139	1.4461	0.0157071	0.0342138
TCGA.13.2060.01A.01R.1568.13	12.091	2.87916	13.2911	7.08188	64.6128	415.393	53.4357
TCGA.25.1319.01A.01R.1565.13	0.788896	0.129957	1.36534	0.0349873	8.26157	1.1117	0.796347
TCGA.31.1946.01A.01R.1568.13	0.887879	271.076	3.07417	0.446553	10.2255	38.8897	22.2428
TCGA.61.1914.01A.01R.1567.13	0.914901	1.72539	3.48207	1.72031	40.6469	92.2226	22.9369
TCGA.25.2400.01A.01R.1569.13	0.124721	0.120339	0.0590002	0	1.26356	1.53953	0.509164
TCGA.WR.A838.01A.12R.A406.31	0.0681347	0.0328704	0.0644632	0	0.131482	0.0330251	0
TCGA.09.2053.01C.01R.1568.13	14.7582	41.5894	100.845	36.2922	123.416	652.883	266.278
TCGA.61.2113.01A.01R.1568.13	7.41842	5.04333	33.7111	3.7634	317.573	85.2716	269.158
TCGA.30.1861.01A.01R.1568.13	1.04695	3.03049	4.38664	0.135979	30.9027	6.27178	4.45755
TCGA.61.2009.01A.01R.1568.13	1.40598	1.2253	0.107276	0.164939	14.8568	58.9769	5.45887
TCGA.09.1668.01B.01R.1566.13	1.28089	0.348582	0.730225	0.05972	57.009	26.8844	80.3091
TCGA.29.2425.01A.01R.1569.13	0.285934	1.46433	27.011	12.6782	17.9964	306.15	158.542
TCGA.61.2088.01A.01R.1568.13	0.0861267	0.0166201	0.0162971	0	0.698045	0.173663	0.0145492
TCGA.13.0768.01A.01R.1569.13	44.2049	81.8792	110.401	44.9058	2369.38	244.897	227.616
TCGA.59.2351.01A.01R.1569.13	5.23377	4.44473	171.94	44.2411	361.859	1370.64	861.713
TCGA.13.0797.01A.01R.1564.13	2.12411	0.368906	6.31029	4.59619	47.6913	36.5947	65.6461
TCGA.29.1769.01A.01R.1567.13	10.6198	1.68925	10.1565	0.607374	73.6158	8.36095	14.2428
TCGA.25.1326.01A.01R.1565.13	1.74617	0.52757	2.51983	4.82684	49.6937	73.0105	33.7435
TCGA.23.2077.01A.01R.1568.13	1.85544	1.3473	1.19444	0.121736	25.1927	4.25007	3.81292
TCGA.61.2110.01A.01R.1568.13	0.381971	0.716626	0.14054	0	2.76413	0.205714	0.322627
TCGA.31.1951.01A.01R.1568.13	2.72498	2.51275	3.80193	1.47393	31.4842	30.101	22.9142
TCGA.09.1669.01A.01R.1566.13	11.1328	10.8549	31.8207	11.7403	154.574	521.181	383.96
TCGA.61.2102.01A.01R.1568.13	0.726928	0.168333	0.110041	0	2.86166	0.169125	0.66311
TCGA.25.1323.01A.01R.1565.13	0	0.152864	0.133239	0.0480134	0.118895	0.443687	0.446056
TCGA.30.1857.01A.02R.1569.13	3.38761	3.80307	8.3251	1.27845	56.2855	40.1347	14.2165
TCGA.24.1417.01A.01R.1565.13	6.56145	0.641313	5.59514	0.0464841	143.539	22.0989	5.77236
TCGA.04.1356.01A.01R.1569.13	2.36846	0.135422	2.24083	0.175456	23.411	4.70084	3.74906
TCGA.24.1430.01A.01R.1566.13	1.25681	0.704648	2.29782	0.138971	15.5514	1.69912	1.99399
TCGA.59.2355.01A.01R.1569.13	1.95665	0.33087	3.24439	0.201734	18.12	4.11427	33.1725
TCGA.24.2289.01A.01R.1568.13	0.911989	1.80878	2.70038	0.0921279	29.9019	31.2116	5.19239
TCGA.13.0893.01B.01R.1565.13	0.609223	0.862133	2.74748	0.498497	7.4065	7.19726	7.30693
TCGA.24.1847.01A.01R.1566.13	9.87606	2.68118	5.61343	0.99008	170.491	108.888	71.729
TCGA.36.1574.01A.01R.1566.13	1.96759	2.02151	2.12012	0.0331273	55.4597	12.1155	4.03165
TCGA.13.1409.01A.01R.1565.13	0	1.92949	0.181922	0.0174818	0.0556583	0.104385	0.211133
TCGA.61.1736.01B.01R.1568.13	6.92205	0.142482	0.663636	0.0335643	42.139	0.515349	0.904277
TCGA.04.1350.01A.01R.1565.13	0.0773805	0	1.95229	1.10218	0.622181	7.76136	4.00865
TCGA.13.0891.01A.01R.1564.13	0.332806	0.142717	0.0349858	0	1.78396	0.172067	0.0624668
TCGA.25.1632.01A.01R.1566.13	0	0.0183001	0	0	0.1281	0.0294179	0.112138
TCGA.13.1497.01A.01R.1565.13	35.1781	4.93143	32.1113	15.9188	252.004	390.255	253.351
TCGA.24.1469.01A.01R.1566.13	2.01785	2.44142	7.9698	4.14961	48.5811	65.8559	41.6754
TCGA.61.2104.01A.01R.1568.13	6.30883	2.72705	8.65883	4.57333	128.529	118.931	66.3313
TCGA.25.1317.01A.01R.1565.13	3.34832	0.564585	61.0357	6.5317	404.148	118.163	72.2955
TCGA.29.1774.01A.01R.1567.13	0	0	0.0281465	0	0.0287044	0	0
TCGA.13.0887.01A.01R.1564.13	4.33185	0.193502	3.52919	0.309965	189.052	2.21631	12.3147
TCGA.25.1623.01A.01R.1566.13	16.4315	40.6842	435.865	21.1692	507.263	417.692	327.876
TCGA.61.2008.01A.02R.1568.13	0.969339	1.19398	5.4636	0.918794	12.3179	386.606	28.3423
TCGA.24.1567.01A.01R.1566.13	0.0363795	0.52652	0.0516287	0.0330751	0.228159	0.0846397	0.0460913
TCGA.04.1530.01A.02R.1569.13	1.56476	4.14504	8.34431	4.86281	18.09	118.339	25.7363
TCGA.61.2003.01A.01R.1568.13	3.17446	0.301531	2.00745	0.179448	13.807	18.8212	7.07132
TCGA.25.1627.01A.01R.1566.13	2.38916	14.6912	7.28355	1.72392	53.9713	68.4011	32.2395
TCGA.24.2036.01A.01R.1568.13	0.0540683	0.18259	0.0127887	0	0.352138	0.0733798	0.011417
TCGA.24.1464.01A.01R.1566.13	1.06061	0.675408	1.14394	0.231425	34.6709	8.55431	2.04249
TCGA.25.2399.01A.01R.1569.13	4.17294	0.14029	0.522742	0.0132192	25.603	1.5279	1.19125
TCGA.25.2409.01A.01R.1569.13	3.62693	0.373733	6.03009	0.0480217	48.3814	1.75457	5.07103
TCGA.24.0970.01B.01R.1565.13	3.87421	0.0186905	1.31956	0.405065	24.8209	3.0421	3.20686
TCGA.24.2026.01A.01R.1567.13	9.31583	0.503357	12.8506	4.9124	147.951	118.441	93.0056
TCGA.OY.A56Q.01A.11R.A406.31	0.0336436	0.0162308	0.0159153	0.0152939	0.259693	0.13698	0.156292
TCGA.24.1474.01A.01R.1566.13	0.273814	0.0621632	0.137149	0	2.76626	0.149894	0.108835
TCGA.24.0968.01A.01R.1569.13	68.2653	1.84806	4.87885	0.133952	238.139	30.3461	13.5437
TCGA.13.A5FT.01A.11R.A406.31	1.62063	1.70116	6.28484	0.161915	54.4886	65.3349	13.0416
TCGA.36.1568.01A.01R.1566.13	5.03461	1.13768	5.98513	0.850801	532.562	104.136	19.5232
TCGA.30.1718.01A.01R.1567.13	1.55705	4.48916	10.7154	2.73013	36.0027	110.303	59.6043
TCGA.31.1950.01A.01R.1568.13	1.63467	4.79544	181.888	11.6043	7.58349	139.45	80.0949
TCGA.13.0727.01A.01R.1564.13	0.171509	2.09611	0.0270444	0.0519767	1.48934	0.0997568	0.217294
TCGA.25.2404.01A.01R.1569.13	6.18779	0.471346	7.99409	0.180945	49.4738	10.7692	10.5598
TCGA.04.1514.01A.01R.1566.13	0.0879129	0.15753	0.0831755	0.0228365	0.472591	0.248365	0.38188
TCGA.25.1320.01A.01R.1565.13	8.43796	3.98738	11.5662	0.58911	61.9781	68.8444	34.6986
TCGA.25.1316.01A.01R.1565.13	0.134054	0.0184777	0.108712	0	4.21292	2.65847	1.3749
TCGA.04.1331.01A.01R.1569.13	1.17293	1.95338	1.90021	0.350594	14.3868	5.12138	11.047
TCGA.59.A5PD.01A.11R.A406.31	0.696369	3.23735	1.96156	0.14389	9.23866	180.439	40.5577
TCGA.23.1809.01A.01R.1566.13	44.6147	0.318868	0.86695	0.382405	109.748	6.33747	3.17199
TCGA.13.1492.01A.01R.1565.13	0.364092	0.380574	1.03342	0.262058	7.55294	1.62947	1.512
TCGA.13.1501.01A.01R.1565.13	1.31176	25.3134	8.25413	4.37291	54.3436	78.6715	31.445
TCGA.24.1844.01A.01R.1567.13	0.0476743	0.0306661	0.0751754	0	1.30331	0.0431347	0.0805349
TCGA.29.1770.01A.01R.1567.13	0.133983	0.461697	0.217307	0	3.12107	0.185548	0.2425
TCGA.VG.A8LO.01A.11R.A406.31	3.09967	0.0858591	1.40317	0.0134838	37.8352	2.49013	2.16713
TCGA.59.2348.01A.01R.1569.13	2.00504	1.57299	12.428	7.46206	48.9616	162.421	93.556
TCGA.13.1410.01A.01R.1565.13	6.49008	10.1039	18.7696	4.86399	48.4717	53.0052	40.4762
TCGA.13.0908.01B.01R.1565.13	2.42886	23.5768	7.31034	2.34163	24.7407	31.6237	24.3014
TCGA.23.1029.01B.01R.1567.13	0.0149879	0.159074	0.411227	0.027253	0.694142	1.11004	0.696263
TCGA.09.1670.01A.01R.1566.13	1.00225	0.153498	0.63216	0.0289274	9.11775	0.795775	0.765914
TCGA.24.1560.01A.01R.1566.13	0.291764	0.695501	0.194853	0	2.71577	0.878459	0.811783
TCGA.24.1427.01A.01R.1565.13	17.9049	56.0463	80.1545	8.04499	599.433	139.212	218.015
TCGA.29.1691.01A.01R.1566.13	0.335105	2.10165	2.72372	0.761667	12.9773	11.3344	7.50062
TCGA.13.1495.01A.01R.1565.13	0.268189	0.0995256	0.195183	0.0187561	4.79713	0.375978	0.296222
TCGA.13.1506.01A.01R.1565.13	1.87312	0.107899	6.71841	1.11837	46.0728	19.9793	17.9935
TCGA.23.1122.01A.01R.1565.13	0.27752	0.324142	0.262565	0.106237	6.73651	1.26302	1.9986
TCGA.29.1778.01A.01R.1567.13	17.377	4.12762	54.1536	10.04	160.161	293.348	152.473
TCGA.29.1781.01A.01R.1567.13	2.6348	3.87387	296.111	47.3011	165.144	3107.1	1442.71
TCGA.24.2038.01A.01R.1568.13	0.0989169	0.190883	0.0187173	0	0.954415	0.0690413	0.0668391
TCGA.25.2392.01A.01R.1569.13	26.9081	2.24958	4.8801	0.740453	124.79	45.8536	18.209
TCGA.29.1690.01A.01R.1566.13	0.6838	0.239918	0.882207	0.0376781	13.3554	0.771351	1.8202
TCGA.13.1489.01A.01R.1565.13	0.0164046	0.0158282	0	0	0.110797	0.0572496	0.110847
TCGA.29.1784.01A.02R.1567.13	15.949	17.6467	7.44245	1.89523	208.325	1739.01	125.21
TCGA.61.1900.01A.01R.1567.13	0.637679	2.69003	0.112245	0.161793	3.84904	327.975	14.0038
TCGA.23.1111.01A.01R.1567.13	0.0999364	0.128567	0	0	5.28731	0.477936	0.450187
TCGA.09.0369.01A.01R.1564.13	0.351107	0.0615947	0.135895	0	1.2165	0.0928269	0.0673996
TCGA.24.1470.01A.01R.1566.13	3.25667	0.431016	4.90807	1.61144	108.213	18.6349	47.9913
TCGA.13.1483.01A.01R.1565.13	1.51372	1.58371	1.89803	0.149229	11.1036	1.35779	1.58663
TCGA.24.1842.01A.01R.1567.13	3.92965	1.06638	6.39013	1.9937	102.847	39.7745	37.0439
TCGA.29.A5NZ.01A.11R.A406.31	4.02032	7.09894	2.43634	0.0238898	37.0793	30.7659	11.4855
TCGA.36.1581.01A.01R.1566.13	99.1855	23.9521	41.7996	6.03972	328.434	526.721	152.148
TCGA.61.1737.01A.01R.1567.13	10.2238	1.02725	4.34021	0.128111	45.1536	5.75538	8.89991
TCGA.10.0933.01A.01R.1569.13	0	0.0479453	0.0235067	0	0.0958905	0.00963419	0.041971
TCGA.5X.AA5U.01A.11R.A406.31	0	0.0124033	0.0364868	0	0.0620166	0.0897243	0
TCGA.13.0900.01B.01R.1565.13	0.135264	0.66887	0.30394	0.368932	4.89417	19.8458	10.6251
TCGA.09.0367.01A.01R.1564.13	8.67799	0.252455	0.598242	0.218058	116.192	9.09733	5.39602
TCGA.13.1407.01A.01R.1565.13	0.0639399	1.71199	0.166359	0.14533	0.431853	3.76241	0.729081
TCGA.24.1425.01A.02R.1566.13	8.00907	3.02038	8.58571	0.711507	57.9334	45.8998	15.9344
TCGA.13.0726.01A.01R.1564.13	0.137194	0.0756421	0	0	0.529495	0.0683983	0.430408
TCGA.13.0923.01A.01R.1564.13	1.85856	0.476335	0.659403	0.105609	7.42522	3.15298	1.66792
TCGA.24.1928.01A.01R.1567.13	15.4597	0.376533	4.13237	0.586781	71.802	8.84071	9.71097
TCGA.13.1489.02A.01R.1565.13	0.073193	0.26483	0.380869	0.299451	3.97245	2.56853	1.63827
TCGA.04.1362.01A.01R.1565.13	0.162592	0.0285235	0.0559382	0.0134385	1.44043	0.137557	0.249693
TCGA.13.1498.01A.01R.1565.13	0.714262	0.502905	0.93147	0.789791	11.4178	5.20992	2.60883
TCGA.24.1565.01A.01R.1566.13	0.378683	0	0.0716554	0	2.88649	0.110129	0.19191
TCGA.24.1604.01A.01R.1566.13	2.59312	1.06407	2.15728	0.433578	61.8456	22.1271	11.1023
TCGA.24.1546.01A.01R.1566.13	4.14472	11.2927	17.945	1.09459	93.617	93.4377	30.8903
TCGA.25.1315.01A.01R.1565.13	0.0134956	0	0	0	0.27345	0.0366316	0.0227978
TCGA.04.1343.01A.01R.1564.13	34.3848	45.5323	47.133	7.48115	286.809	254.233	123.163
TCGA.13.1405.01A.01R.1565.13	15.1711	25.9423	55.7722	0.891291	325.372	13.5666	67.8577
TCGA.24.1846.01A.01R.1567.13	1.62296	11.4936	1.11808	0.601676	17.6966	8.66386	12.0844
TCGA.24.1616.01A.01R.1566.13	0.018488	0.838405	0.279867	0.0168087	0.463798	0.40863	4.30991
TCGA.24.2298.01A.01R.1569.13	0.659423	2.27234	2.16876	0.25694	11.0284	6.44119	11.4577
TCGA.04.1361.01A.01R.1565.13	0.176162	0.0618082	0.651525	0.0728004	6.84526	0.596152	0.568119
TCGA.36.1570.01A.01R.1566.13	0.333291	0	0.143332	0.0137735	1.19862	0.093991	0.140755
TCGA.24.1562.01A.01R.1566.13	1.2129	0.795192	2.4422	0.0282751	26.4214	9.02042	3.23098
TCGA.24.1424.01A.01R.1565.13	0.0848718	0.0955382	2.22159	1.29891	2.0063	29.46	22.1032
TCGA.24.1426.01A.01R.1565.13	1.19459	0.100228	0.1638	0.0157404	2.02126	0.208112	0.190101
TCGA.24.0975.01A.02R.1565.13	9.23237	22.237	7.28984	3.83419	217.905	36.7897	75.8043
TCGA.24.1419.01A.01R.1565.13	0	0.0152947	0	0	0.0458843	0.0122934	0.0669447
TCGA.13.1411.01A.01R.1565.13	8.44542	15.9614	29.9514	3.34046	77.2865	142.883	84.5555
TCGA.61.2098.01A.01R.1568.13	0.0363282	0.163575	0.0229137	0.0330284	0.233679	0.248865	0.357982
TCGA.09.2044.01B.01R.1568.13	23.4128	0.598812	9.02781	0.0423185	117.517	12.5981	18.8187
TCGA.24.1603.01A.01R.1566.13	0.357087	0	0.0810828	0	2.26019	1.10218	0.458446
TCGA.13.0905.01B.01R.1565.13	1.47282	2.92493	1.90755	0.884028	34.0506	33.9447	14.9522
TCGA.61.1995.01A.01R.1568.13	1.17868	0.826017	0.821702	0.0112802	8.66719	1.18833	0.366785
TCGA.25.1329.01A.01R.1565.13	5.90853	0.457643	34.9896	0.985659	72.2554	37.5825	43.2096
TCGA.29.1696.01A.01R.1567.13	0.477463	0.0493594	0.290401	0.0310067	2.92866	0.753794	0.691343
TCGA.24.1845.01A.01R.1567.13	0.490439	0	0.618681	0.0185788	8.97122	0.610141	0.811226
TCGA.24.0979.01A.01R.1565.13	0	0	0.0168985	0.0162386	0.517003	0.152368	0.0452581
TCGA.20.1682.01A.01R.1564.13	27.3162	2.34586	14.9382	1.56031	223.188	36.3684	113.235
TCGA.23.2078.01A.01R.1568.13	2.74717	3.15722	10.8586	4.47355	66.3487	85.6982	75.1488
TCGA.23.1123.01A.01R.1565.13	2.56834	0.500274	12.1839	2.95992	237.7	52.5866	113.68
TCGA.29.1783.01A.01R.1567.13	3.3069	5.95104	11.9764	6.02704	60.0744	131.992	108.14
TCGA.04.1651.01A.01R.1567.13	0.618912	0.0416628	1.82477	0.981445	9.0686	8.3941	2.55299
TCGA.24.1843.01A.01R.1567.13	3.16922	31.8708	7.51722	1.17689	51.4813	995.263	124.278
TCGA.29.1763.01A.02R.1567.13	2.60164	0.0621345	1.32821	0.0351286	57.7105	6.11284	4.76475
TCGA.04.1365.01A.01R.1565.13	3.85915	0.185465	7.94589	4.77225	20.7578	37.7491	27.1757
TCGA.20.1683.01A.01R.1566.13	8.08656	15.3159	37.7982	24.9685	196.631	591.308	453.555
TCGA.13.1499.01A.01R.1565.13	95.8586	114.818	96.0532	12.103	493.39	447.87	202.381
TCGA.OY.A56P.01A.12R.A406.31	0.239084	0.205053	0.414702	0	3.21676	0.854974	2.03061
TCGA.61.2002.01A.01R.1568.13	3.69939	1.63773	9.03149	0.672674	110.778	45.6842	47.7274
TCGA.25.1321.01A.01R.1565.13	0.125801	0.0539471	1.04475	0.127082	1.25427	3.17076	2.99879
TCGA.23.1022.01A.01R.1564.13	0.139567	0.834913	0.264093	0.12689	5.27881	0.930845	4.33812
TCGA.25.1322.01A.01R.1565.13	1.93542	1.06356	1.04289	0.0815717	55.5278	38.1006	5.06656
TCGA.13.0885.01A.02R.1569.13	0.429544	0.286928	2.75099	0.781055	24.7077	5.57339	3.04201
TCGA.23.2084.01A.02R.1568.13	0.36573	0.0564609	0.262977	0.0133004	2.25843	1.42384	0.457186
TCGA.04.1341.01A.01R.1564.13	3.38088	0.845727	31.0561	22.8013	25.4926	288.554	130.83
TCGA.24.1423.01A.01R.1565.13	1.3405	0.261293	0.576484	0.0615526	9.81157	1.1341	1.53252
TCGA.29.1697.01A.01R.1567.13	0.148458	0.238736	0.058524	0.0337432	0.775891	1.7126	0.543369
TCGA.09.2048.01A.01R.1568.13	0.0198894	0	0.0564528	0.0180828	1.32415	2.60677	1.91512
TCGA.23.1023.01A.02R.1564.13	2.67702	2.20497	4.42719	0.23745	35.8675	5.89071	5.07371
TCGA.23.1109.01A.01R.1564.13	3.5813	132.596	2.74674	0.0385326	25.5378	9.17853	10.5424
TCGA.25.2042.01A.01R.1568.13	20.807	23.7336	140.783	2.32349	418.821	168.259	74.0751
TCGA.04.1517.01A.01R.1565.13	0.996277	0.0812343	0.0531037	0.0765451	6.5529	0.696462	0.699268
TCGA.3P.A9WA.01A.11R.A406.31	0.441882	0.299602	0.870039	0	1.91284	2.91287	0.675849
TCGA.09.1674.01A.01R.1566.13	0	0.011209	0.0109911	0.0422477	0.156925	0.0945984	0.117747
TCGA.36.1569.01A.01R.1566.13	19.4377	1.38924	5.39335	1.17547	225.524	53.9567	24.4467
TCGA.57.1585.01A.01R.1566.13	16.6035	44.534	34.22	9.46242	212.837	202.109	192.158
TCGA.24.2293.01A.01R.1568.13	4.90332	4.90047	15.3358	0.970186	171.256	91.934	38.9509
TCGA.13.0890.01A.01R.1564.13	9.04223	108.123	56.2511	6.28254	185.214	411.889	153.68
TCGA.13.1477.01A.01R.1565.13	0.162035	0	0.175204	0.0210453	2.30046	0.278252	0.234618
TCGA.61.2101.01A.01R.1568.13	0.621053	0.522408	0.316393	0.21717	9.49553	2.97013	3.21464
TCGA.31.1944.01A.01R.1568.13	4.02131	5.22856	7.53963	1.31528	28.6743	156.245	32.5157
TCGA.29.1777.01A.01R.1567.13	21.0252	19.2087	74.3223	0.580356	157.981	219.723	94.8254
TCGA.61.1740.01A.01R.1567.13	169.863	16.9473	87.1245	28.6971	985.469	488.585	355.221
TCGA.09.2051.01A.01R.1568.13	7.16474	0.484501	2.23638	0.167024	79.8836	2.90644	4.6137
TCGA.13.0762.01A.01R.1564.13	0.153294	0	0.464107	0.125433	10.2796	0.60036	1.10056
TCGA.23.1028.01A.01R.1564.13	5.26833	1.86107	0.844358	0.157043	52.86	34.5277	8.41334
TCGA.59.2354.01A.01R.1569.13	6.2405	43.1031	3.21208	0.632875	69.6744	290.46	30.945
TCGA.30.1855.01A.01R.1567.13	2.09008	10.0707	10.9436	5.31122	60.9754	163.329	55.9762
TCGA.09.1662.01A.01R.1566.13	0.387303	0.167519	0.783408	0.0121422	7.17753	2.17504	0.383532
TCGA.09.1659.01B.01R.1564.13	2.98433	0.0992924	3.18051	0.608145	14.5132	2.70016	5.41801
TCGA.09.2056.01B.01R.1568.13	0.637997	1.3579	0.585864	0.0341204	5.63076	10.2085	2.67853
TCGA.24.1849.01A.01R.1567.13	92.3819	152.572	222.433	5.6951	1431.72	138.102	187.198
TCGA.61.1728.01A.01R.1568.13	0.645693	0.31786	0.648301	0.107824	9.4341	6.24406	3.49486
TCGA.24.2261.01A.01R.1568.13	8.74619	1.39549	1.58386	0.1346	147.79	71.3528	12.0237
TCGA.24.1463.01A.01R.1566.13	0.924899	0.247292	0.653658	0.0506559	7.37576	0.527159	1.21416
TCGA.24.1422.01A.01R.1565.13	5.45281	5.6839	13.8082	0.052405	25.8167	9.39184	6.52385
TCGA.13.1481.01A.01R.1565.13	11.2244	25.7932	146.545	50.8265	701.573	704.236	715.778
TCGA.04.1348.01A.01R.1565.13	0.442272	1.80447	0.669503	0.126374	10.7537	166.508	24.5589
TCGA.24.1548.01A.01R.1566.13	1.29936	1.82579	1.89773	0.435834	20.5828	174.819	26.5955
TCGA.10.0936.01A.01R.1564.13	114.595	0.148191	10.3897	0.80291	117.441	24.8495	6.09709
TCGA.24.1556.01A.01R.1566.13	4.01456	0.108144	0.684452	0.00926373	19.3577	2.41801	0.481948
TCGA.04.1337.01A.01R.1564.13	4.15755	0.372583	1.21781	0.198943	58.0111	5.57512	7.06673
TCGA.24.1471.01A.01R.1566.13	0.432834	0.293885	0.394343	0.0728739	0.835253	1.82756	2.11229
TCGA.13.1408.01A.01R.1565.13	1.93207	1.94027	22.8557	17.3507	33.7329	235.921	390.312
TCGA.24.1436.01A.01R.1566.13	1.08882	0.580576	3.26666	0.169329	22.5042	3.31653	1.79092
TCGA.13.0886.01A.01R.1569.13	6.6565	7.80359	28.2864	6.52693	85.5765	73.47	60.2529
TCGA.20.1685.01A.01R.1566.13	0.169914	0.0351309	0.757859	0.0331029	7.0496	1.57186	1.72219
TCGA.24.2290.01A.01R.1568.13	5.72876	0.169425	0.539929	0.0199556	63.7883	6.1365	1.24212
TCGA.25.1625.01A.01R.1566.13	30.4625	0.909037	8.17089	0.214141	419.642	9.44977	23.0639
TCGA.13.0765.01A.01R.1564.13	15.1122	2.69135	3.99472	0.277917	134.273	3.01517	3.82446
TCGA.13.1505.01A.01R.1565.13	3.33135	4.79326	9.52923	0.531361	58.3838	242.989	54.4985
TCGA.24.1545.01A.01R.1566.13	1.81583	42.7385	316.947	78.892	49.6225	1853.2	1414.32
TCGA.29.1770.02A.01R.1567.13	0.155358	0.109018	0.106899	0	3.37955	0.136913	0.131221
TCGA.61.2095.01A.01R.1568.13	1.00814	0.203808	1.91672	0.0174585	7.37416	0.368582	0.470361
TCGA.09.1665.01B.01R.1566.13	5.48843	6.55395	9.47706	3.06311	79.1892	34.55	19.2008
TCGA.24.2019.01A.02R.1568.13	0.870634	0.508175	4.49486	3.87958	14.9549	94.4819	36.478
TCGA.09.0366.01A.01R.1564.13	1.22941	0.040904	0.1103	0.125264	4.58125	2.53977	1.25325
TCGA.24.1431.01A.01R.1566.13	0.240104	0.0772228	0.807701	0	2.03353	0.32069	0.743605
TCGA.24.1555.01A.01R.1566.13	0.0720733	0.0139082	0.0272758	0.0131053	0.764951	2.13518	0.280029
TCGA.24.0982.01A.01R.1565.13	0.55753	0.146711	10.7655	6.03658	48.8059	85.1785	53.8764
TCGA.30.1891.01A.01R.1568.13	6.47019	11.1381	23.1108	2.85055	119.934	65.8724	55.1552
TCGA.04.1332.01A.01R.1564.13	1.07652	1.1945	1.52776	0.0244683	11.8151	1.76365	2.61414
TCGA.36.1575.01A.01R.1566.13	0.0654549	1.21799	0.0796213	0.0510081	1.21799	30.08	3.78312
TCGA.24.0966.01A.01R.1564.13	1.10647	0	0.232632	0.0223547	8.77796	3.15587	0.249217
TCGA.29.1776.01A.01R.1567.13	14.832	13.2317	16.6783	1.26005	73.9239	44.8978	26.6572
TCGA.13.0799.01A.01R.1564.13	1.62029	0.133458	0.701057	0.00898242	8.52222	0.218368	0.32545
TCGA.13.0913.01A.01R.1564.13	0	0	0.0214885	0.0206494	0.208187	0.136509	0.211021
TCGA.24.1435.01A.01R.1566.13	0.0600939	0.251257	0.113711	0	2.70585	1.46027	0.896717
TCGA.61.2094.01A.01R.1568.13	60.8576	7.20981	135.076	79.4276	1205.06	1329.92	1221.19
TCGA.13.1507.01A.01R.1565.13	10.9554	153.594	70.2859	5.1263	396.501	246.208	158.498
TCGA.25.1634.01A.01R.1566.13	0.0226951	0	0.0429442	0	0.109488	0.237608	0.920117
TCGA.23.2081.01A.01R.1568.13	0.160834	0.0103456	0.060867	0.0194967	1.62425	0.0873117	0.0543387
TCGA.24.1104.01A.01R.1565.13	20.7374	0.58359	14.388	5.34191	661.416	80.7302	61.8519
TCGA.23.1023.01R.01R.1564.13	441.721	17.0384	21.2464	0.550638	713.631	7.29411	9.85996
TCGA.25.2393.01A.01R.1569.13	0.774375	0.334259	1.09897	0.370546	19.387	12.1374	5.68005
TCGA.24.2027.01A.01R.1567.13	0.0731973	0.0565004	0.166207	0.053239	0.282502	1.06153	0.494602
TCGA.61.1724.01A.01R.1568.13	1.90775	2.96116	13.6862	4.93192	42.8968	194.305	98.2368
TCGA.13.0801.01A.01R.1564.13	25.6181	13.903	10.395	3.62782	183.105	329.365	82.4677
TCGA.23.1032.01A.02R.1564.13	0.0597585	0.472803	0.0904613	0.0434644	0.738034	0.287334	0.262466
TCGA.10.0926.01A.01R.1564.13	2.5842	1.0249	2.56494	0.273865	28.2841	3.39961	7.43193
TCGA.10.0934.01A.02R.1564.13	0.776056	0	0.115174	0.0415038	2.90706	0.0059005	0.0257053
TCGA.24.1549.01A.01R.1566.13	3.22536	0.236786	3.2174	1.64151	12.8033	32.2049	82.9568
TCGA.23.1114.01B.01R.1566.13	0.0142148	0.0137154	0.10759	0.0129237	1.20695	0.0826795	0.108057
TCGA.23.1027.01A.02R.1564.13	0.487602	0.246997	1.08412	0.0443312	9.23298	0.519953	0.628067
TCGA.13.1482.01A.01R.1565.13	1.0444	0.0883955	2.49631	0.224891	11.7124	2.25226	3.27321
TCGA.13.0916.01A.01R.1564.13	17.3025	0.294957	10.1724	5.99535	72.888	116.811	123.731
TCGA.10.0931.01A.01R.1564.13	0.502473	0.0354745	0.568157	0.044569	14.1425	0.817379	1.32498
TCGA.13.0760.01A.01R.1564.13	59.5418	2.1308	12.2551	0.669268	208.71	11.6373	13.9538
TCGA.13.1510.01A.02R.1565.13	0.181114	1.68396	0.327131	0.0299388	9.46832	0.881059	1.29334
TCGA.13.1509.01A.01R.1565.13	1.0865	54.1178	29.4568	35.4641	28.4424	205.189	82.1418
TCGA.23.1120.01A.02R.1565.13	0.718485	0.0399947	1.17652	0.138182	27.1697	1.32871	2.31073
TCGA.24.2020.01A.01R.1567.13	0.116206	0	0.141357	0.0603721	3.84423	0.482791	0.785218
TCGA.13.0919.01A.01R.1564.13	0	0.323302	0.544875	0.323679	0.747635	7.12175	5.94334
TCGA.13.1511.01A.01R.1565.13	0.439213	0.166486	0.3265	0.0285228	8.5513	0.352786	0.357727
TCGA.23.1024.01A.02R.1564.13	0.147546	0.0790898	0.139595	0.0596195	0.85417	1.23325	0.830817
TCGA.24.1434.01A.01R.1566.13	0.943056	1.44971	6.38177	1.27883	18.1059	27.4013	24.2607
TCGA.36.1571.01A.01R.1566.13	0.0303834	0	0.0143731	0	0.278501	0.15316	0.153978
TCGA.13.0899.01A.01R.1564.13	1.24949	0.836312	1.28866	1.22811	19.0288	37.7828	14.005
TCGA.24.1428.01A.01R.1564.13	41.2697	3.36949	160.608	14.9506	343.381	155.839	121.405
TCGA.24.1553.01A.01R.1566.13	6.59458	2.13793	103.438	10.7441	318.348	334.718	534.753
TCGA.36.1577.01A.01R.1566.13	0.0827456	0.159677	0.182669	0	0.678626	0.331552	0.163077
TCGA.24.2297.01A.01R.1568.13	0.378046	0.0352996	0.299985	0.155222	3.08283	2.3833	1.32875
TCGA.20.1684.01A.01R.1566.13	0.0126029	0	0.0476953	0	0.109441	0.0537565	0
TCGA.24.1105.01A.01R.1565.13	1.38121	3.37789	9.21218	6.71394	25.1759	135.391	101.519
TCGA.61.2016.01A.01R.1568.13	0.917207	0.283648	0.778778	0.427638	8.43001	20.7057	5.32363
TCGA.25.2396.01A.01R.1569.13	0.286131	0.148657	4.18564	2.12115	28.1812	56.7387	28.0532
TCGA.61.1743.01A.01R.1568.13	0.699669	3.06649	3.7474	2.38274	5.96136	195.965	49.8716
TCGA.25.1635.01A.01R.1566.13	11.9789	2.67413	17.2816	0.524247	153.736	9.4486	33.1185
TCGA.25.1626.01A.01R.1566.13	20.8076	2.22721	121.913	5.50708	236.89	89.0062	208.617
Note: values are shown in log2(RPKM)

## Sheet: EDF.2c left
			Total tumor area
			Dead=1/Live=0
			Months elapsed	No Plasma cell infiltration	With Plasma cell infiltration
			54		1
			24		1
			83		1
			125		1
			44		1
			205		1
			100		1
			48		0
			144		0
			66		1
			62		0
			28		1
			77		0
			208		0
			1		1
			114		1
			62		1
			1		1
			2		1
			1		1
			23		1
			47.3373		1
			204.799		1
			127.646		0
			49.1124		1
			62.3932		1
			17.1926		1
			104.931		1
			64.2012		1
			114.957		0
			53.0572		1
			94.05		0
			88.6917		0
			101.249		0
			75.2794		1
			28.3366		1
			30.572		1
			157.561		1
			38.0671		1
			15.6805		1
			54.8323		1
			116.075		0
			95.4306		1
			56.6404		1
			32.9389		1
			89.1519		1
			64.76		1
			31.5253		1
			30.046		1
			126.956		0
			48.7837		1
			22.7482		1
			110.881		0
			107.495		0
			140.401		0
			21.9921		1
			131.164		0
			29.9145		1
			125.51		0
			33.1361		1
			43.8527		1
			19.165		1
			37.7055		1
			14.0368		1
			114.333		0
			114.431		0
			21.3018		1
			28.764		1
			110.98		0
			98.5207		1
			66.3708		1
			32.2156		1
			70.3156		1
			26.4957		1
			26.8902		1
			94.313		1
			83.7936		1
			125.345		0
			50.3616		1
			47.2058		1
			60.092		1
			28.5996		1
			90.4339		1
			59.0401		1
			59.0401		1
			119.757		0
			21.6634		1
			41.2229		1
			46.5483		1
			102.235		1
			56.2459		1
			120.809		0
			128.863		0
			117.817		0
			25.2794		1
			29.3557		1
			108.153		1
			24.7863		1
			97.8304		0
			106.114		0
			94.1486		0
			86.7193		0
			84.0237		0
			62.9849		1
			85.8646		0
			23.0112		1
			145.332		1
			36.6206		1
			88.6259		1
			32.7416		1
			81.4596		1
			9.92768		1
			43.8527		1
			173.734		1
			25.1808		1
			238.034		0
			34.8455		1
			11.3741		1
			16.3051		1
			19.5266		1
			44.1486		1
			60.6509		1
			58.6128		1
			52.7942		1
			168.968		0
			39.8751		1
			11.2426		1
			34.9441		1
			14.4642		1
			154.799		0
			95.6936		1
			52.334		1
			107.265		0
			123.702		0
			58.1854		1
			52.6298		1
			54.4707		1
			104.274		0
			43.7541		1
			84.7469		0
			30.7364		1
			94.806		0
			31.5582		1
			67.5214		1
			20.5786		1
			3		1
			3		1
			18		1
			31		1
			15		1
			113		0
			76		1
			31		1
			129		0
			79		1
			26		1
			10		1
			28		1
			44		1
			80		1
			108		1
			61		1
			225		0
			24		1
			49		1
			82		1
			57		1
			51		1
			23		1
			121		1
			1		1
			48		1
			108		1
			190		1
			1		1
			91		1
			49		1
			8		1
			190		0
			47		1
			70		1
			38		1
			73		1
			42		1
			175		0
			51		1
			180		0
			180		0
			47		1
			154		1
			1		1
			59		1
			20		1
			0		1
			94		1
			35		1
			53		1
			36		1
			33		1
			126		0
			137		0
			47		1
			48		1
			55		1
			59		1
			169		0
			73		1
			51		1
			107		0
			53		1
			121		0
			175		0
			87		1
			36		1
			34		1
			117		0
			18		1
			99		0
			8		1
			53		1
			2		1
			98		0
			52		1
			53		1
			20		1
			91		0
			84		0
			16	1
			12	1
			35	1
			26	1
			38	1
			20	1
			13	1
			70	1
			2	1
			61	1
			35	1
			119	0
			35	1
			97	1
			22	1
			10	1
			82	1
			95	1
			75	0
			131	0
			55	0
			20	1
			5	1
			22	1
			104	0
			19	1
			64	0
			40	1
			68	0
			18	1
			1	1
			67	0
			16	1
			2	1
			64	1
			80	0
			16	1
			13	1
			55	0
			44	1
			32	1
			81	0
			26	1
			36	1
			55	1
			23	1
			33	1
			21	1
			26	1
			31	1
			57	1
			20	1
			1	1
			31	1
			28	1
			10	1
			12	1
			50	0
			40	1
			94	1
			32	1
			24	1
			29	1
			17	1
			18	1
			19	1
			21	1
			15	1
			37	1
			41	1
			34	1
			44	1
			24.4247	1
			141.552	0
			10.8481	1
			32.5115	1
			31.098	1
			30.9007	1
			59.6647	1
			19.2965	1
			92.998	1
			59.5003	1
			95.5621	1
			35.3386	1
			34.2867	1
			80.8679	1
			38.0013	1
			90.7298	1
			34.1552	1
			28.4681	1
			14.2012	1
			47.8961	1
			109.665	1
			175.608	0
			16.6667	1
			40.5654	1
			138.626	1
			57.5608	1
			118.738	1
			32.0184	1
			104.865	1
			16.6009	1
			54.5365	1
			43.3596	1
			48.4221	1
			148.981	0
			158.383	0
			152.959	0
			152.465	0
			150.362	0
			95.5621	1
			77.0546	1
			99.4412	0
			91.716	0
			31.5253	1
			41.19	1
			28.0408	1
			32.3143	1
			88.0671	1
			5.6213	1
			225.838	0
			58.8757	1
			16.9297	1
			23.2413	1
			150.23	0
			36.4892	1
			39.9737	1
			192.373	0
			0	1
			59	1
			13	1
			1	1
			9	1
			240	0
			240	0
			60	1
			10	1
			148	1
			94	1
			13	1
			46	1
			90	1
			53	1
			27	1
			68	1
			68	1
			31	1
			70	1
			15	1
			20	1
			25	1
			240	0
			21	1
			240	0
			102	1
			8	1
			25	1
			28	1
			21	1
			17	1
			28	1
			240	0
			10	1
			20	1
			57	1
			20	1
			240	0
			119	1
			204	1
			47	1
			4	1
			18	1
			59	1
			11	1
			85	1
			64	1
			145	1
			34	1
			0	1
			121	1
			28	1
			26	1
			240	0
			240	0
			28	1
			33	1
			23	1
			23	1
			52	1
			4	1
			75	1
			36	1
			194	1
			31	1
			69	1
			89	1
			47	1
			102	1
			11	1
			61	1
			27	1
			98	1
			40	1
			26	1
			20	1
			164	0
			30	1
			175	0
			74	1
			36	1
			208	0
			207	0
			145	1
			231	1
			205	0
			240	0
			70	1
			52	1
			45	1
			19	1
			45	1
			13	1
			28	1
			7	1
			14	1
			36	1
			224	0
			43	1
			109	1
			29	1
			0	1
			12	1
			83	1
			144	1
			18	1
			1	1
			39	1
			29	1
			168	1
			80	1
			176	0
			78	1
			50	1
			20	1
			3	1
			4	1
			48	1
			52	1
			56	1
			29	1
			178	0
			15	1
			70	1
			60	1
			63	1
			23	1
			59	1
			32	1
			27	1
			1	1
			137	0
			176	1
			99	1
			48	1
			59	1
			30	1
			80	1
			103	0
			110	0
			111	0
			104	0
			116	0
			188	0
			146	0
			144	0
			46	1
			93	1
			15	1
			2	1
			27	1
			30	1
			88	1
			78	1
			57	1
			2	1
			55	1
			79	1
			55	1
			86	0
			60	1
			23	1
			19	1
			72	1
			58	1
			14	1
			18	1
			70	1
			29	1
			24	1
			182	0
			50	1
			50	1
			60	1
			36	1
			240	0
			52	1
			240	0

## Sheet: EDF.2c right
	PCK+ tumor area
	Dead=1/Live=0
	Months elapsed	No Plasma cell infiltration	With Plasma cell infiltration
	64	0
	1	1
	44	1
	67	0
	32	1
	19	1
	81	0
	36	1
	55	1
	26	1
	68	0
	23	1
	16	1
	33	1
	31	1
	26	1
	57	1
	20	1
	64	1
	1	1
	1	1
	40	1
	1	1
	28	1
	2	1
	2	1
	50	0
	94	1
	32	1
	24	1
	18	1
	104	0
	16	1
	21	1
	12	1
	40	1
	29	1
	17	1
	21	1
	19	1
	15	1
	80	0
	55	0
	13	1
	18	1
	23	1
	31	1
	10	1
	37	1
	34	1
	41	1
	44	1
	20	1
	97	1
	20	1
	62	1
	75	0
	95	1
	5	1
	22	1
	10	1
	131	0
	1	1
	77	0
	82	1
	28	1
	55	0
	119	0
	61	1
	35	1
	22	1
	2	1
	70	1
	35	1
	12	1
	100	1
	13	1
	38	1
	16	1
	26	1
	35	1
	24.4247	1
	141.552	0
	10.8481	1
	32.5115	1
	31.098	1
	30.9007	1
	59.6647	1
	19.2965	1
	92.998	1
	59.5003	1
	95.5621	1
	30.7364	1
	35.3386	1
	34.2867	1
	80.8679	1
	38.0013	1
	90.7298	1
	39.9737	1
	192.373	0
	34.1552	1
	28.4681	1
	14.2012	1
	47.8961	1
	109.665	1
	175.608	0
	16.6667	1
	40.5654	1
	138.626	1
	57.5608	1
	118.738	1
	32.0184	1
	104.865	1
	16.6009	1
	54.5365	1
	43.3596	1
	48.4221	1
	148.981	0
	158.383	0
	152.959	0
	152.465	0
	150.362	0
	95.5621	1
	77.0546	1
	99.4412	0
	94.806	0
	91.716	0
	31.5253	1
	41.19	1
	28.0408	1
	32.3143	1
	88.0671	1
	95.4306	1
	5.6213	1
	31.5582	1
	225.838	0
	58.8757	1
	67.5214	1
	16.9297	1
	23.2413	1
	150.23	0
	20.5786	1
	36.4892	1
	47.3373	1
	204.799	1
	127.646	0
	49.1124	1
	62.3932	1
	17.1926	1
	104.931	1
	64.2012	1
	114.957	0
	53.0572	1
	94.05	0
	88.6917	0
	101.249	0
	75.2794	1
	56.6404	1
	28.3366	1
	30.572	1
	157.561	1
	38.0671	1
	15.6805	1
	54.8323	1
	116.075	0
	0	1
	59	1
	13	1
	1	1
	9	1
	240	0
	240	0
	60	1
	10	1
	148	1
	94	1
	13	1
	46	1
	90	1
	53	1
	27	1
	68	1
	68	1
	31	1
	70	1
	15	1
	20	1
	25	1
	240	0
	21	1
	240	0
	102	1
	8	1
	25	1
	28	1
	3	1
	21	1
	17	1
	28	1
	240	0
	10	1
	20	1
	57	1
	20	1
	240	0
	119	1
	204	1
	47	1
	23	1
	4	1
	18	1
	59	1
	11	1
	85	1
	64	1
	145	1
	34	1
	0	1
	121	1
	28	1
	26	1
	240	0
	240	0
	19	1
	28	1
	33	1
	23	1
	23	1
	52	1
	4	1
	75	1
	36	1
	194	1
	31	1
	69	1
	89	1
	47	1
	102	1
	11	1
	61	1
	27	1
	98	1
	3	1
	40	1
	26	1
	20	1
	164	0
	30	1
	72	1
	175	0
	74	1
	36	1
	208	0
	207	0
	145	1
	231	1
	205	0
	240	0
	70	1
	52	1
	45	1
	19	1
	45	1
	13	1
	28	1
	7	1
	14	1
	36	1
	224	0
	43	1
	109	1
	29	1
	0	1
	12	1
	83	1
	144	1
	18	1
	31	1
	18	1
	1	1
	39	1
	29	1
	168	1
	80	1
	176	0
	78	1
	50	1
	20	1
	3	1
	4	1
	48	1
	52	1
	56	1
	29	1
	178	0
	15	1
	70	1
	60	1
	63	1
	23	1
	15	1
	59	1
	32	1
	27	1
	1	1
	137	0
	176	1
	99	1
	48	1
	59	1
	113	0
	30	1
	76	1
	31	1
	129	0
	80	1
	103	0
	110	0
	79	1
	111	0
	104	0
	116	0
	188	0
	146	0
	144	0
	46	1
	26	1
	93	1
	15	1
	2	1
	10	1
	28	1
	27	1
	30	1
	88	1
	78	1
	57	1
	44	1
	2	1
	55	1
	79	1
	55	1
	86	0
	60	1
	58	1
	14	1
	18	1
	70	1
	29	1
	24	1
	182	0
	80	1
	50	1
	50	1
	60	1
	36	1
	240	0
	52	1
	240	0
	114		1
	62		0
	208		0
	205		1
	66		1
	144		0
	48		0
	83		1
	125		1
	44		1
	24		1
	54		1
	32.9389		1
	89.1519		1
	64.76		1
	31.5253		1
	30.046		1
	126.956		0
	48.7837		1
	22.7482		1
	110.881		0
	107.495		0
	140.401		0
	21.9921		1
	131.164		0
	29.9145		1
	125.51		0
	33.1361		1
	43.8527		1
	19.165		1
	37.7055		1
	14.0368		1
	114.333		0
	114.431		0
	21.3018		1
	28.764		1
	110.98		0
	98.5207		1
	66.3708		1
	32.2156		1
	70.3156		1
	26.4957		1
	26.8902		1
	94.313		1
	83.7936		1
	125.345		0
	50.3616		1
	47.2058		1
	60.092		1
	28.5996		1
	90.4339		1
	59.0401		1
	59.0401		1
	119.757		0
	21.6634		1
	41.2229		1
	46.5483		1
	102.235		1
	56.2459		1
	120.809		0
	128.863		0
	117.817		0
	25.2794		1
	29.3557		1
	108.153		1
	24.7863		1
	97.8304		0
	106.114		0
	94.1486		0
	86.7193		0
	84.0237		0
	62.9849		1
	85.8646		0
	23.0112		1
	145.332		1
	36.6206		1
	88.6259		1
	32.7416		1
	81.4596		1
	9.92768		1
	43.8527		1
	173.734		1
	25.1808		1
	238.034		0
	34.8455		1
	11.3741		1
	16.3051		1
	19.5266		1
	44.1486		1
	60.6509		1
	58.6128		1
	52.7942		1
	168.968		0
	39.8751		1
	11.2426		1
	34.9441		1
	14.4642		1
	154.799		0
	95.6936		1
	52.334		1
	107.265		0
	123.702		0
	58.1854		1
	52.6298		1
	54.4707		1
	104.274		0
	43.7541		1
	84.7469		0
	108		1
	61		1
	225		0
	24		1
	49		1
	82		1
	57		1
	51		1
	23		1
	121		1
	1		1
	48		1
	108		1
	190		1
	1		1
	91		1
	49		1
	8		1
	190		0
	47		1
	70		1
	38		1
	73		1
	42		1
	175		0
	51		1
	180		0
	180		0
	47		1
	154		1
	1		1
	59		1
	20		1
	0		1
	94		1
	35		1
	53		1
	36		1
	33		1
	126		0
	137		0
	47		1
	48		1
	55		1
	59		1
	169		0
	73		1
	51		1
	107		0
	53		1
	121		0
	175		0
	87		1
	36		1
	34		1
	117		0
	18		1
	99		0
	8		1
	53		1
	2		1
	98		0
	52		1
	53		1
	20		1
	91		0
	84		0

## Sheet: EDF.2d
Plasma cell	Plasmablast	B cell	T cells	Other CD45+ cells
2.67308	2.45123	2.63416	3.64489	3.31934
2.28324	2.67264	2.88017	3.71214	2.93402
2.28798	2.69703	2.90003	3.6181	3.03343
1.60405	2.69345	3.02612	3.23098	3.40339
2.1768	2.31813	2.36389	3.66192	3.33003
2.14146	2.28759	1.74352	3.75425	3.29983
2.22779	2.20953	3.03406	3.5774	3.56256
2.15473	1.44112	1.44524	2.4281	3.302
2.68598	2.10413	2.14191	3.84895	2.9883
2.04249	2.42881	2.33105	3.66691	3.48701
1.38371	2.68538	2.29986	2.86411	2.77342
1.66019	2.14341	2.7713	2.73907	2.99553
2.47395	2.18615	2.25061	3.75879	3.22278
2.81376	2.64539	2.93115	3.09173	3.72889
2.37467	3.4119	3.14017	3.59204	2.01093
2.03062	2.67271	2.59352	3.68774	3.25593
2.12111	2.63331	1.71498	3.62563	3.31781
1.81994	2.32132	3.49411	2.69266	2.74127
2.13124	3.22477	2.75832	3.73416	2.90436
2.66179	2.55434	1.97456	3.57707	3.55804
2.98145	2.99045	1.66112	3.77937	3.24297
2.49248	2.25864	1.38358	3.49985	3.47665
2.64849	2.63066	1.60093	3.72101	3.52792
2.80884	2.48149	1.95861	3.5784	3.55976
2.82085	2.43725	1.72125	3.74973	3.18663
2.67955	2.46079	2.0205	3.0021	3.55166
2.90093	3.13618	2.73773	3.84557	2.16749
2.78809	2.4451	2.44823	3.47607	3.15464
1.93794	1.95545	1.78786	2.89456	2.93794

## Sheet: EDF.2e
Left			Right
Plasma cells	T cells		Plasmablast	T cells
2.67308	3.64488		2.45123	3.64488
2.28324	3.71214		2.67265	3.71214
2.28798	3.6181		2.69703	3.6181
1.60405	3.23098		2.69345	3.23098
2.1768	3.66192		2.31813	3.66192
2.14146	3.75425		2.28759	3.75425
2.22779	3.5774		2.20953	3.5774
2.15473	2.4281		1.44112	2.4281
2.68598	3.84895		2.10413	3.84895
2.04249	3.66691		2.42881	3.66691
1.38371	2.86411		2.68538	2.86411
1.6602	2.73907		2.14341	2.73907
2.47395	3.75879		2.18615	3.75879
2.81377	3.09173		2.64539	3.09173
2.37467	3.59204		3.4119	3.59204
2.03062	3.68774		2.67271	3.68774
2.12111	3.62563		2.63331	3.62563
1.81994	2.69266		2.32132	2.69266
2.13124	3.73416		3.22477	3.73416
2.66179	3.57707		2.55434	3.57707
2.98145	3.77937		2.99045	3.77937
2.49248	3.49985		2.25864	3.49985
2.64849	3.72101		2.63066	3.72101
2.80884	3.5784		2.48149	3.5784
2.82085	3.74973		2.43725	3.74973
2.67955	3.0021		2.46079	3.0021
2.90093	3.84557		3.13618	3.84557
2.78809	3.47607		2.4451	3.47607
1.93794	2.89456		1.95545	2.89456
Note: Data shown in Log scale and number cells normalized to 10,000 CD45+ cells

## Sheet: EDF.2f
	PCK+ area among PIGR High (≥Median) tumors
	NECC Cohort									MCC Cohort
	Dead=1/Live=0									Dead=1/Live=0
	Months elapsed	IgA Co-loc	No IgA Co-loc							Months elapsed	IgA Co-loc	No IgA Co-loc
	110.881	0								38	1
	117.817	0								81	0
	107.265	0								77	0
	108.153	1								75	0
	104.865	1								61	1
	175.608	0								21	1
	91.716	0								31		1
	104.931	1								97	1
	52.334	1								119	0
	86.7193	0								62	0
	104.273	0								83	1
	57.5608	1								67	0
	145.332	1								26	1
	150.23	0								205	1
	21.3018	1								44	1
	48.7837	1								94	1
	102.235	1								57	1
	98.5207	1								55		1
	148.981	0								23	1
	95.5621	1								26		1
	168.968	0								66	1
	157.561	1								17	1
	88.6916	0								95	1
	173.734	1								30		1
	97.8304	0								38	1
	81.4596	1								16		1
	94.05	0								24	1
	62.3932	1								125	1
	38.0013	1								44		1
	225.838	0								35	1
	192.373	0								10		1
	85.8646	0								22		1
	126.956	0								82	1
	53.0572	1								20	1
	89.1519	1								31		1
	62.9849	1								44		1
	21.6634	1								26	1
	118.738	1								10	1
	101.249	0								68		0
	64.2012	1								15		1
	88.6259	1								54	1
	134.155	0								24		1
	36.4892	1								100		1
	36.6206	1								36	1
	158.383	0								16		1
	19.5266	1								208	0
	31.5253	1								1		1
	109.665	1
	88.0671	1
	60.6509	1
	30.9007		1
	95.6936		1
	84.7469		0
	80.8679		1
	120.809		0
	39.8751		1
	94.806		0
	58.8757		1
	154.799		0
	31.5582		1
	28.0408		1
	60.092		1
	123.701		0
	114.333		0
	150.362		0
	119.757		0
	52.6298		1
	73.1755		1
	56.2459		1
	25.1808		1
	43.7541		1
	32.9389		1
	34.1552		1
	94.1486		0
	114.957		0
	20.5786		1
	106.114		0
	46.5483		1
	31.5253		1
	9.92768		1
	58.1854		1
	16.3051		1
	44.1486		1
	43.8527		1
	32.7416		1
	31.098		1
	38.0671		1
	11.3741		1
	15.6805		1
	23.2413		1

## Sheet: EDF.2g
		PCK-negative area (Stroma)					PCK-negative area (Stroma)
		NECC Cohort					MCC Cohort
		Dead=1/Live=0					Dead=1/Live=0
		Months elapsed	<Median IgA in PCK-neg	≥Median IgA in PCK-neg			Months elapsed	<Median IgA in PCK-neg	≥Median IgA in PCK-neg
		23.2413	1				131	0
		11.3741	1				100	1
		54.4707	1				68	0
		73.1755	1				44	1
		29.3557	1				40	1
		14.4642	1				34	1
		25.1808	1				33	1
		30.572	1				31	1
		52.6298	1				31	1
		11.2426	1				30	1
		52.7942	1				26	1
		16.3051	1				23	1
		154.799	0				19	1
		9.92768	1				18	1
		99.4412	0				13	1
		46.5483	1				2	1
		120.809	0				22	1
		23.0112	1				55	1
		20.5786	1				38	1
		15.6805	1				44	1
		28.0408	1				2	1
		123.701	0				55	0
		29.9145	1				57	1
		31.098	1				80	0
		41.2229	1				95	1
		43.8527	1				21	1
		58.8757	1				62	0
		43.7541	1				1	1
		152.465	0				13	1
		134.155	0				26	1
		38.0671	1				75	0
		95.6936	1				205	1
		59.0401	1				62	1
		118.738	1				20	1
		44.1486	1				28	1
		16.9296	1				18	1
		31.5253	1				144	0
		34.1552	1				48	0
		34.8455	1				16	1
		54.8323	1				5	1
		21.6634	1				41	1
		24.4247	1				64	0
		116.075	0				24	1
		32.9389	1				1	1
		104.273	0				20	1
		28.5996	1				83	1
		56.2459	1				15		1
		58.6127	1				40		1
		59.6647	1				21		1
		150.23	0				32		1
		19.5266	1				23		1
		114.957	0				29		1
		66.3708	1				61		1
		108.153	1				24		1
		150.362	0				54		1
		101.249	0				94		1
		58.1854	1				77		0
		109.665	1				1		1
		140.401	0				97		1
		84.7469	0				26		1
		22.7482	1				104		0
		60.6509	1				70		1
		36.6206	1				32		1
		32.3143	1				17		1
		59.5003	1				64		1
		88.0671	1				55		0
		31.5582	1				28		1
		19.165	1				16		1
		34.9441	1				10		1
		80.8679	1				44		1
		64.76	1				20		1
		70.3156	1				125		1
		31.2295	1				67		0
		127.646	0				36		1
		110.98	0				1		1
		94.1486	0				35		1
		238.034	0				12		1
		5.6213	1				35		1
		19.2965	1				22		1
		36.4892	1				50		0
		67.5214	1				81		0
		28.764	1				82		1
		131.164	0				114		1
		54.5365	1				37		1
		225.838	0				10		1
		81.4596	1				2		1
		21.9921	1				66		1
		77.0546	1				35		1
		31.5253	1				1		1
		60.092	1				16		1
		89.1519		1			38		1
		90.7298		1			208		0
		32.0184		1			119		0
		138.626		1
		43.3596		1
		145.332		1
		32.7416		1
		43.8527		1
		175.608		0
		30.9007		1
		114.333		0
		35.3386		1
		28.3366		1
		88.6259		1
		83.7936		1
		26.8902		1
		33.1361		1
		106.114		0
		32.5115		1
		114.431		0
		21.3018		1
		125.51		0
		38.0013		1
		97.8304		0
		26.4957		1
		59.0401		1
		30.046		1
		39.8751		1
		95.5621		1
		30.7364		1
		119.757		0
		94.313		1
		32.2156		1
		47.2058		1
		117.817		0
		94.05		0
		104.931		1
		49.1124		1
		10.8481		1
		158.383		0
		157.561		1
		17.1926		1
		204.799		1
		75.2794		1
		16.6009		1
		50.3616		1
		107.495		0
		48.7837		1
		64.2012		1
		192.373		0
		14.0368		1
		107.265		0
		39.9737		1
		152.959		0
		90.4339		1
		48.4221		1
		126.956		0
		110.881		0
		47.8961		1
		62.3932		1
		62.9849		1
		28.4681		1
		84.0237		0
		173.734		1
		37.7055		1
		98.5207		1
		53.0572		1
		86.7193		0
		52.334		1
		94.806		0
		57.5608		1
		128.863		0
		102.235		1
		85.8646		0
		95.5621		1
		148.981		0
		47.3373		1
		41.19		1
		24.7863		1
		40.5654		1
		104.865		1
		25.2794		1
		168.968		0
		56.6404		1
		92.998		1
		141.552		0
		125.345		0
		16.6667		1
		91.716		0
		88.6916		0

## Sheet: EDF.2h
			PCK+ area					PCK+ area
			NECC Cohort					MCC Cohort
			Dead=1/Live=0					Dead=1/Live=0
			Months elapsed	<Median IgG in PCK+	≥Median IgG in PCK+			Months elapsed	<Median IgG in PCK+	≥Median IgG in PCK+
			29.3557	1				77		0
			109.665	1				61		1
			43.8527	1				21		1
			104.273	0				44		1
			148.981	0				82		1
			39.9737	1				119		0
			94.806	0				62		0
			28.5996	1				67		0
			125.345	0				97		1
			80.8679	1				30		1
			28.3366	1				38		1
			39.8751	1				83		1
			19.165	1				66		1
			90.7298	1				64		0
			19.2965	1				57		1
			31.5582	1				31		1
			10.8481	1				18		1
			32.0184	1				94		1
			35.3386	1				54		1
			152.465	0				10		1
			30.9007	1				37		1
			126.956	0				125		1
			59.6647	1				40		1
			94.1486	0				20		1
			34.1552	1				26		1
			26.8902	1				10		1
			5.6213	1				44		1
			11.2426	1				35		1
			16.6667	1				1		1
			53.0572	1				17		1
			32.9389	1				32		1
			32.2156	1				35		1
			50.3616	1				44		1
			31.098	1				68		0
			28.764	1				40		1
			54.5365	1				62		1
			9.92768	1				16		1
			60.092	1				2		1
			48.4221	1				35		1
			120.809	0				12		1
			66.3708	1				32		1
			95.5621	1				26		1
			28.0408	1				15		1
			26.4957	1				19		1
			21.6634	1				20		1
			58.8757	1				50		0
			40.5654	1				26		1
			192.373	0				205	1
			150.362	0				100	1
			24.4247	1				13	1
			110.98	0				5	1
			145.332	1				48	0
			31.2295	1				208	0
			88.6259	1				18	1
			106.114	0				36	1
			43.3596	1				28	1
			22.7482	1				23	1
			46.5483	1				64	1
			25.1808	1				144	0
			77.0546	1				55	0
			83.7936	1				1	1
			90.4339	1				24	1
			94.05	0				1	1
			49.1124	1				22	1
			116.075	0				24	1
			119.757	0				16	1
			21.9921	1				13	1
			29.9145	1				23	1
			125.51	0				1	1
			34.8455	1				80	0
			30.572	1				29	1
			47.2058	1				104	0
			91.716	0				114	1
			58.1854	1				21	1
			56.2459	1				34	1
			118.738	1				2	1
			152.959	0				2	1
			204.799	1				16	1
			36.4892	1				41	1
			154.799	0				131	0
			30.046	1				28	1
			16.3051	1				70	1
			15.6805	1				1	1
			70.3156	1				55	1
			59.5003	1				55	0
			92.998	1				22	1
			127.646	0				33	1
			88.0671	1				20	1
			30.7364	1				75	0
			17.1926	1				95	1
			138.626		1			38	1
			38.0671		1			81	0
			99.4412		0			31	1
			11.3741		1
			23.0112		1
			84.0237		0
			158.383		0
			43.8527		1
			114.431		0
			114.333		0
			52.6298		1
			31.5253		1
			140.401		0
			107.265		0
			62.3932		1
			14.0368		1
			20.5786		1
			95.6936		1
			33.1361		1
			64.2012		1
			31.5253		1
			58.6127		1
			34.9441		1
			38.0013		1
			86.7193		0
			36.6206		1
			14.4642		1
			32.7416		1
			131.164		0
			19.5266		1
			24.7863		1
			97.8304		0
			59.0401		1
			47.8961		1
			54.8323		1
			54.4707		1
			43.7541		1
			102.235		1
			48.7837		1
			73.1755		1
			32.3143		1
			52.7942		1
			123.701		0
			107.495		0
			89.1519		1
			168.968		0
			62.9849		1
			84.7469		0
			67.5214		1
			64.76		1
			157.561		1
			94.313		1
			104.865		1
			41.2229		1
			114.957		0
			37.7055		1
			44.1486		1
			32.5115		1
			238.034		0
			75.2794		1
			16.6009		1
			104.931		1
			41.19		1
			16.9296		1
			85.8646		0
			225.838		0
			88.6916		0
			108.153		1
			21.3018		1
			56.6404		1
			95.5621		1
			141.552		0
			28.4681		1
			128.863		0
			60.6509		1
			98.5207		1
			23.2413		1
			101.249		0
			173.734		1
			57.5608		1
			59.0401		1
			47.3373		1
			150.23		0
			110.881		0
			134.155		0
			117.817		0
			81.4596		1
			175.608		0
			25.2794		1
			52.334		1
