# Supplementary material for: IgA transcytosis and antigen recognition govern ovarian cancer immunity
Source: Nature. 2021 Feb 3;591(7850):464–70. doi: 10.1038/s41586-020-03144-0 (PMC7969354; doi:10.1038/s41586-020-03144-0)
Supplement: Supplementary file 16 — Source Data Extended Data Fig. 3 [file 41586_2020_3144_MOESM16_ESM.xlsx]

## Sheet: EDF.3a
IgA in Sq. mm of PCK+ tumor			IgA in Sq. mm of PCK+ tumor			IgG in Sq. mm of PCK+ tumor			IgG in Sq. mm of PCK+ tumor
ieCD4<Median	ieCD4+≥Median		ieCD8<Median	ieCD8+≥Median		ieCD4<Median	ieCD4+≥Median		ieCD8<Median	ieCD8+≥Median
6657	922.166		6657	7358.87		4997.32	861.268		4997.32	1937.82
296.654	647.48		296.654	9206.05		355.712	1880.28		355.712	8350.92
3785.58	2938.64		3785.58	602.383		983.823	2559.46		983.823	881.97
75.1592	1384.32		75.1592	1347.84		2376.46	406.616		2376.46	1302.37
2768.87	8044.22		2768.87	1672.44		6990.13	5438.47		6990.13	931.108
1002.88	1590.41		1002.88	8044.22		2735.84	484.983		2735.84	5438.47
2652.77	660.554		2652.77	2303.32		768.274	1073.82		768.274	1791.63
54.6596	9957.08		54.6596	3029.24		8910.92	2403.1		8910.92	486.591
2302.99	3966.93		2302.99	3244.08		49.6905	4000.9		49.6905	1136.17
1259.86	1289.67		1259.86	7803.88		1636.12	1158.12		1636.12	4350.2
5.61962	1523.86		5.61962	2824.88		3320.93	2342.17		3320.93	4365.72
13.7598	4552.8		13.7598	1523.86		4889.75	7937.44		4889.75	2342.17
3728.76	496.359		298.631	6160.38		3142.16	1468.82		2836.18	2334.3
6555.98	6160.38		3252.24	4559.22		1178.49	2334.3		3653.88	2186.86
5459.47	5902.66		606.102	5191.82		348.848	3538.12		2897.32	2752.77
4639.17	743.938		3728.76	6948.08		2335.61	1950.66		3142.16	6011.72
4189.01	1218.74		6555.98	2896.27		1898.27	1242.64		1178.49	3373.4
2346.9	7103.5		5459.47	4552.8		202.167	3149.11		348.848	7937.44
6254.87	1919.52		4639.17	3521.17		6688.83	567.105		2335.61	1288.33
6045.72	6822.99		340.023	3526.82		4721.62	5493.13		1153.98	3064.26
6415.45	4273.23		710.863	293.888		1491.1	2886.72		1546.91	2395.18
5357.91	6360.69		6439.61	6986.95		2060.54	5971.57		2231.83	9581.79
654.616	320.78		572.5	6360.69		4145.1	4511.09		4418.99	5971.57
1809.16	9206.05		2916.52	3948.14		4621.62	8350.92		3294.66	4991.86
2833.71	1672.44		5176.4	957.016		3153.65	931.108		3968.23	1347.1
4355.6	1040.48		4189.01	1590.41		1152.11	3474.19		1898.27	484.983
627.007	453.99		2346.9	7404.46		3353.35	3736.34		202.167	4857.45
4714.56	4008.84		6254.87	1185.27		892.962	1332.99		6688.83	750.632
4138.84	2473.85		6045.72	4111.05		5898.87	1353.64		4721.62	3146.39
4296.94	6858.62		6415.45	1040.48		751.775	335.252		1491.1	3474.19
400.157	3941.43		5357.91	1619.38		1307.83	894.717		2060.54	568.043
506.795	3948.14		654.616	8209.57		1541.95	4991.86		4145.1	1144.89
852.012	3262.12		1809.16	5902.66		1548.03	2028.59		4621.62	3538.12
3104.44	2303.32		2526.27	1440.4		424.399	1791.63		2333.34	1227.83
1326.25	2658.55		799.286	3780.57		706.58	1113.77		2697.79	4920.55
487.848	7520.01		1574.73	6858.62		1606.08	3513.24		508.11	335.252
2175.63	5995.56		2833.71	3941.43		2127.12	1601.42		3153.65	894.717
760.637	8043.96		4355.6	2938.64		3614.45	2205.81		1152.11	2559.46
310.86	7803.88		627.007	4273.23		3471.23	4350.2		3353.35	2886.72
4490.03	2824.88		6220.19	1987.7		994.692	4365.72		3538.85	4105.37
3526.82	723.59		4020.27	4853.42		3064.26	1439.51		2309.28	1770.06
293.888	602.383		2067.38	7520.01		2395.18	881.97		2916.36	3513.24
957.016	8209.57		9957.08	7071.67		1347.1	1144.89		2403.1	4516.06
7404.46	850.766		4358.05	723.59		4857.45	1676.89		770.332	1439.51
4111.05	2804.79		1102.04	1436.09		3146.39	7698.89		3858.78	1232.67
5559.92	54.1705		6157.46	3966.93		2485.53	3196.06		4119.74	4000.9
298.631	6765.98		1384.32	4826.87		2836.18	4529.96		406.616	6508.6
340.023	4826.87		4714.56	850.766		1153.98	6508.6		892.962	1676.89
710.863	5049.65		4572.46	5559.92		1546.91	1240.27		2990.52	2485.53
6439.61	2300.87		4138.84	6765.98		2231.83	6007.82		5898.87	4529.96
2526.27	3780.57		4296.94	8729.17		2333.34	4920.55		751.775	7162.98
799.286	6421.69		2838.09	3226.3		2697.79	1438.85		2131.97	1280.11
6220.19	3493.25		3145.22	660.554		3538.85	1456.54		6428.95	1073.82
4020.27	6986.95		6818.12	3298.01		2309.28	9581.79		2581.88	1737.04
4358.05	4559.22		400.157	943.802		770.332	2186.86		1307.83	1527.83
2073.49	6948.08		506.795	7103.5		1658.54	6011.72		1541.95	3149.11
1431.37	1987.7		2073.49	5049.65		633.279	4105.37		1658.54	1240.27
2706.92	7071.67		5368.62	743.938		3072.2	4516.06		5595.11	1950.66
4759.71	1171.27		320.78	6431.43		1623.4	672.748		4511.09	3235.53
3029.24	1436.09		852.012	1919.52		486.591	1232.67		1548.03	567.105
572.5	1619.38		3104.44	4008.84		4418.99	568.043		424.399	1332.99
1574.73	1057.79		1326.25	2300.87		508.11	3103.75		706.58	6007.82
2838.09	9357.7		487.848	6421.69		2131.97	2219.75		1606.08	1438.85
5368.62	3022.53		2175.63	228.747		5595.11	2294.33		2127.12	288.746
5808.26	3298.01		1431.37	1171.27		2295.93	1737.04		633.279	672.748
1696.94	3226.3		5808.26	8043.96		1742.23	1280.11		2295.93	2205.81
2916.52	4745.23		2706.92	4745.23		3294.66	5000.96		3072.2	5000.96
4572.46	6431.43		1289.89	7453.86		2990.52	3235.53		2177.96	4338.81
3521.17	228.747		267.714	88.3341		1288.33	288.746		3198.99	975.029
88.3341	943.802		51.6709	1564.14		975.029	1527.83		6097.16	561.875
3252.24	2316.89		1696.94	496.359		3653.88	1150.02		1742.23	1468.82
606.102	1214.59		760.637	1057.79		2897.32	2693.9		3614.45	3103.75
5176.4	4853.42		1218.74	9357.7		3968.23	1770.06		1242.64	2219.75
1102.04	7453.86		6822.99	2316.89		3858.78	4338.81		5493.13	1150.02
1289.89	1185.27		4759.71	3856.88		2177.96	750.632		1623.4	3962.05
8889.28	7891.9		922.166	1214.59		7910.29	2888.99		861.268	2693.9
3244.08	1564.14		6117.26	9041.75		1136.17	561.875		7453.88	1945.16
2896.27	5191.82		1289.67	3493.25		3373.4	2752.77		1158.12	1456.54
3145.22	7193.81		453.99	3022.53		6428.95	2417.44		3736.34	2294.33
267.714	3614.12		3262.12	7227.61		3198.99	1368.99		2028.59	4440.56
2268.09	9041.75		2804.79	7096.27		460.779	1945.16		7698.89	3523.68
6818.12	7227.61		2473.85	7193.81		2581.88	4440.56		1353.64	2417.44
6117.26	8729.17		5995.56	3614.12		7453.88	7162.98		1601.42	1368.99
1347.84	3856.88		54.1705	7891.9		1302.37	3962.05		3196.06	2888.99
1440.4	9899.01		310.86	3887.75		1227.83	7541.28		3471.23	3868.03
5332.05	6194.36		5332.05	6194.36		4182.81	2682.76		4182.81	2682.76
6157.46	5787.62		2658.55	2268.09		4119.74	5609.88		1113.77	460.779
51.6709	6446.58		8889.28	5787.62		6097.16	5558.85		7910.29	5609.88
7358.87	3887.75		647.48	9899.01		1937.82	3868.03		1880.28	7541.28
2067.38	7096.27		4490.03	6446.58		2916.36	3523.68		994.692	5558.85
1.3235	18.3334		1.3235	28.5215		96.8358	259.966		96.8358	119.79
8.71138	76.5543		8.71138	20.282		165.252	61.548		165.252	171.089
405.849	2.50887		1.98362	11.6814		11.2016	75.6246		11.2016	50.6195
28.4683	110.373		0.302329	0		23.7328	244.018		23.7328	0
4.76437	397.507		1.02491	96.8076		17.526	50.6195		17.526	337.904
0	11.6814		202.529	82.212		1.24113	268.065		213.09	129.6
11.0578	33.8186		0	2.26287		47.3903	107.389		33.1959	40.3964
2.19375	39.5919		46.7693	52.2355		25.9917	15.8356		129.607	93.6417
205.535	0.158165		0.648364	0.158165		5.44827	121.832		5.29498	3.95414
1.98362	12.1009		33.8186	2.71785		54.294	3.95414		107.389	28.2391
2.31339	14.1603		5.02263	36.8592		15.7177	50.3479		170.769	40.1826
0.446554	0.060441		405.849	78.9498		19.2644	37.3831		1.24113	292.823
3.77224	7.40873		28.4683	99.3204		20.0461	41.5814		47.3903	1191.84
7.07863	0		2.31339	38.983		42.4654	170.769		25.9917	19.8678
0.302329	5.02263		9.58895	14.1603		33.0175	9.51882		5.44827	50.3479
2.833	71.5373		5.23082	2.50887		56.7633	2.64953		20.9233	75.6246
1.02491	36.8592		76.5543	110.373		16.301	40.1826		259.966	244.018
36.0288	1.06649		71.5373	112.459		5.8052	40.3964		2.64953	380.002
9.58895	2.26287		4.76437	0.681216		0	5.92492		54.294	3.21145
0	82.212		3.77224	12.1009		145.537	129.6		15.7177	37.3831
49.8237	87.7534		2.833	26.1181		213.09	353.799		19.2644	119.745
5.23082	14.4582		36.0288	0.446554		20.9233	65.4985		20.0461	5.8052
32.8892	64.9066		32.8892	2.84089		89.2273	88.2377		89.2273	31.3919
202.529	0.681216		4.22424	39.5919		154.216	3.21145		20.3136	41.5814
18.7957	88.0297		4.25108	21.951		33.0267	44.6598		73.914	90.0837
13.1225	0		18.3334	0		33.1959	55.608		61.548	9.51882
0	26.1181		87.7534	397.507		129.607	119.745		353.799	268.065
29.6384	0.96504		0	205.535		20.3136	71.0913		42.4654	0
4.22424	7.16548		11.0578	7.07863		51.8985	64.3187		33.0175	145.537
46.7693	54.8635		2.19375	7.16548		37.7898	246.2		56.7633	64.3187
0.648364	0		49.8237	18.3995		5.29498	47.6756		154.216	46.8166
38.983	92.2369		0.308131	0.292018		50.8416	186.942		50.8416	52.2713
0.308131	6.05584		64.9066	121.198		119.79	176.528		65.4985	197.458
28.5215	18.3995		23.4005	14.4582		0	46.8166		76.591	88.2377
0	112.459		0	54.8635		28.2391	380.002		16.301	246.2
2.71785	18.9316		2.61215	92.2369		19.8678	6.42528		7.64988	186.942
0	0.292018		10.5563	2.26108		49.19	52.2713		31.5065	75.9076
4.25108	2.84089		0.96504	1.06649		73.914	31.3919		71.0913	5.92492
2.61215	78.9498		29.6384	18.9316		7.64988	292.823		51.8985	6.42528
20.282	32.1372		0.060441	6.05584		171.089	151.46		15.8356	176.528
2.26108	99.3204		7.40873	2.89151		75.9076	1191.84		121.832	68.047
52.2355	121.198		2.59431	32.1372		31.5065	76.591		23.3488	151.46
2.59431	23.4005		0	4.22455		23.3488	197.458		55.608	30.628
10.5563	2.89151		18.7957	0		337.904	68.047		33.0267	49.19
21.951	4.22455		13.1225	88.0297		93.6417	30.628		37.7898	44.6598
96.8076	2.83519		0	2.83519		90.0837	214.185		47.6756	214.185
	34.5483			34.5483			0			0
