# Supplementary material for: IgA transcytosis and antigen recognition govern ovarian cancer immunity
Source: Nature. 2021 Feb 3;591(7850):464–70. doi: 10.1038/s41586-020-03144-0 (PMC7969354; doi:10.1038/s41586-020-03144-0)
Supplement: Supplementary file 17 — Source Data Extended Data Fig. 4 [file 41586_2020_3144_MOESM17_ESM.xlsx]

## Sheet: EDF.4c
Proteins	Sequence	Proteins	Start.position	End.position	IgA_1	IgA_2	IgA_3	IgA+BFA_1	IgA+BFA_2	IgA+BFA_3	IgA+WM_1	IgA+WM_2	IgA+WM_3	IgG_1	IgG_2	IgG_3
PIGR_HUMAN	GGCITLISSEGYVSSK	PIGR_HUMAN	62	77	26.1647	26.4098	25.9923	0	0	0	0	0	0	0	0	0
PIGR_HUMAN	VYTVDLGR	PIGR_HUMAN	139	146	27.0296	27.4314	27.6389	0	0	0	0	0	22.0199	0	0	0
PIGR_HUMAN	TVTINCPFK	PIGR_HUMAN	147	155	25.1263	25.6484	26.3964	0	0	0	0	0	0	0	0	0
PIGR_HUMAN	TVTINCPFKTENAQK	PIGR_HUMAN	147	161	22.2326	26.1266	26.8142	0	0	0	0	0	0	20.7289	0	0
PIGR_HUMAN	LSDAGQYLCQAGDDSNSNKK	PIGR_HUMAN	212	231	26.6595	27.611	27.7129	0	0	0	0	0	0	0	0	0
PIGR_HUMAN	NADLQVLKPEPELVYEDLR	PIGR_HUMAN	232	250	27.9595	28.6424	29.3174	22.8891	0	22.6587	21.9481	21.6032	22.6645	0	0	0
PIGR_HUMAN	GSVTFHCALGPEVANVAK	PIGR_HUMAN	251	268	25.967	26.5279	27.509	0	0	0	0	0	0	0	0	0
PIGR_HUMAN	QSSGENCDVVVNTLGK	PIGR_HUMAN	273	288	25.3368	26.3484	26.8741	0	0	0	0	0	0	0	0	0
PIGR_HUMAN	RAPAFEGR	PIGR_HUMAN	289	296	0	0	28.1459	0	0	0	0	0	0	0	0	0
PIGR_HUMAN	ILLNPQDKDGSFSVVITGLR	PIGR_HUMAN	297	316	26.976	27.6527	27.9814	0	0	0	21.029	20.3095	0	0	0	0
PIGR_HUMAN	YLCGAHSDGQLQEGSPIQAWQLFVNEESTIPR	PIGR_HUMAN	323	354	25.2101	25.3605	25.2347	0	0	0	0	0	0	0	0	0
PIGR_HUMAN	GVAGGSVAVLCPYNR	PIGR_HUMAN	361	375	0	23.332	23.4236	0	0	0	0	0	0	0	0	0
PIGR_HUMAN	GVAGGSVAVLCPYNRK	PIGR_HUMAN	361	376	0	0	24.4016	0	0	21.922	0	0	0	0	0	0
PIGR_HUMAN	YWCLWEGAQNGR	PIGR_HUMAN	383	394	22.3852	22.6304	0	0	0	0	0	20.292	0	0	0	0
PIGR_HUMAN	CPLLVDSEGWVK	PIGR_HUMAN	395	406	26.0217	26.8264	27.0813	0	0	0	0	0	0	0	0	0
PIGR_HUMAN	DAGFYWCLTNGDTLWR	PIGR_HUMAN	435	450	20.2536	21.5725	21.5272	0	0	0	0	0	0	0	0	0
PIGR_HUMAN	AFVNCDENSR	PIGR_HUMAN	516	525	27.019	27.463	26.726	0	22.6417	0	0	0	0	0	0	0
PIGR_HUMAN	LVSLTLNLVTR	PIGR_HUMAN	526	536	24.0484	24.7388	24.7774	0	0	0	0	0	0	0	0	0
PIGR_HUMAN	ADEGWYWCGVK	PIGR_HUMAN	537	547	26.264	27.2803	26.8264	21.3392	0	0	0	0	0	0	0	0
PIGR_HUMAN	QGHFYGETAAVYVAVEER	PIGR_HUMAN	548	565	25.7473	26.0704	25.875	0	0	0	0	0	0	0	0	0
Note: data shown in log2 scale

## Sheet: EDF.4d
Proteins	Sequence	Proteins	Start.position	End.position	IgA_1	IgA_2	IgA_3	IgA+BFA_1	IgA+BFA_2	IgA+BFA_3	IgA+WM_1	IgA+WM_2	IgA+WM_3	IgG_1	IgG_2	IgG_3
PIGR_HUMAN	GGCITLISSEGYVSSK	PIGR_HUMAN	62	77	26.8385	0	26.396	0	0	0	0	0	0	0	0	0
PIGR_HUMAN	VYTVDLGR	PIGR_HUMAN	139	146	27.7771	28.2445	28.2714	0	20.5846	0	0	0	0	0	0	0
PIGR_HUMAN	TVTINCPFK	PIGR_HUMAN	147	155	27.0401	27.1214	26.0181	0	0	0	0	0	0	0	0	0
PIGR_HUMAN	TVTINCPFKTENAQK	PIGR_HUMAN	147	161	26.1476	26.9316	26.6181	0	0	0	0	0	0	0	0	0
PIGR_HUMAN	LSDAGQYLCQAGDDSNSNKK	PIGR_HUMAN	212	231	28.391	28.6075	28.2445	0	0	0	0	22.1542	0	21.5689	0	0
PIGR_HUMAN	NADLQVLKPEPELVYEDLR	PIGR_HUMAN	232	250	29.7047	30.196	29.6022	0	0	0	22.7711	22.8315	22.2656	0	0	0
PIGR_HUMAN	GSVTFHCALGPEVANVAK	PIGR_HUMAN	251	268	27.9088	27.463	27.7129	0	19.5861	0	0	0	0	0	0	0
PIGR_HUMAN	QSSGENCDVVVNTLGK	PIGR_HUMAN	273	288	27.5969	27.8081	27.2445	0	0	0	0	0	0	0	0	0
PIGR_HUMAN	RAPAFEGR	PIGR_HUMAN	289	296	0	27.976	28.604	0	0	0	0	0	0	0	0	0
PIGR_HUMAN	ILLNPQDKDGSFSVVITGLR	PIGR_HUMAN	297	316	28.6251	28.8355	28.8711	19.567	19.4334	0	0	0	0	0	0	0
PIGR_HUMAN	YLCGAHSDGQLQEGSPIQAWQLFVNEESTIPR	PIGR_HUMAN	323	354	26.7389	26.6181	26.7517	0	0	0	22.3141	0	20.8976	0	0	0
PIGR_HUMAN	GVAGGSVAVLCPYNR	PIGR_HUMAN	361	375	0	0	24.7138	0	0	21.2479	0	0	0	0	0	0
PIGR_HUMAN	GVAGGSVAVLCPYNRK	PIGR_HUMAN	361	376	24.2528	0	24.6187	0	0	0	0	0	0	0	0	0
PIGR_HUMAN	YWCLWEGAQNGR	PIGR_HUMAN	383	394	0	0	0	0	0	0	0	0	0	0	0	0
PIGR_HUMAN	CPLLVDSEGWVK	PIGR_HUMAN	395	406	27.4234	27.5463	26.673	0	0	0	0	0	0	0	0	0
PIGR_HUMAN	DAGFYWCLTNGDTLWR	PIGR_HUMAN	435	450	22.7165	22.7768	23.0645	0	0	0	0	0	0	0	0	0
PIGR_HUMAN	AFVNCDENSR	PIGR_HUMAN	516	525	27.4785	28.1507	26.7517	0	0	0	0	0	0	0	0	0
PIGR_HUMAN	LVSLTLNLVTR	PIGR_HUMAN	526	536	25.515	24.9225	26.1135	0	0	0	0	0	0	0	0	0
PIGR_HUMAN	ADEGWYWCGVK	PIGR_HUMAN	537	547	27.1507	26.0169	26.673	0	0	0	0	0	0	0	0	0
PIGR_HUMAN	QGHFYGETAAVYVAVEER	PIGR_HUMAN	548	565	26.604	25.8774	26.5658	0	0	0	0	0	0	0	0	0
Note: data shown in log2 scale

## Sheet: EDF.4e
Proteins	Sequence		Start.position	End.position	IgA_1	IgA_2	IgA_3	IgA+BFA_1	IgA+BFA_2	IgA+BFA_3	IgA+WM_1	IgA+WM_2	IgA+WM_3	IgG_1	IgG_2	IgG_3
PIGR_HUMAN	GGCITLISSEGYVSSK		62	77	24.6331	24.3355	24.9202	0	0	0	0	0	0	0	0	0
PIGR_HUMAN	VYTVDLGR		139	146	25.5926	26.526	26.1818	0	0	0	0	0	0	0	0	0
PIGR_HUMAN	TVTINCPFK		147	155	0	0	0	0	0	0	0	0	0	0	0	0
PIGR_HUMAN	TVTINCPFKTENAQK		147	161	0	0	0	0	0	0	0	0	0	0	0	0
PIGR_HUMAN	LSDAGQYLCQAGDDSNSNKK		212	231	26.3249	26.2105	26.1885	20.9781	0	20.6068	20.3226	0	0	0	0	0
PIGR_HUMAN	NADLQVLKPEPELVYEDLR		232	250	27.3324	27.0813	27.5463	21.2626	0	0	0	0	0	0	0	20.5646
PIGR_HUMAN	GSVTFHCALGPEVANVAK		251	268	25.1293	26.0652	25.7745	21.1594	20.754	20.293	0	0	19.1408	0	0	0
PIGR_HUMAN	QSSGENCDVVVNTLGK		273	288	24.8283	24.6313	24.9369	0	0	0	0	0	0	0	0	0
PIGR_HUMAN	RAPAFEGR		289	296	25.2744	26.2686	25.41	0	0	0	0	0	0	0	0	0
PIGR_HUMAN	ILLNPQDKDGSFSVVITGLR		297	316	25.5362	24.1609	25.5739	0	0	0	0	0	0	0	0	0
PIGR_HUMAN	YLCGAHSDGQLQEGSPIQAWQLFVNEESTIPR		323	354	23.3829	0	24.0413	0	0	19.9412	0	0	0	0	0	0
PIGR_HUMAN	GVAGGSVAVLCPYNR		361	375	0	0	0	0	0	0	0	0	0	0	0	0
PIGR_HUMAN	GVAGGSVAVLCPYNRK		361	376	0	0	0	0	0	0	0	0	0	0	0	0
PIGR_HUMAN	YWCLWEGAQNGR		383	394	0	22.5341	0	0	0	18.7746	0	0	0	0	0	0
PIGR_HUMAN	CPLLVDSEGWVK		395	406	24.3322	24.1703	24.3281	0	0	21.1024	0	0	0	0	0	0
PIGR_HUMAN	DAGFYWCLTNGDTLWR		435	450	19.0312	0	0	0	0	0	0	0	0	0	0	0
PIGR_HUMAN	AFVNCDENSR		516	525	25.9449	24.9104	25.5665	0	20.3541	20.0977	0	0	0	0	0	0
PIGR_HUMAN	LVSLTLNLVTR		526	536	21.5553	22.1317	21.638	0	0	0	0	0	0	0	0	0
PIGR_HUMAN	ADEGWYWCGVK		537	547	23.5652	24.7084	23.6542	0	18.7918	19.2252	0	0	0	0	0	0
PIGR_HUMAN	QGHFYGETAAVYVAVEER		548	565	22.2089	0	22.54	0	0	0	0	0	0	0	0	0
Note: data shown in log2 scale

## Sheet: EDF.4g
	IgA_Coated_1.	IgA_Coated_2.	IgA_Coated_3.	IgG_Coated_1.	IgG_Coated_2.	IgG_Coated_3.	Untreated_1.	Untreated_2.	Untreated_3.
DUSP5	1.31003	1.352	1.32482	-0.520324	-0.650227	-0.738152	-0.570498	-0.767687	-0.739965
DUSP6	1.27082	1.75146	0.847104	-0.522042	-0.81256	-0.834142	-0.618457	-0.501265	-0.580924
DUSP1	1.30626	0.758137	1.72475	-0.452707	-0.393526	-1.08273	-0.530639	-0.512133	-0.817416
DUSP10	0.95289	0.622133	1.9228	0.0294899	-0.390796	-0.883708	-0.37686	-0.645014	-1.23093
TNF	1.28551	1.34075	1.32276	-0.378292	-0.6271	-0.851901	-0.610535	-0.555717	-0.925472
IL1A	1.20731	1.16959	1.54051	-0.894216	-0.762806	-0.627131	-0.739177	-0.647558	-0.246527
IL6	1.18496	1.31284	1.45458	-0.382393	-0.601955	-0.598411	-0.788658	-0.695212	-0.885749
IL1B	1.25906	1.05526	1.52576	-0.913645	-0.57633	-0.913645	-0.913645	-0.252299	-0.270522
IFNGR1	1.62162	1.15112	1.16105	-0.733467	-0.701928	-0.782376	-0.632676	-0.725195	-0.358145
IFNGR2	1.59647	0.525966	1.66217	-0.546545	-0.564366	-0.678969	-0.632989	-0.734671	-0.627062
CCL20	1.28546	1.27307	1.41214	-0.488982	-0.636628	-0.915468	-0.658659	-0.569238	-0.701701
IL8	1.40966	1.1734	1.38815	-0.63586	-0.559867	-0.783603	-0.854542	-0.579589	-0.557744
CXCL3	1.40951	1.38939	1.17273	-0.511867	-0.846051	-0.645361	-0.537557	-0.734504	-0.696288
CXCL2	1.49204	1.50647	0.935711	-0.586319	-0.723755	-0.555124	-0.651409	-0.59942	-0.818188
CXCL1	1.4848	1.568	0.873067	-0.635342	-0.673132	-0.627887	-0.715115	-0.64343	-0.630957
NFKBIA	1.46428	1.1132	1.40119	-0.637931	-0.604214	-0.641396	-0.719795	-0.742699	-0.632631
NFKBIE	1.44552	1.16405	1.36813	-0.560192	-0.56354	-0.719689	-0.790749	-0.728951	-0.614573
EFNB2	-1.38663	-0.846625	-1.673	0.592336	0.631002	0.624685	0.647015	0.768449	0.642769
EFNB3	-1.23049	-0.742626	-1.56667	0.131359	0.495425	0.903064	0.709444	-0.0752703	1.37577
EFNA4	-0.789002	0.0685721	-2.21494	0.387337	0.0995989	0.73516	1.18904	0.590127	-0.0659019

## Sheet: EDF.4i
Taget:Effector	PBS			Irr IgA			Pep-Irr IgA			Irr IgG			αBDNF-IgA			αTSPAN7-IgA
1:10	51.4194	39.9321	48.5334	77.3083	69.9802	81.9202	35.0938	51.3911	49.552	47.6846	51.9004	43.9781	75.2994	77.3083	81.8636	65.6512	74.7901	72.1871
1:20	43.8649	55.6352	53.0322	82.5993	79.6567	82.7407	54.079	49.4954	49.1842	56.3991	57.0216	59.5397	78.242	80.4489	81.326	86.5887	86.2775	83.9574

## Sheet: EDF.4j
Left (Annexin V-positive cells)								Right (Annexin V-negative PI-negative cells)
Uncoated	Auto IgG	Irr IgA	Pepsin Irr IgA	Auto IgA	Pepsin Auto IgA			Uncoated	Auto IgG	Irr IgA	Pepsin Irr IgA	Auto IgA	Pepsin Auto IgA
29.4	27.3	65.7	31.4	78.4	32.5			69.6	71.6	32.9	67.9	18	66.6
30.8	23	65.4	32.5	84.3	32.1			68.4	76.2	31.2	66.1	13.3	66.9
29.3	31.5	67.2	29	78.6	29.5			69.8	67.4	29	69.9	19.7	69.5

## Sheet: EDF.4k
Top (WT)					Bottom (pIgR-CRISPRed)
PBS	irrIgG	irrIgA			PBS	irrIgG	irrIgA
67.2	57.6	87.7			43	41.4	47.6
37	41.1	88.2			44.6	44.5	48.5
26.7	25.7	87.4			52.6	45.1	43.1
29.1	41.2	86.9			43.5	43.9	44.5
40.3	46.8	87.2			43.8	45.1	41
30.6	35.5	85			42.2	45.2	41.4
