# Supplementary material for: IgA transcytosis and antigen recognition govern ovarian cancer immunity
Source: Nature. 2021 Feb 3;591(7850):464–70. doi: 10.1038/s41586-020-03144-0 (PMC7969354; doi:10.1038/s41586-020-03144-0)
Supplement: Supplementary file 18 — Source Data Extended Data Fig. 5 [file 41586_2020_3144_MOESM18_ESM.xlsx]

## Sheet: EDF.5a
Tumor volume (mm3)
Days post Injection		irrIgG											irrIgA
Day 0		9.504	10.9375	10.816	10.9375	10.368	11.25	9.792	12.168	11.664	10.08		11.875	10.9375	11.154	8.64	7.744	10.9375	12.168	10.08	12.0285	10.9375
Day3		74.36	38.266	66.0275	47.628	41.067	45.864	44.5465	41.6	44.982	77.2475		48.51	53.6625	34.656	40.3065	39.2	54.675	45.387	50.8475	26.136	23.04
Day5		145.119	64.715	135	85	59.7375	70.886	67.3745	55.47	56.7	166.464		72.5	72.5	46.746	50.274	44.982	112.694	56.3945	61.7625	30.625	27.744
Day8		282.437	110.864	289.688	130.537	80.4335	99.6415	105.338	78.336	76.832	347.612		98.3125	96.8	62.422	70.688	59.248	215.136	74.0015	94.64	34.9095	33.048
Day11		534.668	194.56	495.532	179.56	109.35	138.51	174.902	112.36	108.9	771.456		133.2	142.884	87.88	108.9	85.176	415.853	121	148.84	44.5465	38.988
Day14		790.704	328.536	822.016	241.875	159.526	203.732	268.324	176.62	163.84	1439.78		188.538	196	127.832	158.76	113.715	717.876	183.787	215.6	56.7	47.9085
Day16		1120.88	415.438	1104.29	304	235.2	258.944	342.924	230.3	203.35	1886.47		274.36	251.256	150.701	188.538	131.4	1051.26	236.927	247.798	67.968	54.5455
Day18		1468.19	516.304	1439.45	380.894	279.276	320.346	395.686	275.625	228.096	2165.33		342.924	308.367	179.562	225.504	150.822	1390.04	288.8	290.521	76.25	61.7625
Day21		1734.1	688.567	1918.08	532.475	403.44	413.343	497.317	336	281.627	2695.28		480.298	457.056	245.134	313.6	215.6	1886.47	397.373	373.968	94.1015	72.576
Tumor weight (mg)
irrIgG	irrIgA
2073.3	1049.2
1472.6	723.8
2201.2	333.7
1179.4	446.1
846.8	298.1
843.9	2097.1
753.4	531
477.1	552.1
417.4	149.2
2777.5	94.5

## Sheet: EDF.5b
	Tumor volume (mm3)
	Days post injection		PBS											IgG
		Day 0	38.266	39.0165	35.64	38.988	29.9475	35.525	36.936	38.88	35.525	31.744		38.988	32.4625	39.0165	35.64	31.79	39.2	40.824	33.075	29.9475	31.85
		Day3	61.7625	74.06	68.728	66.654	45.486	76.472	68.728	64.715	61.017	52.706		72.576	70.875	65.824	64.8	52.9515	81.312	68.413	58.2435	48.672	59.048
		Day5	88.434	117.624	106.25	98.696	64.715	121.68	92.16	83.582	83.942	73.96		122.786	113.764	105.456	102.528	77.315	120.947	99.6415	80.64	65.6395	91.035
		Day7	132.278	180	151.078	148.016	87.552	174.05	134.613	120.328	123.93	105.644		208.08	176.824	153.164	154.422	113.724	187.2	144.256	119.487	97.2405	134.56
		Day 10	188.538	239.58	210.944	194.56	119.382	242.406	172.8	157.577	169.305	145.824		274.443	233.512	200.688	212.704	165.292	241.758	198.45	163.724	131.22	182.272
		Day 12	233.28	309.082	256.632	226.695	147.829	271.95	200.435	189.771	200.688	174.6		317.68	295.704	228.888	259.2	208.738	298.08	242.76	209.088	148.96	204.732
		Day 15	280.136	374.166	300.672	259.7	186.434	309.082	235.673	226.037	247.45	200.435		352.872	355.914	257.25	292.966	242.55	340.784	269.5	254.8	191.631	224.45
		Day 18	384.552	491.834	364.634	326.25	262.15	393.6	295.76	309.082	306.562	267.05		434.007	466.012	329.062	365.099	295.704	434.007	331.875	332.12	261.855	272.214
		Day 21	530.55	605.43	447.785	400	346.846	469.625	355.914	383.822	368	332.12		510.908	567	408.786	430.562	346.846	503.339	400	420.25	329.062	323.438
	Tumor weight (mg)
		PBS	IgG
		823	713
		901	767
		494	454
		453	561
		361	385
		590	593
		430	483
		474	489
		406	345
		354	328

## Sheet: EDF.5c
	Tumor volume (mm3)
	Days post injection		Pepsinized IgA											Pepsinized IgG											IgA											IgG
		Day 0	5.292	5.566	6.05	6.877	6.348	4.4	6.348	4.6	7.776	6.534		6.292	7.406	6.05	9.6875	6.05	6.3945	5.292	12.615	7.406	8.064		6.6125	5.808	6.292	7.26	6.292	5.808	4.4	4.8	6.776	4.4		6.05	5.733	7.6705	6.292	6.0835	5.292	7.935	5.292	5.566	6.174
		Day3	46.2275	31.487	52	52.9515	43.2	65.596	27.166	90	56.8	45.6		54.684	60.984	60.0925	41.6	47.068	68.77	62.775	57.9945	33.5405	53.6		29.9475	40.8	29.16	42.592	38.4	32.49	32.1715	33.934	31.104	33.934		58.725	45.864	48	41.6	56.3135	74.88	39.71	74.06	54.675	87.552
		Day5	110.956	56.144	102.5	92.4385	84.5325	153.164	37.544	174.887	105.644	74.0015		117.6	108.147	119.382	74.88	82.8345	128.576	98.696	99.405	62.422	93.75		51.262	64.538	44.5465	62.426	57.7125	54.675	69.629	54.675	51.304	52.272		122.304	81.25	87.6365	74.88	91.6735	147.942	67.3745	136.242	57.319	85.054
		Day7	142.956	76.032	136.125	125.388	118.588	202.554	50.8475	207.025	139.15	98.315		139.707	161.448	156.426	106.434	117.975	167.214	129.514	134.832	80.631	125.44		71.442	92.3355	65.596	95.648	83.75	67.228	52.65	70	66.0275	65.664		165.292	116.032	124.025	102.528	118.346	196.02	87.88	174.08	74.88	115.248
		Day 10	191.631	109.512	174.928	158.368	169.136	256.608	72.03	249.9	176.748	127.056		186.05	213.444	199.073	141.332	144.256	216.625	176.418	181.8	109.33	172.032		100.51	128.562	98.838	139.537	119.556	81.461	84.5325	72.6	74.1285	82.8655		228.939	163.724	161.472	139.707	158.812	257.372	116.058	218.05	100.602	156.8
		Day 12	230.262	138.083	214.326	189	194.35	323.13	105.875	320.568	242.76	178.596		217.588	249.9	241.758	167.445	172.8	273.8	226.845	241.758	156.325	232.75		131.351	162	131.584	176.418	144.652	105.593	161.172	111.012	102.85	108.841		277.344	196.463	194.122	171.166	186.702	336	169	285.912	146.98	225.28
		Day 15	263.568	226.845	261.256	225.28	226.148	406.451	158.76	390.38	329.232	242.47		264.6	306.128	292.378	210.983	211.25	378.895	315.171	328.56	223.818	319.41		158.812	200.688	163.37	222.912	174.902	163.35	226.482	168.338	149.916	162.662		334.988	237.65	235.673	217.716	230.202	428.968	235.872	357.575	214.245	308.448
		Day 18	319.74	281.627	311.747	273.757	281.25	513.422	222.912	487.142	426.888	307.2		306.656	370.697	365.04	259.2	264.652	469.8	418.176	448.056	301.806	423.864		178.695	231.2	204.25	182.574	215.472	207.36	291.2	219.04	199.962	218.489		374.4	289.688	279.776	266.976	290.421	543.414	305.809	453.024	298.116	413.343
		Day 21	361	323.2	364.634	311.04	311.272	650	305.087	629.062	565.504	413.1		352.872	399.562	396.8	298.125	295.704	595.448	552.23	592.012	409.05	576.24		203.4	252.35	230.3	206.91	245	272	375.584	275.562	257.032	278.4		423.673	328.536	323.438	311.904	315.062	689.585	410.432	571.392	397.373	538.65
	Tumor weight (mg)
		IgG	Pepsinized IgG	IgA	Pepsinized IgA
		895	1072	334	914
		935	888	352	892
		794	842	346	902
		926	851	361	834
		827	872	405	875
		1018	912	425	985
		688	784	302	852
		790	844	452	863
		836	886	358	847
		841	826	433	796

## Sheet: EDF.5i
iIGG	iIGA	αTSPAN7	αBDNF
177.38	365.45	336.24	798.47
113.87	180.12	308.49	512.27
94.96	129.55	283.25	256.03
67.49	112.03	253.15	100.07
36.44	108.08	176.69	94.17
21.88	71.83	88.17	66.18
20.73	64.48	58.11	55.64
15.04	29.11	48.94	31.26
15.02	24.94	37.92	24.23
12.76	12.39	12.51	22.92

## Sheet: EDF.5j
iIGG	iIGA	αTSPAN7	αBDNF
94.88	136.44	37.19	48.13
107.98	67.86	57.54	66.14
114.18	66.07	36.49	32.31
79.85	61.06	76.13	88.85
161.79	57.21	48.46	74.04
92.05	80.58	71.96	83.46
116.82	69.66	19.94	47.86
103.63	62.44	101.19	36.93
89.37	96.87	61.16	62.43
126.11	98.49	73.69	84.85

## Sheet: EDF.5k
iIgA	αTSPAN7
0.1	0.87
0.67	0.76
0.3	0.44
0.48	0.27
0.2	0.39
0.3	1.13
0.08	0.39
0.54	0.57
0.46	0.69
0.99	1.32
