# Supplementary material for: IgA transcytosis and antigen recognition govern ovarian cancer immunity
Source: Nature. 2021 Feb 3;591(7850):464–70. doi: 10.1038/s41586-020-03144-0 (PMC7969354; doi:10.1038/s41586-020-03144-0)
Supplement: Supplementary file 19 — Source Data Extended Data Fig. 6 [file 41586_2020_3144_MOESM19_ESM.xlsx]

## Sheet: EDF.6a
PBS	iIgA	αTSPAN7+Isotype	αTSPAN7+αNK1.1
38.4	38.8	38.9	1.48
42	50	46.4	1.94
37.9	39.1	36	1.68
37.7	41.4	35.8	1.47
38.9	38.6	35.4	1.93
37.7	38.2	36.6	1.92
28.5	37.8	37.9	1.14
37.3	48.1	36.6	3.63
38.2	34.8	38.2	5.26
39.2	32.6	36.9	4.02

## Sheet: EDF.6d
Tumor volume (mm3)
Days post injection	PBS											iIgA
Day 0	24.025	28.314	26.112	25.4665	25.088	28.8585	24.025	23.4	25.6	24.986		26.624	28.8585	24.986	25.6	27.7695	26.112	27.648	24.986	27.225	26.112
Day3	51.2705	52.92	50.43	52.111	50.43	69.828	57.33	58.212	60.016	59.168		57.33	60.0925	48.8	48.8	50.43	63.7875	62.866	55.566	56.3945	57.319
Day5	72.9	72.897	67.712	69.828	67.8375	100.048	76.176	81.733	82.5	84.035		84.096	82.8345	63.888	63.888	65.8125	94.64	80.6285	73.002	78.336	74.0015
Day7	103.75	109.35	101.124	102.528	96.237	163.37	112.216	134.833	136.8	126.711		124.025	120.736	94.9365	87.6365	94.9365	148.84	121.014	113.724	120.736	113.724
Day 10	136.125	144.462	126.711	131.584	116.64	227.85	144.581	186.368	178.596	174.08		167.445	149.4	115.182	106.808	122.304	189.486	158.386	153	152.561	153
Day 12	180.469	188.416	154.8	162	139.707	291.688	186.434	241.968	230.688	219.006		211.266	204.25	149.683	123.93	149.4	243.648	213.444	190.125	191.664	202.005
Day 15	222.156	233.289	184.559	198.656	160.2	354.294	233.428	291.688	270	261.121		257.091	249.53	182.574	156.645	169.136	294.576	284.752	235.2	241.968	241.968
Day 18	300.938	291.688	242.55	252.35	200.376	428.968	287.766	342.4	319.41	295.312		345.6	311.272	240.1	219.64	210.392	370.697	360.855	289.688	303.24	273.8
Day 21	352	344.452	277.108	300.938	219.64	502.2	340.704	396.118	361.6	334.62		389.228	355.2	289.688	266.45	230.3	476.847	439.002	352	370.697	311.272
Tumor weight (mg)
PBS	iIgA
386	499
355	416
235	340
292	259
198	202
910	845
556	682
591	481
413	485
382	341

## Sheet: EDF.6e
WT-αTSPAN7	CR-αTSPAN7	WT-αBDNF	CR-αBDNF	WT-iIgA	CR-iIgA	WT-iIgG
9.22	1.04	10.63	2.19	1.49	3.27	1.93
33.47	1.83	6.91	0.82	7.46	1.5	12
29.3	0.46	12.71	0.87	5.09	0.75	1.24
62.28	1.72	37.54	2.02	5.07	10.65	0.29
16.89	11.46	8.14	1.18	7.56	25.44	0.08
43.75	3.58	4.21	1.64	6.67	2.18	1.04
88.02	3.93	8.18	0.6	41.62	7.93	4.92
4.84	1.66	8.87	0.81	24.51	0.74	0.51
23.88	0.68	45.57	1.01	2.62	2.01	5.97
14.85	2.34	35.48	2.48	10.41	2.72	0.1
23.34	7.7	12.01	1.35	7.79	0.41	0.66
47.72	5.34	7.77	4.07	5.08	4.71	0.54
13.73	7.35	23.75	1.66	3.85	4.15	1.92
16.17	5.95	5.14	3.04	0.81	5.4	1
7.78	7.45	9.88	120.87	13.74	6.87	19.02
29.5	18.55	18.13	3.54	13.43	11.9	1.15
49.87	9.28	3.89	3.49	3.8	6.63	1.64
57.1	8.82	6.87	0.34	5.41	1.27	0.77
21.2	4.27	7.04	0.4	11.83	1.9	0.34
11.99	13.57	4.53	10.22	7.03	21.81	1.07
29.91	7.56	4.55	0.71	2.68	6.79	0.46
10.4	6.01	6.32	4.61	8.4	4.51	2.85
4.5	6.95	12.78	0.32	7.67	9.94	1.61
32.01	3.45	9.69	4.59	46.66	9.24	3.11
18.92	12.13	8.73	11.82	1.16	26.72	1.21
42.51	9.87	10.74	19.62	104.07	4.64	6.77
4.67	20.46	9.26	9.62	21.59	4.44	4.92
36.63	12.2	13.36	5.94	50.94	23.61	3.23
6.9	14.88	1.79	10.44	11.19	1.87	1.94
15.32	29.35	2.09	24.45	9.48	4.31	1.49
2.51	32.61	20.3	12.63	6.45	3.49	0.66
9.27	20	33.35	8.24	6.26	0.55	0.87
3.5	7.09	8.9	2.3	1.99	6.4	0.61
6.24	16.13	35.23	1.18	2.8	2.43	4.51
14.18	4.08	14.99	0.28	2.11	14.2	5.37
5.81	5.1	16.26	0.3	2.13	10.63	6.86
10.33	3.06	12.59	0.17	6.38	14.7	10.65
17.22	10.24	5.18	0.31	3.57	6.22	5.13
81.12	5.02	22.71	0.18	3.14	0.86	4.12
2.81	1.76	4.94	0.32	8.65	1.57	4.74
11.23	1.7	4.27	1.84	2.74	24.07	7.72
26.15	4.23	33.68	2.09	1.72	1.99	3.74
14.99	1.78	10.33	1.68	4.9	11.24	0.79
20.25	8.86	8.75	2.92	4.36	1.58	72.55
32.48	6.86	14.56	3.14	1.51	11.57	113.2
7.52	3.52	12.09	2.94	14.53	25.24	1.48
5.68	3.25	17.2	1.66	4.45	10.93	5.71
5.12	8.45	22.95	1.54	1.6	10.35	1.07
15.5	4.25	1.09	2.24	2.63	4.97	1.06
2.81	8.51	1	2.34	7.19	2.94	0.95
3.98	5.14	8.12	0.54	11.67	2.33	0.66
1.37	6.31	29.3	0.44	75.89	0.8	13.5
12.04	15.91	3.05	1.44	7.8	4	5.62
1.05	18.99	5.21	2.07	6.16	8.04	8.53
19.58	26.04	3.92	5.99	5.3	1.64	0.66
4.08	37.81	0.92	2.45	10.72	2.58	0.69
5.03	11.08	6.35	1.97	34.41	6.03	0.6
5.98	0.48	4.23	0.98	11.41	9.76	3.66
4.03	6.27	4.94	0.89	15.71	1.88	5.67
6.78	1.27	6.29	1.85	12.08	2.7	21.21
4.88	0.43	4.31	2.58	17.23	10.47	2.64
15.21	5.28	6.92	1.37	9.72	3.15	1.07
16.37	4.79	3.54	2.36	12.69	2.24	1.41
2.71	15.74	3.84	7.9	2.49	1.89	0.35
1.74	3.83	12.09	7.47	16.18	1.82	4.9
9.42	8.89	10.94	1.36	8.41	2.81	0.62
13.87	4.38	8.4	3.07	10.7	1.77	1.91
14.57	2.04	4.84	19.4	10.03	10.9	1.64
9.92	1.19	7.58	10.8	7.67	15.88	0.6
13.79	19.59	2.39	5.43	10.79	6.54	0.83
2.45	0.43	11.33	1.01	20.73	11.49	1.09
4.22	6.02	4.59	7.26	22.74	3.58	0.62
8.92	5.1	1.41	5.4	15.24	1.97	1.07
24.22	1.03	2.88	10.06	7.95	7.67	6.44
4.23	5.11	1.18	1.08	20.63	6.47	0.52
17.18	8.93	15.88	119.24	30.6	2.35	1.48
21.02	3.78	17.65	103.06	5.5	1.31	1.14
13.78	2.8	7.3	0.9	24.27	10.08	0.87
10.21	2.38	4.8	2.7	25.85	16.15	0.82
8.46	28.91	9.12	5.56	9.04	2.93	6.08
33.59	4.61	1.96	0.48	2.4	2.99	0.27
11.17	3.48	11.74	0.94	2.13	2	4.2
7.68	6	11.53	2.06	5.66	2.86	0.82
35.98	2.22	10.01	4.8	2.77	2.97	2.7
8.38	5.52	12.36	1.6	5.64	2.03	1.76
2.87	3.4	7.12	0.52	1.48	22.44	0.46
15.25	15.2	15.58	0.72	2.49	0.28	2.74
2.13	12.07	3.05	1.36	2.23	2.29	0.53
3.19	21.18	37.25	1.22	12.05	5.71	3.42
4.79	8.52	20.8	4.72	20.88	3.35	1.18
10.24	0.54	21.39	1.2	11.36	3.99	4.56
2.77	5.15	3.97	2.5	1.99	1.71	1.72
20.85	1.82	34.86	1.98	2.35	6.28	1.86
7.65	2.01	23.64	0.76	4.22	5.08	5.11
7.37	1.88	14.97	6.79	1.06	2.96	1.24
17.48	2.82	8.29	1.92	6.36	28.39	1.24
23.17	1.5	5.74	1.16	1.18	1.81	2.52
18.99	1.63	17.6	13.15	2.35	6.48	1.2
18.35	2.29	17.52	35.56	0.58	1.36	1.2
12.81	9.81	103.54	21.08	0.74	2.04	151.79
10.09	4.52	9.4	9.1	2.58	5.63	0.4
3.17	6.58	6.03	6.42	11.67	3.6	2.54
10.59	6.59	14.62	1.22	0.8	9.58	3.94
30.06	8.34	63.91	0.43	27.12	6.94	3.92
51.04	5.56	16.62	120.38	17.14	5.11	0.3
7.04	4.36	12.45	85.84	20.58	14.62	0.57
43.98	4.4	2.23	98.1	9.22	19.55	4.29
46.14	1.2	3.37	3.2	36.02	3.96	0.82
13.66	10.05	8.32	3.62	12.89	10.49	0.16
4.22	3.47	2.66	13.66	9.69	12.96	8.77
6.94	4.2	5.79	2.52	9.51	8.26	5.62
9.54	4.32	5.12	0.4	28.27	13.13	6.98
6.43	2.42	2.86	0.32	27.25	1.68	1.41
12.61	1.18	6	4.84	13.73	1.21	0.39
16.3	8.01	6.67	24.94	17.01	7.78	0.71
9.36	23.43	11.96	2.82	14.51	5.94	0.36
7.97	4.82	5.88	1.81	8.88	3.08	4.05
16.9	7.2	23.77	1.43	27.38	35.07	3.55
6.21	18.82	9.24	0.97	26.05	6.23	5.8
5.71	19.82	2.85	1.63	17.89	8.67	3.82
15.14	6.54	5.17	0.4	8.9	4.92	1.81
22.81	17.68	6.28	13.69	6.91	0.37	1.01
4.02	11.53	47.63	3.12	5.98	1.76	1.71
15.68	15.99	148.67	5.54	38.2	7.71	1.37
11.13	2.51	46.01	0.84	10.25	1.06	1.31
12.64	2.95	39.23	1.78	11.14	5.89	0.3
14.91	32.42	24.24	19.89	7.51	2.78	0.16
19.5	2.92	10.43	1.18	3.2	3.64	4.71
5.49	1.58	5.35	1.54	5.6	1.33	4.27
9.98	5.58	24.82	5.13	16.84	1.04	10.35
25.58	5.51	14.77	1.47	7.37	2.3	40.89
10.3	2.32	6	0.29	2.84	23.86	11.82
5.68	12.02	19.49	0.99	3.73	1.64	3.37
36.52	15.54	30.17	5.06	1.97	4.38	1.31
30.21	6.24	35.58	10.09	4.42	1.03	86.54
19.2	2.3	37.19	15.47	17.16	0.41	6.53
6.14	14.8	79.57	8.04	127.75	0.86	13.5
4.14	10.68	11.19	4.16	49.53	0.54	12.28
1.77	2.98	16.18	10.53	0.76	1.18	1.39
27.18	1.65	25.14	2.98	5.17	1.19	0.19
3.44	2.73	43.07	9.37	12.59	1.99	0.46
4.92	7.93	34.83	15.98	5.28	6.94	8.64
30.15	1.43	10.96	23.55	2.62	2.54	0.66
3.54	6.54	37.38	9.9	16.77	0.56	9.68
4.9	4.71	10.07	4.87	5.81	1.38	0.85
2.21	6.5	9.53	11.99	11.99	0.76	1.66
4.97	20.85	13.55	10.37	5.52	1.22	6.35
3.13	11.43	14.88	11.24	11.02	0.64	9.45
5.82	1.2	13	6.14	4.14	3.46	1.11
4.16	12.27	11.82	0.24	9.58	0.75	10.64
6.46	6.38	10.51	6.3	11.82	10.88	0.47
7.65	16.29	16.52	3.28	20.3	4.54	0.68
22.78	6.23	11.28	0.86	10.74	11.86	3.64
9	4.48	10.34	2.55	20.59	1.62	12.49
16.24	3.17	10.99	0.99	7.9	4.05	0.84
1.69	5.72	9.91	2.55	12.72	5.71	0.26
7.72	3.97	11.51	3.67	16.34	8.25	3.02
4.26	3.78	10.56	1.67	17.41	2.58	20.94
14.55	8.1	11.58	6.05	20.64	1.35	1.36
12.19	4.93	12.67	3.48	17.88	2.46	3.9
5.97	9.3	10.49	9.78	3.82	9.62	0.76
3.79	5.07	10.41	0.33	42.75	1.96	0.24
17.04	87.31	10.34	2.29	84.26	1.18	1.6
11.96	5.47	11.58	3.45	32.43	2.21	2.89
30.31	4.03	12.47	0.7	29.26	3.64	5.31
20.25	9.02	10.7	3.59	8.29	10.83	0.77
29.94	5.22	11.79	1.17	14.27	18.16	0.55
14.41	8.23	10.85	0.43	22.16	3.57	0.49
0.96	6.95	12.65	0.78	25.39	1.84	1.03
31.52	0.79	12.83	6.15	13.56	3.3	6.57
12.05	8.39	11.91	2.43	9.01	12.78	5.15
23	9.17	12.57	5.51	5	19.7	1.41
30	16.12	10.06	0.39	114.63	6.05	1.05
29.72	1.07	10.99	2.14	7.34	1.69	0.41
25.38	18.35	12.33	7.81	3.82	1.38	4.62
7.18	4.23	10.41	4.42	9.98	0.93	0.95
6.12	0.97	18.76	2.11	3.63	4.39	3.34
18.07	5.29	10.74	2.81	7.72	6.76	1.12
5.14	4.34	16.31	1.74	32.61	0.84	1.14
2.74	4.28	10.77	0.38	20.29	9.6	2.19
3.26	2.22	4.7	13.99	6.12	1.8	2.97
5.71	1.46	17.24	0.27	13	9.52	21.88
7.64	2.36	14.91	1.18	4.08	1.53	0.3
5.51	5.91	3.4	6.17	11.34	0.57	2.36
3.53	10.2	2.19	1.34	4.91	1.66	4.49
1.85	9.74	7.1	6.54	1.57	2.4	12.17
7.07	5.26	11.52	6.4	11.39	5.32	3.77
8.74	5.58	1.54	6.24	11.68	10.04	3.51
14.37	8.57	13.87	11.93	16.98	0.61	3.18
14.36	6.05	14.48	13.11	5.38	14.51	0.87
10.24	8.79	6.69	16.02	12.66	1.86	0.59
6.35	3.29	1.42	13.18	13.51	12.21	1.33
6.15	1.06	4.75	3.15	34.76	14.39	3.35
4.22	2.49	8.64	9.56	12.42	0.67	9.83
9.23	21.68	16.05	3.68	10.45	1.07	0.32
7.03	21.3	3.58	7.08	13.34	0.88	2.29
25.79	2.02	3.11	0.84	44.47	1.56	5.75
11.96	5.22	2.9	13.15	43.33	0.82	6.5
25.79	5.48	1.94	4.1	33.05	2.44	1.07
14.74	11.72	6.41	3.3	24.83	16.75	0.61
10.58	6.64	16.58	8.12	29.03	2.72	0.44
9.23	11.74	14.31	5.22	14.51	17.87	1.41
11.8	7.13	21.04	8.09	36.65	7.08	0.23
35.96	6.85	4.23	1.35	23.42	6.42	0.64
14.5	2.4	14.08	20.9	6.2	0.43	0.63
12.27	2.06	37.39	20.28	3.44	2.07	1.14
31.02	2.04	14.1	10.55	4.13	0.67	10.21
0.97	3.52	29.62	4.9	21.26	0.81	1.69
2.78	11.92	39.51	16.78	6.94	0.91	1.77
31.56	1.35	16.09	20.07	5.24	0.51	0.24
12.26	11.31	14.66	6.13	26.94	5.98	0.57
0.54	7.2	20.63	4.06	6.87	2.42	1.36
2.62	2.61	4.75	29.9	5.21	8.52	1.22
5.41	1.21	3.99	14.18	11.97	0.99	1.82
3.49	4.58	3.94	16.7	8.37	2.49	0.92
13.11	4.56	7.19	14.41	4.51	12.24	0.84
5.41	16.37	3.99	59.23	18.06	3.9	1.66
10.19	10.94	10.09	13.17	9.89	2.73	4.4
5.73	22.7	5.86	3.46	7.89	2.93	3.78
7.01	26.7	6.6	18.97	4.2	0.84	4.78
5.17	3.47	1.9	6.44	4.59	0.73	5.09
0.85	8.83	2.56	3.5	11.02	23.63	0.18
28.85	2.74	10.47	125.95	21.53	4.75	0.94
14.85	11.94	6.48	1.68	10.16	24.41	0.84
12.69	92.37	4.35	1.87	9.01	32.48	2.83
0.47	4.42	2.4	4.81	16.94	2.47	2.08
17.93	18.19	6.28	3.39	17.34	5.91	0.93
8.72	7.97	5.46	11.3	5.93	12.51	0.5
1.43	27.96	3.85	0.63	6.39	0.63	3.16
6.21	5.16	12.53	8.88	22.61	4.18	2.43
2.63	11.04	12.7	4.77	12.24	13	1.7
8.04	8.68	8.84	4.8	17.99	13.08	3.19
12.95	6.96	19.55	1.67	26.81	17.7	4.68
6.8	12.53	11.05	5.36	23.26	6.32	2.36
7.69	2.38	31.29	7.32	4.37	41.27	2.27
19.1	1.66	20.75	29.81	11.12	11.4	2.5
25.95	9.76	15.73	4.08	24.49	15.12	0.33
11.66	2.1	19.75	20.52	25.07	2.27	4.93
44.9	10.95	26.36	24.67	11.11	2.69	9.45
18.03	11.42	2.41	14.56	8.16	13.53	2.83
7.08	9.9	99.71	5.08	6.71	16.12	5.47
17.76	1.32	2.12	7.86	52.87	1.74	7.09
33.19	7.18	3.02	5.54	35.14	2.54	0.56
4.44	2.23	1.39	2.45	42.55	9.46	0.26
24.98	3.05	18.59	19.44		2.48	2
19.51	3.19	11.06	7.07		6.36	0.35
0.91	6.75	11.21	5.92		11.4	2.47
2.66	3.29	13.77	1.81		8.99	8.8
4.09	2.5	5.42	5.45		6.54	4.15
7.61	1.96	3.84	5.16		7.73	10.23
27.85	2.07	7.58	9.81		11.23	1.51
4.92	2.94	1.73	4.39		7.37	27.1
3.24	7.79	14.39	4.38		9.5	20.1
11.99	8.22	2.22	5.72		6.06	0.49
103.12	11.63	4.63	11.22		3.25	23.55
29.23	5.96	12.13	11.14		28.01	29.07
21.21	7.27	3.03	10.41		11.21	0.24
2.04	6.27	1.96	15.27		4.39	0.45
4.54	5.7	4.57	16.92		1.6	2.14
0.94	23.89	7.86	14.45		3.8	0.36
3.47	4.57	2.41	10.85		1.16	1.35
15.33	2.34	4.79	0.85		4.65	6.22
4.48	6.03	21.46	0.36		10.83	9.7
38.01	10.79	25.52	6.77		0.88	1.95
5.65	11.44	11.23	2.12		1.45	2.08
3.04	7.27	14.03	2.34		1.68	8.69
3.13	2.43	1.94	11.61		5.22	0.82
2.2	10.64	16.37	2.98		3.59	1.42
4.43	9.72	9.94	0.34		2.07	2.14
4.41	27.24	9.77	3.61		3.99	9.91
1.48	11.84	23.39	1.97		6.58	1.53
2.46	17.83	8.12	1.62		7.04	7.8
6.93	13.56	27.21	4.77		3.73	9.27
1	20.58	21.21	4.14		4.92	7.95
2.31	12	10.96	0.86		11.09	22.55
5.39	10.9	17.93	1.83		1.21	15.43
6.71	0.29	25.66	8.57		2.06	13.95
2.27	1.69	20.46	2.46		3.06	0.35
3.49	7.7	13.51	8.44		6.54	7.96
1.95	2.36	16.82	12.48		13.01	3.29
1.17	6	25.52	7.7		5.57	3.27
0.91	0.83	4.71	5.1		20.73	1.2
5.08	0.83	14.61	7.68		0.69	88.27
10.53	0.37	17.55	0.78		101.47	10.23
8.8	1.12	13.33	4.56		10.1	3.74
6.25	1.18	4.4	2.04		1.93	12.35
4.72	71.56	23.02	17.2		117.85	1.53
4.79	5.63	1.94	3.43		19.42	6.69
22.44	7.57	3.86	7		26.02	0.82
6.5	11.53	6.04	7.78		1.85	2.09
27.38	2.96	18.69	5.12		0.79	1.82
11.27	13.15	9.93	26.68		3.92	2.2
134.49	11.01	3.86	12.12		4.25	6.94
65.48	1.54	31.9	2.82		2.1	14.32
0.31	1.76	13.03	5.86		3.92	18.26
0.61	5.98	1.15	8.24		4.96	6.84
0.88	8.44	1.03	14.35		5.93	2.66
1.07	4.03	7.08	13.9		4.81	4.99
1.88	5.95	10.78	0.14		10.19	12.65
5.16	2.09	4.48	0.41		5.13	12.28
5.2	2.25	21.6	63.03		13.7	1.99
3.4	6.69	14.96	1.59		0.39	7.56
84.35	1.44	3.97	1.84		4.41	2.81
10.84	6.53	15.29	0.58		15.29	16.34
4.33	10.54	6.99	0.65		8.39	6.93
10.59	7.19	9.24	3.94		1.08	7.09
4.56	6.02	7.3	1.7		1.84	14.87
8.21	11.68	6.96	5.34		1.22	3.48
18.06	6.91	6.63	2.66		7.01	0.42
9.24	3.63	17.61	10.04		1.27	6.6
3.65	2.67	1.79	5.45		29.29	6.6
7.04	2.53	7.25	8			7.63
11.67	0.99	5.67	8.21			21.32
8.37	3.18	2.76	1.62			2.35
41.87	25.94	27.99	0.86			0.67
4.41	3.42	11.97	9.09			0.51
4.21	5.09	27.1	5.47			3.61
10.21	14.95	23.09	3.83			5.42
4.05	1.78	25.29	4.96			3.79
11		3.15	2.96			0.75
0.87		4.69	3.39			16.35
6.03		2.37	0.84			8.54
7.35		16.67	0.8			3.25
14.45		24.75	2.78			2.56
22.62		21.86	1.49			15.64
5.51		22.94	0.36			8.29
3.67		18.85	1.47			0.51
5.16		1.92	0.49			5.09
2.34		2.94	9.9			2.58
13.47		5.87	7.67			17.82
5.5		1.36	4.88			4.35
11.81		10.29	6.33			6.03
13.09		4.1	1.9			0.66
3.01		1.62	0.85			1.92
18.6		11.97	7.2			1.6
8.98		9.72	7.95			0.71
14.29		2.66	11.85			0.7
17.01		9.11	4.6			0.53
		2.79	16.21			5.76
		3.32	8.03			7.31
		0.47	1.31			8.96
		11.29	27.02			4.24
		2.45	7.28			2.63
		1.74	4.88			4.34
		10.83	11.62			2.67
		8.32	5.29			5.6
		10.76				2.35
		21.26				4.78
		8				19.06
		8.95				6.67
		13.01				2
		23.38				8.34
		14.31				19.39
		20.45				19.48
		3.5				7.95
		6.12				11.52
		4.2				23.05
		2.09				0.93
		8.16				13.59
		19.45				14.72
		23.86				25.53
		5.24				3.05
		31.74				1.9
		32.9				11.89
		18.26				14.39
		24.73				9.89
		2.38				13.22
		17.4				15.78
		30.7				13.86
		23.74				7.03
		17.48				6.49
		4.43				7.6
		1.69				13.93
		2.5				9.26
		2.17				0.31
		2.91				5.85
		5.23				3.08
		4.97				10.52
		1.74				7.7
		7.59				12.29
		1.48				13.78
		2.64				12.48
		14.02				5.09
		25.68				18.31
		5.53				16.22
		12.45				5.74
		4.94				3.14
		10.13				8.29
		4.7				13.74
		7.59				12.37
		1.85				10.83
		3.06				2.76
		10.99				4.38
		7.16				4.87
		3.52				2.89
		2.16				7.52
		25.14				8.5
		7.6				14.12
		18.34				8.61
		36.01				3.52
						0.89
						5.59
						3.76
						5.39
						10.23
						1.27
						3.23
						9.45
						1.91
						5.94
						12.43
						8.75
						2.62
						0.75
						3.49
						2.1
						2.96
						6.93
						4.89
						3.49

## Sheet: EDF.6f
	BDNF.vs.Untreat NES	TSPAN7.vs.Untreat NES	IgA.vs.Untreat NES
HALLMARK_INTERFERON_GAMMA_RESPONSE	2.80235	2.82614	1.97617
HALLMARK_INTERFERON_ALPHA_RESPONSE	2.70587	2.71084	1.24253
HALLMARK_INFLAMMATORY_RESPONSE	2.24248	2.17733	2.26525
HALLMARK_ALLOGRAFT_REJECTION	2.02823	2.06134	2.05021
HALLMARK_TNFA_SIGNALING_VIA_NFKB	2.05538	2.09654	2.46981
HALLMARK_COAGULATION	1.92742	1.90908	2.03819
HALLMARK_EPITHELIAL_MESENCHYMAL_TRANSITION	1.77127	1.81089	2.2971
HALLMARK_MYOGENESIS	1.43232	1.43453	1.34552
HALLMARK_MTORC1_SIGNALING	-1.92742	-1.90564	2.06323
HALLMARK_MYC_TARGETS_V1	-2.40546	-2.44232	1.85381
HALLMARK_MYC_TARGETS_V2	-2.20724	-2.19051	1.43638
HALLMARK_OXIDATIVE_PHOSPHORYLATION	-1.50626	-1.50888	1.47826
REACTOME_DEVELOPMENTAL_BIOLOGY	NA	-1.32706	1.57994
REACTOME_METABOLISM_OF_RNA	NA	-1.99706	1.38758
REACTOME_CELL_CYCLE	NA	-2.55339	1.37913

## Sheet: EDF.6g Autologous tumor#1
Tumor Voulume (mm3)
Days post injection
		WT PBS											WT IrrIgA											WT Ab1											CR PBS											CR IrrIgA
Day 0		4.4	4.6	4.6305	3.971	4.8	5.808	6.6125	4.8	5.5125	6.292		4.4	5.808	6.05	5.292	5.566	6.292	7.1415	5.292	6.0835	6.348		5	4.2	4.4	4.6	6.05	5.808	5.5125	6.05	6.877	6.292		4.4	6.05	6.6125	5.808	4.6	6.05	6.877	6.05	5.0715	5.808		6.6125	4.6305	6.6125	5.808
Day3		14.4	23.8875	15.8565	30.8025	25.1125	27.864	18.432	26.3375	14.297	13.5		6.534	11.664	10.5705	10.935	10.5705	14.85	14.85	8.352	13.328	9.0625		2.56	5.0715	6.05	4.8	9.802	7.488	10.478	5.292	1.666	8.352		15.3	43.3485	10.5705	35.7435	21.78	23.8875	13.328	21.964	12.7575	17.408		40.572	25.272	15.288	33.212
Day5		31.941	67.5	35.2	102.85	72.5	73.2305	39.5035	76.25	28.749	30.8025		9.216	19.968	15.376	18.432	16.8175	28.158	24.624	11.154	22.528	11.154		1.008	5.808	7.406	5	14.4	9.126	17.298	4.1515	0.1	9.6875		36	139.552	15.376	109.76	56.7	61.056	20.992	53.958	25.047	36.1415		115.2	72.828	27.136	95.506
Day8		46.225	110.412	46.225	105.875	125.023	91.2925	39.5035	84.5325	52.9	40		21.4375	39.7535	32.49	31.046	24.5	34.2225	24.624	15.5585	29.808	19.602		1.764	7.018	14.4	7.1415	13.95	10.935	16.2	9.0625	0.32	23.9575		51.6375	143.688	24.5	152.561	77.2475	71.5275	26.3375	80.4335	44.8	45.864		144.869	114.376	60.75	105.338
Day10		89.888	142.2	92.697	152.806	186.2	133.2	91.9947	164.439	155.727	96.228		44.1	61.056	57.132	58.19	55.176	55.6875	59.328	46.6872	66.816	44.9667		1.352	9.375	17.298	8.352	16.8175	8.208	12.936	8.59375	0.20825	17.0577		93.312	213.363	91.2925	196.52	134.54	122.705	96.8	138.6	142.2	146.049		176.418	154.213	102.85	148.84
Day12		149.916	179.562	167.936	211.722	240.944	186.293	177.45	282.123	335.962	189.584		74.88	88.4835	88.4835	92.697	100.048	84.5325	117	103.968	126	85.2355		0.936	12.152	19.968	8.64	19.968	5.9535	9.375	7.488	0.126	11.25		152.806	272.16	196.52	240.944	200.9	187.308	239.062	213.15	326.4	336		263.841	202.176	208.25	196.52
Day15		307.242	337.014	319.41	396.118	372.087	284.062	260.11	364.863	469.752	275.699		117.975	143.36	114.376	116.964	190.782	119.422	157.115	134.54	161.172	126.15		5.292	38.808	34.656	25.92	40.3855	14.85	25.725	19.602	0.126	46.575		306.128	406.782	329.6	345.6	351.014	246.24	301.806	260.11	398.664	425.27		437.536	335.16	325.494	320
Day18		403.082	415.438	398.664	550.525	484.344	321.411	313.6	457.056	566.636	331.33		150.701	168.776	140.899	139.537	239.805	137.677	173.776	154.213	191.1	149.916		6.05	41.6025	45.864	28.0645	47.151	17.298	32.49	20.1465	0.126	56.3295		360.855	491.834	385.784	507.84	459.418	310.284	359.527	320	523.264	550.525		527.589	388.129	408.212	390.15
Day21		473.85	524.768	486	738.461	612.06	349.648	364.863	547.428	676	384.552		186.293	194.4	163.849	164.775	288.99	155.648	189.037	173.4	215.825	171.113		6.877	42.527	55.6875	28.749	51.2	18.7395	38.4	20.691	0.126	63.36		408.212	640.61	433.5	633.864	583.358	384.552	410.504	375.7	652.864	692.224		629.062	522.199	506.25	490.912
Tumor weight (mg)
WT PBS	WT IgA	WT Ab1	CR PBS	CR IgA	CR Ab1
1104	225	102	1045	1088	155
885	205	58	771	792	132
754	215	27	750	752	100
522	218	75	568	535	125
478	174	15	475	450	94
1055	230	105	1142	1103	200
962	241	64	522	605	176
773	305	41	725	756	152
671	222	18	589	723	105
501	202	20	495	502	111
[truncated: 16 more columns]

## Sheet: EDF.6g Autologous tumor#2
Tumor Voulume (mm3)
Days post injection
		WT PBS											WT IrrIgA											WT Ab2											WT Ab3											CR PBS
Day 0		5.808	4.851	5.292	4.851	5.808	6.0835	7.2	5.808	5	5.566		4.2	5.566	4.8	4	4.2	6.348	5.0715	6.05	6.6125	6.348		5.0715	4.851	5.566	6.348	5.0715	6.6125	5.808	5.5125	5.808	6.348		4.4	6.348	5.0715	4.851	5.0715	6.6125	5.566	4.6	6.05	5.808		5.808	6.348	6.6125	5.566
Day3		28.0645	14.4	52.65	30.625	20.808	32.7015	19.602	60.7475	34.992	24.624		15.75	22.542	23.275	19.456	19.074	16.8175	20.1465	22.6625	21.2355	22.6625		7.488	1.9125	10.816	6.05	6.877	10.206	2.89	12.7575	7.1415	9.464		3.971	10.14	10.816	4.6	2.025	6.877	12.544	4.6	7.1415	3.402		23.698	52.038	31.2375	16.2
Day5		77.064	31.941	184.96	88.704	49.726	68.75	41.454	135	70.875	52.9		38.4	57.132	62.426	53.24	50.688	32.49	49.368	54.1205	45.864	49.726		10.206	0.384	18.45	5.2	8.75	13.95	0.9075	23.958	7.6705	12.152		3.0345	14.7175	18.45	3.726	0.384	6.292	23.12	5.292	7.406	1.4365		61.364	135	80.408	34.656
Day8		149.988	80.1625	237.141	121	119.164	148.838	80.0565	234.406	117.978	118.8		60.75	98.315	109.33	98.315	92.512	52.6965	74.06	81.25	122.4	103.488		17.9685	5.324	35.594	15.75	21.78	17.7785	5.2	34.3	15.288	21.142		6.0835	12.936	19.22	9.375	0.567	9.126	11.5625	6.05	8.228	0.324		130.696	194.208	128.562	71.5275
Day10		199.584	122.793	294.576	149.683	158.994	221.778	138.915	322.452	167.445	178.024		75.6315	120.213	138.915	120.213	122.4	65.596	93.75	108.9	158.438	140.306		25.272	14.297	43.3485	21.78	33.212	31.046	18.259	51.2705	26.95	40		6.0835	14.297	21.504	9.375	0.567	13.95	16.2	6.534	10.816	0.8		153.6	246.42	163.607	96.8
Day12		252.486	175.071	349.83	176.824	203.35	419.05	329.476	495.532	310.284	336.2		91.2925	138.6	163.849	138.6	150.822	93.288	127.008	138.6	198.45	196		32.49	27.5625	52.111	26.95	47.1495	41.1845	35.378	63.888	34.656	58.19		6.0835	15.75	23.4135	9.375	0.567	14.85	15.288	8.352	8.993	0.441		198.45	379.312	196.044	147.456
Day15		386.538	288.99	462.168	267.188	310.284	577.6	425.27	700	408.212	445.28		122.786	177.45	229.147	196.52	232.73	110.808	152.561	174.636	267.188	319.41		44.1	48.9985	84.035	41.6	67.968	51.304	56.7	94.9365	48.51	77.5		6.0835	17.1	24.5025	11.664	0.567	17.408	20.992	9.375	14.7175	1.0285		258.457	527.962	354.375	194.208
Day18		546.013	422.048	592.457	323.2	395.686	690	561.086	870.79	498.15	550.525		143.258	215.6	278.663	233.28	282.906	131.584	187.308	219.64	352	413.34		57.132	60.306	94.9365	50.8475	78.03	66.816	70.272	108.147	59.7375	89.888		6.0835	18.7395	27.744	11.664	0.567	19.602	23.4135	10.816	15.138	1.089		445.28	637.562	412.8	313.6
Day21		744.188	550.525	729.371	386.538	494.816	799.312	660	1152	616.289	678.976		165.888	245.134	326.4	267.188	328.05	154.8	222.95	259.2	415.438	462.25		72.5	69.12	105.338	57.7125	84.27	85.176	81.25	121	68.479	98.3125		6.0835	20.48	30.625	11.664	0.567	24.5	26.01	12.7575	15.5585	1.1495		590.646	871.2	613.64	390.15
Tumor weight (mg)
WT PBS	WT IgA	WT Ab2	WT Ab3	CR PBS	CR IgA	CR Ab2	CR Ab3
1257	525	278	232	1378	1442	431	354
1085	528	318	25	1126	985	448	305
1122	558	305	22	912	994	455	345
1114	611	335	15	887	1048	371	310
1055	530	200	10	950	926	332	298
1311	657	223	77	1352	1285	412	354
1156	518	232	41	1163	1232	482	301
1065	455	218	34	1022	1117	337	303
1088	515	231	11	988	1043	400	262
1042	507	248	8	956	951	452	311
[truncated: 36 more columns]
